# Supplementary material for: Notch signaling suppresses neuroendocrine differentiation and alters the immune microenvironment in advanced prostate cancer
Source: J Clin Invest. 2024 Jul 18;134(17):e175217. doi: 10.1172/JCI175217 (PMC11364388; doi:10.1172/JCI175217)
Supplement: Supplemental table 1 [file jci-134-175217-s228.xlsx]

## Sheet: SegmentProperties
SlideName	ScanLabel	ROILabel	SegmentLabel	SegmentDisplayName	Tumor	QCFlags	AOISurfaceArea	AOINucleiCount	ROICoordinateX	ROICoordinateY	RawReads	AlignedReads	DeduplicatedReads	TrimmedReads	StitchedReads	SequencingSaturation	SequencingSetID	UMIQ30	RTSQ30	GeoMxNgsPipelineVersion	Lineage	ROIID	SegmentID	LOQ (Human NGS Whole Transcriptome Atlas RNA)	NormalizationFactor	ExpressionFilteringThreshold (Human NGS Whole Transcriptome Atlas RNA)
DEST	DEST_Scan 1	001	Geometric Segment	DEST_Scan 1 | 001 | Geometric Segment	True		282439	2955	34251.7	27034.1	15054270	13900037	1827903	14551871	14416553	87.8579		0.9862	0.9825	"GeoMx_NGS_Pipeline_ 2.0.0"	NE	9925eec1-8bbf-45ba-b22e-1a12671d6592	91e62c2e-fb4b-4e5f-aade-11df5d31c39e	25.7203	0.672822	25.7203
DEST	DEST_Scan 1	002	Geometric Segment	DEST_Scan 1 | 002 | Geometric Segment	True		282439	3055	32518	28354.2	11245204	10647538	1804115	11138623	11048109	83.9566		0.9869	0.9835	"GeoMx_NGS_Pipeline_ 2.0.0"	NE	e69c10a0-2217-49e6-9039-745ab8df839c	997bfd45-85df-431a-9234-7cc293275e6a	27.1095	0.679111	27.1095
DEST	DEST_Scan 1	003	Geometric Segment	DEST_Scan 1 | 003 | Geometric Segment	True		282439	2937	32481.3	31639.5	11408885	10803064	1825090	11301381	11206319	84.0029		0.9862	0.9831	"GeoMx_NGS_Pipeline_ 2.0.0"	NE	51fe63e9-0242-40db-ae1b-91fb89d96cf2	884eed59-f62f-434c-b095-b0ecc73e6f88	24.5779	0.66665	24.5779
DEST	DEST_Scan 1	004	Geometric Segment	DEST_Scan 1 | 004 | Geometric Segment	True		282439	2679	37298.4	32427	11460376	10838515	1644008	11341840	11237663	85.6549		0.9856	0.982	"GeoMx_NGS_Pipeline_ 2.0.0"	NE	6bf945cc-a822-4a1d-9f9c-4f5facb34e57	51263cea-b480-4332-bb07-ea87c3818a42	22.3127	0.741478	22.3127
DEST	DEST_Scan 1	005	Geometric Segment	DEST_Scan 1 | 005 | Geometric Segment	True		282439	3040	31431.3	33516	13240403	12510461	1878539	13084659	12973993	85.8121		0.9866	0.9843	"GeoMx_NGS_Pipeline_ 2.0.0"	NE	344d990e-23df-4643-9df4-7cf5843b4f3d	8130bf40-cf21-44db-a21e-63749e3199ca	23.8851	0.643052	23.8851
DEST	DEST_Scan 1	006	Geometric Segment	DEST_Scan 1 | 006 | Geometric Segment	True		282439	3104	22192.6	38920.8	13280173	12350624	1829567	13114776	12793917	86.2233		0.9865	0.9829	"GeoMx_NGS_Pipeline_ 2.0.0"	NE	e30508b6-e8b0-4f29-8f4e-0b2e1eff2b79	510f77ec-6685-4ae9-bf7b-d1c530aeb924	17.6477	0.660589	17.6477
DEST	DEST_Scan 1	007	Geometric Segment	DEST_Scan 1 | 007 | Geometric Segment	True		282439	2905	21897.8	36083.6	9438597	8311912	1550928	8714654	8609008	83.5682		0.9865	0.984	"GeoMx_NGS_Pipeline_ 2.0.0"	NE	74bc68ef-bf10-45f7-b185-fc3094641f0c	a0bd2680-d336-45ac-950d-5c7b7d7edef6	18.1901	0.781342	18.1901
DEST	DEST_Scan 1	008	Geometric Segment	DEST_Scan 1 | 008 | Geometric Segment	True		282439	3046	19414.9	36042.1	11027233	10452427	1482484	10912873	10813349	86.5562		0.9864	0.9828	"GeoMx_NGS_Pipeline_ 2.0.0"	NE	662fbed7-0eb7-4641-afc0-993e079d6097	e4943679-7f64-4342-bcc0-e6dfea733b4b	18.8595	0.807387	18.8595
DEST	DEST_Scan 1	009	Geometric Segment	DEST_Scan 1 | 009 | Geometric Segment	True		282439	2951	27577.4	28612.6	16785574	15902177	2170086	16631611	16493758	87.0717		0.9869	0.9839	"GeoMx_NGS_Pipeline_ 2.0.0"	NE	799debc3-5804-4d85-b00d-d7baf25f8f46	30f8ad6b-002c-4f19-a88a-2001b2c6f7ad	26.1632	0.554693	26.1632
DEST	DEST_Scan 1	010	Geometric Segment	DEST_Scan 1 | 010 | Geometric Segment	True		282439	3338	26483.8	29847.7	7331422	6697828	1851023	7004512	6941771	74.7522		0.9864	0.9835	"GeoMx_NGS_Pipeline_ 2.0.0"	NE	f0d43d65-4156-4ef7-b03b-71b6707e6add	b9090174-d3b0-40aa-a621-b5cbd23b2bea	20.9373	0.660589	20.9373
FNICD2	FNICD2_Scan 1	001	Geometric Segment	FNICD2_Scan 1 | 001 | Geometric Segment	True		74519	596	17027	13549	5164490	4804960	628825	5035685	4989469	87.8241		0.9862	0.9828	"GeoMx_NGS_Pipeline_ 2.0.0"	Transition	10d6b681-d1f3-4f86-a805-474e58b78cb1	9d3d643b-0788-49fa-ab35-e43d16c360e7	26.3256	1.8632	26.3256
FNICD2	FNICD2_Scan 1	002	Geometric Segment	FNICD2_Scan 1 | 002 | Geometric Segment	True		64555.4	471	16584	14221	3540246	3335226	515860	3500365	3465319	85.4287		0.9858	0.9824	"GeoMx_NGS_Pipeline_ 2.0.0"	Transition	55c25f7c-bd08-4f1c-add3-4f19e99fd54a	e42f8a62-aaf8-4246-b42c-742dd36e3144	23.7086	2.27078	23.7086
FNICD2	FNICD2_Scan 1	003	Geometric Segment	FNICD2_Scan 1 | 003 | Geometric Segment	True		51367	425	17220	14178	2765418	2610139	441053	2735756	2711862	84.0511		0.9866	0.9829	"GeoMx_NGS_Pipeline_ 2.0.0"	Transition	f74e8a8f-b1e1-406b-9db2-f1dffe7f75fb	ee4677c0-86e3-4dae-a12d-36ae4dbe8b6c	20.4851	2.59517	20.4851
FNICD2	FNICD2_Scan 1	004	Geometric Segment	FNICD2_Scan 1 | 004 | Geometric Segment	True	Low Percent Stitched Reads	36787.9	297	17831	14144	1991618	1720841	331730	1807725	1788690	83.3437		0.9866	0.9832	"GeoMx_NGS_Pipeline_ 2.0.0"	Transition	59397a77-62f4-4772-822a-34c707dd19d3	0dc25662-f9ad-4d38-8f90-3c0b926d1101	15.9266	3.46023	15.9266
FNICD2	FNICD2_Scan 1	005	Geometric Segment	FNICD2_Scan 1 | 005 | Geometric Segment	True		28713.6	216	17376	14608	1843399	1743026	257708	1826150	1810777	86.02		0.9869	0.9845	"GeoMx_NGS_Pipeline_ 2.0.0"	Transition	2efa40e9-645b-42a7-9d6e-53c0a0007843	b56052c9-db39-41e8-9a46-516d0e72a1e6	13.8243	4.2744	13.8243
FNICD2	FNICD2_Scan 1	006	Geometric Segment	FNICD2_Scan 1 | 006 | Geometric Segment	True		60904.8	349	22093	15445	4098244	3869288	554390	4057470	4021060	86.4725		0.9859	0.9831	"GeoMx_NGS_Pipeline_ 2.0.0"	Transition	2c4e2860-ca79-4cd6-9629-c350fa77f1bb	00bc50c8-f81f-4fee-828a-3172bb7b8b29	26.499	2.1372	26.499
FNICD2	FNICD2_Scan 1	007	Geometric Segment	FNICD2_Scan 1 | 007 | Geometric Segment	True		65774	505	28733	18365	5715929	5376963	834342	5661063	5583241	85.4032		0.9863	0.9828	"GeoMx_NGS_Pipeline_ 2.0.0"	Transition	0672c089-401d-4aaf-a250-8e006b8d5987	3841e098-2529-4cf1-9519-8dddca08e289	38.0879	1.4533	38.0879
FNICD2	FNICD2_Scan 1	008	Geometric Segment	FNICD2_Scan 1 | 008 | Geometric Segment	True		104481	741	29645	18175	9210804	8700344	1222858	9113072	9029431	86.7237		0.986	0.9822	"GeoMx_NGS_Pipeline_ 2.0.0"	Transition	5ebe0742-c5e7-466f-8e24-05a23be4f38b	1cc2f923-768d-4360-9a91-1efb4e02f9dc	53.2675	0.981957	53.2675
FNICD2	FNICD2_Scan 1	009	Geometric Segment	FNICD2_Scan 1 | 009 | Geometric Segment	True		78409	599	36007	18469	6851932	6389295	839120	6783900	6629245	87.7535		0.9869	0.9834	"GeoMx_NGS_Pipeline_ 2.0.0"	Transition	1ada5561-7830-4349-82ba-d7ac2754e32f	c03ca64a-01b1-4725-92f2-4929f8468719	32.273	1.3974	32.273
FNICD2	FNICD2_Scan 1	010	Geometric Segment	FNICD2_Scan 1 | 010 | Geometric Segment	True		50116	378	36227	17486	4426043	4189015	558116	4384602	4347273	87.3902		0.9866	0.9839	"GeoMx_NGS_Pipeline_ 2.0.0"	Transition	c5bdc383-bb87-4ae3-a7ea-ec9ad8b72262	0847a70f-c030-4f95-8c5f-9fb816431f13	24.6404	2.1372	24.6404
FNICD2	FNICD2_Scan 1	011	Geometric Segment	FNICD2_Scan 1 | 011 | Geometric Segment	True	Low Percent Trimmed Reads,Low Percent Stitched Reads	43495.1	315	36421	18216	503965	428414	243131	451099	445543	51.7564		0.9867	0.9827	"GeoMx_NGS_Pipeline_ 2.0.0"	Transition	ba07eb76-35fb-4845-82b6-c2cec0c4f0cc	c8cae339-551a-4fe0-b5d9-90bb1127d4f8	14.2821	4.54155	14.2821
FNICD2	FNICD2_Scan 1	012	Geometric Segment	FNICD2_Scan 1 | 012 | Geometric Segment	True		18670	152	34774	33004	1085430	959275	190490	1010951	998759	82.4503		0.9865	0.983	"GeoMx_NGS_Pipeline_ 2.0.0"	Transition	c524ebb7-e286-491f-85ca-d935adb07c31	bfe36728-dd7d-40a5-a675-ed9cb9514271	9.87297	6.0554	9.87297
FNICD2	FNICD2_Scan 1	013	Geometric Segment	FNICD2_Scan 1 | 013 | Geometric Segment	True		154398	674	17064	34869	6045516	5696524	928631	5980492	5925038	84.6393		0.9859	0.9833	"GeoMx_NGS_Pipeline_ 2.0.0"	Transition	5bac1a6e-3154-485a-a3cb-f69f8ec51fc4	c6ac07c6-87f2-4609-b834-326966c5d9e8	38.873	1.27482	38.873
FNICD2	FNICD2_Scan 1	014	Geometric Segment	FNICD2_Scan 1 | 014 | Geometric Segment	True		67416.7	582	16062	36726	5163604	4872341	663003	5114628	5069149	87.1601		0.9862	0.983	"GeoMx_NGS_Pipeline_ 2.0.0"	Transition	a3ba4f2a-62d0-4111-ba10-7037289d505a	a29bed13-5ea8-4032-92bc-34920b6c2d23	28.8342	1.77231	28.8342
FNICD2	FNICD2_Scan 1	015	Geometric Segment	FNICD2_Scan 1 | 015 | Geometric Segment	True		101202	826	16717	36870	6304229	5938564	913980	6232846	6178152	85.5021		0.9861	0.983	"GeoMx_NGS_Pipeline_ 2.0.0"	Transition	a4e5f694-2ee8-46af-a32a-b69e00909022	1c0dec9d-8939-4419-bf5c-84ca5bf5524c	34.5599	1.29759	34.5599
FNICD2	FNICD2_Scan 1	016	Geometric Segment	FNICD2_Scan 1 | 016 | Geometric Segment	True		100469	950	17117	37186	3611592	3350601	960746	3518884	3487178	73.3983		0.9863	0.9829	"GeoMx_NGS_Pipeline_ 2.0.0"	Transition	ed806566-764b-4907-91ed-4f4698ca578f	52501205-d3fb-4f01-bb18-6b73e00c3c52	38.5674	1.23161	38.5674
FNICD2	FNICD2_Scan 1	017	Geometric Segment	FNICD2_Scan 1 | 017 | Geometric Segment	True	Low Percent Trimmed Reads,Low Percent Stitched Reads	52471.1	497	17712	37569	2892491	2440490	515065	2565244	2539610	82.193		0.9862	0.9818	"GeoMx_NGS_Pipeline_ 2.0.0"	Transition	f6ddd494-7fbc-4357-825d-7a297c2e3af7	5501597a-ec39-4497-b564-5c14a3622684	20.8395	2.27078	20.8395
FNICD2	FNICD2_Scan 1	019	Geometric Segment	FNICD2_Scan 1 | 019 | Geometric Segment	True		63509	603	17998	38136	5907095	5577037	737726	5847176	5795002	87.5112		0.9856	0.9817	"GeoMx_NGS_Pipeline_ 2.0.0"	Transition	d355f5eb-866f-42d4-802a-5dbb44800b6b	416a384b-307a-49d9-bf2c-7f4bebd1ae79	32.2296	1.61477	32.2296
FNICD2	FNICD2_Scan 1	020	Geometric Segment	FNICD2_Scan 1 | 020 | Geometric Segment	True		91217.9	754	21533	27774	7856406	7431861	1111125	7778770	7713493	85.8571		0.9867	0.9832	"GeoMx_NGS_Pipeline_ 2.0.0"	Transition	4716bd5f-fe97-4b2c-b950-d5d81f6352bb	f610e618-649c-489d-aa53-2a26a9ee245d	41.6939	1.0686	41.6939
FNICD2	FNICD2_Scan 1	021	Geometric Segment	FNICD2_Scan 1 | 021 | Geometric Segment	True		114320	919	21443	28550	10147561	9579745	1242006	10058516	9946295	87.7605		0.9871	0.9839	"GeoMx_NGS_Pipeline_ 2.0.0"	Transition	c1023bdf-74c6-4480-9469-6789086e9e32	41753b0a-98b3-4f95-b958-364f4a920e33	47.2632	0.956116	47.2632
FNICD2	FNICD2_Scan 1	022	Geometric Segment	FNICD2_Scan 1 | 022 | Geometric Segment	True		92258.4	895	21832	30873	9425881	8892910	1347861	9311098	9229885	85.7004		0.9866	0.9837	"GeoMx_NGS_Pipeline_ 2.0.0"	Transition	749c1d48-d382-4efe-b43f-0048100fc784	c50764a3-df68-49f2-9aa8-5ed1cb110afb	49.1655	0.886156	49.1655
FNICD2	FNICD2_Scan 1	023	Geometric Segment	FNICD2_Scan 1 | 023 | Geometric Segment	True		175869	1639	21695	31897	17309223	16325867	2365678	17110679	16951013	86.3328		0.985	0.9818	"GeoMx_NGS_Pipeline_ 2.0.0"	Transition	50e306b1-f376-4a7b-91ed-ab2e14b8370c	90404ab4-b050-46e5-a17b-4fcdff5996cf	79.8483	0.504617	79.8483
FNICD2	FNICD2_Scan 1	024	Geometric Segment	FNICD2_Scan 1 | 024 | Geometric Segment	True		212348	1857	22034	33037	20788834	19687016	2842618	20600920	20436715	86.3262		0.9864	0.9836	"GeoMx_NGS_Pipeline_ 2.0.0"	Transition	d6cef984-4639-4f58-b1dc-4c33e569bb4b	1b522779-e80e-48dc-af5c-7802684b1c24	103.406	0.42247	103.406
FNICD2	FNICD2_Scan 1	025	Geometric Segment	FNICD2_Scan 1 | 025 | Geometric Segment	True		94432.9	844	22280	33863	8773139	8263188	1214097	8653630	8579800	86.1612		0.9861	0.9836	"GeoMx_NGS_Pipeline_ 2.0.0"	Transition	3340dfb3-68d6-4ebd-a52c-d148d11c9058	2ea82b68-eeb2-447c-94d5-bfc99b65b57c	50.0103	0.981957	50.0103
FNICD2	FNICD2_Scan 1	026	Tumor	FNICD2_Scan 1 | 026 | Tumor	True		67390.3	287	15557	16394.7	3982290	3767155	545461	3946807	3915856	86.3028		0.9871	0.984	"GeoMx_NGS_Pipeline_ 2.0.0"	Luminal	18553710-6c15-4ef2-aad3-4ec66810b47c	0894ac95-0ef2-420b-928b-8a63b6b0748b	25.0653	2.1372	25.0653
FNICD2	FNICD2_Scan 1	027	Tumor	FNICD2_Scan 1 | 027 | Tumor	True		97640.7	551	21649.9	16732.6	7542182	7134161	1104638	7468617	7406185	85.3539		0.9868	0.9835	"GeoMx_NGS_Pipeline_ 2.0.0"	Luminal	51e98340-61ee-46f4-a7ec-03f19a3a6c84	9f51ef14-2202-443b-b29b-f2b8abebf4ad	47.333	1.08455	47.333
FNICD2	FNICD2_Scan 1	028	Tumor	FNICD2_Scan 1 | 028 | Tumor	True		89849.6	493	18517.6	26753.9	5387651	5091782	771846	5330277	5287779	85.6738		0.9865	0.9843	"GeoMx_NGS_Pipeline_ 2.0.0"	Luminal	90b437a7-a99e-42e2-9c4d-e055ad7696a2	d97c3cf3-64aa-442f-b867-d0ec1435a457	31.7333	1.54606	31.7333
FNICD2	FNICD2_Scan 1	029	Tumor	FNICD2_Scan 1 | 029 | Tumor	True		100224	703	11310	30161.5	4876215	4577790	722550	4826337	4785606	85.1822		0.9863	0.9838	"GeoMx_NGS_Pipeline_ 2.0.0"	Luminal	bd2ab134-e068-4b58-9570-2041136da546	bfb9cd06-3139-446a-a9af-663a467bd424	31.9387	1.65147	31.9387
FNICD2	FNICD2_Scan 1	031	Tumor	FNICD2_Scan 1 | 031 | Tumor	True		104341	708	19269.9	33892.6	8569658	8090872	1137119	8482205	8404216	86.7309		0.986	0.9827	"GeoMx_NGS_Pipeline_ 2.0.0"	Luminal	a3ffb9e1-01cf-4f87-b63f-e4b8cdce9061	7a5b49a5-1d98-4759-81b4-d2646756918d	44.9752	1.05311	44.9752
FNICD2	FNICD2_Scan 1	032	Tumor	FNICD2_Scan 1 | 032 | Tumor	True		89629.5	601	20338.2	35294.1	7349418	6961358	1026294	7288653	7228095	86.0357		0.9866	0.9846	"GeoMx_NGS_Pipeline_ 2.0.0"	Luminal	2f4ece18-9f2e-4a6d-95ca-8ab5262fdff7	b8abbdb5-e3b3-4292-926b-ba3886913bf1	44.4965	1.17201	44.4965
FNICD2	FNICD2_Scan 1	033	Tumor	FNICD2_Scan 1 | 033 | Tumor	True		117437	814	19633.6	36969.8	8829303	8075458	1362506	8476633	8396077	84.5684		0.9866	0.9839	"GeoMx_NGS_Pipeline_ 2.0.0"	Luminal	d5e65fcf-8ee9-448b-a9f7-cbbd7685ace2	038d2ef0-6dc3-4937-b3de-bdba5af83fe7	55.9114	0.886156	55.9114
FNICD2	FNICD2_Scan 1	034	Tumor	FNICD2_Scan 1 | 034 | Tumor	True		82200.3	471	13780.8	16398.9	4895895	4603929	631356	4855314	4813920	87.1044		0.9864	0.9843	"GeoMx_NGS_Pipeline_ 2.0.0"	Luminal	595fec33-595f-43ce-ac13-21f4a31d0997	0fc0f93a-2616-4e41-8cdb-dcbb4ba36021	26.5136	1.8632	26.5136
FNICD2	FNICD2_Scan 1	035	Tumor	FNICD2_Scan 1 | 035 | Tumor	True		76970.7	371	19109	16910.9	5601776	5286155	791003	5546765	5490619	85.8794		0.986	0.9827	"GeoMx_NGS_Pipeline_ 2.0.0"	Luminal	1073e5d0-dea9-41fe-9ab7-d12d2be2523c	e1bb2bee-efcb-4720-8800-0ae83442b955	32.6292	1.48296	32.6292
FNICD2	FNICD2_Scan 1	036	Tumor	FNICD2_Scan 1 | 036 | Tumor	True		82828.8	435	19956.1	19053.1	6505243	6165233	848575	6449352	6398279	86.9555		0.9868	0.9838	"GeoMx_NGS_Pipeline_ 2.0.0"	Luminal	8d327982-a58f-4ea7-ad19-e7e87cde2fd0	3a4d4825-7efc-4172-953b-042747cca120	35.5409	1.4248	35.5409
FNICD2	FNICD2_Scan 1	037	Tumor	FNICD2_Scan 1 | 037 | Tumor	True	Low Percent Trimmed Reads,Low Percent Stitched Reads	60125.2	241	16919.5	20040.7	3280239	2805321	534608	2947498	2917038	83.7022		0.9855	0.9814	"GeoMx_NGS_Pipeline_ 2.0.0"	Luminal	95be7af5-50a4-4f41-8832-ce4d04220ead	beba2c59-342a-4ab1-89f9-4247f188c300	22.1563	2.20196	22.1563
FNICD2	FNICD2_Scan 1	038	Tumor	FNICD2_Scan 1 | 038 | Tumor	True		64526.3	272	14553.8	9965.52	3760420	3552454	473028	3724281	3692461	87.4209		0.9867	0.984	"GeoMx_NGS_Pipeline_ 2.0.0"	Luminal	151b136b-a69c-4ead-ba84-7933a287a6cd	ee86e185-cdd7-4a5d-9148-fa5792a35b13	24.0779	2.50568	24.0779
FNICD2	FNICD2_Scan 1	039	Tumor	FNICD2_Scan 1 | 039 | Tumor	True		59042	315	13090.5	17939.8	3216738	3033881	469148	3182598	3156609	85.4154		0.9866	0.9841	"GeoMx_NGS_Pipeline_ 2.0.0"	Luminal	e2070291-2ea2-488d-8ab2-d5bdcc71094a	7231e246-8936-4133-82d7-b40e266e04fe	21.8837	2.50568	21.8837
FNICD2	FNICD2_Scan 1	040	Tumor	FNICD2_Scan 1 | 040 | Tumor	True		71422.2	346	23237.2	17185.2	1505969	1402690	213631	1480082	1460088	85.8144		0.986	0.9825	"GeoMx_NGS_Pipeline_ 2.0.0"	Luminal	862f24d4-fe33-4af4-95b1-ad85d988189a	ae1e854c-686d-41b4-bf20-1783fcb23bd5	14.1388	5.19034	14.1388
FNICD2	FNICD2_Scan 1	041	Tumor	FNICD2_Scan 1 | 041 | Tumor	True		47629.4	279	31702.5	14060	5820999	5506370	710687	5766996	5719052	87.791		0.9872	0.984	"GeoMx_NGS_Pipeline_ 2.0.0"	Luminal	08856441-31f0-4bc3-be75-8c716602e48b	5f3d4140-5ed7-4004-bf7a-8d2915bbb80d	35.0164	1.68988	35.0164
FNICD2	FNICD2_Scan 1	042	Tumor	FNICD2_Scan 1 | 042 | Tumor	True		52268.5	299	38420.8	19320.6	3917230	3678980	558564	3853328	3817617	85.7408		0.9857	0.9826	"GeoMx_NGS_Pipeline_ 2.0.0"	Luminal	a7afa6d0-c565-4c99-babf-017f4cf89b47	c710a41f-6b6d-44ea-9cf5-163f81df255b	25.6189	2.1372	25.6189
FNICD2	FNICD2_Scan 1	043	Tumor	FNICD2_Scan 1 | 043 | Tumor	True	Low Percent Stitched Reads	61375.5	325	28092.3	22615.2	2558588	2205059	450364	2331615	2293126	82.3979		0.9866	0.9824	"GeoMx_NGS_Pipeline_ 2.0.0"	Luminal	a4984512-3ad2-42b4-a1f6-099e89d7db28	1b3bdf86-7002-4e3a-9145-0e5be4a4d3c7	24.0006	2.59517	24.0006
FNICD2	FNICD2_Scan 1	044	Tumor	FNICD2_Scan 1 | 044 | Tumor	True		56328	263	20036.4	26126.4	3833729	3628753	503594	3799471	3767766	86.8641		0.9868	0.9842	"GeoMx_NGS_Pipeline_ 2.0.0"	Luminal	5b859300-57c8-48ac-9794-85bbc687c9b9	a8816b17-dad6-4344-86e7-38ef310b680c	25.4568	2.34403	25.4568
FNICD2	FNICD2_Scan 1	045	Tumor	FNICD2_Scan 1 | 045 | Tumor	True		46727.9	218	19528.5	28106.3	2491328	2340104	391821	2460209	2429280	84.2726		0.9863	0.9835	"GeoMx_NGS_Pipeline_ 2.0.0"	Luminal	110b58da-5cc2-48f0-8465-bb2d7ddb8ba2	4d9cb456-5d5e-4d91-b9f1-384f5a5edc83	18.849	3.0277	18.849
FNICD2	FNICD2_Scan 1	046	Tumor	FNICD2_Scan 1 | 046 | Tumor	True		60860.5	318	16123.9	33264.1	3956376	3732408	559265	3914404	3879308	85.8642		0.9863	0.9829	"GeoMx_NGS_Pipeline_ 2.0.0"	Luminal	ecd84bbf-770a-4435-91bf-fb8600cb5a2d	1aae995f-8b1b-49f3-a336-08d3d8d05582	25.7763	2.1372	25.7763
FNICD2	FNICD2_Scan 1	047	Tumor	FNICD2_Scan 1 | 047 | Tumor	True		38768.2	196	31877.7	33276.4	3719827	3518511	490273	3682005	3650758	86.82		0.986	0.9828	"GeoMx_NGS_Pipeline_ 2.0.0"	Luminal	bbdf95ec-302a-44bb-97ac-4db7a8620cea	c976b7d9-d8de-4a12-8cea-d136d02daf61	25.9964	2.42216	25.9964
FNICD2	FNICD2_Scan 1	048	Tumor	FNICD2_Scan 1 | 048 | Tumor	True		38735.7	262	31330.3	31103.3	4357442	4129433	528230	4319386	4286249	87.8775		0.9871	0.9846	"GeoMx_NGS_Pipeline_ 2.0.0"	Luminal	20ce07fc-96fd-41b7-b56e-c0dc6838cdbc	5660ad7b-e1ea-4122-85a7-dc0965618b15	24.2716	2.27078	24.2716
FNICD2	FNICD2_Scan 1	049	Tumor	FNICD2_Scan 1 | 049 | Tumor	True		89788.9	650	36623	20126	7224140	6809929	985090	7153654	7089901	86.3639		0.9867	0.9833	"GeoMx_NGS_Pipeline_ 2.0.0"	Luminal	d9e68481-f7d4-4c45-af9e-dae508b3d5b4	817a6eab-fa5c-4cf7-8b7e-70a5fa30a281	41.7724	1.21108	41.7724
FNICD2	FNICD2_Scan 1	050	Tumor	FNICD2_Scan 1 | 050 | Tumor	True	Low Percent Trimmed Reads,Low Percent Stitched Reads	88852.6	390	18570.8	18361.7	4596979	3909394	717573	4107760	4060786	84.3903		0.9852	0.98	"GeoMx_NGS_Pipeline_ 2.0.0"	Luminal	bdc1058a-9633-479e-8b48-ec22f6ae218a	56e4b903-b341-47ed-9cea-c3933cc65a27	30.6838	1.68988	30.6838
FNICD2	FNICD2_Scan 1	051	Geometric Segment	FNICD2_Scan 1 | 051 | Geometric Segment	True		282439	2218	33883.3	18806.1	19895846	18709197	3366918	19566069	19405126	83.0773		0.9868	0.9838	"GeoMx_NGS_Pipeline_ 2.0.0"	NE	598fe8cc-ba08-43dc-8e51-0f7bb5d3a981	3f911787-3234-43ad-addc-d2c9e247bbeb	105.34	0.347679	105.34
FNICD2	FNICD2_Scan 1	052	Geometric Segment	FNICD2_Scan 1 | 052 | Geometric Segment	True		282439	2210	34204.7	20569.9	22585679	21388228	3345862	22363566	22171615	85.1859		0.9866	0.9833	"GeoMx_NGS_Pipeline_ 2.0.0"	NE	309a160a-4537-4736-b596-625b4fb5edbc	441f19ec-72fb-4fdd-96d3-15c6addd5225	102.293	0.351038	102.293
FNICD2	FNICD2_Scan 1	053	Geometric Segment	FNICD2_Scan 1 | 053 | Geometric Segment	True		282439	2284	32836.6	21577.8	8117676	7045688	2038318	7407052	7320447	74.8904		0.9858	0.9818	"GeoMx_NGS_Pipeline_ 2.0.0"	NE	5ee4b51c-7156-4414-9257-f806fec884fd	88e5cccf-ecb0-4487-aa2d-7414024e135e	67.2144	0.572164	67.2144
FNICD2	FNICD2_Scan 1	054	Geometric Segment	FNICD2_Scan 1 | 054 | Geometric Segment	True		282439	2196	32638.1	19927.5	15228779	14280044	2465050	14987523	14826765	83.8132		0.9861	0.9828	"GeoMx_NGS_Pipeline_ 2.0.0"	NE	137e5d1d-fd46-4957-91b7-909aac6fde67	a5a7dc7b-fa16-4f3e-9a9b-daa449068b9a	77.5665	0.474934	77.5665
FNICD2	FNICD2_Scan 1	055	Geometric Segment	FNICD2_Scan 1 | 055 | Geometric Segment	True		282439	2140	31053.4	20066.9	24781509	23116607	3843918	24186614	23970543	84.4888		0.9862	0.9831	"GeoMx_NGS_Pipeline_ 2.0.0"	NE	d1dd955b-214d-4d71-810a-701a634c05a6	a6ddfa3e-f61e-4d7e-bb94-9cd2432c9c91	128.26	0.306603	128.26
FNICD2	FNICD2_Scan 1	056	Geometric Segment	FNICD2_Scan 1 | 056 | Geometric Segment	True		282439	2178	29282	20195.2	27817102	26343477	3769422	27552470	27321999	86.4493		0.9859	0.9834	"GeoMx_NGS_Pipeline_ 2.0.0"	NE	c78985b3-d0cb-45cc-9255-1ff0c74559f2	b7c2f48c-c88c-428a-8a0f-f17006d0a644	130.137	0.315934	130.137
FNICD2	FNICD2_Scan 1	057	Geometric Segment	FNICD2_Scan 1 | 057 | Geometric Segment	True		282439	2366	31212.5	21760.7	29394356	27817054	4240429	29111189	28846057	85.574		0.9866	0.983	"GeoMx_NGS_Pipeline_ 2.0.0"	NE	dac56a2c-796d-44e9-93e1-873c9d7c56e6	9b309425-2660-4ac5-a94d-becb8ef5a790	135.221	0.27948	135.221
FNICD2	FNICD2_Scan 1	058	Geometric Segment	FNICD2_Scan 1 | 058 | Geometric Segment	True		282439	2162	35520.8	21594.2	18172455	17092382	3393665	17878569	17721430	81.3252		0.9861	0.9831	"GeoMx_NGS_Pipeline_ 2.0.0"	NE	e116d292-e703-4141-9ca8-655b7d895555	1bffd261-161a-4e4c-99c8-d05132986db8	102.097	0.347679	102.097
FNICD2	FNICD2_Scan 1	059	Geometric Segment	FNICD2_Scan 1 | 059 | Geometric Segment	True		282439	2322	29607.9	21864.7	28974025	27419745	4088856	28689977	28443146	85.8879		0.9858	0.9832	"GeoMx_NGS_Pipeline_ 2.0.0"	NE	3bfa1d3d-ad7d-41a9-a7cc-137b6fb0457b	81b8e793-e649-4f7e-a11e-5f2a8e34569e	141.772	0.289501	141.772
FNICD2	FNICD2_Scan 1	060	Geometric Segment	FNICD2_Scan 1 | 060 | Geometric Segment	True		282439	2558	18617.3	30765.1	21433953	20266253	2808144	21216331	21036812	86.8986		0.9861	0.9832	"GeoMx_NGS_Pipeline_ 2.0.0"	NE	506c027f-814e-401a-8bbb-b6d795e87356	4707c27f-4b73-45cd-9953-ba927d1c5adf	91.4762	0.412868	91.4762
FNICD2	FNICD2_Scan 1	061	Geometric Segment	FNICD2_Scan 1 | 061 | Geometric Segment	True		282439	2161	16761	27953.1	19494740	18450766	2385901	19316715	19165643	87.7613		0.9867	0.9838	"GeoMx_NGS_Pipeline_ 2.0.0"	NE	0d14fec5-a912-4bdf-a874-e3e6a3ff7f25	13c8a55c-f733-426c-ae84-be706b84d798	76.7573	0.484432	76.7573
FNICD2	FNICD2_Scan 1	062	Geometric Segment	FNICD2_Scan 1 | 062 | Geometric Segment	True		282439	2938	15061.2	28254.3	22179506	20826476	2900935	21848618	21638336	86.9207		0.9856	0.9822	"GeoMx_NGS_Pipeline_ 2.0.0"	NE	cddc753c-24f4-4eb4-9022-d50f9ea62f2b	a10d1f48-3b0d-44c5-8158-35e571cb2de9	96.1732	0.401463	96.1732
FNICD2	FNICD2_Scan 1	063	Geometric Segment	FNICD2_Scan 1 | 063 | Geometric Segment	True	Low Percent Stitched Reads	282439	2518	14593	29825.8	11848144	10196029	2082461	10720865	10614209	82.4237		0.9861	0.982	"GeoMx_NGS_Pipeline_ 2.0.0"	NE	50afde81-47a8-4040-a9ab-68c9ce63b407	d56aef18-e9a5-4edf-80dd-f7cd34307f9f	67.8457	0.55896	67.8457
FNICD2	FNICD2_Scan 1	064	Geometric Segment	FNICD2_Scan 1 | 064 | Geometric Segment	True		282439	2169	14705.8	31573	16810918	15861789	2298786	16641787	16491716	86.3256		0.9863	0.983	"GeoMx_NGS_Pipeline_ 2.0.0"	NE	e142ba87-b9be-4b93-95f3-8f29ca1cd167	5d9041fe-5cde-43c1-bf23-fd1e2ef67de6	76.175	0.508146	76.175
FNICD2	FNICD2_Scan 1	065	Geometric Segment	FNICD2_Scan 1 | 065 | Geometric Segment	True		282439	2256	17045.2	31357.4	17011227	16065480	2574802	16836283	16684802	84.8641		0.9858	0.9824	"GeoMx_NGS_Pipeline_ 2.0.0"	NE	db88f98f-ea33-4d60-b165-a47925a9c384	4b205da3-9231-4e2e-a1c5-8fac77aa85fb	85.6264	0.451334	85.6264
FNICD2	FNICD2_Scan 1	066	Geometric Segment	FNICD2_Scan 1 | 066 | Geometric Segment	True		282439	2645	14133.7	11785.4	18184316	17207906	2924399	18005886	17863483	83.918		0.9871	0.9839	"GeoMx_NGS_Pipeline_ 2.0.0"	NE	ff61db9e-5e2a-409d-89fe-b47b53493cd8	b27ec03c-cdc3-449f-9607-28179b479c42	92.2546	0.397076	92.2546
FNICD2	FNICD2_Scan 1	067	Geometric Segment	FNICD2_Scan 1 | 067 | Geometric Segment	True		282439	2488	15356.9	12961.2	17471199	16527504	2495064	17304464	17151971	85.719		0.9867	0.9845	"GeoMx_NGS_Pipeline_ 2.0.0"	NE	ef6ef3b1-578b-47eb-81dd-5a8d0bef13a8	e1582773-f55b-4316-936e-437023d2ab7c	73.9897	0.459904	73.9897
FNICD2	FNICD2_Scan 1	068	Geometric Segment	FNICD2_Scan 1 | 068 | Geometric Segment	True		282439	2608	13952.4	13867.5	16246512	15306690	2682175	16093864	15894227	83.4908		0.9861	0.9831	"GeoMx_NGS_Pipeline_ 2.0.0"	NE	a79164c6-0bf6-43aa-b900-a8266c15f03d	25564eb2-f1d7-4f93-b5fd-925c74b81dca	84.7458	0.435119	84.7458
FNICD2	FNICD2_Scan 1	069	Geometric Segment	FNICD2_Scan 1 | 069 | Geometric Segment	True		282439	2373	14491.5	19072.5	17045781	16105749	2501284	16875813	16724929	85.3261		0.9859	0.9823	"GeoMx_NGS_Pipeline_ 2.0.0"	NE	c4468901-f7d4-4fc2-a863-3d1c4b208ce9	c2eb8ec3-5b1e-439d-a32f-b28f70faa45d	76.9972	0.459904	76.9972
FNICD2	FNICD2_Scan 1	070	Geometric Segment	FNICD2_Scan 1 | 070 | Geometric Segment	True		282439	2146	23665.9	15516.3	20918048	19790589	2701000	20721894	20539399	87.0877		0.9864	0.9838	"GeoMx_NGS_Pipeline_ 2.0.0"	NE	4de5c3cc-9ce2-40eb-bfe5-aa8cc756e1f4	050fe6d7-25cf-49a6-981d-95eec4fdcc1c	104.813	0.435119	104.813
FNICD2	FNICD2_Scan 1	071	Geometric Segment	FNICD2_Scan 1 | 071 | Geometric Segment	True		282439	2128	19707.4	13574.6	23309058	22090665	2746134	23110846	22920798	88.2186		0.9863	0.9839	"GeoMx_NGS_Pipeline_ 2.0.0"	NE	450c382f-c8c9-4013-aaf4-0715e7cbefc9	91df62ad-7326-4d76-91b0-399b30362982	90.9203	0.420028	90.9203
FNICD2	FNICD2_Scan 1	072	Geometric Segment	FNICD2_Scan 1 | 072 | Geometric Segment	True		282439	2034	35570.8	32186.5	22020860	20858496	3201796	21818259	21640969	85.4602		0.987	0.9846	"GeoMx_NGS_Pipeline_ 2.0.0"	NE	51e0dfeb-aa62-43d6-83b0-6615906b53d2	8291925c-08f6-4289-bce5-8f56c8d0528b	102.123	0.370739	102.123
FNICD2	FNICD2_Scan 1	073	Geometric Segment	FNICD2_Scan 1 | 073 | Geometric Segment	True		282439	2329	34620.3	34796.4	26457800	25072214	3817154	26237105	26019499	85.5727		0.9865	0.9845	"GeoMx_NGS_Pipeline_ 2.0.0"	NE	05f50a90-2e93-4e8e-b828-a0c51ee0040f	e0520391-7348-4de9-bfab-a194549f1261	129.222	0.309212	129.222
FNICD2	FNICD2_Scan 1	074	Geometric Segment	FNICD2_Scan 1 | 074 | Geometric Segment	True		282439	2178	31691.7	35065.4	23065503	21598929	3810910	22613060	22413861	83.4779		0.9866	0.9832	"GeoMx_NGS_Pipeline_ 2.0.0"	NE	fde3b33b-ef8d-48da-85ad-05098f9cd473	c9e398cc-6b04-4d78-882b-5fd100288aa8	124.389	0.311866	124.389
FNICD2	FNICD2_Scan 1	075	Geometric Segment	FNICD2_Scan 1 | 075 | Geometric Segment	True		282439	2029	33120.8	34357.3	19245308	18189826	3426385	19046247	18871518	82.1963		0.9861	0.9829	"GeoMx_NGS_Pipeline_ 2.0.0"	NE	b106ffff-693c-4157-8536-a3b4b764bb7b	536794a4-d513-46ed-bd8f-836966988aff	111.29	0.346023	111.29
FNICD2	FNICD2_Scan 1	076	Geometric Segment	FNICD2_Scan 1 | 076 | Geometric Segment	True		69288.5	608	17297	36108	3291745	3106244	585742	3256380	3224903	82.2057		0.9857	0.9827	"GeoMx_NGS_Pipeline_ 2.0.0"	NE	d68768da-3b99-4fab-bc89-42a83e50ae35	4888a03e-24c9-4770-95c4-20ca9e163fd7	27.7701	1.96391	27.7701

## Sheet: TargetProperties
TargetName	HUGOSymbol	TargetGroup	AnalyteType	CodeClass	ProbePool	MinCount	MaxCount	MedianCount	GeomeanCount	NumberOfProbesIncluded	NumberOfProbesTotal	GeneID
ERH	ERH	All Targets	RNA	Endogenous	01	181.662	310.056	239.363	238.729	1	1	2079
SLAMF1	SLAMF1	All Targets	RNA	Endogenous	01	29.8733	112.696	87.3723	79.3266	1	1	6504
NBPF12	NBPF9,NBPF8,NBPF26,NBPF10,NBPF1,NBPF14,NBPF12,NBPF11,LOC102724250	All Targets	RNA	Endogenous	01	181.662	436.77	293.98	290.037	1	1	149013
RALGAPA2	RALGAPA2	All Targets	RNA	Endogenous	01	21.372	83.3508	53.3796	52.6572	1	1	57186
GNPTAB	GNPTAB	All Targets	RNA	Endogenous	01	21.2207	99.3086	34.6814	38.4306	1	1	79158
BATF3	BATF3	All Targets	RNA	Endogenous	01	31.7083	89.7624	52.0064	50.4341	1	1	55509
ZNF496	ZNF496	All Targets	RNA	Endogenous	01	12.8232	53.3864	31.3042	31.5229	1	1	84838
LMO7	LMO7	All Targets	RNA	Endogenous	01	18.1662	96.0214	48.7994	46.5918	1	1	4008
NOSIP	NOSIP	All Targets	RNA	Endogenous	01	33.6739	81.2136	57.7972	57.0597	1	1	51070
TTYH1	TTYH1	All Targets	RNA	Endogenous	01	5.19034	60.2474	38.5746	34.6185	1	1	57348
ZNF239	ZNF239	All Targets	RNA	Endogenous	01	13.2118	51.9034	32.5299	31.0966	1	1	8187
FPR3	FPR3	All Targets	RNA	Endogenous	01	4.54155	75.0089	44.8937	41.1077	1	1	2359
SRCIN1	SRCIN1	All Targets	RNA	Endogenous	01	17.5398	68.145	38.0232	37.447	1	1	80725
CCDC34	CCDC34	All Targets	RNA	Endogenous	01	42.3878	119.997	69.2387	70.9212	1	1	91057
PKDCC	PKDCC	All Targets	RNA	Endogenous	01	24.2216	74.3163	52.3738	50.4003	1	1	91461
DRD1	DRD1	All Targets	RNA	Endogenous	01	38.9276	98.3112	72.2941	70.4098	1	1	1812
PLS3	PLS3	All Targets	RNA	Endogenous	01	19.9995	85.488	45.3228	43.4576	1	1	5358
CCDC125	CCDC125	All Targets	RNA	Endogenous	01	21.372	64.8793	40.7878	40.6656	1	1	202243
THRAP3	THRAP3	All Targets	RNA	Endogenous	01	83.0455	155.469	119.378	119.236	1	1	9967
CIAO2B	CIAO2B	All Targets	RNA	Endogenous	01	17.5398	53.43	37.5443	35.9822	1	1	51647
UXT	UXT	All Targets	RNA	Endogenous	01	20.7614	60.7742	38.5189	38.2702	1	1	8409
SMIM20	SMIM20	All Targets	RNA	Endogenous	01	20.7614	60.554	39.6134	38.5874	1	1	389203
ITGB1BP2	ITGB1BP2	All Targets	RNA	Endogenous	01	17.7955	62.9762	38.4696	37.2218	1	1	26548
BCL2L11	BCL2L11	All Targets	RNA	Endogenous	01	48.4432	113.357	76.5743	75.0612	1	1	10018
VENTX	VENTX	All Targets	RNA	Endogenous	01	6.0554	61.9788	32.1961	32.5135	1	1	27287
DEFB114	DEFB114	All Targets	RNA	Endogenous	01	20.4952	64.116	37.5371	36.4938	1	1	245928
FAM81A	FAM81A	All Targets	RNA	Endogenous	01	10.6339	47.0184	27.4666	26.8216	1	1	145773
SPATA1	SPATA1	All Targets	RNA	Endogenous	01	5.19034	45.4155	29.2879	28.1491	1	1	100505741
ECRG4	ECRG4	All Targets	RNA	Endogenous	01	13.6247	62.2841	29.2943	29.3508	1	1	84417
MICALL2	MICALL2	All Targets	RNA	Endogenous	01	42.0691	115.871	64.9152	67.9538	1	1	79778
PPIA	PPIA	All Targets	RNA	Endogenous	01	456.22	1190.64	809.173	795.911	1	1	5478
SERHL2	SERHL2,SERHL	All Targets	RNA	Endogenous	01	30.277	95.3726	54.684	53.4553	1	1	253190
BRINP2	BRINP2	All Targets	RNA	Endogenous	01	33.3665	131.489	87.9305	79.9215	1	1	57795
LGALS3	LGALS3	All Targets	RNA	Endogenous	01	22.2514	630.793	127.163	109.171	1	1	3958
PAK4	PAK4	All Targets	RNA	Endogenous	01	38.9276	92.7103	56.986	56.0904	1	1	10298
SPR	MGC34796,SPR	All Targets	RNA	Endogenous	01	25.1532	73.8964	45.0112	46.1657	1	1	6697
BCLAF1	BCLAF1	All Targets	RNA	Endogenous	01	67.4745	203.462	109.823	114.687	1	1	9774
HBA1	HBA1	All Targets	RNA	Endogenous	01	50.8011	223.584	163.919	146.524	1	1	3039
RPN2	RPN2	All Targets	RNA	Endogenous	01	102.391	217.994	146.793	145.065	1	1	6185
RBM39	RBM39	All Targets	RNA	Endogenous	01	77.8552	215.65	121.302	123.414	1	1	9584
VWA2	VWA2	All Targets	RNA	Endogenous	01	13.4564	73.9396	49.2678	46.171	1	1	340706
ALDH9A1	ALDH9A1	All Targets	RNA	Endogenous	01	75.6925	154.606	114.762	114.679	1	1	223
ITGA8	ITGA8	All Targets	RNA	Endogenous	01	12.5512	59.8416	37.1068	34.0705	1	1	8516
GXYLT2	GXYLT2	All Targets	RNA	Endogenous	01	9.0831	55.5672	27.972	26.9131	1	1	727936
PARP3	PARP3	All Targets	RNA	Endogenous	01	29.9208	70.3941	42.7547	43.9368	1	1	10039
DDX55	DDX55	All Targets	RNA	Endogenous	01	46.7131	126.173	84.0112	84.9552	1	1	57696
CAMKK1	CAMKK1	All Targets	RNA	Endogenous	01	25.6464	85.1932	60.4144	59.2292	1	1	84254
SLC24A5	SLC24A5	All Targets	RNA	Endogenous	01	12.5512	54.4986	32.5605	31.687	1	1	283652
SCRN2	SCRN2	All Targets	RNA	Endogenous	01	22.0196	75.6925	49.237	48.8531	1	1	90507
TMEM209	TMEM209	All Targets	RNA	Endogenous	01	66.6094	133.856	101.78	101.215	1	1	84928
DLG5	DLG5	All Targets	RNA	Endogenous	01	26.9129	120.119	67.7819	62.9233	1	1	9231
IGHG1	IGHG1	All Targets	RNA	Endogenous	01	38.9748	111.134	81.869	77.6408	1	1	3500
DZIP1	DZIP1	All Targets	RNA	Endogenous	01	35.1604	90.831	60.8173	60.0068	1	1	22873
PPM1M	PPM1M	All Targets	RNA	Endogenous	01	20.7614	77.5091	59.0983	55.3907	1	1	132160
SSR4	SSR4	All Targets	RNA	Endogenous	01	70.0541	246.171	122.594	124.094	1	1	6748
ATG5	ATG5	All Targets	RNA	Endogenous	01	26.1213	78.7202	42.0216	41.9826	1	1	9474
FAM110B	FAM110B	All Targets	RNA	Endogenous	01	18.6485	51.9034	28.851	29.0882	1	1	90362
GEMIN2	GEMIN2	All Targets	RNA	Endogenous	01	51.2928	106.86	85.2795	81.8834	1	1	8487
PIAS4	PIAS4	All Targets	RNA	Endogenous	01	18.1662	61.3109	42.744	40.8466	1	1	51588
TGIF2LY	TGIF2LY,TGIF2LX	All Targets	RNA	Endogenous	01	11.8636	62.2841	32.35	30.8679	1	1	90655
ANKRD34C	ANKRD34C	All Targets	RNA	Endogenous	01	19.2784	64.116	40.0007	38.4021	1	1	390616
ARHGAP6	ARHGAP6	All Targets	RNA	Endogenous	01	6.0554	62.3409	41.9531	40.4799	1	1	395
SERPINB4	SERPINB4	All Targets	RNA	Endogenous	01	4.2744	42.8536	28.5642	27.9383	1	1	6318
ARMC10	ARMC10	All Targets	RNA	Endogenous	01	24.2216	60.9447	42.0266	41.4112	1	1	83787
CSDE1	CSDE1	All Targets	RNA	Endogenous	01	94.9263	358.48	171.348	166.493	1	1	7812
GUCA1ANB	GUCA1ANB,GUCA1A	All Targets	RNA	Endogenous	01	17.0976	57.8016	34.1952	33.2089	1	1	114841037
TOMM40L	TOMM40L	All Targets	RNA	Endogenous	01	27.7836	64.116	46.5401	45.233	1	1	84134
HROB	HROB	All Targets	RNA	Endogenous	01	23.4403	75.6307	54.4121	52.0817	1	1	78995
NTN5	NTN5	All Targets	RNA	Endogenous	01	14.533	68.3904	28.9145	28.4898	1	1	126147
SYNC	SYNC	All Targets	RNA	Endogenous	01	14.0642	67.6535	50.4605	47.7762	1	1	81493
NUP133	NUP133	All Targets	RNA	Endogenous	01	38.4696	87.8033	62.734	62.5635	1	1	55746
KCNK4	KCNK4,KCNK4-TEX40	All Targets	RNA	Endogenous	01	40.6298	111.268	83.3302	80.217	1	1	50801
TTC9	TTC9	All Targets	RNA	Endogenous	01	32.058	108.066	56.9908	59.8666	1	1	23508
ANG	ANG	All Targets	RNA	Endogenous	01	40.874	196.117	68.0194	74.9392	1	1	283
ADGRA1	ADGRA1	All Targets	RNA	Endogenous	01	13.7256	70.5276	40.6853	37.9677	1	1	84435
PDE4DIP	PDE4DIP,LOC653513,PDE4DIPP2	All Targets	RNA	Endogenous	01	46.3818	114.943	76.0547	75.8537	1	1	9659
PDCD10	PDCD10	All Targets	RNA	Endogenous	01	27.2493	113.157	60.1975	61.2355	1	1	11235
DRD3	DRD3	All Targets	RNA	Endogenous	01	26.6438	76.3912	57.1352	53.1549	1	1	1814
ITGAX	ITGAX	All Targets	RNA	Endogenous	01	29.0659	108.997	75.9685	68.1137	1	1	3687
FAM76A	FAM76A	All Targets	RNA	Endogenous	01	44.3078	111.134	61.2391	61.6174	1	1	199870
TDRD12	TDRD12	All Targets	RNA	Endogenous	01	17.3011	63.5817	38.6099	37.4014	1	1	91646
RTN4RL2	RTN4RL2	All Targets	RNA	Endogenous	01	27.4512	109.65	74.7865	70.2727	1	1	349667
TMEM86B	TMEM86B	All Targets	RNA	Endogenous	01	47.0976	165.767	114.757	108.115	1	1	255043
VANGL1	VANGL1	All Targets	RNA	Endogenous	01	40.874	96.174	69.8177	68.953	1	1	81839
TBX2	TBX2	All Targets	RNA	Endogenous	01	13.6247	100.494	42.7988	46.6344	1	1	6909
PKIA	PKIA	All Targets	RNA	Endogenous	01	10.3807	47.1339	27.2069	25.9631	1	1	5569
THRB	THRB	All Targets	RNA	Endogenous	01	18.1662	72.6648	46.1941	46.1665	1	1	7068
TLE5	TLE5	All Targets	RNA	Endogenous	01	136.247	773.529	281.031	296.488	1	1	166
EOLA1	EOLA2,EOLA1	All Targets	RNA	Endogenous	01	34.1952	76.1251	52.9882	51.8372	1	1	91966
SOX14	SOX14	All Targets	RNA	Endogenous	01	12.1108	53.9126	38.2304	33.6545	1	1	8403
PASK	PASK	All Targets	RNA	Endogenous	01	25.9517	93.5505	63.3843	62.6882	1	1	23178
MRGPRX1	MRGPRX1	All Targets	RNA	Endogenous	01	41.2422	85.488	66.1258	65.1345	1	1	259249
RPS6KA6	RPS6KA6	All Targets	RNA	Endogenous	01	13.6247	48.4432	31.2166	30.5624	1	1	27330
CHD2	CHD2	All Targets	RNA	Endogenous	01	38.6032	117.595	61.2833	63.7678	1	1	1106
KLHL9	KLHL9	All Targets	RNA	Endogenous	01	15.571	55.9455	39.4729	38.1318	1	1	55958
EPHX1	EPHX1	All Targets	RNA	Endogenous	01	81.2136	187.717	112.47	117.027	1	1	2052
HEATR5A	HEATR5A	All Targets	RNA	Endogenous	01	18.1662	88.3376	59.2466	57.4934	1	1	25938
WWOX	WWOX	All Targets	RNA	Endogenous	01	25.6464	91.9432	58.1319	57.5325	1	1	51741
ZFHX3	ZFHX3	All Targets	RNA	Endogenous	01	22.5068	55.5672	39.7215	38.5899	1	1	463
BUD23	BUD23	All Targets	RNA	Endogenous	01	46.7131	106.051	73.8867	74.098	1	1	114049
RRP1B	RRP1B	All Targets	RNA	Endogenous	01	17.0976	72.6648	43.9353	43.8088	1	1	23076
IFNA2	IFNA2	All Targets	RNA	Endogenous	01	16.8988	57.0006	40.6068	39.5376	1	1	3440
PTX4	PTX4	All Targets	RNA	Endogenous	01	14.2613	47.0184	31.0118	29.6531	1	1	390667
RXFP1	RXFP1	All Targets	RNA	Endogenous	01	16.4082	54.4986	35.9762	34.2937	1	1	59350
OSBPL11	OSBPL11	All Targets	RNA	Endogenous	01	38.6032	108.015	70.8264	69.2759	1	1	114885
RASGRP4	RASGRP4	All Targets	RNA	Endogenous	01	6.0554	72.6648	37.9094	35.7212	1	1	115727
LMNB1	LMNB1	All Targets	RNA	Endogenous	01	102.586	254.66	157.703	162.388	1	1	4001
MTERF2	MTERF2	All Targets	RNA	Endogenous	01	15.571	59.0402	33.9859	34.2502	1	1	80298
ELFN2	ELFN2	All Targets	RNA	Endogenous	01	14.8296	67.5952	43.7611	41.6706	1	1	114794
TXNDC2	TXNDC2	All Targets	RNA	Endogenous	01	14.533	60.1364	31.7652	30.5348	1	1	84203
DRAM1	DRAM1	All Targets	RNA	Endogenous	01	27.9993	92.0421	51.9736	52.1976	1	1	55332
SUCLG1	SUCLG1	All Targets	RNA	Endogenous	01	17.0976	72.6648	35.5389	35.2203	1	1	8802
DPYSL3	DPYSL3	All Targets	RNA	Endogenous	01	149.746	2600.08	316.395	392.817	1	1	1809
KCTD4	KCTD4	All Targets	RNA	Endogenous	01	13.8409	66.2532	35.9555	33.5153	1	1	386618
CHST3	CHST3	All Targets	RNA	Endogenous	01	20.5776	72.6648	52.4449	48.3409	1	1	9469
MYL1	MYL1	All Targets	RNA	Endogenous	01	12.5284	59.689	25.156	25.2625	1	1	4632
CD79B	CD79B	All Targets	RNA	Endogenous	01	64.0701	332.866	252.415	226.482	1	1	974
RARG	RARG	All Targets	RNA	Endogenous	01	12.8232	83.3508	41.6375	40.2599	1	1	5916
SCRN3	SCRN3	All Targets	RNA	Endogenous	01	9.0831	57.0938	33.8237	34.182	1	1	79634
PLAUR	PLAUR	All Targets	RNA	Endogenous	01	16.0861	60.2963	29.5965	30.713	1	1	5329
ARTN	ARTN	All Targets	RNA	Endogenous	01	29.3326	91.8996	46.1607	47.9229	1	1	9048
S100A7	S100A7,S100A7A	All Targets	RNA	Endogenous	01	63.4166	195.975	107.203	106.111	1	1	6278
AMT	AMT	All Targets	RNA	Endogenous	01	21.372	90.831	53.867	53.4936	1	1	275
GZMK	GZMK	All Targets	RNA	Endogenous	01	30.277	70.0697	50.7126	50.3854	1	1	3003
SARNP	SARNP	All Targets	RNA	Endogenous	01	32.058	112.705	63.0209	64.9959	1	1	84324
YPEL5	YPEL5	All Targets	RNA	Endogenous	01	42.744	118.906	69.579	70.3003	1	1	51646
B3GNT8	B3GNT8	All Targets	RNA	Endogenous	01	17.5398	72.6648	41.5954	39.9875	1	1	374907
MCM2	MCM2	All Targets	RNA	Endogenous	01	62.2841	134.026	93.9662	93.232	1	1	4171
TSPOAP1	TSPOAP1	All Targets	RNA	Endogenous	01	60.8357	111.943	83.5913	82.856	1	1	9256
TRIM51	TRIM51EP,TRIM51	All Targets	RNA	Endogenous	01	76.7018	162.987	125.595	123.7	1	1	84767
ZBED6CL	ZBED6CL	All Targets	RNA	Endogenous	01	29.0659	66.2532	44.8812	43.4493	1	1	113763
OR8U3	OR8U3	All Targets	RNA	Endogenous	01	12.9759	39.6354	24.7637	24.2115	1	1	219479
LEO1	LEO1	All Targets	RNA	Endogenous	01	21.3328	67.8205	37.2833	36.8122	1	1	123169
ZYX	ZYX	All Targets	RNA	Endogenous	01	32.8164	145.33	68.832	67.4371	1	1	7791
SGPP2	SGPP2	All Targets	RNA	Endogenous	01	30.277	88.2359	54.0328	52.0699	1	1	130367
KREMEN1	KREMEN1	All Targets	RNA	Endogenous	01	10.3807	63.5817	39.0525	37.7486	1	1	83999
IP6K2	IP6K2	All Targets	RNA	Endogenous	01	37.5044	85.1932	64.9675	62.7141	1	1	51447
ZXDB	ZXDB	All Targets	RNA	Endogenous	01	31.1421	78.7202	49.1655	50.1129	1	1	158586
SLC7A1	SLC7A1	All Targets	RNA	Endogenous	01	12.8232	68.3904	38.5568	36.6841	1	1	6541
PRCP	PRCP	All Targets	RNA	Endogenous	01	25.6464	84.7756	40.5657	41.1924	1	1	5547
BTBD1	BTBD1	All Targets	RNA	Endogenous	01	21.372	77.2064	51.3844	51.5516	1	1	53339
CHD9	CHD9	All Targets	RNA	Endogenous	01	32.8164	84.7756	48.9167	49.1961	1	1	80205
TENT5C	TENT5C	All Targets	RNA	Endogenous	01	16.7688	59.0402	33.7674	34.1458	1	1	54855
PTBP2	PTBP2	All Targets	RNA	Endogenous	01	7.03208	78.7202	39.4471	38.5873	1	1	58155
TMEM182	TMEM182	All Targets	RNA	Endogenous	01	23.4403	66.6094	38.709	38.4149	1	1	130827
PLEKHA7	PLEKHA7	All Targets	RNA	Endogenous	01	24.2216	67.8205	37.4498	37.3776	1	1	144100
IGDCC3	IGDCC3	All Targets	RNA	Endogenous	01	6.0554	68.7488	46.5197	40.0157	1	1	9543
AP4S1	AP4S1	All Targets	RNA	Endogenous	01	15.571	60.554	42.1557	41.408	1	1	11154
UGCG	UGCG	All Targets	RNA	Endogenous	01	52.8471	155.018	83.4448	85.7471	1	1	7357
OTUD1	OTUD1	All Targets	RNA	Endogenous	01	13.7256	58.1319	39.4653	36.2175	1	1	220213
PRAC2	PRAC2	All Targets	RNA	Endogenous	01	49.9571	126.751	97.4772	93.8956	1	1	360205
ASCC2	ASCC2	All Targets	RNA	Endogenous	01	13.6247	72.6648	44.907	44.2165	1	1	84164
UBE2G1	UBE2G1	All Targets	RNA	Endogenous	01	31.7909	85.8766	58.3167	56.9525	1	1	7326
DAND5	DAND5	All Targets	RNA	Endogenous	01	23.1206	87.6252	69.355	62.0293	1	1	199699
FNDC1	FNDC1	All Targets	RNA	Endogenous	01	16.2682	57.0938	32.0324	32.1371	1	1	84624
HSD17B12	HSD17B12	All Targets	RNA	Endogenous	01	10.3807	59.689	28.6374	28.2112	1	1	51144
GPR89A	GPR89B,GPR89A	All Targets	RNA	Endogenous	01	49.9571	133.219	100.865	97.8976	1	1	653519
RRM2B	RRM2B	All Targets	RNA	Endogenous	01	51.526	166.799	125.803	116.868	1	1	50484
RNF183	RNF183	All Targets	RNA	Endogenous	01	46.7131	162.384	81.5145	85.9321	1	1	138065
PDE6D	PDE6D	All Targets	RNA	Endogenous	01	23.1685	78.7202	41.248	41.4085	1	1	5147
UFL1	UFL1	All Targets	RNA	Endogenous	01	20.7614	68.1233	47.6679	46.3752	1	1	23376
RILP	RILP	All Targets	RNA	Endogenous	01	27.8435	87.8033	61.0126	57.3691	1	1	83547
C5orf67	C5orf67	All Targets	RNA	Endogenous	01	31.9725	83.0455	48.8965	48.9942	1	1	101928448
H2BU1	H2BU1	Notch group, All Targets	RNA	Endogenous	01	42.1925	118.266	76.7528	76.1033	1	1	128312
SLC18A2	SLC18A2	All Targets	RNA	Endogenous	01	18.1662	72.6648	36.3324	35.5588	1	1	6571
RPRM	RPRM	All Targets	RNA	Endogenous	01	18.7522	95.3238	40.5101	40.8531	1	1	56475
CLUH	CLUH	All Targets	RNA	Endogenous	01	37.5853	90.831	67.6751	65.1291	1	1	23277
RNF152	RNF152	All Targets	RNA	Endogenous	01	33.0295	83.0455	51.8631	51.0544	1	1	220441
NELL2	NELL2	All Targets	RNA	Endogenous	01	28.5469	136.197	63.6469	64.3855	1	1	4753
IQGAP2	IQGAP2	All Targets	RNA	Endogenous	01	40.874	112.025	76.9392	74.7737	1	1	10788
KLC1	KLC1	All Targets	RNA	Endogenous	01	36.3324	107.825	67.7795	67.16	1	1	3831
CLEC19A	CLEC19A	All Targets	RNA	Endogenous	01	25.9517	75.0089	50.6553	49.334	1	1	728276
PGM2L1	PGM2L1	All Targets	RNA	Endogenous	01	21.372	71.8835	43.5989	42.2157	1	1	283209
SERINC1	SERINC1	All Targets	RNA	Endogenous	01	59.0402	172.579	121.897	120.627	1	1	57515
LRRC8B	LRRC8B	All Targets	RNA	Endogenous	01	21.6031	68.1233	42.9142	42.4112	1	1	23507
TBX18	TBX18	All Targets	RNA	Endogenous	01	11.8906	77.8552	37.1172	35.2387	1	1	9096
STIP1	STIP1	All Targets	RNA	Endogenous	01	57.0938	223.185	103.65	105.891	1	1	10963
CDH20	CDH20	All Targets	RNA	Endogenous	01	18.5224	61.9788	36.1457	35.7379	1	1	28316
PTPN21	PTPN21	All Targets	RNA	Endogenous	01	23.3566	66.6094	40.0909	40.1007	1	1	11099
PPWD1	PPWD1	All Targets	RNA	Endogenous	01	99.0884	308.316	165.59	169.714	1	1	23398
NOS1	NOS1	All Targets	RNA	Endogenous	01	42.5966	132.354	71.484	69.7482	1	1	4842
FSCN3	FSCN3	All Targets	RNA	Endogenous	01	9.37611	59.0402	31.8578	30.4096	1	1	29999
SAAL1	SAAL1	All Targets	RNA	Endogenous	01	37.5853	117.546	66.4605	66.0913	1	1	113174
TMEM242	TMEM242	All Targets	RNA	Endogenous	01	12.8232	65.7444	39.5774	38.1459	1	1	729515
TP53I3	TP53I3	All Targets	RNA	Endogenous	01	36.3324	81.7479	55.1758	54.9884	1	1	9540
NPPC	NPPC	All Targets	RNA	Endogenous	01	18.4965	87.0237	35.1555	35.099	1	1	4880
LAMP1	LAMP1	All Targets	RNA	Endogenous	01	76.5927	309.325	182.989	179.826	1	1	3916
CLDN9	CLDN9	All Targets	RNA	Endogenous	01	24.2216	84.7756	61.4066	58.8458	1	1	9080
ATP8B2	ATP8B2	All Targets	RNA	Endogenous	01	51.6124	115.896	77.8818	77.3825	1	1	57198
KRTAP19-5	KRTAP19-5	All Targets	RNA	Endogenous	01	15.8541	54.4986	31.8781	32.0779	1	1	337972
LYSMD3	LYSMD3	All Targets	RNA	Endogenous	01	12.1108	72.6648	43.4817	42.8752	1	1	116068
OR5F1	OR5F1	All Targets	RNA	Endogenous	01	22.6068	69.6371	46.333	45.1329	1	1	338674
EIF3C	EIF3CL,EIF3C	All Targets	RNA	Endogenous	01	233.224	537.72	294.613	313.616	1	1	8663
CINP	CINP	All Targets	RNA	Endogenous	01	12.8232	74.6833	49.8331	47.6267	1	1	51550
CDH19	CDH19	All Targets	RNA	Endogenous	01	17.0976	68.4726	44.4	42.8196	1	1	28513
TEX46	TEX46	All Targets	RNA	Endogenous	01	15.571	52.0437	34.5601	34.2958	1	1	729059
SLITRK3	SLITRK3	All Targets	RNA	Endogenous	01	16.1477	58.8239	40.2779	39.4217	1	1	22865
TMEM176B	TMEM176B	All Targets	RNA	Endogenous	01	48.6339	152.142	94.2679	90.7157	1	1	28959
KRTAP10-6	KRTAP10-6,KRTAP10-10	All Targets	RNA	Endogenous	01	38.4696	102.804	72.0735	70.501	1	1	386674
KRTAP10-2	KRTAP10-2,KRTAP10-9	All Targets	RNA	Endogenous	01	66.7195	164.734	122.201	114.471	1	1	386679
TG	TG	All Targets	RNA	Endogenous	01	18.1662	81.7479	49.8311	46.3679	1	1	7038
DEFB115	DEFB115	All Targets	RNA	Endogenous	01	12.9182	67.4745	33.1493	31.3696	1	1	245929
TFAP4	TFAP4	All Targets	RNA	Endogenous	01	31.9725	85.1932	50.0075	49.712	1	1	7023
TMEM62	TMEM62	All Targets	RNA	Endogenous	01	29.7265	68.3904	40.427	41.2819	1	1	80021
FAM107A	FAM107A	All Targets	RNA	Endogenous	01	21.1389	68.8404	44.8659	43.6612	1	1	11170
CALR3	CALR3	All Targets	RNA	Endogenous	01	23.5092	66.6094	38.5508	38.9453	1	1	125972
C16orf86	C16orf86	All Targets	RNA	Endogenous	01	14.7902	64.2154	33.9497	32.9119	1	1	388284
UBE2Q2L	UBE2Q2L	All Targets	RNA	Endogenous	01	41.715	118.868	78.1147	76.0129	1	1	100505679
RBM24	RBM24	All Targets	RNA	Endogenous	01	18.1662	52.2278	33.7783	34.6997	1	1	221662
PLPBP	PLPBP	All Targets	RNA	Endogenous	01	40.3693	115.639	77.8322	76.6616	1	1	11212
FAM200B	FAM200B	All Targets	RNA	Endogenous	01	15.571	82.6646	44.8194	44.2088	1	1	285550
PROB1	PROB1	All Targets	RNA	Endogenous	01	27.347	69.0316	50.0034	47.531	1	1	389333
FHL2	FHL2	All Targets	RNA	Endogenous	01	29.8733	106.86	59.5915	59.4226	1	1	2274
CYB5R3	CYB5R3	All Targets	RNA	Endogenous	01	34.1952	146.663	86.4391	89.0744	1	1	1727
DNLZ	DNLZ	All Targets	RNA	Endogenous	01	8.5488	51.5686	27.3502	27.2283	1	1	728489
NTPCR	NTPCR	All Targets	RNA	Endogenous	01	46.7131	94.0368	66.7794	66.3015	1	1	84284
FBXL14	FBXL14	All Targets	RNA	Endogenous	01	17.8359	76.1809	52.0365	47.9442	1	1	144699
C6orf62	C6orf62	All Targets	RNA	Endogenous	01	54.3556	142.687	86.435	84.2585	1	1	81688
GTPBP10	GTPBP10	All Targets	RNA	Endogenous	01	29.9208	83.3508	57.9181	57.1721	1	1	85865
SPEN	SPEN	All Targets	RNA	Endogenous	01	31.1421	70.2427	45.9714	46.0771	1	1	23013
PCBP1	PCBP1	All Targets	RNA	Endogenous	01	91.5209	352.828	137.422	147.068	1	1	5093
SH3PXD2B	SH3PXD2B	All Targets	RNA	Endogenous	01	56.1501	133.106	91.0003	88.9503	1	1	285590
SLC24A2	SLC24A2	All Targets	RNA	Endogenous	01	16.4082	64.116	37.3842	36.2141	1	1	25769
SLC45A3	SLC45A3	All Targets	RNA	Endogenous	01	34.1952	95.3726	63.1915	63.9126	1	1	85414
AZU1	AZU1	All Targets	RNA	Endogenous	01	6.0554	62.9762	37.5027	35.5035	1	1	566
SQLE	SQLE	All Targets	RNA	Endogenous	01	5.19034	48.4432	27.2951	26.0246	1	1	6713
CCDC185	CCDC185	All Targets	RNA	Endogenous	01	18.1662	63.2887	41.421	38.1767	1	1	164127
OR52Z1	OR52Z1	All Targets	RNA	Endogenous	01	11.3034	52.6194	31.9371	30.2222	1	1	283110
INO80	INO80	All Targets	RNA	Endogenous	01	12.9759	57.0938	25.075	25.3735	1	1	54617
TNFRSF1A	TNFRSF1A	All Targets	RNA	Endogenous	01	19.3773	57.2042	39.0772	37.8654	1	1	7132
BRAP	BRAP	All Targets	RNA	Endogenous	01	36.3324	96.174	66.2365	66.0214	1	1	8315
C19orf25	C19orf25	All Targets	RNA	Endogenous	01	28.5469	92.1286	64.7341	62.3353	1	1	148223
BRINP3	BRINP3	All Targets	RNA	Endogenous	01	27.347	107.744	65.271	63.0611	1	1	339479
PRELID3B	PRELID3B	All Targets	RNA	Endogenous	01	163.962	286.853	220.901	222.693	1	1	51012
POLR3F	POLR3F	All Targets	RNA	Endogenous	01	18.1662	56.7694	36.6784	35.8085	1	1	10621
AP5B1	AP5B1	All Targets	RNA	Endogenous	01	23.3566	68.3904	38.8872	38.3818	1	1	91056
FAM207A	FAM207A	All Targets	RNA	Endogenous	01	45.3178	104.456	76.295	72.831	1	1	85395
ARID1B	ARID1B	All Targets	RNA	Endogenous	01	38.4696	95.3726	67.0432	65.7393	1	1	57492
LGI1	LGI1	All Targets	RNA	Endogenous	01	15.3404	53.2875	34.5249	33.0656	1	1	9211
LY6G6F	LY6G6F	All Targets	RNA	Endogenous	01	25.9517	66.2532	48.5883	47.6093	1	1	259215
SLC30A6	SLC30A6	All Targets	RNA	Endogenous	01	47.0184	91.7871	73.2939	72.5282	1	1	55676
MBOAT2	MBOAT2	All Targets	RNA	Endogenous	01	39.6862	130.797	67.5359	67.4648	1	1	129642
TMEM14C	TMEM14C	All Targets	RNA	Endogenous	01	71.6117	183.995	102.189	103.344	1	1	51522
CYP2E1	CYP2E1	All Targets	RNA	Endogenous	01	17.7625	64.2154	42.1608	40.0596	1	1	1571
NIBAN3	NIBAN3	All Targets	RNA	Endogenous	01	15.571	45.4155	31.5919	30.3688	1	1	199786
F12	F12	All Targets	RNA	Endogenous	01	60.554	137.094	100.216	100.138	1	1	2161
TEP1	TEP1	All Targets	RNA	Endogenous	01	21.8776	108.997	69.186	62.2775	1	1	7011
TMEM170A	TMEM170A	All Targets	RNA	Endogenous	01	23.3566	70.0697	45.6592	46.1844	1	1	124491
SUV39H2	SUV39H2	All Targets	RNA	Endogenous	01	28.0541	102.586	54.4986	54.4461	1	1	79723
ACOT4	ACOT4	All Targets	RNA	Endogenous	01	21.0962	75.1705	38.1905	38.3916	1	1	122970
PDCD1	PDCD1	All Targets	RNA	Endogenous	01	14.8455	90.831	56.875	50.7437	1	1	5133
ZFP3	ZFP3	All Targets	RNA	Endogenous	01	18.1662	91.417	64.4888	61.9559	1	1	124961
TSPAN6	TSPAN6	All Targets	RNA	Endogenous	01	21.372	96.8864	38.477	41.0054	1	1	7105
C7orf31	C7orf31	All Targets	RNA	Endogenous	01	24.2216	76.1251	54.2615	51.4191	1	1	136895
NDUFA7	NDUFA7	All Targets	RNA	Endogenous	01	61.8633	108.997	83.5916	81.7827	1	1	4701
LY6K	LY6K	All Targets	RNA	Endogenous	01	24.2216	74.802	52.2495	50.4735	1	1	54742
ADH5	ADH5	All Targets	RNA	Endogenous	01	36.3324	102.586	65.5155	64.7481	1	1	128
ITPA	ITPA	All Targets	RNA	Endogenous	01	28.6255	91.331	61.2951	59.8965	1	1	3704
METTL14	METTL14	All Targets	RNA	Endogenous	01	20.7614	77.5091	45.1256	45.1381	1	1	57721
TNIK	TNIK	All Targets	RNA	Endogenous	01	44.3706	134.887	76.5868	77.6948	1	1	23043
FNDC10	FNDC10	All Targets	RNA	Endogenous	01	16.8988	56.3523	32.2411	32.7533	1	1	643988
FUT5	FUT5	All Targets	RNA	Endogenous	01	12.1108	45.2137	31.078	28.7775	1	1	2527
PRPF6	PRPF6	All Targets	RNA	Endogenous	01	86.729	155.826	126.516	123.544	1	1	24148
KIAA1143	KIAA1143	All Targets	RNA	Endogenous	01	55.5672	123.958	95.3726	90.525	1	1	57456
TFDP1	TFDP1	Notch group, All Targets	RNA	Endogenous	01	134.887	380.279	211.216	210.407	1	1	7027
PTGER3	PTGER3	All Targets	RNA	Endogenous	01	30.3871	133.546	89.7624	82.0694	1	1	5733
BMP5	BMP5	All Targets	RNA	Endogenous	01	31.7909	80.0796	52.746	52.4777	1	1	653
CDK8	CDK8	Notch group, All Targets	RNA	Endogenous	01	43.1447	117.04	85.488	81.1332	1	1	1024
IL1RL2	IL1RL2	All Targets	RNA	Endogenous	01	12.8232	45.4155	27.7527	27.6903	1	1	8808
SLC4A7	SLC4A7	All Targets	RNA	Endogenous	01	18.1662	66.6094	39.8627	39.8023	1	1	9497
LIMK1	LIMK1	All Targets	RNA	Endogenous	01	9.0831	52.6194	34.0004	33.6757	1	1	3984
EAPP	EAPP	All Targets	RNA	Endogenous	01	25.6464	81.2525	58.9748	58.1916	1	1	55837
IL2	IL2	All Targets	RNA	Endogenous	01	14.533	70.9749	35.5593	33.5114	1	1	3558
GLB1L2	GLB1L2	All Targets	RNA	Endogenous	01	17.0976	66.6094	36.0155	36.0378	1	1	89944
HNRNPA3	HNRNPA3	All Targets	RNA	Endogenous	01	191.571	586.163	257.141	273.372	1	1	220988
CDK20	CDK20	All Targets	RNA	Endogenous	01	13.6247	76.9392	55.7024	51.7625	1	1	23552
ARSB	ARSB	All Targets	RNA	Endogenous	01	50.5494	131.705	84.5769	82.2248	1	1	411
FAM217A	FAM217A	All Targets	RNA	Endogenous	01	17.3011	57.7044	33.891	32.9788	1	1	222826
FAM9C	FAM9C	All Targets	RNA	Endogenous	01	12.1108	45.4155	30.6652	29.4214	1	1	171484
EEF1G	EEF1G	All Targets	RNA	Endogenous	01	114.028	445.365	186.106	195.632	1	1	1937
ADCY4	ADCY4	All Targets	RNA	Endogenous	01	38.2858	84.6703	62.067	59.2788	1	1	196883
ANKRD54	ANKRD54	All Targets	RNA	Endogenous	01	31.1421	90.831	57.726	57.8384	1	1	129138
TACR2	TACR2	All Targets	RNA	Endogenous	01	22.7078	81.0136	50.7076	47.8395	1	1	6865
ACSM2A	ACSM2A	All Targets	RNA	Endogenous	01	12.1108	62.2841	35.0645	33.9344	1	1	123876
MEX3C	MEX3C	All Targets	RNA	Endogenous	01	40.9904	87.6053	62.7509	63.4445	1	1	51320
NCL	NCL	All Targets	RNA	Endogenous	01	76.9392	243.831	127.517	125.082	1	1	4691
ACTRT3	ACTRT3	All Targets	RNA	Endogenous	01	28.1983	72.6648	48.3666	46.7456	1	1	84517
CENPC	CENPC	All Targets	RNA	Endogenous	01	27.2493	89.5636	51.0078	52.6397	1	1	1060
UQCRFS1	UQCRFS1	All Targets	RNA	Endogenous	01	21.372	84.0187	46.6556	45.6093	1	1	7386
OR52E4	OR52E4	All Targets	RNA	Endogenous	01	8.88126	59.689	40.806	37.5633	1	1	390081
CLCN3	CLCN3	All Targets	RNA	Endogenous	01	25.9517	82.3535	49.21	49.5236	1	1	1182
COX6C	COX6C	All Targets	RNA	Endogenous	01	114.028	386.982	202.827	196.591	1	1	1345
MTOR	MTOR	All Targets	RNA	Endogenous	01	10.3807	50.6964	31.8812	30.3	1	1	2475
SUMO4	SUMO4	All Targets	RNA	Endogenous	01	18.5699	61.9788	37.4079	36.665	1	1	387082
ZNF831	ZNF831	All Targets	RNA	Endogenous	01	10.5694	63.5817	40.1425	36.2534	1	1	128611
FZD10	FZD10	All Targets	RNA	Endogenous	01	33.4387	75.6925	54.0202	53.8681	1	1	11211
TRIM45	TRIM45	All Targets	RNA	Endogenous	01	22.7078	116.356	82.6995	80.7769	1	1	80263
NUPR1	NUPR1	All Targets	RNA	Endogenous	01	22.7078	117.895	50.3437	51.0782	1	1	26471
MROH1	MROH1	All Targets	RNA	Endogenous	01	31.3141	160.29	52.3334	54.3738	1	1	727957
MARVELD1	MARVELD1	All Targets	RNA	Endogenous	01	27.2493	98.4194	63.2256	60.4956	1	1	83742
GUCY1A2	GUCY1A2	All Targets	RNA	Endogenous	01	12.8232	72.6648	46.9595	46.2662	1	1	2977
RGSL1	RGSL1	All Targets	RNA	Endogenous	01	17.9709	72.6648	52.8033	48.9666	1	1	353299
BBIP1	BBIP1	All Targets	RNA	Endogenous	01	46.0801	100.793	69.4377	68.5352	1	1	92482
HDAC5	HDAC5	Notch group, All Targets	RNA	Endogenous	01	46.1795	91.1872	68.4886	67.4983	1	1	10014
FAM221A	FAM221A	All Targets	RNA	Endogenous	01	17.0976	57.7044	33.6774	33.4089	1	1	340277
NKX1-1	NKX1-1	All Targets	RNA	Endogenous	01	8.88126	72.6648	39.1508	35.3639	1	1	54729
SYCP2	SYCP2	All Targets	RNA	Endogenous	01	17.0976	65.3983	38.1194	37.051	1	1	10388
CEACAM18	CEACAM18	All Targets	RNA	Endogenous	01	25.029	98.6165	57.9383	54.3728	1	1	729767
NCS1	NCS1	All Targets	RNA	Endogenous	01	34.0616	91.8996	65.9557	63.0679	1	1	23413
DEPDC5	DEPDC5	All Targets	RNA	Endogenous	01	29.0659	69.2851	46.5871	47.3093	1	1	9681
C20orf144	C20orf144	All Targets	RNA	Endogenous	01	29.0659	95.2717	69.0138	62.9218	1	1	128864
TPCN2	TPCN2	All Targets	RNA	Endogenous	01	12.1108	60.8357	33.6512	33.0459	1	1	219931
SLC22A1	SLC22A1	All Targets	RNA	Endogenous	01	34.8495	81.2136	59.6659	58.1953	1	1	6580
SLC35A5	SLC35A5	All Targets	RNA	Endogenous	01	30.277	90.831	55.4948	55.1991	1	1	55032
GLRA2	GLRA2	All Targets	RNA	Endogenous	01	15.6268	64.116	43.3203	39.9742	1	1	2742
GSDMC	GSDMC	All Targets	RNA	Endogenous	01	18.1662	77.8552	41.2842	40.317	1	1	56169
PRKCH	PRKCH	All Targets	RNA	Endogenous	01	15.571	87.1399	52.3187	50.9808	1	1	5583
SYNDIG1	SYNDIG1	All Targets	RNA	Endogenous	01	25.763	81.1424	51.9484	51.2088	1	1	79953
FANCD2OS	FANCD2OS	All Targets	RNA	Endogenous	01	31.4881	117.382	85.1017	78.9417	1	1	115795
KMT2D	KMT2D	All Targets	RNA	Endogenous	01	17.0976	96.8864	44.4174	44.5575	1	1	8085
PROZ	PROZ	All Targets	RNA	Endogenous	01	29.4587	81.7479	55.3461	54.5813	1	1	8858
TRPA1	TRPA1	All Targets	RNA	Endogenous	01	19.2348	67.4745	38.8915	38.0828	1	1	8989
GLUD1	GLUD1	All Targets	RNA	Endogenous	01	78.3165	186.572	139.575	130.326	1	1	2746
PDE9A	PDE9A	All Targets	RNA	Endogenous	01	9.0831	54.4986	32.0901	30.6614	1	1	5152
POP4	POP4	All Targets	RNA	Endogenous	01	31.1421	90.2805	60.1722	59.4492	1	1	10775
CHTOP	CHTOP	All Targets	RNA	Endogenous	01	90.831	193.773	130.588	130.162	1	1	26097
LCE2C	LCE2C	All Targets	RNA	Endogenous	01	32.3689	95.0232	62.9762	62.2289	1	1	353140
HIF1A	HIF1A	Notch group, All Targets	RNA	Endogenous	01	27.5625	99.9141	57.0658	55.7406	1	1	3091
FUT6	FUT6	All Targets	RNA	Endogenous	01	23.1499	85.1932	50.21	47.5037	1	1	2528
VWDE	VWDE	All Targets	RNA	Endogenous	01	13.6247	55.312	38.3208	37.2692	1	1	221806
ZNF277	ZNF277	All Targets	RNA	Endogenous	01	37.1054	81.2136	58.9788	58.1307	1	1	11179
PARP4	PARP4	All Targets	RNA	Endogenous	01	49.5442	137.354	89.348	89.4722	1	1	143
ZNF433	ZNF433	All Targets	RNA	Endogenous	01	19.4954	49.9571	35.5538	35.0462	1	1	163059
TMEM100	TMEM100	All Targets	RNA	Endogenous	01	27.4512	89.7624	56.6376	54.2498	1	1	55273
PRAME	PRAME	All Targets	RNA	Endogenous	01	11.1222	45.6268	30.1281	30.1665	1	1	23532
WDR45B	WDR45B	All Targets	RNA	Endogenous	01	55.5672	140.881	80.7318	82.4971	1	1	56270
BTN3A3	BTN3A3	All Targets	RNA	Endogenous	01	9.0831	42.3878	23.6471	23.374	1	1	10384
ABHD17C	ABHD17C	All Targets	RNA	Endogenous	01	34.3139	91.417	55.7563	56.6387	1	1	58489
B4GALNT2	B4GALNT2	All Targets	RNA	Endogenous	01	29.5201	199.102	51.797	60.3134	1	1	124872
RELL2	RELL2	All Targets	RNA	Endogenous	01	51.9034	109.966	78.5766	78.2143	1	1	285613
GFRAL	GFRAL	All Targets	RNA	Endogenous	01	20.1847	66.2532	43.017	42.4238	1	1	389400
DNAH10	DNAH10	All Targets	RNA	Endogenous	01	24.2216	65.293	45.2473	43.7112	1	1	196385
RALY	RALY	All Targets	RNA	Endogenous	01	58.8239	134.949	99.7553	97.5357	1	1	22913
CDC25A	CDC25A	All Targets	RNA	Endogenous	01	26.3195	72.6648	47.3185	46.2671	1	1	993
RIN3	RIN3	All Targets	RNA	Endogenous	01	25.9517	79.6518	55.5672	51.7957	1	1	79890
IL5	IL5	All Targets	RNA	Endogenous	01	22.7078	68.1233	48.5883	47.6254	1	1	3567
NEXMIF	NEXMIF	All Targets	RNA	Endogenous	01	20.4952	54.9896	36.7713	35.2954	1	1	340533
PRKAR2A	PRKAR2A	All Targets	RNA	Endogenous	01	9.316	61.3109	27.6472	28.8806	1	1	5576
SGCG	SGCG	All Targets	RNA	Endogenous	01	26.4236	68.1233	49.4552	47.8741	1	1	6445
TRIP6	TRIP6	All Targets	RNA	Endogenous	01	17.8359	59.9166	36.4048	35.8435	1	1	7205
TATDN3	TATDN3	All Targets	RNA	Endogenous	01	20.5884	74.6833	37.388	37.3805	1	1	128387
TRAF4	TRAF4	All Targets	RNA	Endogenous	01	59.0402	166.702	130.281	128.27	1	1	9618
WDR3	WDR3	All Targets	RNA	Endogenous	01	22.7078	89.62	63.8922	62.5039	1	1	10885
SFMBT2	SFMBT2	All Targets	RNA	Endogenous	01	14.533	54.9417	37.3348	35.3962	1	1	57713
ZMYM1	ZMYM1	All Targets	RNA	Endogenous	01	25.9517	72.6648	52.5341	51.0769	1	1	79830
LSG1	LSG1	All Targets	RNA	Endogenous	01	22.876	70.8016	43.7719	43.7955	1	1	55341
JPH1	JPH1	All Targets	RNA	Endogenous	01	42.2065	123.085	66.8899	66.6273	1	1	56704
CYP3A5	CYP3A5	All Targets	RNA	Endogenous	01	20.1847	80.3951	33.6312	34.6835	1	1	1577
SMURF2	SMURF2	All Targets	RNA	Endogenous	01	47.6863	127.163	79.5268	77.8663	1	1	64750
DENND6A	DENND6A	All Targets	RNA	Endogenous	01	40.6068	98.3112	67.5924	67.8106	1	1	201627
TMEM41A	TMEM41A	All Targets	RNA	Endogenous	01	41.5228	114.188	64.0171	63.6026	1	1	90407
TSHZ1	TSHZ1	All Targets	RNA	Endogenous	01	31.1421	82.7475	60.8161	58.8792	1	1	10194
GOLGA8A	GOLGA8A,GOLGA8B	All Targets	RNA	Endogenous	01	44.2595	152.142	110.397	100.609	1	1	23015
PCDH19	PCDH19	All Targets	RNA	Endogenous	01	18.7522	68.3904	40.1194	39.1649	1	1	57526
ANGPT1	ANGPT1	All Targets	RNA	Endogenous	01	7.78552	37.5853	20.6372	20.801	1	1	284
IGFBP7	IGFBP7	All Targets	RNA	Endogenous	01	13.8724	65.1478	40.7042	39.5587	1	1	3490
NRK	NRK	All Targets	RNA	Endogenous	01	12.5015	57.7044	31.5284	29.8408	1	1	203447
MRPL40	MRPL40	All Targets	RNA	Endogenous	01	13.7474	49.1556	25.7991	25.8728	1	1	64976
GORAB	GORAB	All Targets	RNA	Endogenous	01	46.7131	111.134	72.1305	71.3856	1	1	92344
SMPD4	SMPD4	All Targets	RNA	Endogenous	01	38.4696	100.448	76.0547	73.9296	1	1	55627
TOM1L2	TOM1L2	All Targets	RNA	Endogenous	01	18.1662	61.9788	39.2973	39.001	1	1	146691
SUMF2	SUMF2	All Targets	RNA	Endogenous	01	66.2532	196.898	107.246	107.86	1	1	25870
SNTG2	SNTG2	All Targets	RNA	Endogenous	01	15.8954	52.3187	31.0195	30.4335	1	1	54221
CEACAM8	CEACAM8	All Targets	RNA	Endogenous	01	4.2744	56.7694	30.6693	28.2762	1	1	1088
OR1B1	OR1B1	All Targets	RNA	Endogenous	01	24.2216	77.8552	59.5377	57.2534	1	1	347169
ANXA10	ANXA10	All Targets	RNA	Endogenous	01	12.1108	59.689	44.8812	39.8951	1	1	11199
PXT1	PXT1	All Targets	RNA	Endogenous	01	13.7256	83.0455	33.4295	32.5213	1	1	222659
OR1Q1	OR1Q1	All Targets	RNA	Endogenous	01	21.8776	72.6648	39.8992	39.2517	1	1	158131
BLOC1S1	BLOC1S1	All Targets	RNA	Endogenous	01	81.8629	175.849	115.184	116.512	1	1	2647
CDC42BPG	CDC42BPG	All Targets	RNA	Endogenous	01	18.1662	75.26	45.4981	43.9986	1	1	55561
TIGIT	TIGIT	All Targets	RNA	Endogenous	01	20.7614	61.9788	43.5989	43.2297	1	1	201633
SUN3	SUN3	All Targets	RNA	Endogenous	01	24.4418	61.4239	41.246	41.3676	1	1	256979
EYA1	EYA1	All Targets	RNA	Endogenous	01	19.1571	68.3904	37.788	36.8925	1	1	2138
ZNF707	ZNF707	All Targets	RNA	Endogenous	01	14.533	72.6648	33.8033	34.036	1	1	286075
PROCR	PROCR	All Targets	RNA	Endogenous	01	12.8232	77.2064	41.9915	39.385	1	1	10544
APOC1	APOC1	All Targets	RNA	Endogenous	01	22.3584	269.338	54.4986	59.9828	1	1	341
TOP3A	TOP3A	All Targets	RNA	Endogenous	01	51.2928	147.752	85.5355	85.3341	1	1	7156
FEZF2	FEZF2	All Targets	RNA	Endogenous	01	18.1662	83.3508	51.3449	47.6133	1	1	55079
C13orf42	C13orf42	All Targets	RNA	Endogenous	01	9.68864	68.4726	41.9177	38.9649	1	1	647166
PLGLB2	PLGLB1,PLGLB2	All Targets	RNA	Endogenous	01	53.9126	117.648	79.2408	80.2653	1	1	5342
RIMS3	RIMS3	All Targets	RNA	Endogenous	01	11.7201	60.904	35.8096	33.7809	1	1	9783
IL26	IL26	All Targets	RNA	Endogenous	01	21.0962	68.9384	43.085	42.2243	1	1	55801
ISG20L2	ISG20L2	All Targets	RNA	Endogenous	01	25.9517	69.6989	49.6958	48.535	1	1	81875
RASSF4	RASSF4	All Targets	RNA	Endogenous	01	8.5488	66.0589	38.1628	36.9801	1	1	83937
GRIN3A	GRIN3A	All Targets	RNA	Endogenous	01	30.277	70.3653	56.3127	54.9703	1	1	116443
FAM169A	FAM169A	All Targets	RNA	Endogenous	01	41.5228	126.315	94.6069	92.0991	1	1	26049
CDKN3	CDKN3	All Targets	RNA	Endogenous	01	25.9517	104.134	59.7134	60.1096	1	1	1033
ZC3HAV1L	ZC3HAV1L	All Targets	RNA	Endogenous	01	14.9604	70.3941	29.4463	30.0828	1	1	92092
HOXA6	HOXA6	All Targets	RNA	Endogenous	01	24.2216	63.5817	44.8446	43.3058	1	1	3203
TMEM45B	TMEM45B	All Targets	RNA	Endogenous	01	22.7078	90.1044	55.203	56.5549	1	1	120224
NAPA	NAPA	All Targets	RNA	Endogenous	01	8.5488	59.1458	30.3588	30.3624	1	1	8775
TUBB1	TUBB1	All Targets	RNA	Endogenous	01	25.1024	69.8152	42.6033	42.1196	1	1	81027
ARMC7	ARMC7	All Targets	RNA	Endogenous	01	92.5994	194.063	153.251	148.285	1	1	79637
DPY19L2	DPY19L2,DPY19L2P1,DPY19L2P2	All Targets	RNA	Endogenous	01	37.1398	133.286	66.231	69.4306	1	1	283417
KLHL22	KLHL22	All Targets	RNA	Endogenous	01	18.1662	83.1609	57.3064	55.3636	1	1	84861
EXOC8	EXOC8	All Targets	RNA	Endogenous	01	17.3011	85.488	63.5717	62.3178	1	1	149371
NUP35	NUP35	All Targets	RNA	Endogenous	01	55.5672	132.801	94.7675	93.5024	1	1	129401
ZFYVE21	ZFYVE21	All Targets	RNA	Endogenous	01	70.1591	155.71	91.5534	91.5229	1	1	79038
NR2C1	NR2C1	All Targets	RNA	Endogenous	01	18.1662	72.6648	47.7504	46.4378	1	1	7181
PTK2B	PTK2B	All Targets	RNA	Endogenous	01	17.0976	67.6535	45.6251	43.5955	1	1	2185
ZMAT3	ZMAT3	All Targets	RNA	Endogenous	01	27.7836	74.9356	49.2664	47.8664	1	1	64393
DENND5A	DENND5A	All Targets	RNA	Endogenous	01	32.058	94.5424	58.4354	57.1578	1	1	23258
ABCB7	ABCB7	All Targets	RNA	Endogenous	01	24.9785	72.6648	43.6142	43.1793	1	1	22
OR56A4	OR56A4	All Targets	RNA	Endogenous	01	11.3034	65.1846	43.3453	39.938	1	1	120793
GALNT11	GALNT11	All Targets	RNA	Endogenous	01	20.7614	67.9768	46.9477	45.829	1	1	63917
USH1C	USH1C	All Targets	RNA	Endogenous	01	13.6247	51.2928	30.277	29.5747	1	1	10083
BRD4	BRD4	All Targets	RNA	Endogenous	01	70.0697	259.171	100.654	107.756	1	1	23476
NUPR2	NUPR2	All Targets	RNA	Endogenous	01	14.533	54.8173	37.4969	35.4939	1	1	389493
CTSV	CTSV	All Targets	RNA	Endogenous	01	31.0821	150.018	71.4332	65.6047	1	1	1515
OR2AT4	OR2AT4	All Targets	RNA	Endogenous	01	8.5488	64.116	43.9967	42.4859	1	1	341152
TTLL3	TTLL3	All Targets	RNA	Endogenous	01	24.2216	86.7529	62.1413	61.5087	1	1	26140
ZRANB1	ZRANB1	All Targets	RNA	Endogenous	01	17.6157	55.5672	40.5753	38.5668	1	1	54764
GOLGA6L6	GOLGA6L22,GOLGA6L6,LOC102723623,GOLGA6L1	All Targets	RNA	Endogenous	01	118.292	299.534	202.66	197.184	1	1	727832
ENTPD5	ENTPD5	All Targets	RNA	Endogenous	01	41.5228	94.6845	60.9916	60.3582	1	1	957
RPTN	RPTN	All Targets	RNA	Endogenous	01	24.4688	70.5276	45.3893	44.1474	1	1	126638
TAGLN2	TAGLN2	All Targets	RNA	Endogenous	01	618.633	1547.29	1027.4	1018.12	1	1	8407
CLASRP	CLASRP	All Targets	RNA	Endogenous	01	4.54155	49.9571	25.7189	25.5466	1	1	11129
ZIC2	ZIC2	All Targets	RNA	Endogenous	01	10.3807	135.91	33.6308	37.0289	1	1	7546
NT5DC4	NT5DC4	All Targets	RNA	Endogenous	01	13.6247	70.3941	46.9245	44.2341	1	1	284958
TENM4	TENM4	All Targets	RNA	Endogenous	01	12.1108	46.2413	25.5296	25.8171	1	1	26011
MAPT	MAPT	All Targets	RNA	Endogenous	01	41.5228	143.678	69.3863	71.4581	1	1	4137
C1orf21	C1orf21	All Targets	RNA	Endogenous	01	23.4496	73.4462	35.4904	37.1379	1	1	81563
CRYZ	CRYZ	All Targets	RNA	Endogenous	01	13.333	47.0184	26.3237	26.1945	1	1	1429
NMS	NMS	All Targets	RNA	Endogenous	01	21.4692	62.0309	44.1743	42.476	1	1	129521
IDH3A	IDH3A	All Targets	RNA	Endogenous	01	24.8944	75.6925	37.7891	38.4006	1	1	3419
TRIM43	TRIM43B,TRIM43	All Targets	RNA	Endogenous	01	27.2493	100.448	55.0329	55.1955	1	1	129868
XRCC3	XRCC3	All Targets	RNA	Endogenous	01	22.0196	150.981	51.401	54.6386	1	1	7517
BAHCC1	BAHCC1	All Targets	RNA	Endogenous	01	34.0616	98.3869	58.9539	59.3759	1	1	57597
RPL10	RPL10	All Targets	RNA	Endogenous	01	12.1108	63.5817	33.2998	32.9342	1	1	6134
MTFP1	MTFP1	All Targets	RNA	Endogenous	01	18.1662	70.5276	51.8041	49.2018	1	1	51537
NUDT6	NUDT6	All Targets	RNA	Endogenous	01	9.0831	64.8092	45.0614	41.7362	1	1	11162
KHNYN	KHNYN	All Targets	RNA	Endogenous	01	13.6247	75.087	45.5724	45.8669	1	1	23351
UBQLN1	UBQLN1	All Targets	RNA	Endogenous	01	28.5469	70.5276	42.5659	42.1081	1	1	29979
PLCB4	PLCB4	All Targets	RNA	Endogenous	01	3.46023	37.5853	17.1538	16.7975	1	1	5332
HNRNPH1	HNRNPH1	All Targets	RNA	Endogenous	01	295.85	984.278	424.833	459.035	1	1	3187
KIF26A	KIF26A	All Targets	RNA	Endogenous	01	36.3324	222.496	63.3686	65.1592	1	1	26153
PLAGL1	PLAGL1	All Targets	RNA	Endogenous	01	22.7078	84.7756	44.3843	43.5135	1	1	5325
IGSF11	IGSF11	All Targets	RNA	Endogenous	01	31.7083	89.5636	56.1485	55.6115	1	1	152404
NUP58	NUP58	All Targets	RNA	Endogenous	01	72.6648	274.512	108.554	114.962	1	1	9818
PCDH17	PCDH17	All Targets	RNA	Endogenous	01	23.4403	90.4273	69.4889	63.4283	1	1	27253
PGBD2	PGBD2	All Targets	RNA	Endogenous	01	26.6438	68.1233	51.4171	50.2142	1	1	267002
TSPAN14	TSPAN14	All Targets	RNA	Endogenous	01	22.7078	96.3231	60.4311	61.2013	1	1	81619
ANAPC4	ANAPC4	All Targets	RNA	Endogenous	01	11.3539	46.152	21.1547	21.7781	1	1	29945
NUBPL	NUBPL	All Targets	RNA	Endogenous	01	25.9517	103.807	58.1319	57.1626	1	1	80224
MMP16	MMP16	All Targets	RNA	Endogenous	01	12.1108	57.0938	30.6693	29.0568	1	1	4325
SST	SST	All Targets	RNA	Endogenous	01	4.54155	74.9356	47.439	44.5274	1	1	6750
MRPL16	MRPL16	All Targets	RNA	Endogenous	01	24.9785	78.7202	42.5089	42.0659	1	1	54948
NABP2	NABP2	All Targets	RNA	Endogenous	01	44.8812	102.586	68.9163	68.1017	1	1	79035
GPR87	GPR87	All Targets	RNA	Endogenous	01	32.3689	98.3112	72.6648	70.3932	1	1	53836
PPCS	PPCS	All Targets	RNA	Endogenous	01	31.2735	91.8996	50.0619	50.9282	1	1	79717
KIAA1109	KIAA1109	All Targets	RNA	Endogenous	01	12.5284	41.768	27.948	27.4487	1	1	84162
TM6SF2	TM6SF2	All Targets	RNA	Endogenous	01	18.1662	70.0697	49.6261	45.5825	1	1	53345
CPLX2	CPLX2	All Targets	RNA	Endogenous	01	232.9	451.36	343.515	335.542	1	1	10814
ZNF395	ZNF395	All Targets	RNA	Endogenous	01	31.1421	100.1	67.5298	66.1215	1	1	55893
RNF123	RNF123	All Targets	RNA	Endogenous	01	40.6068	119.378	65.5632	66.1158	1	1	63891
H3C13	H3-2,H3P4,H3C13	Notch group, All Targets	RNA	Endogenous	01	149.604	895.771	306.724	348.423	1	1	653604
SMS	SMS	All Targets	RNA	Endogenous	01	54.4986	154.138	87.8829	91.6512	1	1	6611
TMEM119	TMEM119	All Targets	RNA	Endogenous	01	29.3987	79.3723	53.9081	52.0957	1	1	338773
ATG2B	ATG2B	All Targets	RNA	Endogenous	01	31.1421	114.076	55.7694	57.5983	1	1	55102
NOX3	NOX3	All Targets	RNA	Endogenous	01	17.7625	47.2321	30.4791	30.4535	1	1	50508
LEMD1	LEMD1	All Targets	RNA	Endogenous	01	45.4155	121.108	83.9983	83.5813	1	1	93273
SERPINB3	SERPINB3	All Targets	RNA	Endogenous	01	15.571	66.7731	44.8904	42.7318	1	1	6317
USP8	USP8	All Targets	RNA	Endogenous	01	6.81233	50.6964	30.0002	29.1785	1	1	9101
MSH6	MSH6	All Targets	RNA	Endogenous	01	42.3878	156.262	104.213	103.273	1	1	2956
OSBPL5	OSBPL5	All Targets	RNA	Endogenous	01	25.6464	180.697	47.7989	50.4663	1	1	114879
CRAMP1	CRAMP1	All Targets	RNA	Endogenous	01	17.0976	69.6371	32.3065	32.7057	1	1	57585
MICAL1	MICAL1	All Targets	RNA	Endogenous	01	28.5469	135.641	59.732	61.4807	1	1	64780
AGPAT1	AGPAT1	All Targets	RNA	Endogenous	01	79.0764	171.996	113.014	115.179	1	1	10554
UBE2E2	UBE2E2	All Targets	RNA	Endogenous	01	34.9868	115.261	60.6307	60.2589	1	1	7325
ALK	ALK	All Targets	RNA	Endogenous	01	6.0554	50.6964	33.6186	32.8089	1	1	238
MYLK2	MYLK2	All Targets	RNA	Endogenous	01	19.1571	59.6224	42.489	40.9084	1	1	85366
POLR3C	POLR3C	All Targets	RNA	Endogenous	01	10.3807	54.4986	25.888	25.8111	1	1	10623
DNMBP	DNMBP	All Targets	RNA	Endogenous	01	23.4142	98.3112	59.7382	54.4699	1	1	23268
TBC1D2B	TBC1D2B	All Targets	RNA	Endogenous	01	25.6464	72.6648	44.0026	43.9301	1	1	23102
STK36	STK36	All Targets	RNA	Endogenous	01	15.8954	60.1364	35.36	34.4725	1	1	27148
ZCCHC9	ZCCHC9	All Targets	RNA	Endogenous	01	40.6068	92.7103	61.3722	61.9717	1	1	84240
DNAJC30	DNAJC30	All Targets	RNA	Endogenous	01	24.2216	70.5276	51.4668	49.8052	1	1	84277
PRKCI	PRKCI	Notch group, All Targets	RNA	Endogenous	01	66.6094	130.369	99.2055	99.9904	1	1	5584
RASSF5	RASSF5	All Targets	RNA	Endogenous	01	17.3011	59.8416	35.1764	34.9888	1	1	83593
TNFRSF17	TNFRSF17	All Targets	RNA	Endogenous	01	20.7614	57.9212	42.7348	41.1813	1	1	608
C3orf36	C3orf36	All Targets	RNA	Endogenous	01	16.9551	62.5255	36.9915	36.0698	1	1	80111
TSPO	TSPO	All Targets	RNA	Endogenous	01	25.0568	79.0764	48.6995	47.0447	1	1	706
HMGXB4	HMGXB4	All Targets	RNA	Endogenous	01	36.3324	89.7624	60.9055	60.4242	1	1	10042
ARHGAP8	PRR5-ARHGAP8,ARHGAP8	All Targets	RNA	Endogenous	01	24.2216	88.6511	53.0083	54.0746	1	1	23779
SAMD14	SAMD14	All Targets	RNA	Endogenous	01	15.571	56.7694	35.6984	35.4003	1	1	201191
CTAGE1	CTAGE1	All Targets	RNA	Endogenous	01	18.1662	68.7488	51.5686	48.9575	1	1	64693
ZNF383	ZNF383	All Targets	RNA	Endogenous	01	69.6989	165.581	134.537	126.178	1	1	163087
KCND2	KCND2	All Targets	RNA	Endogenous	01	13.2828	60.1364	34.4815	33.8917	1	1	3751
ASB15	ASB15	All Targets	RNA	Endogenous	01	19.5336	66.6094	41.775	40.424	1	1	142685
INTS14	INTS14	All Targets	RNA	Endogenous	01	18.1662	62.9762	42.7575	42.6724	1	1	81556
OR9I1	OR9I1	All Targets	RNA	Endogenous	01	6.0554	49.9571	29.6802	28.0514	1	1	219954
SLITRK4	SLITRK4	All Targets	RNA	Endogenous	01	6.4591	58.8239	31.44	29.5737	1	1	139065
SBNO1	SBNO1	All Targets	RNA	Endogenous	01	47.0184	99.7029	72.6648	72.4938	1	1	55206
MZT2B	MZT2B	All Targets	RNA	Endogenous	01	96.8864	386.657	216.762	204.35	1	1	80097
TAS2R16	TAS2R16	All Targets	RNA	Endogenous	01	9.0831	62.6421	40.3693	37.5251	1	1	50833
FAAP20	FAAP20	All Targets	RNA	Endogenous	01	18.1662	48.2289	33.5376	33.1646	1	1	199990
ACOX1	ACOX1	All Targets	RNA	Endogenous	01	18.1662	66.2532	41.5061	40.9428	1	1	51
PIK3CA	PIK3CA	All Targets	RNA	Endogenous	01	13.6247	91.8996	58.2709	56.2696	1	1	5290
RBBP5	RBBP5	All Targets	RNA	Endogenous	01	31.1421	83.0455	57.4535	54.8748	1	1	5929
MRPS2	MRPS2	All Targets	RNA	Endogenous	01	40.874	107.744	72.6648	72.596	1	1	51116
MAT2A	MAT2A	All Targets	RNA	Endogenous	01	108.997	516.728	186.605	196.524	1	1	4144
GCAT	GCAT	All Targets	RNA	Endogenous	01	25.6464	74.802	50.2202	48.1772	1	1	23464
CD40	CD40	All Targets	RNA	Endogenous	01	21.7994	61.3109	44.2179	43.2114	1	1	958
LGALS14	LGALS14	All Targets	RNA	Endogenous	01	27.347	83.0455	53.5355	52.0504	1	1	56891
SARDH	SARDH	All Targets	RNA	Endogenous	01	51.6728	166.933	123.976	116.07	1	1	1757
SPTY2D1OS	SPTY2D1OS	All Targets	RNA	Endogenous	01	17.5398	57.0938	33.8334	32.81	1	1	100506540
CDS1	CDS1	All Targets	RNA	Endogenous	01	16.4082	51.0618	30.1853	29.8903	1	1	1040
CPNE1	CPNE1	All Targets	RNA	Endogenous	01	42.3878	110.428	75.544	74.4802	1	1	8904
DGCR8	DGCR8	All Targets	RNA	Endogenous	01	70.9749	188.121	104.202	107.489	1	1	54487
CTAG2	CTAG2	All Targets	RNA	Endogenous	01	12.5512	51.2928	38.5487	35.6968	1	1	30848
ACYP2	ACYP2	All Targets	RNA	Endogenous	01	63.5817	197.684	145.33	136.607	1	1	98
RPP30	RPP30	All Targets	RNA	Endogenous	01	27.0842	72.6648	49.0979	46.7096	1	1	10556
SPDL1	SPDL1	All Targets	RNA	Endogenous	01	43.5989	107.331	72.6648	69.6579	1	1	54908
CIB3	CIB3	All Targets	RNA	Endogenous	01	22.7078	72.6648	52.0709	48.9679	1	1	117286
TAP1	TAP1	All Targets	RNA	Endogenous	01	48.1961	121.833	78.8932	77.8673	1	1	6890
NRAP	NRAP	All Targets	RNA	Endogenous	01	19.3773	56.992	39.2545	37.4546	1	1	4892
CCDC97	CCDC97	All Targets	RNA	Endogenous	01	29.9208	82.6876	63.6826	61.3522	1	1	90324
MUC21	MUC21	All Targets	RNA	Endogenous	01	23.9994	76.9392	39.2437	38.917	1	1	394263
PPP1R14B	LIMK2,PPP1R14B	All Targets	RNA	Endogenous	01	150.52	386.764	194.376	202.76	1	1	26472
TMEM255B	TMEM255B	All Targets	RNA	Endogenous	01	4.54155	62.2841	42.1126	37.4517	1	1	348013
COQ10A	COQ10A	All Targets	RNA	Endogenous	01	29.0659	84.7756	58.3901	58.9268	1	1	93058
ZNF761	ZNF765-ZNF761,ZNF320,ZNF525,ZNF845,ZNF761,ZNF28	All Targets	RNA	Endogenous	01	45.4155	182.002	109.378	110.934	1	1	388561
ARMH2	ARMH2	All Targets	RNA	Endogenous	01	27.3809	66.6094	42.8254	43.2066	1	1	101928603
PLPPR3	PLPPR3	All Targets	RNA	Endogenous	01	10.3807	44.1179	29.8836	28.9295	1	1	79948
MORN3	MORN3	All Targets	RNA	Endogenous	01	23.3566	84.7756	55.9377	52.7793	1	1	283385
SLX4IP	SLX4IP	All Targets	RNA	Endogenous	01	15.571	72.6648	37.231	35.3871	1	1	128710
SCNN1A	SCNN1A	All Targets	RNA	Endogenous	01	34.3298	788.083	145.33	121.369	1	1	6337
NKAIN3	NKAIN3	All Targets	RNA	Endogenous	01	19.1571	68.1233	38.4474	37.7216	1	1	286183
SPPL2C	SPPL2C	All Targets	RNA	Endogenous	01	28.9373	91.8996	63.5242	59.1288	1	1	162540
NCSTN	NCSTN	Notch group, All Targets	RNA	Endogenous	01	13.6247	66.2532	37.3027	37.0599	1	1	23385
LDLRAD4	LDLRAD4	All Targets	RNA	Endogenous	01	55.4693	181.662	132.709	122.575	1	1	753
HEG1	HEG1	All Targets	RNA	Endogenous	01	9.0831	79.0764	56.143	55.1009	1	1	57493
CDK14	CDK14	All Targets	RNA	Endogenous	01	15.571	60.554	39.2504	38.4945	1	1	5218
YDJC	YDJC	All Targets	RNA	Endogenous	01	9.0831	74.9356	44.9709	43.0941	1	1	150223
APEX1	APEX1	All Targets	RNA	Endogenous	01	38.4696	98.9478	69.5329	69.1079	1	1	328
AGK	AGK	All Targets	RNA	Endogenous	01	23.567	74.1181	42.9893	43.059	1	1	55750
GFAP	GFAP	All Targets	RNA	Endogenous	01	18.1662	109.966	56.093	53.8088	1	1	2670
ADNP2	ADNP2	All Targets	RNA	Endogenous	01	21.372	75.1705	51.0618	50.3895	1	1	22850
SERPINA3	SERPINA3	All Targets	RNA	Endogenous	01	27.2493	336.075	47.8917	58.2703	1	1	12
EIF3E	EIF3E	All Targets	RNA	Endogenous	01	100.512	291.401	154.096	158.441	1	1	3646
TMC2	TMC2	All Targets	RNA	Endogenous	01	13.6247	49.2246	28.2822	28.2269	1	1	117532
FAAP100	FAAP100	All Targets	RNA	Endogenous	01	34.0616	94.2679	67.9632	66.3293	1	1	80233
SKA2	SKA2	All Targets	RNA	Endogenous	01	20.7614	108.607	45.6799	48.0468	1	1	348235
PLSCR3	TMEM256-PLSCR3,PLSCR3	All Targets	RNA	Endogenous	01	40.874	115.409	84.2018	79.1206	1	1	57048
DUS3L	DUS3L	All Targets	RNA	Endogenous	01	29.9208	72.6648	59.2284	57.5001	1	1	56931
PPM1F	PPM1F	All Targets	RNA	Endogenous	01	19.2784	72.6648	47.7556	45.017	1	1	9647
IL2RG	IL2RG	All Targets	RNA	Endogenous	01	17.7625	59.689	36.1744	35.7069	1	1	3561
VASN	VASN	All Targets	RNA	Endogenous	01	16.6974	47.5116	28.9918	28.6448	1	1	114990
OR5H14	OR5H14	All Targets	RNA	Endogenous	01	20.3149	62.9762	40.2104	38.084	1	1	403273
FBXL19	FBXL19	All Targets	RNA	Endogenous	01	42.744	103.807	66.0285	67.3224	1	1	54620
MTF2	MTF2	All Targets	RNA	Endogenous	01	8.5488	54.4986	32.4377	30.8999	1	1	22823
TBRG4	TBRG4	All Targets	RNA	Endogenous	01	29.9208	102.942	64.4992	65.1359	1	1	9238
TTC19	TTC19	All Targets	RNA	Endogenous	01	112.048	223.185	168.245	161.013	1	1	54902
DERA	DERA	All Targets	RNA	Endogenous	01	29.4587	77.2064	45.0765	45.8628	1	1	51071
RNF165	RNF165	All Targets	RNA	Endogenous	01	35.525	92.304	64.2106	64.233	1	1	494470
CFAP61	CFAP61	All Targets	RNA	Endogenous	01	21.7994	52.3863	36.829	36.4982	1	1	26074
CPO	CPO	All Targets	RNA	Endogenous	01	24.4065	91.1022	64.3679	59.7028	1	1	130749
RPS26	RPS26,LOC100996747,RPS26P11	All Targets	RNA	Endogenous	01	456.75	950.588	669.211	665.896	1	1	6231
KIAA1549	KIAA1549	All Targets	RNA	Endogenous	01	20.7614	73.3315	41.0253	41.3496	1	1	57670
MMP17	MMP17	All Targets	RNA	Endogenous	01	15.3329	59.8416	44.5463	38.8846	1	1	4326
HSPA2	HSPA2	All Targets	RNA	Endogenous	01	30.0682	83.892	57.0577	55.9418	1	1	3306
CBARP	CBARP	All Targets	RNA	Endogenous	01	13.2828	62.2841	36.3324	34.1454	1	1	255057
KTI12	KTI12,TXNDC12	All Targets	RNA	Endogenous	01	13.6247	66.2532	47.5704	46.367	1	1	112970
CST11	CST11	All Targets	RNA	Endogenous	01	13.6247	67.4745	39.164	38.6334	1	1	140880
OR6X1	OR6X1	All Targets	RNA	Endogenous	01	4.2744	38.9276	25.6038	24.375	1	1	390260
LRP3	LRP3	All Targets	RNA	Endogenous	01	23.4403	94.2209	61.9106	60.3795	1	1	4037
INA	INA	All Targets	RNA	Endogenous	01	36.3324	87.4441	64.613	63.4415	1	1	9118
PIK3CB	PIK3CB	All Targets	RNA	Endogenous	01	51.1957	117.201	69.9623	72.5185	1	1	5291
MZT2A	MZT2A,MZT2B	All Targets	RNA	Endogenous	01	6.4116	36.3324	23.9319	22.7614	1	1	653784
GPR107	GPR107	All Targets	RNA	Endogenous	01	38.4696	128.232	86.8524	84.6258	1	1	57720
DDX41	DDX41	All Targets	RNA	Endogenous	01	40.874	95.0755	76.6041	73.8711	1	1	51428
TBL3	TBL3	All Targets	RNA	Endogenous	01	19.8177	78.364	51.3586	50.4013	1	1	10607
OR2B3	OR2B3	All Targets	RNA	Endogenous	01	16.1477	57.7044	30.7602	30.9765	1	1	442184
RNASE10	RNASE10	All Targets	RNA	Endogenous	01	13.3856	54.0328	27.1918	26.2534	1	1	338879
RNF181	RNF181	All Targets	RNA	Endogenous	01	31.1421	86.2895	53.8586	54.3892	1	1	51255
MARCHF6	MARCHF6	All Targets	RNA	Endogenous	01	190.211	592.084	306.225	308.313	1	1	10299
SMIM3	SMIM3	All Targets	RNA	Endogenous	01	38.0625	95.216	64.076	63.4925	1	1	85027
PDE6G	PDE6G	All Targets	RNA	Endogenous	01	6.0554	64.116	47.2365	43.388	1	1	5148
GEMIN8	GEMIN8	All Targets	RNA	Endogenous	01	32.3689	96.8864	49.9886	50.8032	1	1	54960
ATP13A4	ATP13A4	All Targets	RNA	Endogenous	01	25.9517	90.2046	46.8658	49.537	1	1	84239
BORCS8	BORCS8	All Targets	RNA	Endogenous	01	36.3324	111.134	68.2568	65.1449	1	1	729991
SNX5	SNX5	All Targets	RNA	Endogenous	01	41.8746	157.44	74.6246	78.8989	1	1	27131
TRMT10B	TRMT10B	All Targets	RNA	Endogenous	01	18.1662	57.5263	37.1895	36.2135	1	1	158234
CCDC188	CCDC188	All Targets	RNA	Endogenous	01	25.8364	86.9458	55.909	51.7673	1	1	388849
KRT18	KRT18	All Targets	RNA	Endogenous	01	170.92	364.976	258.225	250.637	1	1	3875
RNPEPL1	RNPEPL1	All Targets	RNA	Endogenous	01	24.6031	67.4745	40.6496	40.4357	1	1	57140
PRSS2	PRSS2	All Targets	RNA	Endogenous	01	15.8954	75.1705	39.2395	37.1127	1	1	5645
CPD	CPD	All Targets	RNA	Endogenous	01	53.5196	173.506	90.6137	96.5427	1	1	1362
LYZ	LYZ	All Targets	RNA	Endogenous	01	22.7078	206.521	47.9692	54.8556	1	1	4069
KRT84	KRT84	All Targets	RNA	Endogenous	01	27.3326	84.7756	56.8054	54.1679	1	1	3890
OR6C74	OR6C74	All Targets	RNA	Endogenous	01	37.1398	119.631	86.1982	82.0876	1	1	254783
KLK8	KLK8	All Targets	RNA	Endogenous	01	12.1108	76.9392	49.1494	45.7999	1	1	11202
OR2H1	OR2H1	All Targets	RNA	Endogenous	01	12.9182	55.312	35.1409	35.0118	1	1	26716
ANKRD16	ANKRD16	All Targets	RNA	Endogenous	01	10.3807	57.4559	33.7674	31.4635	1	1	54522
TLCD5	TLCD5	All Targets	RNA	Endogenous	01	21.1939	52.2278	38.4391	37.3767	1	1	219902
RPRD1A	RPRD1A	All Targets	RNA	Endogenous	01	24.2216	129.244	49.2593	52.6892	1	1	55197
PPIL6	PPIL6	All Targets	RNA	Endogenous	01	11.5449	42.5966	28.075	27.1992	1	1	285755
SLC35G1	SLC35G1	All Targets	RNA	Endogenous	01	20.7614	72.6648	45.0176	44.4351	1	1	159371
PIEZO1	PIEZO1	All Targets	RNA	Endogenous	01	24.2216	90.831	61.4607	58.6623	1	1	9780
ST7L	ST7L	All Targets	RNA	Endogenous	01	36.3324	106.86	81.9237	79.0221	1	1	54879
MAP7D3	MAP7D3	All Targets	RNA	Endogenous	01	18.1662	59.8416	39.4372	38.3469	1	1	79649
KCNH2	KCNH6,KCNH2	All Targets	RNA	Endogenous	01	62.2841	162.631	119.588	117.802	1	1	3757
CBX1	CBX1	All Targets	RNA	Endogenous	01	48.4432	104.723	80.4392	76.7773	1	1	10951
SFTPB	SFTPB	All Targets	RNA	Endogenous	01	13.6247	59.7466	37.2535	35.6244	1	1	6439
FOXB1	FOXB1	All Targets	RNA	Endogenous	01	30.3871	100.16	67.912	64.4383	1	1	27023
GLYATL1	GLYATL1	All Targets	RNA	Endogenous	01	20.7614	54.4986	34.1672	34.0857	1	1	92292
SLC6A16	SLC6A16	All Targets	RNA	Endogenous	01	5.19034	55.7097	33.6507	32.1402	1	1	28968
SDAD1	SDAD1P1,SDAD1	All Targets	RNA	Endogenous	01	30.277	70.4404	49.9148	48.9856	1	1	55153
BLZF1	BLZF1	All Targets	RNA	Endogenous	01	49.9571	123.127	80.8038	79.723	1	1	8548
OR52N5	OR52N5	All Targets	RNA	Endogenous	01	15.8954	63.5817	41.3303	39.9536	1	1	390075
TKT	TKT	All Targets	RNA	Endogenous	01	46.0685	131.811	81.2935	79.0709	1	1	7086
LRR1	LRR1	All Targets	RNA	Endogenous	01	36.3324	80.6751	58.0954	55.8796	1	1	122769
ZNF354C	ZNF354C	All Targets	RNA	Endogenous	01	25.7843	67.8205	52.5242	49.5386	1	1	30832
RAB6C	RAB6D,RAB6C	All Targets	RNA	Endogenous	01	31.7909	91.5039	63.7554	62.8377	1	1	84084
PTPRT	PTPRT	All Targets	RNA	Endogenous	01	4.54155	64.8092	50.1918	45.8141	1	1	11122
DBX1	DBX1	All Targets	RNA	Endogenous	01	8.89773	55.896	38.3155	33.6993	1	1	120237
WAPL	WAPL	All Targets	RNA	Endogenous	01	27.2493	73.3254	49.7267	48.6317	1	1	23063
SENP1	SENP1	All Targets	RNA	Endogenous	01	51.2928	129.476	88.4435	88.9708	1	1	29843
CHST4	CHST4	All Targets	RNA	Endogenous	01	16.9551	55.5672	35.9722	35.4569	1	1	10164
CCDC154	CCDC154	All Targets	RNA	Endogenous	01	14.6663	59.8416	29.853	29.3624	1	1	645811
DTX4	DTX4	Notch group, All Targets	RNA	Endogenous	01	48.4432	102.942	68.0087	67.9673	1	1	23220
PRIM1	PRIM1	All Targets	RNA	Endogenous	01	29.9208	72.6648	47.3228	47.4491	1	1	5557
TSPAN3	TSPAN3	All Targets	RNA	Endogenous	01	31.1421	107.825	57.2804	57.3893	1	1	10099
SLC35C2	SLC35C2	All Targets	RNA	Endogenous	01	30.7428	105.239	64.3891	63.3143	1	1	51006
KCND1	KCND1	All Targets	RNA	Endogenous	01	8.5488	51.9034	32.7996	31.126	1	1	3750
CRADD	CRADD	All Targets	RNA	Endogenous	01	27.2493	91.9432	65.636	65.2364	1	1	8738
TTC17	TTC17	All Targets	RNA	Endogenous	01	25.6464	78.7202	47.2365	47.1025	1	1	55761
TAMM41	TAMM41	All Targets	RNA	Endogenous	01	39.3601	95.216	61.6171	62.5475	1	1	132001
BABAM1	BABAM1	All Targets	RNA	Endogenous	01	24.2216	86.1839	53.1946	52.8478	1	1	29086
DCTN2	DCTN2	All Targets	RNA	Endogenous	01	27.2493	127.494	92.8961	90.2642	1	1	10540
S100A14	S100A14	All Targets	RNA	Endogenous	01	37.5961	132.354	77.2134	73.7925	1	1	57402
HBP1	HBP1	All Targets	RNA	Endogenous	01	36.3324	94.0368	61.3451	62.1061	1	1	26959
GDPD2	GDPD2	All Targets	RNA	Endogenous	01	10.3807	55.7097	31.1229	29.8866	1	1	54857
WDR6	WDR6	All Targets	RNA	Endogenous	01	51.9034	274.347	98.9176	106.262	1	1	11180
CCNB1IP1	CCNB1IP1	All Targets	RNA	Endogenous	01	11.8292	60.7742	28.0382	28.7572	1	1	57820
USP16	USP16	All Targets	RNA	Endogenous	01	18.1662	77.6762	43.8753	44.6418	1	1	10600
OSBP	OSBP	All Targets	RNA	Endogenous	01	21.372	78.9156	46.363	47.3287	1	1	5007
PPM1J	PPM1J	All Targets	RNA	Endogenous	01	22.0196	67.8205	43.2443	41.1154	1	1	333926
ETV6	ETV6	All Targets	RNA	Endogenous	01	42.5966	109.739	67.3019	68.1035	1	1	2120
TAPT1	TAPT1	All Targets	RNA	Endogenous	01	22.7078	54.6594	37.1068	35.9027	1	1	202018
AKR7A3	AKR7A3	All Targets	RNA	Endogenous	01	21.372	90.831	52.9858	49.7567	1	1	22977
USP7	USP7	All Targets	RNA	Endogenous	01	49.9571	121.915	86.6677	86.5986	1	1	7874
CLHC1	CLHC1	All Targets	RNA	Endogenous	01	11.3539	54.0328	35.8766	34.1918	1	1	130162
C2orf92	C2orf92	All Targets	RNA	Endogenous	01	18.6662	72.6648	38.6176	37.0615	1	1	728537
OR5M11	OR5M11	All Targets	RNA	Endogenous	01	10.3807	50.8654	35.2554	33.2647	1	1	219487
FUT4	FUT4	All Targets	RNA	Endogenous	01	16.8988	60.554	31.0822	31.0343	1	1	2526
APOBEC3D	APOBEC3D	All Targets	RNA	Endogenous	01	23.4403	86.4122	56.4198	52.3381	1	1	140564
RNASE6	RNASE6	All Targets	RNA	Endogenous	01	6.0554	67.9768	35.2799	33.3436	1	1	6039
GOLM2	GOLM2	All Targets	RNA	Endogenous	01	34.6023	92.9434	59.2393	59.1767	1	1	113201
MID1	MID1	All Targets	RNA	Endogenous	01	18.1662	78.2544	49.0611	48.0203	1	1	4281
PTPN7	PTPN7	All Targets	RNA	Endogenous	01	62.2841	136.945	95.77	93.2366	1	1	5778
COMMD10	COMMD10	All Targets	RNA	Endogenous	01	42.5966	134.1	70.1636	73.1859	1	1	51397
EPS8L1	EPS8L1	All Targets	RNA	Endogenous	01	10.9388	82.8041	30.7665	32.6914	1	1	54869
HPRT1	HPRT1	All Targets	RNA	Endogenous	01	53.1012	104.723	75.2674	75.9173	1	1	3251
ANO6	ANO6	All Targets	RNA	Endogenous	01	24.2216	94.0368	60.9858	59.6879	1	1	196527
ETV4	ETV4	All Targets	RNA	Endogenous	01	22.5512	70.8016	42.7522	41.6964	1	1	2118
AGT	AGT	All Targets	RNA	Endogenous	01	25.8062	100.16	48.2353	46.691	1	1	183
POLR1G	POLR1G	All Targets	RNA	Endogenous	01	35.4463	85.7072	60.554	58.2366	1	1	10849
ZNF574	ZNF574	All Targets	RNA	Endogenous	01	44.9201	104.087	72.6648	70.068	1	1	64763
HSP90B1	HSP90B1	All Targets	RNA	Endogenous	01	15.571	216.512	44.6861	45.774	1	1	7184
HYPK	SERF2-C15ORF63,HYPK	All Targets	RNA	Endogenous	01	15.8954	70.1591	32.8646	32.0841	1	1	25764
NDUFB10	NDUFB10	All Targets	RNA	Endogenous	01	31.4226	110.25	70.5386	67.7585	1	1	4716
MTRFR	MTRFR	All Targets	RNA	Endogenous	01	31.1421	108.997	66.9235	65.0607	1	1	91574
OR52J3	OR52J3	All Targets	RNA	Endogenous	01	12.1108	75.7107	53.1774	49.3359	1	1	119679
EPG5	EPG5	All Targets	RNA	Endogenous	01	50.1137	129.989	81.6683	82.3929	1	1	57724
MSTN	MSTN	All Targets	RNA	Endogenous	01	17.0976	54.0328	32.0119	32.3505	1	1	2660
LRRC75B	LRRC75B	All Targets	RNA	Endogenous	01	13.6247	160.193	121.746	113.694	1	1	388886
ZNF268	ZNF268	All Targets	RNA	Endogenous	01	25.9517	72.6648	49.9878	48.7226	1	1	10795
FAM171A1	FAM171A1	All Targets	RNA	Endogenous	01	20.7614	67.4745	42.364	42.2333	1	1	221061
FBP1	FBP1	All Targets	RNA	Endogenous	01	10.5694	99.0884	25.5472	29.2821	1	1	2203
RCCD1	RCCD1	All Targets	RNA	Endogenous	01	8.5488	72.6648	44.2533	43.2817	1	1	91433
TMPRSS13	TMPRSS13	All Targets	RNA	Endogenous	01	15.4749	65.1478	33.3706	33.0941	1	1	84000
FGF10	FGF10	All Targets	RNA	Endogenous	01	19.3773	62.3431	45.5837	42.6593	1	1	2255
CLRN2	CLRN2	All Targets	RNA	Endogenous	01	17.7625	95.3463	68.2247	61.4012	1	1	645104
FNBP1L	FNBP1L	All Targets	RNA	Endogenous	01	48.4432	148.021	78.0987	78.1162	1	1	54874
NUDT4B	NUDT4,NUDT4P2,NUDT4B	All Targets	RNA	Endogenous	01	7.4528	43.5989	24.9699	24.9329	1	1	440672
FSTL3	FSTL3	All Targets	RNA	Endogenous	01	23.7273	118.906	65.6748	60.6917	1	1	10272
BET1L	BET1L	All Targets	RNA	Endogenous	01	18.1662	74.1478	39.2276	39.7397	1	1	51272
CHM	CHM	All Targets	RNA	Endogenous	01	18.1662	72.6648	38.6176	39.0412	1	1	1121
SOGA3	SOGA3	All Targets	RNA	Endogenous	01	12.9182	72.6648	41.4048	40.1394	1	1	387104
CYP26A1	CYP26A1	All Targets	RNA	Endogenous	01	23.7812	68.1233	44.1379	43.4031	1	1	1592
SGSM3	SGSM3	All Targets	RNA	Endogenous	01	29.9208	84.8828	56.1482	55.92	1	1	27352
MUC5AC	MUC5AC	All Targets	RNA	Endogenous	01	35.6718	134.887	95.399	86.1774	1	1	4586
SV2C	SV2C	All Targets	RNA	Endogenous	01	50.2048	153.185	100.638	97.3848	1	1	22987
SWAP70	SWAP70	All Targets	RNA	Endogenous	01	11.3539	41.7436	23.3046	23.384	1	1	23075
APOL1	APOL1	All Targets	RNA	Endogenous	01	33.7248	84.0187	55.4521	54.5741	1	1	8542
IL24	IL24	All Targets	RNA	Endogenous	01	31.1421	84.413	68.1233	64.8241	1	1	11009
FAM90A1	FAM90A10P,FAM90A1,FAM90A26,LOC112268387	All Targets	RNA	Endogenous	01	18.4965	69.2851	37.3453	36.5121	1	1	55138
GSTCD	GSTCD	All Targets	RNA	Endogenous	01	15.571	65.8525	31.4169	32.143	1	1	79807
DBF4	DBF4	All Targets	RNA	Endogenous	01	27.6818	80.7387	55.6619	55.9367	1	1	10926
OR1N1	OR1N1	All Targets	RNA	Endogenous	01	36.3324	100.347	63.7193	63.853	1	1	138883
TLR2	TLR2	All Targets	RNA	Endogenous	01	25.9517	85.1932	45.8524	45.6773	1	1	7097
CRKL	CRKL	All Targets	RNA	Endogenous	01	45.4155	167.086	133.505	130.966	1	1	1399
HSD11B1L	HSD11B1L	All Targets	RNA	Endogenous	01	26.666	93.4262	56.9776	53.8433	1	1	374875
AP1AR	AP1AR	All Targets	RNA	Endogenous	01	10.3807	54.4986	29.1528	29.2225	1	1	55435
TMEM247	TMEM247	All Targets	RNA	Endogenous	01	17.7955	68.1233	41.7114	39.9893	1	1	388946
PARP16	PARP16	All Targets	RNA	Endogenous	01	16.9551	64.8092	47.499	45.2827	1	1	54956
HYKK	HYKK	All Targets	RNA	Endogenous	01	12.1108	49.1556	28.4665	27.5506	1	1	123688
RBM11	RBM11	All Targets	RNA	Endogenous	01	12.5015	60.1364	40.3911	39.3697	1	1	54033
RTL9	RTL9	All Targets	RNA	Endogenous	01	12.1108	52.0437	35.1959	33.4758	1	1	57529
DST	DST	All Targets	RNA	Endogenous	01	36.3324	145.33	65.5714	63.4639	1	1	667
EARS2	EARS2	All Targets	RNA	Endogenous	01	23.6421	57.6307	35.3203	35.149	1	1	124454
SIRPA	SIRPA	All Targets	RNA	Endogenous	01	9.0831	52.8471	40.5209	37.903	1	1	140885
TASL	TASL	All Targets	RNA	Endogenous	01	22.3584	65.3983	41.0132	40.1128	1	1	80231
CCDC121	CCDC121	All Targets	RNA	Endogenous	01	6.0554	49.1556	24.1163	23.3698	1	1	79635
B3GNT7	B3GNT7	All Targets	RNA	Endogenous	01	17.8359	62.2841	43.8722	41.532	1	1	93010
DYNC1I1	DYNC1I1	All Targets	RNA	Endogenous	01	21.0962	63.5817	38.841	37.7816	1	1	1780
PROP1	PROP1	All Targets	RNA	Endogenous	01	26.5506	72.6648	48.6187	47.6147	1	1	5626
GPR176	GPR176	All Targets	RNA	Endogenous	01	28.5469	66.6094	42.9259	43.3508	1	1	11245
MOV10L1	MOV10L1	All Targets	RNA	Endogenous	01	28.6255	79.5853	46.9495	46.9042	1	1	54456
ATP6V0E2	ATP6V0E2	All Targets	RNA	Endogenous	01	72.6648	201.895	129.693	133.016	1	1	155066
SMARCE1	SMARCE1	All Targets	RNA	Endogenous	01	83.0455	217.322	166.396	165.494	1	1	6605
CLPB	CLPB	All Targets	RNA	Endogenous	01	20.7614	81.4854	58.9539	54.7993	1	1	81570
MRPL53	MRPL53	All Targets	RNA	Endogenous	01	51.2928	120.203	87.2818	87.6043	1	1	116540
HAUS3	HAUS3	All Targets	RNA	Endogenous	01	10.3807	60.554	38.5931	37.0858	1	1	79441
HLCS	HLCS	All Targets	RNA	Endogenous	01	91.6209	149.222	120.524	119.084	1	1	3141
EPC1	EPC1	All Targets	RNA	Endogenous	01	79.9313	263.247	199.12	184.621	1	1	80314
PDE1C	PDE1C	All Targets	RNA	Endogenous	01	14.533	54.4986	35.2025	32.6714	1	1	5137
SLC24A4	SLC24A4	All Targets	RNA	Endogenous	01	23.1206	118.906	87.2697	76.1491	1	1	123041
KDF1	KDF1	All Targets	RNA	Endogenous	01	27.9993	117.835	75.1976	67.8104	1	1	126695
KCTD3	KCTD3	All Targets	RNA	Endogenous	01	60.2963	166.426	100.584	99.8855	1	1	51133
FAM83H	FAM83H	All Targets	RNA	Endogenous	01	23.0898	79.0764	40.797	41.9073	1	1	286077
KISS1	KISS1	All Targets	RNA	Endogenous	01	36.3324	113.655	70.5963	68.1282	1	1	3814
GATB	GATB	All Targets	RNA	Endogenous	01	18.1662	52.0584	35.3158	33.5476	1	1	5188
NR1H3	NR1H3	All Targets	RNA	Endogenous	01	13.0424	45.1023	28.9153	28.3415	1	1	10062
ERV3-1	ERV3-1	All Targets	RNA	Endogenous	01	28.2585	87.6989	53.225	53.7429	1	1	2086
LINGO1	LINGO1	All Targets	RNA	Endogenous	01	28.1283	140.788	109.657	98.0215	1	1	84894
MTRNR2L3	MTRNR2L3	All Targets	RNA	Endogenous	01	9.0831	45.4155	25.7005	25.0023	1	1	100462983
HHIP	HHIP	All Targets	RNA	Endogenous	01	13.2118	70.1591	42.4955	39.2168	1	1	64399
PDE4B	PDE4B	All Targets	RNA	Endogenous	01	25.003	75.1705	50.0539	48.0891	1	1	5142
CDH24	CDH24	All Targets	RNA	Endogenous	01	11.8292	60.554	32.1505	31.3659	1	1	64403
FANCG	FANCG	All Targets	RNA	Endogenous	01	41.5228	100.613	75.9874	73.7766	1	1	2189
ELAC1	ELAC1	All Targets	RNA	Endogenous	01	18.7522	57.2164	37.8357	36.2902	1	1	55520
STEAP1	STEAP1,STEAP1B	All Targets	RNA	Endogenous	01	36.3324	162.049	65.4254	67.3951	1	1	26872
NBAS	NBAS	All Targets	RNA	Endogenous	01	31.1421	89.1796	59.5355	57.8271	1	1	51594
HRH1	HRH1	All Targets	RNA	Endogenous	01	20.1847	64.116	43.2713	40.2205	1	1	3269
TRABD2A	TRABD2A	All Targets	RNA	Endogenous	01	18.3049	67.7104	37.6855	38.0769	1	1	129293
KCTD5	KCTD5	All Targets	RNA	Endogenous	01	22.7078	82.6876	61.3362	60.7686	1	1	54442
POT1	POT1	All Targets	RNA	Endogenous	01	20.7614	63.5817	47.9431	47.3914	1	1	25913
TRPV3	TRPV3	All Targets	RNA	Endogenous	01	18.5699	57.2511	40.7155	38.8916	1	1	162514
TEN1	TEN1-CDK3,TEN1	All Targets	RNA	Endogenous	01	25.6464	63.2887	44.5668	43.7703	1	1	100134934
DLL3	DLL3	All Targets	RNA	Endogenous	01	44.7168	125.635	76.6254	75.4122	1	1	10683
OGFR	OGFR	All Targets	RNA	Endogenous	01	115.409	214.692	169.624	165.979	1	1	11054
UQCRHL	UQCRHL,UQCRH	All Targets	RNA	Endogenous	01	179.067	383.344	277.262	277.617	1	1	440567
SIGLEC8	SIGLEC8	All Targets	RNA	Endogenous	01	13.333	68.3904	38.383	35.8869	1	1	27181
DESI2	DESI2	All Targets	RNA	Endogenous	01	27.7836	79.7888	50.868	50.88	1	1	51029
FAM216A	FAM216A	All Targets	RNA	Endogenous	01	27.2493	79.6518	51.8356	51.3502	1	1	29902
CD36	CD36	All Targets	RNA	Endogenous	01	19.5336	76.9392	49.1779	47.1615	1	1	948
SMIM11A	SMIM11B,SMIM11A	All Targets	RNA	Endogenous	01	36.3324	118.764	61.1835	63.3943	1	1	54065
SAMD13	SAMD13	All Targets	RNA	Endogenous	01	18.839	57.2934	33.7056	33.2779	1	1	148418
RPS2	RPS2	All Targets	RNA	Endogenous	01	230.105	671.037	342.804	355.781	1	1	6187
ACVR2B	ACVR2B	All Targets	RNA	Endogenous	01	12.8232	64.116	38.4573	37.6138	1	1	93
PLK5	PLK5	All Targets	RNA	Endogenous	01	22.7078	95.216	57.4335	54.1721	1	1	126520
PRNP	PRNP	All Targets	RNA	Endogenous	01	20.437	72.6648	40.7831	39.724	1	1	5621
CMTM2	CMTM2	All Targets	RNA	Endogenous	01	22.6589	84.7756	55.6817	52.9717	1	1	146225
MAFF	MAFF	All Targets	RNA	Endogenous	01	34.3506	65.9053	45.8033	46.0703	1	1	23764
TEX43	TEX43	All Targets	RNA	Endogenous	01	36.3324	83.0455	60.0927	60.1053	1	1	389320
SLC16A2	SLC16A2	All Targets	RNA	Endogenous	01	13.2828	66.6094	35.3224	32.7902	1	1	6567
CD6	CD6	All Targets	RNA	Endogenous	01	18.7522	63.857	36.3324	35.3578	1	1	923
SORL1	SORL1	All Targets	RNA	Endogenous	01	48.4432	166.426	79.5467	81.2289	1	1	6653
MC4R	MC4R	All Targets	RNA	Endogenous	01	24.2216	81.7479	47.9899	48.0143	1	1	4160
C9orf40	C9orf40	All Targets	RNA	Endogenous	01	43.7472	133.546	100.448	94.6956	1	1	55071
ASGR2	ASGR2	All Targets	RNA	Endogenous	01	25.6464	64.8092	51.0791	47.1649	1	1	433
ANKS1A	ANKS1A	All Targets	RNA	Endogenous	01	7.78552	66.6094	28.9521	28.4265	1	1	23294
DLK2	DLK2	All Targets	RNA	Endogenous	01	13.6247	72.6648	41.3465	41.6053	1	1	65989
USP3	USP3	All Targets	RNA	Endogenous	01	25.9517	80.9222	54.4986	52.723	1	1	9960
GAREM1	GAREM1	All Targets	RNA	Endogenous	01	29.9208	107.044	59.7766	59.6026	1	1	64762
CDKL1	CDKL1	All Targets	RNA	Endogenous	01	20.7614	68.1233	40.3148	39.5285	1	1	8814
CD300C	CD300C	All Targets	RNA	Endogenous	01	15.571	60.0275	40.9256	37.6482	1	1	10871
MAP2K3	MAP2K3	All Targets	RNA	Endogenous	01	29.9208	83.2129	56.6662	56.2594	1	1	5606
NOP56	NOP56	All Targets	RNA	Endogenous	01	12.1108	87.5103	33.4396	34.9619	1	1	10528
GANC	GANC	All Targets	RNA	Endogenous	01	24.2216	58.4863	38.2675	37.6063	1	1	2595
PIWIL3	PIWIL3	All Targets	RNA	Endogenous	01	18.1662	51.4709	33.2959	33.51	1	1	440822
RUFY2	RUFY2	All Targets	RNA	Endogenous	01	24.2216	94.2679	61.5063	59.545	1	1	55680
AGAP1	AGAP1	All Targets	RNA	Endogenous	01	81.2136	236	139.213	140.516	1	1	116987
POTEG	POTEG,POTEM,POTEH	All Targets	RNA	Endogenous	01	20.7614	57.0938	38.0598	37.3337	1	1	404785
NSDHL	NSDHL	All Targets	RNA	Endogenous	01	25.6464	70.3941	46.7708	46.8178	1	1	50814
XPR1	XPR1	All Targets	RNA	Endogenous	01	62.2841	138.517	90.9164	90.6762	1	1	9213
FEN1	FEN1	All Targets	RNA	Endogenous	01	37.5853	91.8996	63.5119	62.7416	1	1	2237
ZCCHC3	ZCCHC3	All Targets	RNA	Endogenous	01	28.0541	73.4063	45.1481	45.2821	1	1	85364
RSPH10B2	RSPH10B,RSPH10B2	All Targets	RNA	Endogenous	01	22.7078	68.3904	48.3094	47.3742	1	1	728194
ACIN1	ACIN1	All Targets	RNA	Endogenous	01	37.9839	150.981	70.2546	68.5067	1	1	22985
DISP1	DISP1	All Targets	RNA	Endogenous	01	23.4403	89.5636	57.6676	56.6826	1	1	84976
OR2AG1	OR2AG1	All Targets	RNA	Endogenous	01	19.5336	60.554	34.3543	34.0884	1	1	144125
CYP4F3	CYP4F3	All Targets	RNA	Endogenous	01	38.7093	113.952	68.0839	68.155	1	1	4051
GLIS3	GLIS3	All Targets	RNA	Endogenous	01	31.7909	132.047	60.0952	61.6523	1	1	169792
BRK1	BRK1	All Targets	RNA	Endogenous	01	60.2963	179.438	94.1868	95.8369	1	1	55845
LANCL1	LANCL1	All Targets	RNA	Endogenous	01	15.4138	71.0501	31.8547	32.0938	1	1	10314
ADAMTS3	ADAMTS3	All Targets	RNA	Endogenous	01	12.8232	54.4986	36.2054	33.2578	1	1	9508
LCNL1	LCNL1	All Targets	RNA	Endogenous	01	13.6247	67.4745	33.9053	31.7676	1	1	401562
ATP8A1	ATP8A1	All Targets	RNA	Endogenous	01	18.1662	56.5885	33.2566	32.1947	1	1	10396
RAD54L2	RAD54L2	All Targets	RNA	Endogenous	01	30.277	85.488	55.4846	54.8761	1	1	23132
FOXF2	FOXF2	All Targets	RNA	Endogenous	01	18.1662	77.8552	45.6545	44.4176	1	1	2295
PDE8A	PDE8A	All Targets	RNA	Endogenous	01	29.9208	72.6648	47.42	46.9	1	1	5151
MIEN1	MIEN1	All Targets	RNA	Endogenous	01	24.2216	60.1364	40.2807	39.866	1	1	84299
POLR3E	POLR3E	All Targets	RNA	Endogenous	01	12.1108	67.5952	42.3479	41.6523	1	1	55718
POLR1E	POLR1E	All Targets	RNA	Endogenous	01	33.0295	68.1233	51.5506	50.754	1	1	64425
COX7B	COX7B	All Targets	RNA	Endogenous	01	63.0101	176.472	101.317	101.335	1	1	1349
CYP7A1	CYP7A1	All Targets	RNA	Endogenous	01	30.1293	72.6648	45.4155	45.2314	1	1	1581
KLF16	KLF16	All Targets	RNA	Endogenous	01	57.038	154.969	123.796	112.655	1	1	83855
CMC2	CMC2	All Targets	RNA	Endogenous	01	46.7131	111.134	76.0058	76.0739	1	1	56942
DNAH9	DNAH9	All Targets	RNA	Endogenous	01	20.9921	63.0068	42.8412	42.419	1	1	1770
NCOA6	NCOA6	All Targets	RNA	Endogenous	01	48.4432	97.6434	72.6648	71.2073	1	1	23054
FKBP1A	FKBP1A	All Targets	RNA	Endogenous	01	66.2532	393.197	116.206	129.227	1	1	2280
THOC5	THOC5	All Targets	RNA	Endogenous	01	32.625	90.831	55.6548	54.7028	1	1	8563
ZNF117	ZNF117	All Targets	RNA	Endogenous	01	114.649	357.232	283.183	263.564	1	1	51351
LMBRD1	LMBRD1	All Targets	RNA	Endogenous	01	39.8884	133.61	72.2611	68.721	1	1	55788
SRSF8	SRSF8	All Targets	RNA	Endogenous	01	31.7909	81.4115	47.0184	48.2035	1	1	10929
CXCL5	CXCL5	All Targets	RNA	Endogenous	01	10.8658	72.6648	35.1305	33.4903	1	1	6374
CPXM1	CPXM1	All Targets	RNA	Endogenous	01	12.5512	48.4432	31.9798	30.4176	1	1	56265
DDX58	DDX58	All Targets	RNA	Endogenous	01	24.9785	88.2359	47.5381	48.794	1	1	23586
EXOSC6	EXOSC6	All Targets	RNA	Endogenous	01	21.8638	84.385	49.7286	47.4184	1	1	118460
NINJ1	NINJ1	All Targets	RNA	Endogenous	01	53.43	116.42	92.1286	89.3378	1	1	4814
FAM170B	FAM170B	All Targets	RNA	Endogenous	01	12.9031	76.5927	43.1278	39.1413	1	1	170370
AASS	AASS	All Targets	RNA	Endogenous	01	25.6464	64.116	41.9368	41.2949	1	1	10157
CNOT4	CNOT4	All Targets	RNA	Endogenous	01	29.7265	83.0455	54.0639	53.8667	1	1	4850
MPHOSPH10	MPHOSPH10	All Targets	RNA	Endogenous	01	24.2216	77.003	42.3973	43.2808	1	1	10199
CA14	CA14	All Targets	RNA	Endogenous	01	40.874	91.9808	65.1472	63.5915	1	1	23632
COL8A2	COL8A2	All Targets	RNA	Endogenous	01	10.3807	70.7009	39.6569	37.9672	1	1	1296
CASQ1	CASQ1	All Targets	RNA	Endogenous	01	34.0616	85.1932	59.5377	59.0765	1	1	844
PCYT2	PCYT2	All Targets	RNA	Endogenous	01	13.6247	84.0187	54.9238	53.7704	1	1	5833
SPATA4	SPATA4	All Targets	RNA	Endogenous	01	12.1108	54.4986	33.4449	30.5429	1	1	132851
ZFYVE9	ZFYVE9	All Targets	RNA	Endogenous	01	8.5488	60.554	36.6709	35.6858	1	1	9372
STARD9	STARD9	All Targets	RNA	Endogenous	01	20.7614	67.4745	47.5598	45.3144	1	1	57519
OSCP1	OSCP1	All Targets	RNA	Endogenous	01	24.2216	102.509	77.4177	68.7609	1	1	127700
SSTR5	SSTR5	All Targets	RNA	Endogenous	01	22.5512	60.2586	42.3256	40.9602	1	1	6755
MOB3A	MOB3A	All Targets	RNA	Endogenous	01	23.5092	65.6327	47.8468	47.1398	1	1	126308
DENND5B	DENND5B	All Targets	RNA	Endogenous	01	33.9103	87.8033	62.588	59.5233	1	1	160518
APC	APC	All Targets	RNA	Endogenous	01	51.3971	123.139	86.998	85.4077	1	1	324
RAD51B	RAD51B	All Targets	RNA	Endogenous	01	28.1283	70.2427	45.5211	46.211	1	1	5890
TBC1D31	TBC1D31	All Targets	RNA	Endogenous	01	29.9208	74.6287	55.1372	55.0038	1	1	93594
TAAR1	TAAR1	All Targets	RNA	Endogenous	01	23.3566	62.5255	39.4129	39.8674	1	1	134864
POLR2L	POLR2L	All Targets	RNA	Endogenous	01	99.3798	222.683	136.117	139.422	1	1	5441
ODAM	ODAM	All Targets	RNA	Endogenous	01	20.1847	62.2841	39.6354	37.4905	1	1	54959
FAM229A	FAM229A	All Targets	RNA	Endogenous	01	24.2216	77.7345	55.2899	54.2949	1	1	100128071
FLT4	FLT4	Notch group, All Targets	RNA	Endogenous	01	41.4111	89.0459	62.4283	62.0763	1	1	2324
ZIK1	ZIK1	All Targets	RNA	Endogenous	01	20.4952	62.2841	42.3275	40.1774	1	1	284307
TTC34	TTC34	All Targets	RNA	Endogenous	01	30.4723	145.33	109.44	95.4002	1	1	100287898
ASXL3	ASXL3	All Targets	RNA	Endogenous	01	38.8672	85.488	66.3005	63.5993	1	1	80816
RBMX2	RBMX2	All Targets	RNA	Endogenous	01	81.1142	162.427	132.566	132.425	1	1	51634
C14orf119	C14orf119	All Targets	RNA	Endogenous	01	9.0831	68.6649	41.6519	40.3437	1	1	55017
COL9A1	COL9A1	All Targets	RNA	Endogenous	01	20.7614	61.4856	38.7152	38.4475	1	1	1297
MACROD1	MACROD1	All Targets	RNA	Endogenous	01	20.7614	86.2895	46.0228	46.7426	1	1	28992
MRPL54	MRPL54	All Targets	RNA	Endogenous	01	21.372	63.5817	49.1556	47.8177	1	1	116541
HIVEP2	HIVEP2	All Targets	RNA	Endogenous	01	31.4881	79.1916	54.4385	55.9139	1	1	3097
FAM170A	FAM170A	All Targets	RNA	Endogenous	01	34.3506	91.2535	57.3333	57.0989	1	1	340069
STK32B	STK32B	All Targets	RNA	Endogenous	01	7.92707	57.5263	37.8244	34.8065	1	1	55351
AADACL2	AADACL2	All Targets	RNA	Endogenous	01	16.4082	72.6648	35.6964	33.3447	1	1	344752
CASP5	CASP5	All Targets	RNA	Endogenous	01	21.7994	90.831	59.2851	54.9083	1	1	838
RTN2	RTN2	All Targets	RNA	Endogenous	01	18.1662	55.3244	38.1425	35.9841	1	1	6253
TSSK1B	TSSK1B	All Targets	RNA	Endogenous	01	20.4952	92.304	55.3241	52.4838	1	1	83942
AAR2	AAR2	All Targets	RNA	Endogenous	01	38.7546	122.622	89.0576	83.8726	1	1	25980
LYST	LYST	All Targets	RNA	Endogenous	01	44.1179	93.2859	67.2417	66.9312	1	1	1130
ATG16L1	ATG16L1	All Targets	RNA	Endogenous	01	27.7836	74.802	45.2544	44.481	1	1	55054
HERC2	HERC2	All Targets	RNA	Endogenous	01	18.1662	60.5058	36.895	38.1887	1	1	8924
KIF6	KIF6	All Targets	RNA	Endogenous	01	20.7614	64.8793	41.7987	41.9137	1	1	221458
PNKP	PNKP	All Targets	RNA	Endogenous	01	36.3324	90.0412	69.7014	67.4507	1	1	11284
EPM2A	EPM2A	All Targets	RNA	Endogenous	01	33.2764	90.831	50.8423	51.605	1	1	7957
AKTIP	AKTIP	All Targets	RNA	Endogenous	01	29.9208	81.5626	55.3889	55.072	1	1	64400
C2orf49	C2orf49	All Targets	RNA	Endogenous	01	23.0401	57.6307	33.8994	33.9843	1	1	79074
SMIM23	SMIM23	All Targets	RNA	Endogenous	01	25.7843	83.0455	62.9571	59.7518	1	1	644994
FAIM2	FAIM2	All Targets	RNA	Endogenous	01	16.9551	149.871	107.688	92.7327	1	1	23017
GLIPR1L2	GLIPR1L2	All Targets	RNA	Endogenous	01	23.4142	72.6648	50.5959	48.6755	1	1	144321
IFT20	IFT20	All Targets	RNA	Endogenous	01	36.3324	110.25	55.1236	55.0408	1	1	90410
PLAC8L1	PLAC8L1	All Targets	RNA	Endogenous	01	41.5228	108.997	70.3574	67.3995	1	1	153770
ZNF254	ZNF254	All Targets	RNA	Endogenous	01	29.9208	75.0089	46.7347	46.7024	1	1	9534
ZNF417	ZNF417	All Targets	RNA	Endogenous	01	138.063	589.586	461.736	413.095	1	1	147687
STAM2	STAM2	All Targets	RNA	Endogenous	01	26.4236	72.6648	41.2807	41.1574	1	1	10254
ECHDC1	ECHDC1	All Targets	RNA	Endogenous	01	17.0976	66.6094	37.0897	37.2882	1	1	55862
AKAP13	AKAP13	All Targets	RNA	Endogenous	01	12.5766	55.6582	25.9755	25.6784	1	1	11214
ARPC2	ARPC2	All Targets	RNA	Endogenous	01	42.744	105.997	68.3638	69.4362	1	1	10109
GNE	GNE	All Targets	RNA	Endogenous	01	22.6661	82.8041	57.8747	55.5167	1	1	10020
PRR25	PRR25	All Targets	RNA	Endogenous	01	22.6589	108.028	81.2558	72.0906	1	1	388199
RSAD1	RSAD1	All Targets	RNA	Endogenous	01	30.277	89.966	63.8986	61.5928	1	1	55316
NRN1	NRN1	All Targets	RNA	Endogenous	01	6.0554	42.1456	25.1401	24.024	1	1	51299
CYP51A1	CYP51A1	All Targets	RNA	Endogenous	01	22.1911	84.8828	41.7637	43.427	1	1	1595
KRTAP5-7	KRTAP5-7	All Targets	RNA	Endogenous	01	31.4881	119.223	89.6952	82.6409	1	1	440050
S100A5	S100A5	All Targets	RNA	Endogenous	01	31.1421	80.4832	53.2279	51.9985	1	1	6276
WNT3	WNT3	All Targets	RNA	Endogenous	01	20.7614	74.6287	50.0075	47.007	1	1	7473
PADI1	PADI1	All Targets	RNA	Endogenous	01	17.7502	64.8793	37.162	36.0444	1	1	29943
C11orf58	C11orf58	All Targets	RNA	Endogenous	01	77.9818	294.734	112.486	121.401	1	1	10944
CCNC	CCNC	Notch group, All Targets	RNA	Endogenous	01	17.6752	72.6648	40.4103	40.8873	1	1	892
RNF122	RNF122	All Targets	RNA	Endogenous	01	29.0659	100.259	65.8653	64.8073	1	1	79845
HOXD8	HOXD8	All Targets	RNA	Endogenous	01	43.1447	104.087	71.9411	71.2933	1	1	3234
GAS2L1	GAS2L1	All Targets	RNA	Endogenous	01	26.9129	96.8864	65.2731	61.4811	1	1	10634
MSMP	MSMP	All Targets	RNA	Endogenous	01	27.948	60.0275	46.9775	44.8169	1	1	692094
FAHD1	FAHD1	All Targets	RNA	Endogenous	01	22.7078	88.2359	43.3718	43.6589	1	1	81889
SYT5	SYT5	All Targets	RNA	Endogenous	01	25.9517	82.4844	58.6457	55.0502	1	1	6861
EXOC2	EXOC2	All Targets	RNA	Endogenous	01	17.0976	67.9551	42.9243	42.875	1	1	55770
NPHP1	NPHP1	All Targets	RNA	Endogenous	01	25.6464	77.8552	40.7787	41.2294	1	1	4867
GSTO2	GSTO2	All Targets	RNA	Endogenous	01	4.54155	68.3904	38.3247	36.1718	1	1	119391
PP2D1	PP2D1	All Targets	RNA	Endogenous	01	19.1571	72.6648	43.3065	40.8955	1	1	151649
HNF4G	HNF4G	All Targets	RNA	Endogenous	01	40.6068	93.4262	61.3743	61.9218	1	1	3174
MRPL46	MRPL46	All Targets	RNA	Endogenous	01	19.2348	66.6094	36.5764	36.4999	1	1	26589
ANAPC1	ANAPC1,RGPD2	All Targets	RNA	Endogenous	01	31.7909	81.9979	49.6853	50.0055	1	1	64682
POLQ	POLQ	All Targets	RNA	Endogenous	01	4.54155	50.8654	33.5473	32.1213	1	1	10721
CRELD2	CRELD2	All Targets	RNA	Endogenous	01	18.1662	58.9174	36.5381	36.9536	1	1	79174
NAT16	NAT16	All Targets	RNA	Endogenous	01	35.62	79.0764	53.337	53.4386	1	1	375607
PCGF2	PCGF2	All Targets	RNA	Endogenous	01	38.7256	217.187	77.16	78.6708	1	1	7703
RUNX3	RUNX3	All Targets	RNA	Endogenous	01	14.8455	64.8793	32.4836	32.1902	1	1	864
IRGM	IRGM	All Targets	RNA	Endogenous	01	35.525	87.8737	63.7542	61.7888	1	1	345611
DYRK2	DYRK2	All Targets	RNA	Endogenous	01	18.1662	107.744	70.1952	68.2762	1	1	8445
RNLS	RNLS	All Targets	RNA	Endogenous	01	15.571	72.6648	36.4755	36.7135	1	1	55328
TIGD2	TIGD2	All Targets	RNA	Endogenous	01	15.571	50.6964	32.9433	31.5495	1	1	166815
MSL1	MSL1	All Targets	RNA	Endogenous	01	74.6287	226.068	104.438	107.873	1	1	339287
TSEN2	TSEN2	All Targets	RNA	Endogenous	01	48.8836	108.997	78.5421	76.0592	1	1	80746
PEBP4	PEBP4	All Targets	RNA	Endogenous	01	25.003	89.966	57.6373	53.7399	1	1	157310
DEFB136	DEFB136	All Targets	RNA	Endogenous	01	20.1847	96.174	53.8246	49.8573	1	1	613210
MTMR10	MTMR10	All Targets	RNA	Endogenous	01	15.8954	52.6194	29.1934	29.4136	1	1	54893
FCHO1	FCHO1	All Targets	RNA	Endogenous	01	16.2987	68.1233	36.1462	34.341	1	1	23149
PHYH	PHYH	All Targets	RNA	Endogenous	01	18.4965	70.5276	44.7881	42.6956	1	1	5264
ZP4	ZP4	All Targets	RNA	Endogenous	01	14.533	67.4745	39.6608	35.9965	1	1	57829
DCLRE1B	DCLRE1B	All Targets	RNA	Endogenous	01	18.1662	81.4727	56.724	53.3914	1	1	64858
GPRC6A	GPRC6A	All Targets	RNA	Endogenous	01	6.0554	51.2928	34.3401	33.3257	1	1	222545
LMF1	LMF1	All Targets	RNA	Endogenous	01	22.5068	63.5817	38.5544	38.7482	1	1	64788
VDR	VDR	All Targets	RNA	Endogenous	01	36.3324	79.4243	52.3367	54.2256	1	1	7421
PXMP2	PXMP2	All Targets	RNA	Endogenous	01	48.4432	133.219	83.2707	83.3619	1	1	5827
MMD	MMD	All Targets	RNA	Endogenous	01	42.9383	132.276	95.6894	89.3016	1	1	23531
TSPYL6	TSPYL6	All Targets	RNA	Endogenous	01	20.9921	64.8793	41.339	40.0235	1	1	388951
SPRYD3	SPRYD3	All Targets	RNA	Endogenous	01	29.0659	70.4629	45.0299	45.5739	1	1	84926
SPDYE5	SPDYE5,SPDYE6,SPDYE1,SPDYE21,SPDYE2,SPDYE7P,SPDYE2B	All Targets	RNA	Endogenous	01	88.0786	187.752	139.469	135.66	1	1	442590
LIG4	LIG4	All Targets	RNA	Endogenous	01	17.0976	66.6094	41.6332	39.1007	1	1	3981
ATMIN	ATMIN	All Targets	RNA	Endogenous	01	10.686	50.1137	28.8407	28.8171	1	1	23300
GDF3	GDF3	All Targets	RNA	Endogenous	01	14.8455	62.1337	37.1421	36.3979	1	1	9573
NBN	NBN	All Targets	RNA	Endogenous	01	25.763	76.0446	43.4587	43.19	1	1	4683
ZNF691	ZNF691	All Targets	RNA	Endogenous	01	23.3327	93.7611	52.9137	49.2044	1	1	51058
ZBTB38	ZBTB38	All Targets	RNA	Endogenous	01	54.4986	118.906	73.4589	75.173	1	1	253461
MYCBP2	MYCBP2	All Targets	RNA	Endogenous	01	41.1767	113.907	74.1939	74.6464	1	1	23077
ACSM5	ACSM5	All Targets	RNA	Endogenous	01	20.437	72.6648	45.3148	42.0144	1	1	54988
IL17C	IL17C	All Targets	RNA	Endogenous	01	10.3807	44.8812	27.8346	26.4381	1	1	27189
ATOX1	ATOX1	All Targets	RNA	Endogenous	01	46.7131	114.77	81.9	81.2055	1	1	475
MANF	MANF	All Targets	RNA	Endogenous	01	27.4948	95.3726	53.0868	51.3898	1	1	7873
TAS2R7	TAS2R7	All Targets	RNA	Endogenous	01	24.4065	72.6648	45.609	44.5605	1	1	50837
PPBP	PPBP	All Targets	RNA	Endogenous	01	31.4881	78.5966	59.5852	57.9176	1	1	5473
NUMB	NUMB	Notch group, All Targets	RNA	Endogenous	01	37.1398	119.567	59.8416	63.0427	1	1	8650
STON1	STON1	All Targets	RNA	Endogenous	01	23.1685	78.7202	44.4137	42.4912	1	1	11037
AFF4	AFF4	All Targets	RNA	Endogenous	01	60.9447	166.408	90.2352	93.5381	1	1	27125
NDUFS3	NDUFS3	All Targets	RNA	Endogenous	01	34.1952	97.1066	60.913	61.6519	1	1	4722
S1PR5	S1PR5	All Targets	RNA	Endogenous	01	34.1952	87.1978	66.8852	65.1279	1	1	53637
CYP8B1	CYP8B1	All Targets	RNA	Endogenous	01	12.1108	74.1478	48.4432	46.475	1	1	1582
EDNRB	EDNRB	All Targets	RNA	Endogenous	01	20.1847	99.9141	63.2018	60.1823	1	1	1910
DACH1	DACH1	All Targets	RNA	Endogenous	01	34.1952	139.897	60.4609	61.3102	1	1	1602
OR7G2	OR7G2	All Targets	RNA	Endogenous	01	10.496	51.3971	33.4991	31.4952	1	1	390882
ACO1	ACO1	All Targets	RNA	Endogenous	01	24.2216	77.8552	51.3586	48.9377	1	1	48
SNX24	SNX24	All Targets	RNA	Endogenous	01	15.6367	57.0938	31.2823	31.6177	1	1	28966
MAPKAPK3	MAPKAPK3	All Targets	RNA	Endogenous	01	20.7614	76.2095	51.1873	51.2606	1	1	7867
SGPP1	SGPP1	All Targets	RNA	Endogenous	01	34.1952	90.831	62.4048	60.1211	1	1	81537
DPF2	DPF2	All Targets	RNA	Endogenous	01	42.247	86.247	59.9621	59.0058	1	1	5977
ZNF841	ZNF841	All Targets	RNA	Endogenous	01	96.1051	177.528	142.866	139.648	1	1	284371
RBPMS	RBPMS	All Targets	RNA	Endogenous	01	21.8638	123.53	50.7119	56.085	1	1	11030
RAD51AP1	RAD51AP1	All Targets	RNA	Endogenous	01	15.571	84.7756	49.1556	49.1687	1	1	10635
PIFO	PIFO	All Targets	RNA	Endogenous	01	10.3807	51.9034	23.4204	23.0569	1	1	128344
C15orf40	C15orf40	All Targets	RNA	Endogenous	01	17.0976	62.6421	39.2869	38.224	1	1	123207
DISP2	DISP2	All Targets	RNA	Endogenous	01	20.3733	84.7756	44.799	43.3082	1	1	85455
TRDN	TRDN	All Targets	RNA	Endogenous	01	16.4082	66.9656	39.6738	38.3603	1	1	10345
R3HDM2	R3HDM2	All Targets	RNA	Endogenous	01	54.4986	133.439	76.1673	79.6765	1	1	22864
TBP	TBP	All Targets	RNA	Endogenous	01	27.0381	71.1819	48.1479	47.4107	1	1	6908
FANCI	FANCI	All Targets	RNA	Endogenous	01	9.0831	84.8681	40.9245	38.9584	1	1	55215
SEPTIN6	SEPTIN6	All Targets	RNA	Endogenous	01	30.277	72.6648	54.2418	53.5812	1	1	23157
CELA1	CELA1	All Targets	RNA	Endogenous	01	15.571	71.2674	36.1565	36.295	1	1	1990
CD22	CD22	All Targets	RNA	Endogenous	01	25.5673	103.807	53.2056	50.6848	1	1	933
HMGCLL1	HMGCLL1	All Targets	RNA	Endogenous	01	12.5015	70.7009	46.6414	43.9399	1	1	54511
GPX7	GPX7	All Targets	RNA	Endogenous	01	18.1662	54.4986	36.9306	35.7631	1	1	2882
COPG2	COPG2	All Targets	RNA	Endogenous	01	20.0455	59.0402	40.8341	39.5048	1	1	26958
DZIP3	DZIP3	All Targets	RNA	Endogenous	01	17.0976	49.0065	33.1058	31.9009	1	1	9666
CHRNB2	CHRNB2	All Targets	RNA	Endogenous	01	12.1108	68.1233	36.2054	35.2356	1	1	1141
SLC35E2B	SLC35E2B	All Targets	RNA	Endogenous	01	12.1108	63.5817	37.6416	35.3855	1	1	728661
THAP3	THAP3	All Targets	RNA	Endogenous	01	18.1662	98.6165	48.7329	45.3349	1	1	90326
NR2F2	NR2F2	All Targets	RNA	Endogenous	01	24.2216	69.6371	45.7504	44.6735	1	1	7026
ALDH1A1	ALDH1A1	All Targets	RNA	Endogenous	01	37.7298	343.046	76.9482	93.4534	1	1	216
MTAP	MTAP	All Targets	RNA	Endogenous	01	34.1952	107.825	71.9661	69.3081	1	1	4507
NPAP1L	NPAP1L	All Targets	RNA	Endogenous	01	266.438	687.923	554.336	522.029	1	1	729159
OR1M1	OR1M1	All Targets	RNA	Endogenous	01	25.1024	84.7756	58.1854	54.2356	1	1	125963
GOLM1	GOLM1	All Targets	RNA	Endogenous	01	24.2216	108.997	60.213	57.6449	1	1	51280
ZNF704	ZNF704	All Targets	RNA	Endogenous	01	54.3898	131.889	81.9291	82.3431	1	1	619279
MLH1	MLH1	All Targets	RNA	Endogenous	01	50.7872	102.66	78.7714	78.2697	1	1	4292
CPZ	CPZ	All Targets	RNA	Endogenous	01	16.8206	59.8416	38.0784	35.8078	1	1	8532
MCFD2	MCFD2	All Targets	RNA	Endogenous	01	38.4696	127.163	84.9224	81.1818	1	1	90411
OPRM1	OPRM1	All Targets	RNA	Endogenous	01	16.7688	57.7044	35.3132	34.6514	1	1	4988
AXL	AXL	All Targets	RNA	Endogenous	01	29.6042	81.2136	57.9836	55.6211	1	1	558
POLR3GL	POLR3GL	All Targets	RNA	Endogenous	01	34.4423	106.575	62.3972	61.561	1	1	84265
TNFAIP8L2	TNFAIP8L2	All Targets	RNA	Endogenous	01	18.1662	81.2136	53.0543	51.0379	1	1	79626
TSPYL2	TSPYL2	All Targets	RNA	Endogenous	01	40.874	106.051	79.8295	77.5919	1	1	64061
CXCL14	CXCL14	All Targets	RNA	Endogenous	01	18.1662	79.5853	58.2483	57.1735	1	1	9547
GPX8	GPX8	All Targets	RNA	Endogenous	01	28.5469	87.6252	68.1054	65.2649	1	1	493869
TWF1	TWF1	All Targets	RNA	Endogenous	01	41.5228	113.539	79.0693	78.2479	1	1	5756
CUX1	CUX1	All Targets	RNA	Endogenous	01	66.6094	202.368	101.611	108.583	1	1	1523
MARF1	MARF1	All Targets	RNA	Endogenous	01	64.116	130.032	101.105	98.5687	1	1	9665
BCL7A	BCL7A	All Targets	RNA	Endogenous	01	41.8832	91.9432	63.1818	62.2371	1	1	605
ZNF618	ZNF618	All Targets	RNA	Endogenous	01	40.9904	106.051	78.86	76.6797	1	1	114991
EID1	EID1	All Targets	RNA	Endogenous	01	47.8524	106.031	73.4453	72.4022	1	1	23741
REELD1	REELD1	All Targets	RNA	Endogenous	01	12.1108	72.6648	42.4066	39.2386	1	1	345051
KRT8	KRT8	All Targets	RNA	Endogenous	01	149.962	1177.5	559.839	461.337	1	1	3856
PUS1	PUS1	All Targets	RNA	Endogenous	01	24.2216	67.4745	39.0562	38.8692	1	1	80324
MTNR1B	MTNR1B	All Targets	RNA	Endogenous	01	9.68864	47.608	33.225	31.1507	1	1	4544
PLEKHG4B	PLEKHG4B	All Targets	RNA	Endogenous	01	46.7131	345.488	113.772	119.827	1	1	153478
ZNF813	ZNF813	All Targets	RNA	Endogenous	01	27.4512	71.39	51.2442	50.1531	1	1	126017
CCK	CCK	All Targets	RNA	Endogenous	01	24.2216	84.7756	49.7841	48.3607	1	1	885
TPM3	TPM3,TPM3P9	All Targets	RNA	Endogenous	01	233.34	460.211	371.145	355.226	1	1	7170
ATP5MF	ATP5MF	All Targets	RNA	Endogenous	01	58.8239	184.556	122.577	122.943	1	1	9551
CNIH1	CNIH1	All Targets	RNA	Endogenous	01	31.1421	76.0446	48.9276	48.4708	1	1	10175
FGF5	FGF5	All Targets	RNA	Endogenous	01	12.8232	54.4986	30.8388	28.4436	1	1	2250
C17orf100	C17orf100	All Targets	RNA	Endogenous	01	36.3324	102.942	55.5767	54.4318	1	1	388327
CDH17	CDH17	All Targets	RNA	Endogenous	01	10.3807	52.8471	29.642	29.3935	1	1	1015
BHLHB9	BHLHB9,ARMCX5-GPRASP2	All Targets	RNA	Endogenous	01	17.7625	53.43	32.6055	31.5413	1	1	80823
MUC22	MUC22	All Targets	RNA	Endogenous	01	12.1108	81.2861	59.1962	57.7247	1	1	100507679
STK40	STK40	All Targets	RNA	Endogenous	01	36.3324	103.807	66.5653	66.3705	1	1	83931
HOXC13	HOXC13	All Targets	RNA	Endogenous	01	17.9709	65.6778	41.3444	40.4318	1	1	3229
ZNF213	ZNF213	All Targets	RNA	Endogenous	01	22.7078	102.476	77.7372	76.7002	1	1	7760
PRKAR1A	PRKAR1A	All Targets	RNA	Endogenous	01	122.334	370.851	187.074	201.276	1	1	5573
LAGE3	LAGE3	All Targets	RNA	Endogenous	01	68.3904	155.71	112.258	112.058	1	1	8270
RPL37	RPL37	All Targets	RNA	Endogenous	01	1007.49	3345.71	1425.63	1514.56	1	1	6167
SEPSECS	SEPSECS	All Targets	RNA	Endogenous	01	8.5488	49.5442	30.3957	29.0365	1	1	51091
ULBP3	ULBP3	All Targets	RNA	Endogenous	01	15.8541	59.0402	33.4087	32.573	1	1	79465
NRDE2	NRDE2	All Targets	RNA	Endogenous	01	38.8672	87.9627	63.7499	62.0609	1	1	55051
PDLIM4	PDLIM4	All Targets	RNA	Endogenous	01	35.0796	114.188	64.0444	62.9911	1	1	8572
RNASE4	RNASE4	All Targets	RNA	Endogenous	01	12.3161	60.1364	31.1314	31.6347	1	1	6038
IL17RA	IL17RA	All Targets	RNA	Endogenous	01	16.3125	65.1478	39.769	37.9784	1	1	23765
GPR37	GPR37	All Targets	RNA	Endogenous	01	23.4403	77.6762	44.4958	45.0708	1	1	2861
FGD1	FGD1	All Targets	RNA	Endogenous	01	14.9604	60.554	33.7996	33.4755	1	1	2245
UBE2L6	UBE2L6	All Targets	RNA	Endogenous	01	20.4952	63.5817	35.4765	35.6447	1	1	9246
SCP2	SCP2	All Targets	RNA	Endogenous	01	50.3064	115.053	75.6139	75.3336	1	1	6342
PHOSPHO2	PHOSPHO2	All Targets	RNA	Endogenous	01	31.1421	84.7756	51.7737	51.8176	1	1	493911
ZNF565	ZNF565	All Targets	RNA	Endogenous	01	22.7078	66.3461	43.714	42.7304	1	1	147929
ANKRD52	ANKRD52	All Targets	RNA	Endogenous	01	10.3807	55.5672	29.4894	30.2178	1	1	283373
GADD45G	GADD45G	All Targets	RNA	Endogenous	01	51.5686	188.041	90.7445	92.0335	1	1	10912
CH25H	CH25H	All Targets	RNA	Endogenous	01	14.2613	57.0938	30.8876	29.8487	1	1	9023
SLCO4A1	SLCO4A1	All Targets	RNA	Endogenous	01	20.6661	64.8793	42.4903	40.4757	1	1	28231
TBC1D16	TBC1D16	All Targets	RNA	Endogenous	01	69.719	145.33	100.503	102.003	1	1	125058
CHRNA4	CHRNA4	All Targets	RNA	Endogenous	01	12.1108	72.6648	41.2332	39.116	1	1	1137
TBC1D3C	TBC1D3B,TBC1D3,TBC1D3D,TBC1D3E,TBC1D3F,TBC1D3G,TBC1D3H,TBC1D3I,TBC1D3K,TBC1D3L,TBC1D3P1-DHX40P1,TBC1D3C,TBC1D3P2	All Targets	RNA	Endogenous	01	275.088	600.093	445.072	437.649	1	1	414060
DENR	DENR	All Targets	RNA	Endogenous	01	25.9517	144.008	60.2236	62.2054	1	1	8562
ASS1	ASS1	All Targets	RNA	Endogenous	01	180.49	566.786	278.618	285.104	1	1	445
NFATC2	NFATC2	All Targets	RNA	Endogenous	01	30.277	104.456	65.6384	64.3704	1	1	4773
IRF8	IRF8	All Targets	RNA	Endogenous	01	11.3539	42.744	26.8301	26.6784	1	1	3394
CORO7	CORO7	All Targets	RNA	Endogenous	01	23.0898	74.9356	54.4986	50.5451	1	1	79585
BATF	BATF	All Targets	RNA	Endogenous	01	5.19034	52.6194	30.2032	28.5022	1	1	10538
BCDIN3D	BCDIN3D	All Targets	RNA	Endogenous	01	17.0976	54.8173	31.1421	30.5907	1	1	144233
NHLH1	NHLH1	All Targets	RNA	Endogenous	01	32.3689	143.366	62.5542	64.2929	1	1	4807
NOB1	NOB1	All Targets	RNA	Endogenous	01	31.7909	96.8864	62.1072	60.4303	1	1	28987
CPT1A	CPT1A	All Targets	RNA	Endogenous	01	12.5512	63.5817	32.0901	31.7369	1	1	1374
GNG12	GNG12	All Targets	RNA	Endogenous	01	42.744	85.6407	62.1066	60.5823	1	1	55970
OR52I2	OR52I2	All Targets	RNA	Endogenous	01	5.19034	51.4709	27.3309	26.41	1	1	143502
LSM11	LSM11	All Targets	RNA	Endogenous	01	53.43	127.163	77.5091	76.6435	1	1	134353
TRMT112	TRMT112	All Targets	RNA	Endogenous	01	31.4226	165.147	58.625	63.1518	1	1	51504
PI4KA	PI4KA	All Targets	RNA	Endogenous	01	37.5044	124.568	76.0316	75.9337	1	1	5297
DIAPH3	DIAPH3	All Targets	RNA	Endogenous	01	34.1952	108.997	65.9115	62.5446	1	1	81624
BCKDHA	BCKDHA	All Targets	RNA	Endogenous	01	53.9986	108.285	83.1671	80.7683	1	1	593
MYLK	MYLK	All Targets	RNA	Endogenous	01	35.525	90.831	56.3099	55.107	1	1	4638
TEX2	TEX2	All Targets	RNA	Endogenous	01	27.2493	82.0409	59.578	58.8084	1	1	55852
OR10H5	OR10H5	All Targets	RNA	Endogenous	01	20.7614	71.24	49.1267	46.7091	1	1	284433
CYP27B1	CYP27B1	All Targets	RNA	Endogenous	01	42.6656	99.9141	62.4155	62.6898	1	1	1594
KLHL36	KLHL36	All Targets	RNA	Endogenous	01	25.9517	81.7479	49.9571	48.551	1	1	79786
BAHD1	BAHD1	All Targets	RNA	Endogenous	01	13.6247	72.6648	50.6871	48.674	1	1	22893
SYDE1	SYDE1	All Targets	RNA	Endogenous	01	14.8455	60.8813	33.5431	31.1487	1	1	85360
HLA-A	HLA-A	All Targets	RNA	Endogenous	01	38.2904	193.773	107.349	94.3748	1	1	3105
RCHY1	RCHY1	All Targets	RNA	Endogenous	01	27.6818	70.9749	43.1414	42.2745	1	1	25898
OR4C11	OR4C11	All Targets	RNA	Endogenous	01	6.0554	64.116	34.0375	33.1362	1	1	219429
CHRM2	CHRM2	All Targets	RNA	Endogenous	01	12.1108	54.4986	32.1256	30.8206	1	1	1129
METTL26	METTL26	All Targets	RNA	Endogenous	01	22.3584	72.6648	47.5382	46.9514	1	1	84326
GADL1	GADL1	All Targets	RNA	Endogenous	01	16.1477	81.7479	46.8197	44.6413	1	1	339896
HRNR	HRNR	All Targets	RNA	Endogenous	01	30.277	100.448	63.9416	61.4006	1	1	388697
MBD1	MBD1	All Targets	RNA	Endogenous	01	44.8812	128.61	70.9337	72.2504	1	1	4152
MTCH1	MTCH1	All Targets	RNA	Endogenous	01	72.6648	245.159	129.227	133.671	1	1	23787
GIMAP7	GIMAP7	All Targets	RNA	Endogenous	01	12.8232	81.1142	33.8049	33.9704	1	1	168537
EPB41L2	EPB41L2	All Targets	RNA	Endogenous	01	26.6438	70.0697	51.2844	49.1402	1	1	2037
UCKL1	UCKL1	All Targets	RNA	Endogenous	01	38.6032	89.4336	61.2865	61.313	1	1	54963
MYO1C	MYO1C	All Targets	RNA	Endogenous	01	48.4432	124.233	85.4677	86.1136	1	1	4641
SPRY3	SPRY3	All Targets	RNA	Endogenous	01	4.2744	54.1121	31.9244	30.6614	1	1	10251
PADI3	PADI3	All Targets	RNA	Endogenous	01	13.2828	44.1179	30.2032	29.0775	1	1	51702
MRPL20	MRPL20	All Targets	RNA	Endogenous	01	31.7909	77.2064	54.5376	54.7616	1	1	55052
PFDN5	PFDN5	All Targets	RNA	Endogenous	01	73.0999	235.79	128.093	128.799	1	1	5204
PHC3	PHC3	All Targets	RNA	Endogenous	01	56.2566	139.274	82.7509	84.5012	1	1	80012
LCE3A	LCE3D,LCE3E,LCE3A,LCE3C	All Targets	RNA	Endogenous	01	24.2216	88.2359	53.5077	51.7617	1	1	353142
EXPH5	EXPH5	All Targets	RNA	Endogenous	01	27.2493	81.9131	45.2928	45.7489	1	1	23086
FAS	FAS	All Targets	RNA	Endogenous	01	16.1477	62.9762	38.2007	36.9701	1	1	355
CCNF	CCNF	All Targets	RNA	Endogenous	01	24.2216	99.9141	50.2773	49.1286	1	1	899
ERN1	ERN1	All Targets	RNA	Endogenous	01	22.7078	86.729	52.7194	53.584	1	1	2081
NOP58	NOP58	All Targets	RNA	Endogenous	01	67.0752	229.224	109.709	112.311	1	1	51602
MAP3K2	MAP3K2	All Targets	RNA	Endogenous	01	31.1421	92.8495	66.1796	65.2398	1	1	10746
LDB3	LDB3	All Targets	RNA	Endogenous	01	12.5015	66.6094	44.5518	42.8296	1	1	11155
ECHDC2	ECHDC2	All Targets	RNA	Endogenous	01	76.857	265.656	117.478	124.419	1	1	55268
ASTN1	ASTN1	All Targets	RNA	Endogenous	01	10.3807	60.554	38.9291	37.7746	1	1	460
ELK4	ELK4	All Targets	RNA	Endogenous	01	96.174	330.255	159.593	163.132	1	1	2005
S100A12	S100A12	All Targets	RNA	Endogenous	01	33.6901	83.0455	63.0569	60.5808	1	1	6283
NFAT5	NFAT5	All Targets	RNA	Endogenous	01	9.0831	62.2841	35.0917	35.1119	1	1	10725
EMX2	EMX2	All Targets	RNA	Endogenous	01	9.0831	49.3083	30.1643	29.5067	1	1	2018
EEF1E1	EEF1E1,EEF1E1-BLOC1S5	All Targets	RNA	Endogenous	01	24.2216	78.7202	45.6936	45.794	1	1	9521
USP17L3	USP17L3,LOC392196,USP17L1,USP17L2,USP17L8,USP17L4	All Targets	RNA	Endogenous	01	207.972	581.962	312.684	321.415	1	1	645836
UGP2	UGP2	All Targets	RNA	Endogenous	01	69.87	227.271	118.347	120.309	1	1	7360
KAZALD1	KAZALD1	All Targets	RNA	Endogenous	01	32.9683	94.134	57.5357	57.5969	1	1	81621
FSCN2	FSCN2	All Targets	RNA	Endogenous	01	50.8654	105.122	79.1363	78.2933	1	1	25794
KCNC4	KCNC4	All Targets	RNA	Endogenous	01	31.7083	90.831	58.8483	56.2119	1	1	3749
STARD4	STARD4	All Targets	RNA	Endogenous	01	51.9034	282.072	95.0021	103.951	1	1	134429
CLEC6A	CLEC6A	All Targets	RNA	Endogenous	01	5.19034	60.2586	35.2683	32.5411	1	1	93978
ZNF324	ZNF324	All Targets	RNA	Endogenous	01	21.1389	68.737	45.4336	42.604	1	1	25799
KLHDC4	KLHDC4	All Targets	RNA	Endogenous	01	13.8409	54.9896	42.087	40.3052	1	1	54758
ABCC8	ABCC8	All Targets	RNA	Endogenous	01	31.1421	77.7641	53.7486	52.7134	1	1	6833
HARS2	HARS2	All Targets	RNA	Endogenous	01	41.5228	113.411	77.3103	75.5383	1	1	23438
COMMD4	COMMD4	All Targets	RNA	Endogenous	01	51.2928	181.385	73.9782	77.9647	1	1	54939
GSG1L	GSG1L	All Targets	RNA	Endogenous	01	28.4053	147.925	99.0664	87.7038	1	1	146395
UBE2A	UBE2A	All Targets	RNA	Endogenous	01	38.3968	93.011	59.4894	60.5347	1	1	7319
ANGPTL3	ANGPTL3	All Targets	RNA	Endogenous	01	13.8409	54.0761	34.3077	33.296	1	1	27329
TNFAIP1	TNFAIP1	All Targets	RNA	Endogenous	01	57.0938	145.33	114.013	112.73	1	1	7126
RAB9A	RAB9A	All Targets	RNA	Endogenous	01	29.0659	107.015	53.8288	55.0751	1	1	9367
EIPR1	EIPR1	All Targets	RNA	Endogenous	01	4.2744	39.3601	22.1305	21.1371	1	1	7260
ASB18	ASB18	All Targets	RNA	Endogenous	01	18.3049	58.1319	38.057	36.8171	1	1	401036
CBR4	CBR4	All Targets	RNA	Endogenous	01	19.6942	60.1364	37.7946	36.072	1	1	84869
CFAP44	CFAP44	All Targets	RNA	Endogenous	01	36.3324	89.4336	60.3002	60.316	1	1	55779
SKOR2	SKOR2	All Targets	RNA	Endogenous	01	22.7078	79.5853	46.1767	45.6418	1	1	652991
SAGE1	SAGE1	All Targets	RNA	Endogenous	01	9.68864	57.0938	33.9898	32.5988	1	1	55511
ZFP62	ZFP62	All Targets	RNA	Endogenous	01	47.608	145.33	83.8996	86.2526	1	1	643836
AIFM1	AIFM1	All Targets	RNA	Endogenous	01	21.7315	66.6094	36.1153	36.5672	1	1	9131
HNRNPD	HNRNPD	All Targets	RNA	Endogenous	01	45.4155	159.863	80.1708	87.1282	1	1	3184
CLCNKA	CLCNKA	All Targets	RNA	Endogenous	01	20.1847	69.2046	38.7331	37.4357	1	1	1187
MORN4	MORN4	All Targets	RNA	Endogenous	01	17.3011	49.0065	33.4787	32.5189	1	1	118812
DNAJC5B	DNAJC5B	All Targets	RNA	Endogenous	01	15.571	54.4986	27.6282	27.6805	1	1	85479
IGFL1	IGFL1	All Targets	RNA	Endogenous	01	21.7994	58.3914	43.6485	42.0203	1	1	374918
ZNF33A	ZNF33A	All Targets	RNA	Endogenous	01	24.2216	79.4772	61.9563	57.1806	1	1	7581
CRTC3	CRTC3	All Targets	RNA	Endogenous	01	22.5068	59.8416	35.6121	36.2604	1	1	64784
FCGRT	FCGRT	All Targets	RNA	Endogenous	01	5.19034	48.4432	30.3555	28.7814	1	1	2217
KIFC1	KIFC1	All Targets	RNA	Endogenous	01	31.1421	132.017	58.36	60.5067	1	1	3833
PLXNC1	PLXNC1	All Targets	RNA	Endogenous	01	36.3324	91.3049	59.8416	58.3902	1	1	10154
TXNIP	TXNIP	All Targets	RNA	Endogenous	01	84.4483	421.901	192.886	189.083	1	1	10628
LEP	LEP	All Targets	RNA	Endogenous	01	17.0976	65.0159	39.8652	38.7091	1	1	3952
RPSA	RPSAP58,RPSAP9,RPSA	All Targets	RNA	Endogenous	01	555.367	1217.14	856.287	869.291	1	1	3921
KRTAP17-1	KRTAP17-1	All Targets	RNA	Endogenous	01	20.437	72.6648	42.9229	42.5934	1	1	83902
CFAP298	CFAP298-TCP10L,CFAP298	All Targets	RNA	Endogenous	01	43.2061	139.274	80.3995	81.971	1	1	56683
LSMEM2	LSMEM2	All Targets	RNA	Endogenous	01	6.0554	57.367	35.7464	33.9685	1	1	132228
OR6S1	OR6S1	All Targets	RNA	Endogenous	01	20.1847	74.0622	52.2614	48.8003	1	1	341799
DEFB104A	DEFB104B,DEFB104A	All Targets	RNA	Endogenous	01	25.763	74.6287	53.7864	50.7011	1	1	140596
OR4C16	OR4C16	All Targets	RNA	Endogenous	01	15.571	51.4709	30.9487	30.7397	1	1	219428
TMBIM4	TMBIM4	All Targets	RNA	Endogenous	01	49.9571	120.888	78.8692	80.681	1	1	51643
PHOX2A	PHOX2A	All Targets	RNA	Endogenous	01	10.3807	47.0184	26.6118	26.5878	1	1	401
ECT2L	ECT2L	All Targets	RNA	Endogenous	01	17.3011	62.2841	42.1397	41.4158	1	1	345930
SLC25A46	SLC25A46	All Targets	RNA	Endogenous	01	89.966	186.076	129.44	130.894	1	1	91137
THAP5	THAP5	All Targets	RNA	Endogenous	01	30.277	119.683	84.4483	82.8724	1	1	168451
SPIDR	SPIDR	All Targets	RNA	Endogenous	01	30.6807	107.346	71.965	70.7386	1	1	23514
R3HDM4	R3HDM4	All Targets	RNA	Endogenous	01	95.3726	201.226	131.79	134.811	1	1	91300
NMB	NMB	All Targets	RNA	Endogenous	01	10.686	51.4709	28.9467	28.6208	1	1	4828
MFAP1	MFAP1	All Targets	RNA	Endogenous	01	23.1909	66.2532	40.6806	40.9442	1	1	4236
THAP4	THAP4	All Targets	RNA	Endogenous	01	40.9012	93.4262	59.5097	59.7288	1	1	51078
NELL1	NELL1	All Targets	RNA	Endogenous	01	10.3807	50.2542	24.5987	24.9794	1	1	4745
SCN2A	SCN2A	All Targets	RNA	Endogenous	01	19.9472	167.129	39.9334	41.9944	1	1	6326
HNRNPH3	HNRNPH3	All Targets	RNA	Endogenous	01	101.212	294.566	168.513	169.508	1	1	3189
ULK4	ULK4	All Targets	RNA	Endogenous	01	27.948	69.2046	44.4053	43.8442	1	1	54986
BACH1	BACH1	All Targets	RNA	Endogenous	01	49.1556	108.997	75.8367	75.2306	1	1	571
OSTC	OSTC	All Targets	RNA	Endogenous	01	31.1421	79.998	57.7318	56.9766	1	1	58505
TRIM31	TRIM31	All Targets	RNA	Endogenous	01	14.9604	103.807	34.4307	37.8101	1	1	11074
ADCK2	ADCK2	All Targets	RNA	Endogenous	01	17.3011	72.6648	52.5328	51.8858	1	1	90956
ALS2	ALS2	All Targets	RNA	Endogenous	01	20.9921	75.26	40.0615	39.4376	1	1	57679
SNRPD3	SNRPD3	All Targets	RNA	Endogenous	01	106.933	249.234	173.557	172.123	1	1	6634
MRAP2	MRAP2	All Targets	RNA	Endogenous	01	36.3324	102.586	62.3721	62.6013	1	1	112609
RAB35	RAB35	All Targets	RNA	Endogenous	01	33.6739	79.4772	61.1979	59.283	1	1	11021
HELQ	HELQ	All Targets	RNA	Endogenous	01	9.68864	43.1447	24.1547	23.3296	1	1	113510
MED13	MED13	All Targets	RNA	Endogenous	01	36.3324	139.678	74.3451	75.4571	1	1	9969
ZNF843	ZNF843	All Targets	RNA	Endogenous	01	15.1936	63.5817	33.2835	32.6739	1	1	283933
ZNF639	ZNF639	All Targets	RNA	Endogenous	01	27.2493	83.7587	59.251	58.2748	1	1	51193
FOSL2	FOSL2	All Targets	RNA	Endogenous	01	119.683	269.287	178.806	178.128	1	1	2355
CHSY1	CHSY1	All Targets	RNA	Endogenous	01	20.7614	58.2428	44.2737	42.7874	1	1	22856
TMED5	TMED5	All Targets	RNA	Endogenous	01	21.1939	62.9762	35.3388	35.858	1	1	50999
PRKD3	PRKD3	All Targets	RNA	Endogenous	01	7.78552	72.6648	29.9126	29.4525	1	1	23683
ZNF121	ZNF121	All Targets	RNA	Endogenous	01	30.277	75.9981	56.942	55.7466	1	1	7675
MKNK2	MKNK2	All Targets	RNA	Endogenous	01	51.0618	140.881	84.4549	82.9924	1	1	2872
COL27A1	COL27A1	All Targets	RNA	Endogenous	01	19.3773	57.9355	39.3233	38.0256	1	1	85301
RGN	RGN	All Targets	RNA	Endogenous	01	23.4403	70.5276	42.4023	41.5166	1	1	9104
IQCF1	IQCF1	All Targets	RNA	Endogenous	01	25.5673	64.8793	45.2636	42.7378	1	1	132141
ALDH3B1	ALDH3B1	All Targets	RNA	Endogenous	01	17.0976	63.5817	34.9645	34.8971	1	1	221
ZNF587B	ZNF587B	All Targets	RNA	Endogenous	01	12.1108	42.3878	28.514	27.5309	1	1	100293516
SHKBP1	SHKBP1	All Targets	RNA	Endogenous	01	18.1662	67.4745	40.3693	40.2301	1	1	92799
ALKBH8	ALKBH8	All Targets	RNA	Endogenous	01	7.85566	45.4155	27.5742	27.1059	1	1	91801
MAP1LC3B2	MAP1LC3B2	All Targets	RNA	Endogenous	01	12.9182	48.4432	34.8075	33.3621	1	1	643246
NTSR1	NTSR1	All Targets	RNA	Endogenous	01	18.4965	78.7202	49.162	46.7438	1	1	4923
ZEB1	ZEB1	All Targets	RNA	Endogenous	01	25.763	103.807	74.8848	66.5323	1	1	6935
PIGO	PIGO	All Targets	RNA	Endogenous	01	31.1421	84.0187	61.8429	59.0586	1	1	84720
PIANP	PIANP	All Targets	RNA	Endogenous	01	31.2537	152.25	99.8085	92.7526	1	1	196500
FKBP6	FKBP6	All Targets	RNA	Endogenous	01	20.7614	87.8033	48.7632	49.0517	1	1	8468
NMNAT1	NMNAT1	All Targets	RNA	Endogenous	01	21.1939	59.8416	41.8954	40.5451	1	1	64802
RCBTB1	RCBTB1	All Targets	RNA	Endogenous	01	23.567	106.091	54.4005	54.5409	1	1	55213
DEF6	DEF6	All Targets	RNA	Endogenous	01	39.1272	90.831	57.9284	57.1958	1	1	50619
NPIPB2	NPIPB2	All Targets	RNA	Endogenous	01	19.2348	62.9762	33.6027	32.5448	1	1	729978
CKS2	CKS2	All Targets	RNA	Endogenous	01	41.5228	209.635	85.9651	84.4544	1	1	1164
POMT1	POMT1	All Targets	RNA	Endogenous	01	28.5469	94.7438	72.6648	69.4673	1	1	10585
DNAJB4	DNAJB4	All Targets	RNA	Endogenous	01	12.1108	74.3547	30.0251	29.8205	1	1	11080
GNG7	GNG7	All Targets	RNA	Endogenous	01	40.6068	90.831	66.9742	63.6834	1	1	2788
VSIG10L2	VSIG10L2	All Targets	RNA	Endogenous	01	20.4783	65.7444	40.1762	38.1824	1	1	338667
NENF	NENF	All Targets	RNA	Endogenous	01	66.6094	159.863	101.207	101.426	1	1	29937
LGI2	LGI2	All Targets	RNA	Endogenous	01	18.1662	60.9447	38.3208	36.0398	1	1	55203
CLEC4F	CLEC4F	All Targets	RNA	Endogenous	01	18.1662	77.8552	36.7367	35.948	1	1	165530
FOXI1	FOXI1	All Targets	RNA	Endogenous	01	30.277	75.26	55.7534	53.7759	1	1	2299
ASNSD1	ASNSD1	All Targets	RNA	Endogenous	01	8.5488	42.3878	24.9346	24.1635	1	1	54529
MAP2K2	MAP2K2,LOC407835	All Targets	RNA	Endogenous	01	42.8536	114.188	79.0764	75.8652	1	1	5605
CPLANE1	CPLANE1	All Targets	RNA	Endogenous	01	88.6156	175.607	131.345	129.633	1	1	65250
SUV39H1	SUV39H1	All Targets	RNA	Endogenous	01	21.372	67.8205	46.5689	44.5947	1	1	6839
NSUN4	NSUN4	All Targets	RNA	Endogenous	01	36.3324	94.1677	72.4548	70.5419	1	1	387338
SYNGR3	SYNGR3	All Targets	RNA	Endogenous	01	13.6247	96.8864	46.0227	45.6092	1	1	9143
UGGT2	UGGT2	All Targets	RNA	Endogenous	01	15.9863	51.2928	32.8646	33.1398	1	1	55757
SPACA3	SPACA3	All Targets	RNA	Endogenous	01	12.8232	56.9758	44.5945	41.3489	1	1	124912
MYO7A	MYO7A	All Targets	RNA	Endogenous	01	36.3324	99.9141	71.2519	68.2728	1	1	4647
FAM193B	FAM193B	All Targets	RNA	Endogenous	01	77.2064	216.33	129.037	131.198	1	1	54540
UBE2M	UBE2M	All Targets	RNA	Endogenous	01	40.0909	84.3431	59.9289	58.1508	1	1	9040
DHX57	DHX57	All Targets	RNA	Endogenous	01	27.2493	83.3508	49.2992	48.8815	1	1	90957
CLTC	CLTC	All Targets	RNA	Endogenous	01	80.497	224.05	140.553	143.869	1	1	1213
ACTR2	ACTR2	All Targets	RNA	Endogenous	01	83.844	226.876	120.545	123.259	1	1	10097
GNG3	GNG3	All Targets	RNA	Endogenous	01	24.2216	75.087	51.8366	49.2866	1	1	2785
TSHZ2	TSHZ2	All Targets	RNA	Endogenous	01	15.571	63.5817	41.337	41.6778	1	1	128553
CPTP	CPTP	All Targets	RNA	Endogenous	01	48.4432	195.803	155.982	139.249	1	1	80772
CFHR5	CFHR5	All Targets	RNA	Endogenous	01	21.8776	84.7756	51.2538	49.8157	1	1	81494
FAM120AOS	FAM120AOS	All Targets	RNA	Endogenous	01	57.3887	235.965	88.7476	98.9395	1	1	158293
HECA	HECA	All Targets	RNA	Endogenous	01	29.5201	88.2359	49.6714	49.8381	1	1	51696
TNRC6C	TNRC6C	Notch group, All Targets	RNA	Endogenous	01	20.7614	83.3508	60.9398	58.003	1	1	57690
GRM8	GRM8	All Targets	RNA	Endogenous	01	28.1283	108.997	59.7308	59.3032	1	1	2918
THAP7	THAP7	All Targets	RNA	Endogenous	01	27.4347	81.2136	44.6027	43.7369	1	1	80764
RNF215	RNF215	All Targets	RNA	Endogenous	01	45.9716	111.268	81.6103	78.5017	1	1	200312
FHL1	FHL1	All Targets	RNA	Endogenous	01	36.3324	151.221	57.733	60.7812	1	1	2273
DLEU7	DLEU7	All Targets	RNA	Endogenous	01	8.5488	57.6307	34.0851	31.5001	1	1	220107
DIDO1	DIDO1	All Targets	RNA	Endogenous	01	47.4546	127.163	78.5462	80.7285	1	1	11083
OR6V1	OR6V1	All Targets	RNA	Endogenous	01	18.5369	64.116	41.2422	39.2434	1	1	346517
MAGIX	MAGIX	All Targets	RNA	Endogenous	01	15.0341	63.857	36.6835	36.0481	1	1	79917
EREG	EREG	All Targets	RNA	Endogenous	01	17.1895	55.3637	31.9617	31.3436	1	1	2069
FEV	FEV	All Targets	RNA	Endogenous	01	39.6354	124.062	91.94	84.7952	1	1	54738
SIM1	SIM1	All Targets	RNA	Endogenous	01	20.4952	76.6284	33.12	35.1012	1	1	6492
HIRA	HIRA	All Targets	RNA	Endogenous	01	6.0554	57.7044	31.7621	31.0785	1	1	7290
MVD	MVD	All Targets	RNA	Endogenous	01	21.372	65.5913	38.4118	39.1431	1	1	4597
GPBP1L1	GPBP1L1	All Targets	RNA	Endogenous	01	82.4844	219.557	120.913	125.651	1	1	60313
C6orf47	BAG6,C6orf47	All Targets	RNA	Endogenous	01	25.6464	85.9775	54.6206	54.5971	1	1	57827
CASQ2	CASQ2	All Targets	RNA	Endogenous	01	30.277	83.0455	54.6009	55.1368	1	1	845
TEAD3	TEAD3	All Targets	RNA	Endogenous	01	17.1649	66.2532	36.9452	36.4767	1	1	7005
ZW10	ZW10	All Targets	RNA	Endogenous	01	30.277	86.5057	66.3997	65.3631	1	1	9183
FOXA3	FOXA3	All Targets	RNA	Endogenous	01	18.1662	81.2136	43.4975	42.0772	1	1	3171
ZNF512B	ZNF512B	All Targets	RNA	Endogenous	01	31.6744	76.5715	53.7751	52.7242	1	1	57473
RASL10A	RASL10A	All Targets	RNA	Endogenous	01	24.4418	91.6568	50.3515	50.1076	1	1	10633
MRPL33	MRPL33	All Targets	RNA	Endogenous	01	50.8654	137.256	80.4668	81.2086	1	1	9553
VWA5B2	VWA5B2	All Targets	RNA	Endogenous	01	31.2391	109.431	78.7846	73.6272	1	1	90113
TAF9	TAF9	All Targets	RNA	Endogenous	01	15.571	45.1023	29.4587	29.0496	1	1	6880
SRI	SRI	All Targets	RNA	Endogenous	01	49.9571	265.922	91.3653	99.0056	1	1	6717
KCTD13	KCTD13	All Targets	RNA	Endogenous	01	22.7078	87.6252	56.4248	55.7004	1	1	253980
TM4SF20	TM4SF20	All Targets	RNA	Endogenous	01	15.571	49.3083	30.8938	30.2676	1	1	79853
CHCHD1	CHCHD1	All Targets	RNA	Endogenous	01	40.874	108.997	68.6644	67.3339	1	1	118487
P2RY6	P2RY6	All Targets	RNA	Endogenous	01	23.8518	80.4503	50.8394	49.7188	1	1	5031
ADORA2B	ADORA2B	All Targets	RNA	Endogenous	01	24.2216	75.9678	48.4705	47.5684	1	1	136
PPP1R35	PPP1R35	All Targets	RNA	Endogenous	01	61.8193	119.245	86.102	85.4235	1	1	221908
LIM2	LIM2	All Targets	RNA	Endogenous	01	12.8232	72.6648	49.9571	45.1344	1	1	3982
C16orf70	C16orf70	All Targets	RNA	Endogenous	01	12.8232	60.554	31.9129	31.3362	1	1	80262
ZIC1	ZIC1	All Targets	RNA	Endogenous	01	22.7078	88.6156	64.0615	62.1568	1	1	7545
MEMO1	MEMO1	All Targets	RNA	Endogenous	01	49.3083	138.063	111.566	108.001	1	1	51072
PJA2	PJA2	All Targets	RNA	Endogenous	01	56.7694	148.69	90.4295	90.9434	1	1	9867
RPL23A	RPL23A	All Targets	RNA	Endogenous	01	20.7614	97.6678	57.6456	57.8667	1	1	6147
SHISA7	SHISA7	All Targets	RNA	Endogenous	01	32.2955	105.281	79.9313	73.2019	1	1	729956
ARL8B	ARL8B	All Targets	RNA	Endogenous	01	47.608	99.9141	65.4805	66.4726	1	1	55207
FZD5	FZD5	All Targets	RNA	Endogenous	01	9.0831	38.9276	26.4236	25.8772	1	1	7855
TRAK1	TRAK1	All Targets	RNA	Endogenous	01	48.4432	129.017	68.1055	70.8679	1	1	22906
ELL3	ELL3	All Targets	RNA	Endogenous	01	23.6583	67.9768	40.5364	40.1489	1	1	80237
MGST2	MGST2	All Targets	RNA	Endogenous	01	25.6464	86.1839	50.8056	51.3335	1	1	4258
SNX29	SNX29	All Targets	RNA	Endogenous	01	17.1955	57.7044	29.8237	30.8012	1	1	92017
GPR21	GPR21	All Targets	RNA	Endogenous	01	34.1952	87.6252	59.8063	59.2372	1	1	2844
KIAA0040	KIAA0040	All Targets	RNA	Endogenous	01	55.766	135.822	91.0336	91.2366	1	1	9674
MBNL2	MBNL2	All Targets	RNA	Endogenous	01	43.6909	113.539	71.1568	71.3868	1	1	10150
DLST	DLST,DLSTP1	All Targets	RNA	Endogenous	01	42.3878	122.622	84.4927	82.867	1	1	1743
TTPA	TTPA	All Targets	RNA	Endogenous	01	41.5228	104.087	70.5109	68.2889	1	1	7274
EIF5B	EIF5B	All Targets	RNA	Endogenous	01	27.2493	88.2359	55.7276	55.6672	1	1	9669
WDR18	WDR18	All Targets	RNA	Endogenous	01	10.686	47.0184	26.2682	24.7742	1	1	57418
ENTPD2	ENTPD2	All Targets	RNA	Endogenous	01	68.1931	451.329	156.667	145.564	1	1	954
DNPH1	DNPH1	All Targets	RNA	Endogenous	01	27.2493	90.831	48.3019	48.1072	1	1	10591
MAPRE2	MAPRE2	All Targets	RNA	Endogenous	01	38.7546	108.607	64.3866	65.6292	1	1	10982
TRIM14	TRIM14	All Targets	RNA	Endogenous	01	27.2493	67.6535	46.9213	47.1789	1	1	9830
PHF20	PHF20	All Targets	RNA	Endogenous	01	37.5853	72.6648	56.121	54.2579	1	1	51230
ART3	ART3	All Targets	RNA	Endogenous	01	12.1108	57.7044	35.2975	33.3414	1	1	419
SHROOM4	SHROOM4	All Targets	RNA	Endogenous	01	16.4082	65.1478	42.8141	39.8248	1	1	57477
ANGPTL4	ANGPTL4	All Targets	RNA	Endogenous	01	20.3733	70.7009	40.2973	38.8669	1	1	51129
BHLHA15	BHLHA15	All Targets	RNA	Endogenous	01	17.7625	79.4243	53.2478	47.9631	1	1	168620
MPV17L2	MPV17L2	All Targets	RNA	Endogenous	01	25.6464	72.6648	45.6268	45.1401	1	1	84769
DENND1A	DENND1A	All Targets	RNA	Endogenous	01	18.1662	97.8062	72.6648	70.5755	1	1	57706
RCAN3	RCAN3	All Targets	RNA	Endogenous	01	21.372	90.831	55.0291	54.3125	1	1	11123
RABGGTB	RABGGTB	All Targets	RNA	Endogenous	01	15.1385	50.1137	33.2581	32.3646	1	1	5876
LMNB2	LMNB2	All Targets	RNA	Endogenous	01	22.7078	88.5603	52.8384	52.5949	1	1	84823
MORC3	MORC3	All Targets	RNA	Endogenous	01	40.0909	115.671	57.021	59.53	1	1	23515
LAMA3	LAMA3	All Targets	RNA	Endogenous	01	41.2868	121.108	80.2478	78.6874	1	1	3909
CORO1C	CORO1C	All Targets	RNA	Endogenous	01	56.5654	146.651	83.7773	82.7358	1	1	23603
PHETA1	PHETA1	All Targets	RNA	Endogenous	01	46.5942	111.792	84.3957	78.905	1	1	144717
ADA2	ADA2	All Targets	RNA	Endogenous	01	12.5284	59.9166	43.5281	42.2695	1	1	51816
PUM1	PUM1	All Targets	RNA	Endogenous	01	83.0455	175.021	112.302	113.861	1	1	9698
SLC3A2	SLC3A2	All Targets	RNA	Endogenous	01	37.264	155.71	62.2841	64.6482	1	1	6520
SLC4A3	SLC4A3	All Targets	RNA	Endogenous	01	22.6589	96.0214	53.5233	49.5771	1	1	6508
CPSF4L	CPSF4L	All Targets	RNA	Endogenous	01	31.1421	85.8766	55.5672	53.5729	1	1	642843
GGNBP2	GGNBP2	All Targets	RNA	Endogenous	01	49.0979	147.311	75.1713	78.8806	1	1	79893
CEP112	CEP112	All Targets	RNA	Endogenous	01	18.1662	90.831	55.0651	54.7926	1	1	201134
NCKAP1	NCKAP1	All Targets	RNA	Endogenous	01	34.0616	110.169	60.9944	59.5304	1	1	10787
ALS2CL	ALS2CL	All Targets	RNA	Endogenous	01	23.1206	104.723	60.1903	61.0316	1	1	259173
OR11H4	OR11H4	All Targets	RNA	Endogenous	01	25.7843	69.6371	47.9958	46.7055	1	1	390442
SLC34A3	SLC34A3	All Targets	RNA	Endogenous	01	44.2595	200.844	152.482	137.886	1	1	142680
RXRA	RXRA	All Targets	RNA	Endogenous	01	29.9208	112.227	68.0238	68.309	1	1	6256
CENPP	CENPP	All Targets	RNA	Endogenous	01	17.8359	51.4709	35.0741	33.5696	1	1	401541
PRMT1	PRMT1	All Targets	RNA	Endogenous	01	45.4155	145.33	111.333	111.56	1	1	3276
HSF4	HSF4	All Targets	RNA	Endogenous	01	8.5488	86.7529	47.2991	47.219	1	1	3299
C8orf74	C8orf74	All Targets	RNA	Endogenous	01	61.4348	288.695	210.867	189.047	1	1	203076
DNTT	DNTT	All Targets	RNA	Endogenous	01	10.3807	72.6648	47.489	44.9439	1	1	1791
DCTD	DCTD	All Targets	RNA	Endogenous	01	31.7909	77.8092	50.0122	49.2378	1	1	1635
PSMG3	PSMG3	All Targets	RNA	Endogenous	01	41.5228	90.831	65.5095	65.1384	1	1	84262
IGLL5	IGLL5	All Targets	RNA	Endogenous	01	20.3149	76.9392	42.7833	41.2749	1	1	100423062
USP18	FAM247A,USP18,FAM247C,FAM247D,LOC105379548	All Targets	RNA	Endogenous	01	111.592	288.622	216.463	211.647	1	1	11274
PPP1R2B	PPP1R2B	All Targets	RNA	Endogenous	01	20.7614	70.8016	48.0125	47.1321	1	1	153743
NKX2-2	NKX2-2	All Targets	RNA	Endogenous	01	22.3584	384.402	46.8658	54.2571	1	1	4821
C1QTNF4	C1QTNF4	All Targets	RNA	Endogenous	01	12.8232	55.125	27.2493	26.356	1	1	114900
SRPRA	SRPRA	All Targets	RNA	Endogenous	01	24.2216	87.1978	50.7788	52.5273	1	1	6734
CRISP1	CRISP1	All Targets	RNA	Endogenous	01	17.3011	64.8793	36.0245	35.8504	1	1	167
USP9X	USP9X	All Targets	RNA	Endogenous	01	46.7131	118.704	90.831	86.0286	1	1	8239
RRNAD1	RRNAD1	All Targets	RNA	Endogenous	01	54.4986	134.949	108.08	105.323	1	1	51093
KRTAP5-1	KRTAP5-1	All Targets	RNA	Endogenous	01	77.3529	180.921	128.011	126.531	1	1	387264
TMEM38B	TMEM38B	All Targets	RNA	Endogenous	01	39.2261	136.014	74.7318	73.2276	1	1	55151
LRRC8C	LRRC8C	All Targets	RNA	Endogenous	01	24.6541	77.8552	51.9985	49.0348	1	1	84230
UCMA	UCMA	All Targets	RNA	Endogenous	01	12.5512	62.2841	45.4348	39.8963	1	1	221044
GFPT1	GFPT1	All Targets	RNA	Endogenous	01	63.0793	162.427	99.4538	97.7844	1	1	2673
PF4	PF4	All Targets	RNA	Endogenous	01	21.7994	194.594	140.312	120.806	1	1	5196
REG3G	REG3G,REG3A	All Targets	RNA	Endogenous	01	21.7994	67.4745	40.4892	39.9395	1	1	130120
PLA2G4E	PLA2G4E	All Targets	RNA	Endogenous	01	27.0712	63.5817	45.0808	44.3087	1	1	123745
SMAD7	SMAD7	All Targets	RNA	Endogenous	01	40.6068	148.559	67.5224	69.8802	1	1	4092
C1orf194	C1orf194	All Targets	RNA	Endogenous	01	8.5488	47.8524	30.6857	29.0918	1	1	127003
SHLD1	SHLD1	All Targets	RNA	Endogenous	01	15.571	51.3971	33.5376	32.6672	1	1	149840
HIPK1	HIPK1	All Targets	RNA	Endogenous	01	17.0976	66.4806	36.3324	37.3964	1	1	204851
SLC35F2	SLC35F2	All Targets	RNA	Endogenous	01	18.4965	79.2707	54.7506	50.3595	1	1	54733
LTBP2	LTBP2	All Targets	RNA	Endogenous	01	16.7688	72.6648	38.5132	38.7023	1	1	4053
CCL24	CCL24	All Targets	RNA	Endogenous	01	36.993	205.884	135.972	120.38	1	1	6369
ADCY2	ADCY2	All Targets	RNA	Endogenous	01	51.3971	130.369	90.3985	89.7141	1	1	108
ABLIM3	ABLIM3	All Targets	RNA	Endogenous	01	27.7448	145.33	63.6029	64.1533	1	1	22885
PUSL1	PUSL1	All Targets	RNA	Endogenous	01	13.8409	55.9716	38.1481	36.9839	1	1	126789
CACNG2	CACNG2	All Targets	RNA	Endogenous	01	22.9858	64.9921	47.0184	44.2786	1	1	10369
FIGNL1	FIGNL1	All Targets	RNA	Endogenous	01	32.6133	83.1609	51.9434	51.647	1	1	63979
CLDN15	CLDN15	All Targets	RNA	Endogenous	01	15.8541	59.8416	38.0013	36.4818	1	1	24146
ZNF566	ZNF566	All Targets	RNA	Endogenous	01	15.571	69.6371	45.8415	45.11	1	1	84924
TUFT1	TUFT1	All Targets	RNA	Endogenous	01	45.1023	115.053	66.1082	67.106	1	1	7286
VWA3B	VWA3B	All Targets	RNA	Endogenous	01	12.1108	53.9126	34.1284	33.1196	1	1	200403
UBR2	UBR2	All Targets	RNA	Endogenous	01	37.561	145.33	68.4113	67.1889	1	1	23304
RPL18	RPL18	All Targets	RNA	Endogenous	01	261.677	725.907	380.193	395.464	1	1	6141
TNR	TNR	All Targets	RNA	Endogenous	01	12.1108	55.1885	41.6521	39.4594	1	1	7143
PMP22	PMP22	All Targets	RNA	Endogenous	01	29.9208	91.0732	72.6648	68.9229	1	1	5376
GAB2	GAB2	All Targets	RNA	Endogenous	01	21.372	59.3429	44.4549	43.9513	1	1	9846
CAMK2A	CAMK2A	All Targets	RNA	Endogenous	01	29.9208	96.8864	69.0632	65.4356	1	1	815
RDX	RDX	All Targets	RNA	Endogenous	01	66.7731	242.216	103.518	110.253	1	1	5962
PMPCB	PMPCB	All Targets	RNA	Endogenous	01	19.3773	77.6762	39.1536	38.7141	1	1	9512
ZCCHC24	ZCCHC24	All Targets	RNA	Endogenous	01	21.1389	88.2359	58.0337	53.9334	1	1	219654
SHFL	SHFL	All Targets	RNA	Endogenous	01	15.571	80.4503	49.1721	47.8788	1	1	55337
TFPI2	TFPI2	All Targets	RNA	Endogenous	01	16.1477	53.0257	36.3324	34.0928	1	1	7980
IMPG2	IMPG2	All Targets	RNA	Endogenous	01	9.90884	50.8654	28.7919	28.3426	1	1	50939
CYFIP2	CYFIP2	All Targets	RNA	Endogenous	01	27.7836	153.689	66.2621	65.7886	1	1	26999
BRWD1	BRWD1	All Targets	RNA	Endogenous	01	55.3637	142.1	93.0489	91.5734	1	1	54014
PHETA2	PHETA2	All Targets	RNA	Endogenous	01	33.2816	98.3112	58.7527	58.0857	1	1	150368
GRXCR1	GRXCR1	All Targets	RNA	Endogenous	01	12.9031	60.554	35.322	33.817	1	1	389207
SCRN1	SCRN1	All Targets	RNA	Endogenous	01	22.7078	72.6648	43.7637	43.6808	1	1	9805
HMGN1	NBR2,HMGN1	All Targets	RNA	Endogenous	01	492.139	1459.76	666.56	699.723	1	1	3150
NTMT1	NTMT1	All Targets	RNA	Endogenous	01	32.058	63.7411	48.3912	47.0053	1	1	28989
IFNB1	IFNB1	All Targets	RNA	Endogenous	01	24.2216	73.7179	51.1681	49.4566	1	1	3456
ANKRD20A1	ANKRD20A3P,ANKRD20A1	All Targets	RNA	Endogenous	01	53.8258	177.964	127.63	120.223	1	1	84210
CENPK	CENPK	All Targets	RNA	Endogenous	01	126.672	414.19	180.211	187.066	1	1	64105
CPLX4	CPLX4	All Targets	RNA	Endogenous	01	12.1108	45.1187	30.9557	29.8416	1	1	339302
LSM7	LSM7	All Targets	RNA	Endogenous	01	27.5314	188.121	58.0369	60.2015	1	1	51690
REXO2	REXO2	All Targets	RNA	Endogenous	01	24.2216	75.087	47.0184	46.6371	1	1	25996
SEC61A1	SEC61A1	All Targets	RNA	Endogenous	01	84.7756	155.826	107.798	111.334	1	1	29927
THOC2	THOC2	All Targets	RNA	Endogenous	01	13.2118	68.3904	27.6889	28.5502	1	1	57187
GAK	GAK	All Targets	RNA	Endogenous	01	47.6863	138.724	77.1955	76.5053	1	1	2580
SREK1	SREK1	All Targets	RNA	Endogenous	01	55.5672	206.556	91.0577	95.4984	1	1	140890
NDST1	NDST1	All Targets	RNA	Endogenous	01	51.9034	100.762	79.3983	76.5677	1	1	3340
TRADD	TRADD	All Targets	RNA	Endogenous	01	21.5303	75.087	44.2179	42.0901	1	1	8717
PALB2	PALB2	All Targets	RNA	Endogenous	01	10.3807	65.6327	39.2604	38.5492	1	1	79728
PRL	PRL	All Targets	RNA	Endogenous	01	22.6068	63.5817	42.8846	41.6123	1	1	5617
RAD17	RAD17	All Targets	RNA	Endogenous	01	21.372	61.3109	41.5334	39.9334	1	1	5884
UNC45B	UNC45B	All Targets	RNA	Endogenous	01	27.9993	80.3951	59.9345	57.9502	1	1	146862
NDUFAF6	NDUFAF6	All Targets	RNA	Endogenous	01	18.1662	90.9697	60.5164	58.5035	1	1	137682
WNT11	WNT11	All Targets	RNA	Endogenous	01	14.533	66.733	33.7318	33.9822	1	1	7481
IFNGR1	IFNGR1	All Targets	RNA	Endogenous	01	38.4696	102.733	69.385	69.1212	1	1	3459
PCDH10	PCDH10	All Targets	RNA	Endogenous	01	16.1477	69.2318	48.7994	44.6043	1	1	57575
RFXANK	RFXANK	All Targets	RNA	Endogenous	01	35.4463	100.347	57.4521	55.7461	1	1	8625
DUX4	DUX4	All Targets	RNA	Endogenous	01	245.244	646.717	479.825	475.393	1	1	100288687
CBFB	CBFB	All Targets	RNA	Endogenous	01	46.7131	153.404	86.572	87.334	1	1	865
CRIP1	CRIP1	All Targets	RNA	Endogenous	01	22.4406	62.2841	39.6156	39.3369	1	1	1396
CLDN7	CLDN7	All Targets	RNA	Endogenous	01	60.0275	430.799	188.064	159.836	1	1	1366
RNASEK	RNASEK,RNASEK-C17orf49	All Targets	RNA	Endogenous	01	92.4061	224.668	141.236	142.897	1	1	440400
DYNLRB2	DYNLRB2	All Targets	RNA	Endogenous	01	12.1108	42.3878	27.6254	26.7731	1	1	83657
KCNS3	KCNS3	All Targets	RNA	Endogenous	01	37.9947	119.567	76.4278	72.1735	1	1	3790
PRDX6	PRDX6	All Targets	RNA	Endogenous	01	51.5686	96.8864	68.2281	68.9008	1	1	9588
SGMS1	SGMS1	All Targets	RNA	Endogenous	01	21.0962	63.5817	42.5661	41.617	1	1	259230
DBN1	DBN1	All Targets	RNA	Endogenous	01	35.3505	132.912	70.9536	70.0938	1	1	1627
PRPS2	PRPS2	All Targets	RNA	Endogenous	01	55.5672	158.622	105.728	101.585	1	1	5634
LRRC73	LRRC73	All Targets	RNA	Endogenous	01	37.2186	83.0455	58.9188	58.6936	1	1	221424
BACE2	BACE2	All Targets	RNA	Endogenous	01	64.8092	246.904	130.055	123.62	1	1	25825
OBI1	OBI1	All Targets	RNA	Endogenous	01	12.1108	47.6863	28.4262	26.7843	1	1	79596
EI24	EI24	All Targets	RNA	Endogenous	01	65.5408	149.996	90.833	93.4376	1	1	9538
DPP8	DPP8	All Targets	RNA	Endogenous	01	24.2216	66.0085	44.9321	44.6179	1	1	54878
OXER1	OXER1	All Targets	RNA	Endogenous	01	34.3506	118.08	71.0833	70.2745	1	1	165140
SCEL	SCEL	All Targets	RNA	Endogenous	01	31.8835	104.723	81.8148	74.822	1	1	8796
ZNF525	ZNF525	All Targets	RNA	Endogenous	01	9.0831	55.5672	32.4278	31.453	1	1	170958
KRTAP10-3	KRTAP10-5,KRTAP10-4,KRTAP10-3,KRTAP10-1,KRTAP10-11	All Targets	RNA	Endogenous	01	334.919	845.554	643.639	611.113	1	1	386682
RAB6A	RAB6A	Notch group, All Targets	RNA	Endogenous	01	20.7614	80.8211	38.7352	40.467	1	1	5870
MARCKS	MARCKS	All Targets	RNA	Endogenous	01	108.997	493.372	250.47	258.841	1	1	4082
ADGRB3	ADGRB3	All Targets	RNA	Endogenous	01	11.8636	55.5672	31.3415	29.7559	1	1	577
CCDC92	CCDC92	All Targets	RNA	Endogenous	01	36.3324	84.7756	56.486	56.9272	1	1	80212
SPTBN2	SPTBN2	All Targets	RNA	Endogenous	01	30.277	109.842	67.2602	64.4211	1	1	6712
SKOR1	SKOR1	All Targets	RNA	Endogenous	01	6.0554	60.1364	39.9342	37.3648	1	1	390598
TTC30B	TTC30B	All Targets	RNA	Endogenous	01	18.8596	81.7479	45.9963	46.5099	1	1	150737
BCAS2	BCAS2	All Targets	RNA	Endogenous	01	64.116	124.834	93.7937	93.9959	1	1	10286
LARP1B	LARP1B	All Targets	RNA	Endogenous	01	19.9472	63.0191	40.8864	40.4764	1	1	55132
PRSS3	PRSS1,PRSS3,PRSS2,PRSS3P2	All Targets	RNA	Endogenous	01	33.1029	95.216	59.8416	58.3766	1	1	5646
ANKRD33B	ANKRD33B	All Targets	RNA	Endogenous	01	30.6807	98.1957	62.1762	60.7982	1	1	651746
FRMPD3	FRMPD3	All Targets	RNA	Endogenous	01	12.9759	49.4739	26.2115	26.0298	1	1	84443
CTSF	CTSF	All Targets	RNA	Endogenous	01	18.1662	63.5817	37.2413	37.0535	1	1	8722
PLA2G4B	PLA2G4B	All Targets	RNA	Endogenous	01	17.9709	47.6863	29.7743	29.8529	1	1	100137049
PELI2	PELI2	All Targets	RNA	Endogenous	01	13.8409	85.9775	41.1683	41.8769	1	1	57161
RPS7	RPS7	All Targets	RNA	Endogenous	01	240.99	907.569	357.805	374.099	1	1	6201
ZNF483	ZNF483	All Targets	RNA	Endogenous	01	41.2868	98.3368	71.8098	70.2851	1	1	158399
TRAPPC14	TRAPPC14	All Targets	RNA	Endogenous	01	20.0455	77.6192	54.233	53.0997	1	1	55262
KLHDC2	KLHDC2	All Targets	RNA	Endogenous	01	8.5488	72.6648	39.4082	39.3269	1	1	23588
TRIM28	TRIM28	All Targets	RNA	Endogenous	01	72.6648	206.104	109.353	113.247	1	1	10155
MLH3	MLH3	All Targets	RNA	Endogenous	01	20.7614	62.2841	45.6511	44.0312	1	1	27030
CARD17	CARD17	All Targets	RNA	Endogenous	01	9.90884	42.744	25.6185	24.0225	1	1	440068
DNMT1	DNMT1	All Targets	RNA	Endogenous	01	19.316	61.1914	38.8575	37.5964	1	1	1786
HDC	HDC	All Targets	RNA	Endogenous	01	18.1662	52.566	33.0695	32.4088	1	1	3067
ZAR1	ZAR1	All Targets	RNA	Endogenous	01	18.7522	54.4986	39.6753	36.6599	1	1	326340
RNF168	RNF168	All Targets	RNA	Endogenous	01	45.4155	135.307	87.4086	87.5278	1	1	165918
RDH14	RDH14,NT5C1B-RDH14	All Targets	RNA	Endogenous	01	42.3878	98.6165	72.6648	70.9751	1	1	57665
CD274	CD274	All Targets	RNA	Endogenous	01	55.6871	179.932	130.851	121.363	1	1	29126
PPP2R2D	PPP2R2D	All Targets	RNA	Endogenous	01	42.1049	127.163	90.3033	87.0732	1	1	55844
SH3BGRL3	SH3BGRL3	All Targets	RNA	Endogenous	01	22.7078	86.729	54.2512	54.7911	1	1	83442
PRR32	PRR32	All Targets	RNA	Endogenous	01	27.7448	90.831	59.7981	55.7887	1	1	100130613
MTMR14	MTMR14	All Targets	RNA	Endogenous	01	30.277	83.0455	65.2915	63.9179	1	1	64419
CCL27	CCL27	All Targets	RNA	Endogenous	01	8.5488	55.7097	36.3324	33.6623	1	1	10850
TSG101	TSG101	All Targets	RNA	Endogenous	01	28.5469	96.174	54.4986	55.0471	1	1	7251
GIP	GIP	All Targets	RNA	Endogenous	01	28.2894	83.0455	55.5852	53.4888	1	1	2695
TAS2R19	TAS2R19	All Targets	RNA	Endogenous	01	20.3816	63.5817	34.1284	33.605	1	1	259294
KAT7	KAT7	All Targets	RNA	Endogenous	01	104.456	233.171	177.291	174.803	1	1	11143
GULP1	GULP1	All Targets	RNA	Endogenous	01	30.277	125.512	55.2785	54.8069	1	1	51454
PSMD12	PSMD12	Notch group, All Targets	RNA	Endogenous	01	51.2928	128.232	85.8766	85.489	1	1	5718
PXMP4	PXMP4	All Targets	RNA	Endogenous	01	13.6247	53.0257	36.6403	35.358	1	1	11264
EFCAB14	EFCAB14	All Targets	RNA	Endogenous	01	27.2493	80.1819	57.753	56.1088	1	1	9813
DERL2	DERL2	All Targets	RNA	Endogenous	01	27.7274	94.4643	49.3357	51.8196	1	1	51009
DPEP1	DPEP1	All Targets	RNA	Endogenous	01	19.9346	66.2532	48.0952	44.8085	1	1	1800
PABPC1L	PABPC1L	All Targets	RNA	Endogenous	01	20.7614	74.802	50.7287	49.9168	1	1	80336
EN1	EN1	All Targets	RNA	Endogenous	01	10.0227	60.554	24.4348	24.3266	1	1	2019
GARS1	GARS1	All Targets	RNA	Endogenous	01	22.7078	75.0089	42.9112	42.1081	1	1	2617
CCDC33	CCDC33	All Targets	RNA	Endogenous	01	8.5488	49.9571	30.8408	29.6075	1	1	80125
TRUB1	TRUB1	All Targets	RNA	Endogenous	01	30.0682	79.9313	48.4432	48.2701	1	1	142940
CENPU	CENPU	All Targets	RNA	Endogenous	01	25.6464	74.6648	46.2229	45.7959	1	1	79682
KCTD20	KCTD20	All Targets	RNA	Endogenous	01	22.7078	87.6053	52.7669	52.4576	1	1	222658
CAAP1	CAAP1	All Targets	RNA	Endogenous	01	10.3807	51.2928	31.05	31.2146	1	1	79886
BAK1	BAK1	All Targets	RNA	Endogenous	01	60.8357	134.046	101.051	99.2663	1	1	578
CLEC4G	CLEC4G	All Targets	RNA	Endogenous	01	13.6247	80.5205	52.7824	48.9918	1	1	339390
HLA-DRB1	HLA-DRB3,HLA-DRB1,HLA-DRB6,HLA-DRB4,HLA-DRB5	All Targets	RNA	Endogenous	01	96.446	330.75	212.127	198.237	1	1	3123
ATP8A2	ATP8A2	All Targets	RNA	Endogenous	01	28.1283	138.918	67.4213	67.6433	1	1	51761
MTRNR2L5	MTRNR2L5	All Targets	RNA	Endogenous	01	14.422	90.831	57.9575	52.0726	1	1	100463289
CDKAL1	CDKAL1	All Targets	RNA	Endogenous	01	83.5428	731.272	242.971	251.158	1	1	54901
CBLB	CBLB	All Targets	RNA	Endogenous	01	6.0554	44.0393	26.1213	25.0294	1	1	868
GLOD5	GLOD5	All Targets	RNA	Endogenous	01	17.6752	55.4547	36.4104	35.7974	1	1	392465
OR52E1	OR52E1	All Targets	RNA	Endogenous	01	14.533	67.4745	45.17	41.1991	1	1	79296
INPP5B	INPP5B	All Targets	RNA	Endogenous	01	36.3324	93.4262	65.2592	62.6351	1	1	3633
STXBP4	STXBP4	All Targets	RNA	Endogenous	01	10.3807	56.2566	29.2943	29.6106	1	1	252983
TTN	TTN	All Targets	RNA	Endogenous	01	18.1662	48.0327	32.4435	32.2148	1	1	7273
DOCK3	DOCK3	All Targets	RNA	Endogenous	01	24.2216	72.6648	41.1051	41.9205	1	1	1795
NR2E1	NR2E1	All Targets	RNA	Endogenous	01	20.9921	56.9123	37.1022	37.7669	1	1	7101
HEPACAM	HEPACAM	All Targets	RNA	Endogenous	01	5.19034	39.239	27.4712	25.1918	1	1	220296
SS18L2	SS18L2	All Targets	RNA	Endogenous	01	29.8809	79.4243	45.9573	45.7677	1	1	51188
OR52D1	OR52D1	All Targets	RNA	Endogenous	01	18.5699	70.8925	50.0247	46.118	1	1	390066
TTC6	TTC6	All Targets	RNA	Endogenous	01	19.2348	52.3863	34.1626	34.2335	1	1	319089
NGDN	NGDN	All Targets	RNA	Endogenous	01	18.1662	80.1176	57.0031	54.1375	1	1	25983
KRT79	KRT79	All Targets	RNA	Endogenous	01	15.571	76.1251	49.1063	48.0414	1	1	338785
CHRD	CHRD	All Targets	RNA	Endogenous	01	31.9182	85.488	52.4435	51.8936	1	1	8646
TSNAXIP1	TSNAXIP1	All Targets	RNA	Endogenous	01	15.8541	63.5817	33.0492	32.1935	1	1	55815
INSYN2B	INSYN2B	All Targets	RNA	Endogenous	01	17.6157	72.6648	55.8235	52.151	1	1	100131897
SPECC1	SPECC1	All Targets	RNA	Endogenous	01	11.5749	79.0764	38.6789	40.4584	1	1	92521
INTS1	INTS1	All Targets	RNA	Endogenous	01	51.9034	113.907	78.9462	77.6565	1	1	26173
TBC1D2	TBC1D2	All Targets	RNA	Endogenous	01	49.679	136.781	87.5769	84.5492	1	1	55357
CCR9	CCR9	All Targets	RNA	Endogenous	01	10.1574	64.116	29.6376	29.2981	1	1	10803
CKLF	CKLF-CMTM1,CKLF	All Targets	RNA	Endogenous	01	38.6032	116.412	76.4291	74.8024	1	1	51192
MAP3K15	MAP3K15	All Targets	RNA	Endogenous	01	19.3773	84.7756	45.5889	45.1137	1	1	389840
NIPA2	NIPA2	All Targets	RNA	Endogenous	01	31.6744	87.8033	56.4606	54.9886	1	1	81614
ZNF28	ZNF468,ZNF28	All Targets	RNA	Endogenous	01	94.4643	512.582	393.059	351.19	1	1	7576
XPNPEP3	XPNPEP3	All Targets	RNA	Endogenous	01	24.2216	84.3522	64.5448	61.2809	1	1	63929
DNAJC5	DNAJC5	All Targets	RNA	Endogenous	01	24.2216	85.8766	58.7825	56.7974	1	1	80331
KRT24	KRT24	All Targets	RNA	Endogenous	01	17.7625	51.4709	32.7307	31.0785	1	1	192666
MRPS31	MRPS31	All Targets	RNA	Endogenous	01	3.46023	54.4986	23.4403	22.0683	1	1	10240
OR2B6	OR2B6	All Targets	RNA	Endogenous	01	17.0976	72.6648	38.127	37.7455	1	1	26212
ZNF654	ZNF654	All Targets	RNA	Endogenous	01	24.2216	77.6762	46.8912	46.7989	1	1	55279
LMO3	LMO3	All Targets	RNA	Endogenous	01	4.2744	45.6268	28.655	26.8319	1	1	55885
WSCD2	WSCD2	All Targets	RNA	Endogenous	01	12.1108	56.563	40.7058	36.9798	1	1	9671
SLC39A2	SLC39A2	All Targets	RNA	Endogenous	01	27.6818	70.9749	49.9232	49.1854	1	1	29986
LYZL4	LYZL4	All Targets	RNA	Endogenous	01	15.8541	71.2674	45.1484	43.6665	1	1	131375
CCDC173	CCDC173	All Targets	RNA	Endogenous	01	18.1662	59.8416	29.704	30.0017	1	1	129881
SEMA3B	SEMA3B	All Targets	RNA	Endogenous	01	11.8906	66.1769	45.7588	41.4013	1	1	7869
ZBTB42	ZBTB42	All Targets	RNA	Endogenous	01	25.9517	81.0492	59.027	56.776	1	1	100128927
SLC6A15	SLC6A15	All Targets	RNA	Endogenous	01	10.496	59.1458	34.025	30.9956	1	1	55117
TCTE1	TCTE1	All Targets	RNA	Endogenous	01	17.0976	66.7731	36.3324	35.2077	1	1	202500
RIPOR2	RIPOR2	All Targets	RNA	Endogenous	01	12.9182	58.2221	38.0516	36.4766	1	1	9750
SCO1	SCO1	All Targets	RNA	Endogenous	01	25.9517	72.6648	45.213	45.6456	1	1	6341
PLCD3	PLCD3	All Targets	RNA	Endogenous	01	36.3324	92.4825	54.2424	54.8685	1	1	113026
MRPL34	MRPL34	All Targets	RNA	Endogenous	01	41.5228	102.124	75.0144	73.5513	1	1	64981
HSPB1	HSPB1	All Targets	RNA	Endogenous	01	60.8813	319.136	138.971	140.171	1	1	3315
COPS8	COPS8	All Targets	RNA	Endogenous	01	59.8416	134.949	93.1757	91.5239	1	1	10920
HPS3	HPS3	All Targets	RNA	Endogenous	01	39.3601	104.773	74.6237	73.6304	1	1	84343
WSB1	WSB1	All Targets	RNA	Endogenous	01	97.9017	483.651	165.32	179.837	1	1	26118
FUT2	FUT2	All Targets	RNA	Endogenous	01	32.7956	90.831	57.7951	58.4426	1	1	2524
CHL1	CHL1	All Targets	RNA	Endogenous	01	21.5303	71.2674	49.1155	46.8624	1	1	10752
MCM7	MCM7	All Targets	RNA	Endogenous	01	12.5284	78.3165	35.6492	35.6884	1	1	4176
TBCE	TBCE	All Targets	RNA	Endogenous	01	37.1774	96.8864	63.5149	62.8269	1	1	6905
PLXNB1	PLXNB1	All Targets	RNA	Endogenous	01	54.3556	139.678	83.0742	85.4863	1	1	5364
ACBD4	ACBD4	All Targets	RNA	Endogenous	01	15.4606	55.125	32.9042	32.0639	1	1	79777
NDUFA8	NDUFA8	All Targets	RNA	Endogenous	01	19.2348	90.831	41.5228	42.7856	1	1	4702
FGF17	FGF17	All Targets	RNA	Endogenous	01	23.1206	102.586	69.7826	66.1463	1	1	8822
HRCT1	HRCT1	All Targets	RNA	Endogenous	01	36.3324	87.8737	62.5527	59.7467	1	1	646962
SPTBN4	SPTBN4	All Targets	RNA	Endogenous	01	28.728	98.3112	65.4343	62.4987	1	1	57731
GYPB	GYPA,GYPB,GYPE	All Targets	RNA	Endogenous	01	10.3807	62.1516	40.5392	40.3406	1	1	2994
RHO	RHO	All Targets	RNA	Endogenous	01	27.0842	77.2064	57.9167	55.2594	1	1	6010
KRTAP11-1	KRTAP11-1	All Targets	RNA	Endogenous	01	21.1389	78.5566	52.1708	48.5752	1	1	337880
OCM	OCM2,OCM	All Targets	RNA	Endogenous	01	24.2216	77.8552	44.723	44.7291	1	1	654231
THEM6	THEM6	All Targets	RNA	Endogenous	01	54.4986	134.949	99.6363	96.5117	1	1	51337
EFHD1	EFHD1	All Targets	RNA	Endogenous	01	14.0642	58.8677	38.493	37.4087	1	1	80303
EEF1A2	EEF1A2	All Targets	RNA	Endogenous	01	8.5488	42.744	28.6152	26.7794	1	1	1917
ISYNA1	ISYNA1	All Targets	RNA	Endogenous	01	17.7625	64.116	43.2752	41.6385	1	1	51477
HTR1B	HTR1B	All Targets	RNA	Endogenous	01	12.1108	53.43	31.5262	30.9642	1	1	3351
CLVS2	CLVS2	All Targets	RNA	Endogenous	01	8.07387	64.116	31.4665	29.2596	1	1	134829
MAT1A	MAT1A	All Targets	RNA	Endogenous	01	9.42979	51.6026	33.5713	30.8915	1	1	4143
DHRS3	DHRS3	All Targets	RNA	Endogenous	01	23.3566	104.535	44.6224	49.0406	1	1	9249
RPLP2	RPLP2	All Targets	RNA	Endogenous	01	140.271	624.292	226.94	239.613	1	1	6181
COX5A	COX5A	All Targets	RNA	Endogenous	01	47.4279	148.658	79.1883	82.0632	1	1	9377
TNFRSF19	TNFRSF19	All Targets	RNA	Endogenous	01	86.5372	211.583	150.709	146.234	1	1	55504
SPPL2B	SPPL2B	All Targets	RNA	Endogenous	01	31.7909	123.598	61.5767	63.6037	1	1	56928
ZMPSTE24	ZMPSTE24	All Targets	RNA	Endogenous	01	36.3324	101.731	68.8389	68.4443	1	1	10269
DDA1	DDA1	All Targets	RNA	Endogenous	01	20.7614	70.5276	48.5754	48.3032	1	1	79016
NR4A1	NR4A1	All Targets	RNA	Endogenous	01	18.1662	105.694	54.4986	51.8197	1	1	3164
CALHM2	CALHM2	All Targets	RNA	Endogenous	01	41.9841	205.138	144.606	130.674	1	1	51063
CYTH1	CYTH1	All Targets	RNA	Endogenous	01	32.058	106.263	59.6168	60.8036	1	1	9267
GLMP	GLMP	All Targets	RNA	Endogenous	01	65.212	134.32	95.1666	93.864	1	1	112770
RDH11	RDH11	All Targets	RNA	Endogenous	01	20.7614	95.6506	63.2387	60.7772	1	1	51109
SCNN1D	SCNN1D	All Targets	RNA	Endogenous	01	19.5636	62.2841	35.0484	33.7123	1	1	6339
TRIM42	TRIM42	All Targets	RNA	Endogenous	01	22.7078	79.0764	47.1266	44.7878	1	1	287015
PPARA	PPARA	All Targets	RNA	Endogenous	01	20.7614	76.1251	43.2351	42.6559	1	1	5465
ATXN2	ATXN2	All Targets	RNA	Endogenous	01	83.5967	155.964	118.539	116.997	1	1	6311
RPL4	RPL4	All Targets	RNA	Endogenous	01	186.852	716.739	277.801	297.274	1	1	6124
ATP6V1FNB	ATP6V1FNB	All Targets	RNA	Endogenous	01	8.71978	41.6494	25.2009	24.0904	1	1	100130705
CLIP2	CLIP2	All Targets	RNA	Endogenous	01	21.372	79.2707	46.7313	45.9406	1	1	7461
ALAD	ALAD	All Targets	RNA	Endogenous	01	22.7078	126.833	59.0071	60.2775	1	1	210
FAM153B	FAM153A,FAM153B	All Targets	RNA	Endogenous	01	134.949	306.005	222.78	218.533	1	1	202134
GTSE1	GTSE1	All Targets	RNA	Endogenous	01	23.3566	95.4616	59.0402	56.8787	1	1	51512
NFATC3	NFATC3	All Targets	RNA	Endogenous	01	20.7614	62.2841	40.7219	40.2205	1	1	4775
LIN7A	LIN7A	All Targets	RNA	Endogenous	01	21.0962	61.9788	38.777	38.5547	1	1	8825
BCAM	BCAM	All Targets	RNA	Endogenous	01	20.7614	122.209	47.0762	49.8457	1	1	4059
HIF1AN	HIF1AN	All Targets	RNA	Endogenous	01	19.2348	85.488	54.7519	53.3059	1	1	55662
BTF3L4	BTF3L4	All Targets	RNA	Endogenous	01	35.3505	83.1609	55.1885	56.254	1	1	91408
PHACTR2	PHACTR2	All Targets	RNA	Endogenous	01	10.3807	60.8357	34.3605	34.1567	1	1	9749
FAM220A	FAM220A	All Targets	RNA	Endogenous	01	27.4512	68.737	41.0253	40.8246	1	1	84792
ST14	ST14	All Targets	RNA	Endogenous	01	37.897	536.782	186.766	138.086	1	1	6768
KPNA6	KPNA6	All Targets	RNA	Endogenous	01	28.357	84.7756	50.8444	51.1499	1	1	23633
TMEM200C	TMEM200C	All Targets	RNA	Endogenous	01	17.3011	53.2875	34.6539	33.7618	1	1	645369
WNT10A	WNT10A	All Targets	RNA	Endogenous	01	25.7843	66.2057	42.6703	42.8205	1	1	80326
ZNRD2	ZNRD2	All Targets	RNA	Endogenous	01	23.5092	88.9773	48.4432	50.3001	1	1	10534
DMXL2	DMXL2	All Targets	RNA	Endogenous	01	31.7909	89.3056	57.5118	57.1756	1	1	23312
AGL	AGL	All Targets	RNA	Endogenous	01	14.533	64.116	37.1774	36.5205	1	1	178
IL1R2	IL1R2	All Targets	RNA	Endogenous	01	13.6247	66.4806	33.2138	32.3064	1	1	7850
KCNK12	KCNK12	All Targets	RNA	Endogenous	01	35.6718	104.96	81.2136	74.861	1	1	56660
U2SURP	U2SURP	All Targets	RNA	Endogenous	01	46.0801	125.952	75.2974	75.857	1	1	23350
OR6P1	OR6P1	All Targets	RNA	Endogenous	01	31.378	83.0455	61.8611	59.8794	1	1	128366
NSMCE4A	NSMCE4A	All Targets	RNA	Endogenous	01	25.5309	62.2841	43.9534	43.0436	1	1	54780
RAB17	RAB17	All Targets	RNA	Endogenous	01	17.3011	62.9039	36.1371	36.0804	1	1	64284
FBXO11	FBXO11	All Targets	RNA	Endogenous	01	25.3482	97.7919	52.5909	52.6492	1	1	80204
TMEM175	TMEM175	All Targets	RNA	Endogenous	01	29.6591	90.831	51.6567	49.3085	1	1	84286
FOXQ1	FOXQ1	All Targets	RNA	Endogenous	01	51.1088	121.108	70.1717	71.1897	1	1	94234
OR4A5	OR4A5	All Targets	RNA	Endogenous	01	17.7625	72.6648	50.1768	48.1146	1	1	81318
DYNLL2	DYNLL2	All Targets	RNA	Endogenous	01	98.7719	334.258	174.461	179.623	1	1	140735
ELMO2	ELMO2	All Targets	RNA	Endogenous	01	13.3466	48.4432	27.8422	27.3001	1	1	63916
C5orf24	C5orf24	All Targets	RNA	Endogenous	01	74.802	234.142	119.694	125.212	1	1	134553
RPL35	RPL35	All Targets	RNA	Endogenous	01	315.461	1056.61	499.84	522.741	1	1	11224
SMIM12	SMIM12	All Targets	RNA	Endogenous	01	40.1283	82.226	60.858	60.2119	1	1	113444
HASPIN	HASPIN	All Targets	RNA	Endogenous	01	20.437	84.7756	46.8839	44.8776	1	1	83903
SH2D1B	SH2D1B	All Targets	RNA	Endogenous	01	31.1421	90.5516	68.1233	64.7954	1	1	117157
PLGLB1	PLGLB1	All Targets	RNA	Endogenous	01	9.0831	50.8011	27.979	27.6537	1	1	5343
PON2	PON2	All Targets	RNA	Endogenous	01	27.2493	70.9749	49.6395	48.1367	1	1	5445
NSMF	NSMF	All Targets	RNA	Endogenous	01	38.6032	127.091	72.6648	74.1304	1	1	26012
MNDA	MNDA	All Targets	RNA	Endogenous	01	30.277	77.8552	53.2872	51.6607	1	1	4332
ESRRG	ESRRG	All Targets	RNA	Endogenous	01	31.1421	79.9313	59.705	58.06	1	1	2104
LPCAT3	LPCAT3	All Targets	RNA	Endogenous	01	9.0831	51.9034	30.427	30.6877	1	1	10162
GABBR1	GABBR1	All Targets	RNA	Endogenous	01	27.7448	111.233	70.4449	67.2942	1	1	2550
MAGI3	MAGI3	All Targets	RNA	Endogenous	01	47.0184	98.3112	69.7214	69.4902	1	1	260425
ZNF808	ZNF808	All Targets	RNA	Endogenous	01	9.9736	36.3324	25.1401	24.5078	1	1	388558
KLHL28	KLHL28	All Targets	RNA	Endogenous	01	24.2216	61.0385	44.8125	43.9084	1	1	54813
LIX1	LIX1	All Targets	RNA	Endogenous	01	36.3324	87.8417	65.0691	61.7506	1	1	167410
GPR156	GPR156	All Targets	RNA	Endogenous	01	27.2493	69.4455	51.3449	48.9035	1	1	165829
SIGLEC6	SIGLEC6	All Targets	RNA	Endogenous	01	14.533	72.6648	42.197	40.6463	1	1	946
RALB	RALB	All Targets	RNA	Endogenous	01	22.7078	80.4503	41.687	41.7234	1	1	5899
CHD7	CHD7	All Targets	RNA	Endogenous	01	51.9034	148.559	93.645	90.5519	1	1	55636
HSDL1	HSDL1	All Targets	RNA	Endogenous	01	25.9517	71.4537	53.8555	52.5189	1	1	83693
MYDGF	MYDGF	All Targets	RNA	Endogenous	01	31.1421	90.831	62.14	61.4088	1	1	56005
SNAPC2	SNAPC2	All Targets	RNA	Endogenous	01	29.6042	81.2136	49.4368	47.7607	1	1	6618
PSMD6	PSMD6	Notch group, All Targets	RNA	Endogenous	01	49.9571	114.929	85.7028	84.4675	1	1	9861
HERC5	HERC5	All Targets	RNA	Endogenous	01	12.1108	90.831	54.9772	49.7253	1	1	51191
SCAPER	SCAPER	All Targets	RNA	Endogenous	01	12.8232	59.0402	34.4809	33.8044	1	1	49855
TOPAZ1	TOPAZ1	All Targets	RNA	Endogenous	01	20.7614	78.7202	40.6426	40.9981	1	1	375337
ZNF311	ZNF311	All Targets	RNA	Endogenous	01	8.88126	52.6194	32.5614	31.8765	1	1	282890
C10orf99	C10orf99	All Targets	RNA	Endogenous	01	22.7078	106.402	84.6166	73.7238	1	1	387695
ARHGDIB	ARHGDIB	All Targets	RNA	Endogenous	01	25.7843	69.2851	49.8677	47.4958	1	1	397
CDHR1	CDHR1	All Targets	RNA	Endogenous	01	34.391	106.726	63.7533	62.5081	1	1	92211
DNAJC11	DNAJC11	All Targets	RNA	Endogenous	01	20.7614	76.5715	47.6735	47.6029	1	1	55735
IPP	IPP	All Targets	RNA	Endogenous	01	27.948	70.0697	43.3732	43.1671	1	1	3652
NFIX	NFIX	All Targets	RNA	Endogenous	01	54.9896	220.417	102.128	110.183	1	1	4784
ZNF490	ZNF490	All Targets	RNA	Endogenous	01	7.4528	49.9571	32.1767	30.9361	1	1	57474
SULT1A4	SULT1A4,SULT1A3	All Targets	RNA	Endogenous	01	108.997	256.749	192.955	194.375	1	1	445329
RNASE12	RNASE12	All Targets	RNA	Endogenous	01	19.1571	66.6094	38.5364	38.4992	1	1	493901
OR14I1	OR14I1	All Targets	RNA	Endogenous	01	22.7078	72.6648	44.8812	43.4842	1	1	401994
RAB38	RAB38	All Targets	RNA	Endogenous	01	12.1108	54.4986	31.7785	30.9156	1	1	23682
RAPSN	RAPSN	All Targets	RNA	Endogenous	01	41.6171	192.587	145.33	127.907	1	1	5913
ADGRE2	ADGRE3,ADGRE2	All Targets	RNA	Endogenous	01	32.5739	88.3761	62.4283	60.4141	1	1	30817
CRABP1	CRABP1	All Targets	RNA	Endogenous	01	8.5488	55.5672	24.9521	24.7826	1	1	1381
WDR31	WDR31	All Targets	RNA	Endogenous	01	13.6247	76.9392	48.972	47.8015	1	1	114987
ARG2	ARG2	All Targets	RNA	Endogenous	01	24.2216	73.4063	46.8249	45.5325	1	1	384
KRT1	KRT1	All Targets	RNA	Endogenous	01	13.8409	65.212	41.1629	40.1761	1	1	3848
SCUBE3	SCUBE3	All Targets	RNA	Endogenous	01	17.3011	55.5672	34.7415	34.206	1	1	222663
LRRC30	LRRC30	All Targets	RNA	Endogenous	01	13.6247	49.9571	27.8149	26.6192	1	1	339291
CAPZA1	CAPZA1	All Targets	RNA	Endogenous	01	38.6032	113.295	70.3055	71.4699	1	1	829
FOXB2	FOXB2	All Targets	RNA	Endogenous	01	19.3773	114.188	66.8664	60.6387	1	1	442425
GRIP2	GRIP2	All Targets	RNA	Endogenous	01	17.9709	68.1233	47.2253	43.9702	1	1	80852
RAB10	RAB10	All Targets	RNA	Endogenous	01	19.3773	104.7	44.9846	46.3502	1	1	10890
SPRR2E	SPRR2E,SPRR2C	All Targets	RNA	Endogenous	01	24.9612	90.831	52.5084	51.0395	1	1	6704
BRICD5	BRICD5	All Targets	RNA	Endogenous	01	20.0257	54.4986	34.71	32.4803	1	1	283870
UBL3	UBL3	All Targets	RNA	Endogenous	01	55.5672	130.369	104.623	101.582	1	1	5412
RPS6KA4	RPS6KA4	All Targets	RNA	Endogenous	01	16.5147	48.8047	31.9099	30.8026	1	1	8986
SLC6A19	SLC6A19	All Targets	RNA	Endogenous	01	18.4965	57.0938	36.3324	34.5984	1	1	340024
PEX5	PEX5	All Targets	RNA	Endogenous	01	15.4332	72.6648	39.2586	39.0691	1	1	5830
ROR2	ROR2	All Targets	RNA	Endogenous	01	15.571	65.3983	44.3499	41.5446	1	1	4920
DCANP1	TIFAB,DCANP1	All Targets	RNA	Endogenous	01	38.9276	111.592	60.9528	60.812	1	1	140947
SBSPON	SBSPON	All Targets	RNA	Endogenous	01	49.1556	334.539	114.354	120.44	1	1	157869
FBXO34	FBXO34	All Targets	RNA	Endogenous	01	35.3505	121.108	75.3131	74.7955	1	1	55030
EFNA3	EFNA3	All Targets	RNA	Endogenous	01	25.6464	59.9612	43.8082	43.0753	1	1	1944
FAM3B	FAM3B	All Targets	RNA	Endogenous	01	18.1662	72.6648	51.9034	48.8752	1	1	54097
CYGB	CYGB	All Targets	RNA	Endogenous	01	35.0112	91.6568	62.7516	62.4884	1	1	114757
PAK1	PAK1	All Targets	RNA	Endogenous	01	30.8969	105.481	47.122	51.5211	1	1	5058
TOP3B	TOP3B	All Targets	RNA	Endogenous	01	12.9182	48.4432	29.7999	28.9867	1	1	8940
TFEB	TFEB	All Targets	RNA	Endogenous	01	18.1662	77.8552	48.6126	46.0727	1	1	7942
HMGB2	HMGB2	All Targets	RNA	Endogenous	01	55.5672	542.736	163.567	183.066	1	1	3148
PTPRZ1	PTPRZ1	All Targets	RNA	Endogenous	01	21.0962	128.323	47.5747	50.6443	1	1	5803
CASTOR1	CASTOR1	All Targets	RNA	Endogenous	01	18.1662	66.0589	44.5867	42.6828	1	1	652968
ZFAND1	ZFAND1	All Targets	RNA	Endogenous	01	18.1662	74.2275	38.7984	39.0982	1	1	79752
IFI16	IFI16	All Targets	RNA	Endogenous	01	42.744	103.919	75.3476	74.2319	1	1	3428
D2HGDH	D2HGDH	All Targets	RNA	Endogenous	01	34.1952	80.5205	53.8898	53.7978	1	1	728294
ACCSL	ACCSL	All Targets	RNA	Endogenous	01	18.1662	72.6648	48.6026	45.284	1	1	390110
VAV1	VAV1	All Targets	RNA	Endogenous	01	12.1108	50.6452	30.5482	29.6128	1	1	7409
IFI27	IFI27	All Targets	RNA	Endogenous	01	41.7984	285.469	131.037	112.307	1	1	3429
ARL16	ARL16	All Targets	RNA	Endogenous	01	42.0528	154.706	72.049	70.8656	1	1	339231
RGS18	RGS18	All Targets	RNA	Endogenous	01	28.4053	74.3547	53.1524	51.6632	1	1	64407
PLCXD2	PLCXD2	All Targets	RNA	Endogenous	01	20.7614	67.6535	50.5166	46.1292	1	1	257068
AKT1	AKT1	Notch group, All Targets	RNA	Endogenous	01	20.7614	114.649	46.1123	48.4767	1	1	207
CIDEC	CIDEC,CIDECP1	All Targets	RNA	Endogenous	01	67.8205	169.245	117.494	113.114	1	1	63924
VSNL1	VSNL1	All Targets	RNA	Endogenous	01	24.2216	106.051	44.992	46.3331	1	1	7447
MT2A	MT2A	All Targets	RNA	Endogenous	01	77.8552	224.05	126.095	128.812	1	1	4502
FN3KRP	FN3KRP	All Targets	RNA	Endogenous	01	54.4986	188.121	121.545	120.821	1	1	79672
TRAPPC2B	ZNF547,TRAPPC2B	All Targets	RNA	Endogenous	01	5.19034	72.6648	39.5738	38.6561	1	1	10597
PLPP1	PLPP1	All Targets	RNA	Endogenous	01	48.4432	151.385	86.8722	86.7335	1	1	8611
PDE3A	PDE3A	All Targets	RNA	Endogenous	01	17.9709	61.9788	41.8717	39.8751	1	1	5139
EHMT2	EHMT2	All Targets	RNA	Endogenous	01	6.0554	68.1233	32.567	32.1199	1	1	10919
BEND7	BEND7	All Targets	RNA	Endogenous	01	16.1477	106.402	51.8772	48.0894	1	1	222389
PANX1	PANX1	All Targets	RNA	Endogenous	01	32.058	70.6831	48.5937	49.0976	1	1	24145
CAB39	CAB39	All Targets	RNA	Endogenous	01	8.5488	49.3083	27.6091	28.4369	1	1	51719
MMP2	MMP2	All Targets	RNA	Endogenous	01	4.2744	43.5989	27.3151	25.8887	1	1	4313
CTDSPL	CTDSPL	All Targets	RNA	Endogenous	01	34.1952	88.0362	57.4114	57.225	1	1	10217
SPATS2L	SPATS2L	All Targets	RNA	Endogenous	01	26.8917	115.955	65.538	58.8201	1	1	26010
DLL1	DLL1	Notch group, All Targets	RNA	Endogenous	01	24.2216	223.139	62.175	66.6287	1	1	28514
COL2A1	COL2A1	All Targets	RNA	Endogenous	01	12.1108	52.2278	32.4968	29.8428	1	1	1280
RIT2	RIT2	All Targets	RNA	Endogenous	01	18.632	63.5817	40.0546	39.015	1	1	6014
GDF11	GDF11	All Targets	RNA	Endogenous	01	6.0554	79.0764	39.0274	37.0113	1	1	10220
KRT31	KRT31	All Targets	RNA	Endogenous	01	20.7614	68.4524	45.4155	44.6766	1	1	3881
MYBPH	MYBPH	All Targets	RNA	Endogenous	01	14.0642	60.554	40.3752	39.1565	1	1	4608
CD247	CD247	All Targets	RNA	Endogenous	01	10.3807	47.0184	29.2872	27.6814	1	1	919
RNF166	RNF166	All Targets	RNA	Endogenous	01	17.0976	65.8525	44.5826	41.4758	1	1	115992
AKIRIN1	AKIRIN1	All Targets	RNA	Endogenous	01	55.5672	108.997	78.0278	79.04	1	1	79647
TAF9B	TAF9B	All Targets	RNA	Endogenous	01	17.0976	61.1448	39.8376	39.3905	1	1	51616
ACOT11	ACOT11	All Targets	RNA	Endogenous	01	12.5015	59.689	34.1952	32.4943	1	1	26027
CARMIL3	CARMIL3	All Targets	RNA	Endogenous	01	4.54155	55.464	35.4855	33.7154	1	1	90668
PNRC2	PNRC2	All Targets	RNA	Endogenous	01	72.6648	152.847	105.396	106.696	1	1	55629
CXorf51A	CXorf51B,CXorf51A	All Targets	RNA	Endogenous	01	11.3034	54.4986	35.6467	33.368	1	1	100129239
OR5H1	OR5H1	All Targets	RNA	Endogenous	01	9.0831	65.1478	45.4804	42.3178	1	1	26341
ANKRD36	ANKRD36,ANKRD36B	All Targets	RNA	Endogenous	01	145.33	316.444	209.141	208.259	1	1	375248
KIF25	KIF25	All Targets	RNA	Endogenous	01	21.372	72.6648	36.3324	36.4431	1	1	3834
TRIM58	TRIM58	All Targets	RNA	Endogenous	01	20.7614	90.831	48.4432	48.4126	1	1	25893
CPT2	CPT2	All Targets	RNA	Endogenous	01	40.5246	90.831	57.9513	58.7761	1	1	1376
MACROH2A2	MACROH2A2	All Targets	RNA	Endogenous	01	43.5989	106.653	73.9815	71.5723	1	1	55506
GNA13	GNA13	All Targets	RNA	Endogenous	01	62.2841	133.219	88.1381	86.778	1	1	10672
SLC12A5	SLC12A5	All Targets	RNA	Endogenous	01	25.7221	76.2755	53.4571	50.6032	1	1	57468
SEPTIN7	SEPTIN7	All Targets	RNA	Endogenous	01	117.546	286.035	161.063	165.401	1	1	989
EAF1	EAF1	All Targets	RNA	Endogenous	01	17.0976	65.8525	43.0467	42.1614	1	1	85403
GLYATL2	GLYATL2	All Targets	RNA	Endogenous	01	17.7625	106.575	49.8133	52.5833	1	1	219970
MESP1	MESP1	All Targets	RNA	Endogenous	01	12.8232	50.8654	29.4463	28.1764	1	1	55897
DAZAP1	DAZAP1	All Targets	RNA	Endogenous	01	64.116	201.039	106.446	107.427	1	1	26528
SLC25A3	SLC25A3	All Targets	RNA	Endogenous	01	25.6464	97.3709	68.6325	66.297	1	1	5250
FLT3LG	FLT3LG	All Targets	RNA	Endogenous	01	29.9208	80.4503	55.4189	51.8062	1	1	2323
NOTCH2NLA	NOTCH2NLC,NOTCH2NLB,NOTCH2NLA	All Targets	RNA	Endogenous	01	155.71	270.082	216.536	213.099	1	1	388677
MANSC4	MANSC4	All Targets	RNA	Endogenous	01	23.1499	74.1478	53.2785	49.9147	1	1	100287284
ZNF711	ZNF711	All Targets	RNA	Endogenous	01	31.1421	112.567	77.2997	74.7244	1	1	7552
CRYZL1	CRYZL1	All Targets	RNA	Endogenous	01	22.7078	152.003	82.4823	82.7005	1	1	9946
C8orf37	C8orf37	All Targets	RNA	Endogenous	01	13.6247	92.9434	44.3384	44.1703	1	1	157657
HTR1F	HTR1F	All Targets	RNA	Endogenous	01	28.1283	65.7911	47.1138	45.626	1	1	3355
LMBRD2	LMBRD2	All Targets	RNA	Endogenous	01	38.4696	109.337	71.463	71.705	1	1	92255
PKP4	PKP4	All Targets	RNA	Endogenous	01	36.3324	117.546	72.9023	71.8913	1	1	8502
ADAMTS4	ADAMTS4	All Targets	RNA	Endogenous	01	39.8485	113.136	72.8181	70.4427	1	1	9507
CAMK2B	CAMK2B	All Targets	RNA	Endogenous	01	20.7614	64.8092	43.2692	40.3395	1	1	816
OTUB1	OTUB1	All Targets	RNA	Endogenous	01	34.5456	127.534	53.895	55.1399	1	1	55611
WARS2	WARS2	All Targets	RNA	Endogenous	01	39.6354	79.4243	57.5146	56.7124	1	1	10352
DNAH12	DNAH12	All Targets	RNA	Endogenous	01	22.6589	68.1233	36.3324	36.8079	1	1	201625
PIGN	PIGN	All Targets	RNA	Endogenous	01	58.1319	103.184	80.805	78.9464	1	1	23556
INTS2	INTS2	All Targets	RNA	Endogenous	01	32.058	78.2544	56.3744	55.022	1	1	57508
OR10G9	OR10G9	All Targets	RNA	Endogenous	01	24.2216	62.2841	42.8477	42.0037	1	1	219870
EML1	EML1	All Targets	RNA	Endogenous	01	21.372	70.2902	48.4432	47.5145	1	1	2009
ADIPOQ	ADIPOQ	All Targets	RNA	Endogenous	01	17.8359	66.2532	42.95	40.4558	1	1	9370
PHOSPHO1	PHOSPHO1	All Targets	RNA	Endogenous	01	17.3011	79.6969	48.3732	46.5102	1	1	162466
GSR	GSR	All Targets	RNA	Endogenous	01	38.9909	119.378	63.8742	66.6042	1	1	2936
LRG1	LRG1	All Targets	RNA	Endogenous	01	31.1421	127.654	83.6454	76.9533	1	1	116844
ZFYVE1	ZFYVE1	All Targets	RNA	Endogenous	01	17.5398	72.6648	48.8381	46.689	1	1	53349
ICE2	ICE2	All Targets	RNA	Endogenous	01	21.4692	59.0402	37.5269	37.629	1	1	79664
GUCA1B	GUCA1B	All Targets	RNA	Endogenous	01	24.737	74.0622	44.3942	43.8848	1	1	2979
PRKAG1	PRKAG1	All Targets	RNA	Endogenous	01	41.5228	94.0368	63.3739	62.83	1	1	5571
ERRFI1	ERRFI1	All Targets	RNA	Endogenous	01	7.4528	37.1398	23.2625	22.979	1	1	54206
PISD	PISD	All Targets	RNA	Endogenous	01	13.0424	72.6648	33.7649	35.0895	1	1	23761
RFX8	RFX8	All Targets	RNA	Endogenous	01	24.2216	77.2064	51.9403	50.3693	1	1	731220
SEBOX	SEBOX	All Targets	RNA	Endogenous	01	24.2216	95.7049	55.6956	52.8761	1	1	645832
OR4X2	OR4X2	All Targets	RNA	Endogenous	01	8.07387	51.4709	31.1719	30.1435	1	1	119764
VCP	VCP	All Targets	RNA	Endogenous	01	62.2841	149.968	103.225	101.604	1	1	7415
SLC17A4	SLC17A4	All Targets	RNA	Endogenous	01	25.1024	86.9458	61.8065	57.6305	1	1	10050
ZNF510	ZNF510	All Targets	RNA	Endogenous	01	40.874	88.2359	66.7463	64.428	1	1	22869
VEPH1	VEPH1	All Targets	RNA	Endogenous	01	21.1389	64.116	45.4155	43.1521	1	1	79674
GOLGA6A	GOLGA6D,GOLGA6C,GOLGA6B,GOLGA6A,LOC645752,LOC441728	All Targets	RNA	Endogenous	01	54.4986	249.612	165.939	162.001	1	1	342096
MPP2	MPP2	All Targets	RNA	Endogenous	01	12.1108	91.1695	67.8576	63.9501	1	1	4355
SLC20A2	SLC20A2	All Targets	RNA	Endogenous	01	51.9034	114.188	75.4155	75.5058	1	1	6575
GARRE1	GARRE1	All Targets	RNA	Endogenous	01	24.2216	59.0402	42.7522	40.5898	1	1	9710
L1TD1	L1TD1	All Targets	RNA	Endogenous	01	30.6807	79.5853	56.4084	52.8079	1	1	54596
MYCBP	GJA9-MYCBP,MYCBP	All Targets	RNA	Endogenous	01	55.0628	103.083	72.4226	74.2126	1	1	26292
DAPK3	DAPK3	All Targets	RNA	Endogenous	01	29.2432	96.8864	47.9679	47.9018	1	1	1613
TBC1D4	TBC1D4	All Targets	RNA	Endogenous	01	30.277	105.694	60.676	60.6234	1	1	9882
B3GALT5	B3GALT5	All Targets	RNA	Endogenous	01	43.1447	91.8996	70.2766	68.9401	1	1	10317
BICRA	BICRA	All Targets	RNA	Endogenous	01	18.1662	60.9102	44.2451	43.0632	1	1	29998
BIK	BIK	All Targets	RNA	Endogenous	01	37.897	151.385	101.92	89.2738	1	1	638
KCP	KCP	All Targets	RNA	Endogenous	01	17.1753	87.6252	47.0184	44.3031	1	1	375616
NTS	NTS	All Targets	RNA	Endogenous	01	19.2915	686.451	49.6404	71.9848	1	1	4922
TCN2	TCN2	All Targets	RNA	Endogenous	01	30.3871	89.966	53.0975	53.697	1	1	6948
MRS2	MRS2	All Targets	RNA	Endogenous	01	7.78552	48.4432	29.3559	27.6419	1	1	57380
SCOC	SCOC	All Targets	RNA	Endogenous	01	21.372	108.997	49.4131	49.9435	1	1	60592
AMPD3	AMPD3	All Targets	RNA	Endogenous	01	13.6247	75.087	42.6031	42.0961	1	1	272
LLPH	LOC107985567,LLPH	All Targets	RNA	Endogenous	01	22.7078	106.62	75.047	72.6243	1	1	84298
XRCC5	XRCC5	All Targets	RNA	Endogenous	01	87.5281	287.43	137.275	140.984	1	1	7520
THUMPD1	THUMPD1	All Targets	RNA	Endogenous	01	31.7909	80.1176	60.5025	59.7986	1	1	55623
BTN3A1	BTN3A1	All Targets	RNA	Endogenous	01	32.6465	81.7479	57.7508	57.0191	1	1	11119
PRM2	PRM2	All Targets	RNA	Endogenous	01	18.1662	65.5756	45.9157	43.8231	1	1	5620
CCR3	CCR3	All Targets	RNA	Endogenous	01	14.533	54.9896	36.3324	34.2345	1	1	1232
TLK1	TLK1	All Targets	RNA	Endogenous	01	9.0831	83.1609	43.1879	42.6113	1	1	9874
FCGBP	FCGBP	All Targets	RNA	Endogenous	01	12.9759	64.8793	33.2033	31.385	1	1	8857
PTMS	PTMS	All Targets	RNA	Endogenous	01	188.074	754.907	332.615	349.811	1	1	5763
NSA2	NSA2	All Targets	RNA	Endogenous	01	147.835	402.299	214.119	218.657	1	1	10412
MPP1	MPP1	All Targets	RNA	Endogenous	01	31.1421	97.6678	59.8416	60.4865	1	1	4354
UPK3B	UPK3B	All Targets	RNA	Endogenous	01	22.7424	108.997	56.7026	55.3764	1	1	105375355
EGLN1	EGLN1	All Targets	RNA	Endogenous	01	18.5224	51.9034	32.0012	31.5881	1	1	54583
ZSCAN4	ZSCAN4	All Targets	RNA	Endogenous	01	12.1108	55.125	37.9261	35.4454	1	1	201516
IER5L	IER5L	All Targets	RNA	Endogenous	01	9.0831	124.174	74.5058	71.1318	1	1	389792
PRSS36	PRSS36	All Targets	RNA	Endogenous	01	36.3324	89.7624	61.932	60.8412	1	1	146547
TMC4	TMC4	All Targets	RNA	Endogenous	01	31.1421	91.8996	47.3132	48.2007	1	1	147798
CACNA1E	CACNA1E	All Targets	RNA	Endogenous	01	21.7994	68.3904	49.4262	47.434	1	1	777
TLCD4	TLCD4	All Targets	RNA	Endogenous	01	20.7614	58.6908	36.9227	36.6477	1	1	148534
PMEPA1	PMEPA1	All Targets	RNA	Endogenous	01	24.2216	100.116	71.8114	69.4754	1	1	56937
ZACN	ZACN	All Targets	RNA	Endogenous	01	6.0554	47.6863	30.4747	29.4935	1	1	353174
ENSA	ENSA	All Targets	RNA	Endogenous	01	130.369	236.161	172.797	173.022	1	1	2029
SEC13	SEC13	All Targets	RNA	Endogenous	01	16.1477	69.2851	31.7921	32.6559	1	1	6396
TRIP12	TRIP12	All Targets	RNA	Endogenous	01	50.3966	138.063	74.4901	77.0298	1	1	9320
CD47	CD47	All Targets	RNA	Endogenous	01	36.3324	226.802	101.663	101.101	1	1	961
TMEM94	TMEM94	All Targets	RNA	Endogenous	01	13.6247	79.3931	46.8397	45.3865	1	1	9772
LCN1	LCN1	All Targets	RNA	Endogenous	01	41.9989	119.708	79.1243	76.6666	1	1	3933
HM13	HM13	All Targets	RNA	Endogenous	01	49.5751	134.949	77.0728	76.8345	1	1	81502
ADGRA3	ADGRA3	All Targets	RNA	Endogenous	01	38.6032	152.075	77.1155	80.4813	1	1	166647
REM2	REM2	All Targets	RNA	Endogenous	01	24.2216	85.6407	58.3654	56.8696	1	1	161253
SLC52A2	SLC52A2	All Targets	RNA	Endogenous	01	38.4696	98.6642	71.0398	70.9759	1	1	79581
EEF1AKMT2	EEF1AKMT2	All Targets	RNA	Endogenous	01	32.5739	100.012	55.9819	54.3157	1	1	399818
PKNOX2	PKNOX2	All Targets	RNA	Endogenous	01	48.4432	368.981	281.843	239.044	1	1	63876
RPIA	RPIA	All Targets	RNA	Endogenous	01	31.8705	79.4243	52.4672	51.1309	1	1	22934
TGFBRAP1	TGFBRAP1	All Targets	RNA	Endogenous	01	29.9208	86.5057	54.4137	52.7217	1	1	9392
PI4K2A	PI4K2A	All Targets	RNA	Endogenous	01	13.6247	55.3637	32.8789	32.4649	1	1	55361
PNLDC1	PNLDC1	All Targets	RNA	Endogenous	01	12.1108	58.8239	27.6748	28.2576	1	1	154197
ZNF134	ZNF134	All Targets	RNA	Endogenous	01	42.3878	107.267	78.5991	76.961	1	1	7693
DDHD1	DDHD1	All Targets	RNA	Endogenous	01	27.5625	78.9835	51.2928	51.9813	1	1	80821
CLC	CLC	All Targets	RNA	Endogenous	01	4.54155	67.4745	27.3708	26.4855	1	1	1178
SLC1A1	SLC1A1	All Targets	RNA	Endogenous	01	12.1108	58.8239	32.0086	30.2525	1	1	6505
THEMIS	THEMIS	All Targets	RNA	Endogenous	01	10.496	50.6452	28.4007	28.3155	1	1	387357
NME9	NME9	All Targets	RNA	Endogenous	01	10.1574	58.9174	37.4791	34.8466	1	1	347736
SGSM1	SGSM1	All Targets	RNA	Endogenous	01	21.372	84.0187	48.7511	49.1138	1	1	129049
CSE1L	CSE1L	All Targets	RNA	Endogenous	01	84.7756	159.863	122.838	120.702	1	1	1434
YTHDC1	YTHDC1	All Targets	RNA	Endogenous	01	36.3324	130.484	80.832	78.2635	1	1	91746
CSH2	CSH2,GH1,CSHL1,CSH1	All Targets	RNA	Endogenous	01	81.2136	185.801	143.012	139.725	1	1	1443
CD53	CD53	All Targets	RNA	Endogenous	01	21.0962	63.5817	46.0256	44.7867	1	1	963
FMNL3	FMNL3	All Targets	RNA	Endogenous	01	21.1389	72.6648	50.4347	47.1914	1	1	91010
OR11L1	OR11L1	All Targets	RNA	Endogenous	01	21.7994	61.4856	42.6398	41.8283	1	1	391189
TMTC4	TMTC4	All Targets	RNA	Endogenous	01	55.3637	137.877	93.6073	93.1604	1	1	84899
MCUR1	MCUR1	All Targets	RNA	Endogenous	01	20.7614	62.2841	34.615	35.2404	1	1	63933
RPL39	RPL39	All Targets	RNA	Endogenous	01	172.824	734.805	286.842	299.885	1	1	6170
AQP4	AQP4	All Targets	RNA	Endogenous	01	13.6247	55.5672	33.7674	32.4536	1	1	361
CFAP20	CFAP20	All Targets	RNA	Endogenous	01	15.1385	54.4986	36.2331	34.293	1	1	29105
BBS2	BBS2	All Targets	RNA	Endogenous	01	13.7256	46.7131	27.4948	26.4556	1	1	583
ZNF223	ZNF223	All Targets	RNA	Endogenous	01	12.1108	51.2928	34.1952	33.4475	1	1	7766
GFRA1	GFRA1	All Targets	RNA	Endogenous	01	11.3034	62.6421	30.6693	29.2252	1	1	2674
GALNS	GALNS	All Targets	RNA	Endogenous	01	17.1753	62.5255	44.7315	42.1657	1	1	2588
NECAP2	NECAP2	All Targets	RNA	Endogenous	01	24.2216	62.2841	40.685	39.9217	1	1	55707
PEX5L	PEX5L	All Targets	RNA	Endogenous	01	20.7614	51.2928	34.4096	34.2506	1	1	51555
NME2	NME1-NME2,NME2	All Targets	RNA	Endogenous	01	60.0464	327.799	124.354	130.661	1	1	4831
IGDCC4	IGDCC4	All Targets	RNA	Endogenous	01	15.6268	88.2359	33.225	32.8011	1	1	57722
FHIP2B	FHIP2B	All Targets	RNA	Endogenous	01	61.9788	120.676	94.7995	91.0961	1	1	64760
ZFPM1	ZFPM1	All Targets	RNA	Endogenous	01	13.6247	62.0446	42.3281	40.9562	1	1	161882
KLF8	KLF8	All Targets	RNA	Endogenous	01	10.3807	49.0979	28.2706	26.5645	1	1	11279
CTCFL	CTCFL	All Targets	RNA	Endogenous	01	17.0976	67.7104	46.4621	44.2843	1	1	140690
SLC6A2	SLC6A2	All Targets	RNA	Endogenous	01	21.0962	123.86	91.9358	78.8801	1	1	6530
TMEM45A	TMEM45A	All Targets	RNA	Endogenous	01	15.1936	87.1978	36.9795	37.9643	1	1	55076
SLC10A5	SLC10A5	All Targets	RNA	Endogenous	01	12.1108	43.1447	25.9517	26.1449	1	1	347051
LCN6	LCN6	All Targets	RNA	Endogenous	01	25.003	72.6648	50.6552	48.2244	1	1	158062
NXPH1	NXPH1	All Targets	RNA	Endogenous	01	14.533	51.2928	30.527	30.1617	1	1	30010
HOXC10	HOXC10	All Targets	RNA	Endogenous	01	42.3878	130.136	79.811	78.6233	1	1	3226
GPR85	GPR85	All Targets	RNA	Endogenous	01	24.9785	65.6778	44.3272	43.6957	1	1	54329
KCNIP3	KCNIP3	All Targets	RNA	Endogenous	01	15.0341	59.453	33.6994	32.5123	1	1	30818
CACNB2	CACNB2	All Targets	RNA	Endogenous	01	16.5147	59.8416	40.3351	36.7077	1	1	783
KRT36	KRT36	All Targets	RNA	Endogenous	01	29.0659	131.705	99.0568	88.5365	1	1	8689
ADCK5	ADCK5	All Targets	RNA	Endogenous	01	54.4986	127.163	76.3186	76.108	1	1	203054
OR3A3	OR3A3	All Targets	RNA	Endogenous	01	15.6268	72.6648	43.1745	40.4477	1	1	8392
ZNF132	ZNF132	All Targets	RNA	Endogenous	01	20.1847	65.5756	45.1772	42.9839	1	1	7691
IZUMO3	IZUMO3	All Targets	RNA	Endogenous	01	8.59476	66.2532	40.5201	34.7812	1	1	100129669
PDHB	PDHB	All Targets	RNA	Endogenous	01	28.4879	89.7624	51.5011	49.6738	1	1	5162
CSK	CSK	All Targets	RNA	Endogenous	01	4.54155	68.3904	41.3497	40.9224	1	1	1445
NDUFAF3	NDUFAF3	All Targets	RNA	Endogenous	01	30.277	121.602	87.7575	86.6634	1	1	25915
TMEM272	TMEM272	All Targets	RNA	Endogenous	01	21.372	68.1233	41.2566	40.4398	1	1	283521
SHISA9	SHISA9	All Targets	RNA	Endogenous	01	26.4236	71.8391	46.7168	46.5159	1	1	729993
CTNNBL1	CTNNBL1	All Targets	RNA	Endogenous	01	46.7131	128.795	81.311	78.7139	1	1	56259
ADGRB2	ADGRB2	All Targets	RNA	Endogenous	01	15.571	49.9571	34.1952	32.6071	1	1	576
KRT5	KRT5	All Targets	RNA	Endogenous	01	12.9031	54.4986	31.3841	30.027	1	1	3852
MRPL32	MRPL32	All Targets	RNA	Endogenous	01	30.277	74.8339	48.4432	49.4044	1	1	64983
RTL8C	RTL8C,RTL8B	All Targets	RNA	Endogenous	01	95.2717	252.947	156.544	154.666	1	1	8933
RNF130	RNF130	All Targets	RNA	Endogenous	01	84.0187	210.661	129.893	129.218	1	1	55819
GMNC	GMNC	All Targets	RNA	Endogenous	01	17.5398	51.6728	31.2964	30.6786	1	1	647309
C6orf141	C6orf141	All Targets	RNA	Endogenous	01	11.8292	54.4986	24.9067	25.2854	1	1	135398
PLA2G3	PLA2G3	All Targets	RNA	Endogenous	01	60.7742	199.828	145.33	136.5	1	1	50487
LRRIQ4	LRRIQ4	All Targets	RNA	Endogenous	01	26.283	149.349	49.0811	48.2942	1	1	344657
SSX2IP	SSX2IP	All Targets	RNA	Endogenous	01	27.2493	92.8262	53.1847	52.8641	1	1	117178
AP5Z1	AP5Z1	All Targets	RNA	Endogenous	01	20.5776	72.6648	48.7498	43.974	1	1	9907
TMEM19	TMEM19	All Targets	RNA	Endogenous	01	13.6247	72.6648	34.2547	35.3158	1	1	55266
PEDS1	PEDS1	All Targets	RNA	Endogenous	01	32.058	107.825	60.7962	60.2483	1	1	387521
SCN9A	SCN9A	All Targets	RNA	Endogenous	01	10.3807	53.43	33.1485	32.0193	1	1	6335
POPDC3	POPDC3	All Targets	RNA	Endogenous	01	12.6051	67.4745	33.0028	30.8193	1	1	64208
EMX1	EMX1	All Targets	RNA	Endogenous	01	9.0831	67.4745	39.1285	37.5111	1	1	2016
MMP8	MMP8	All Targets	RNA	Endogenous	01	5.19034	56.2566	29.7015	29.4561	1	1	4317
BAGE5	BAGE4,BAGE5,LINC01189,BAGE	All Targets	RNA	Endogenous	01	128.375	343.685	235.959	232.397	1	1	85316
OR52M1	OR52M1	All Targets	RNA	Endogenous	01	21.0962	63.5817	40.0283	38.8555	1	1	119772
CYTH2	CYTH2	All Targets	RNA	Endogenous	01	58.7503	130.528	93.5763	90.9283	1	1	9266
CDC25B	CDC25B	All Targets	RNA	Endogenous	01	31.1421	192.992	79.6553	82.6923	1	1	994
KLF12	KLF12	All Targets	RNA	Endogenous	01	31.6744	107.676	59.7134	60.3826	1	1	11278
FCHSD1	FCHSD1	All Targets	RNA	Endogenous	01	30.4178	78.0977	54.3411	53.3579	1	1	89848
ADAM18	ADAM18	All Targets	RNA	Endogenous	01	13.6247	56.7694	37.5554	36.2235	1	1	8749
LRWD1	LRWD1	All Targets	RNA	Endogenous	01	28.9097	85.488	57.3978	54.3297	1	1	222229
MPST	MPST	All Targets	RNA	Endogenous	01	40.6656	103.807	77.9185	73.3351	1	1	4357
NPS	NPS	All Targets	RNA	Endogenous	01	24.4418	58.8239	34.6205	35.4802	1	1	594857
DEFB103A	DEFB103B,DEFB103A	All Targets	RNA	Endogenous	01	54.8289	133.4	94.2644	91.8886	1	1	414325
TM2D2	TM2D2	All Targets	RNA	Endogenous	01	31.1421	94.0368	59.6038	57.8928	1	1	83877
SPATA21	SPATA21	All Targets	RNA	Endogenous	01	14.533	72.6648	40.0351	36.3514	1	1	374955
MCM3AP	MCM3AP	All Targets	RNA	Endogenous	01	41.8373	101.731	59.989	61.8146	1	1	8888
KREMEN2	KREMEN2	All Targets	RNA	Endogenous	01	30.277	78.0876	56.082	55.3375	1	1	79412
ZNF543	ZNF543	All Targets	RNA	Endogenous	01	12.8232	45.1187	31.1885	29.4454	1	1	125919
DDX59	DDX59	All Targets	RNA	Endogenous	01	42.9383	98.3112	69.7669	68.6519	1	1	83479
AIDA	AIDA	All Targets	RNA	Endogenous	01	81.7479	322.955	149.954	157.599	1	1	64853
STYX	STYX	All Targets	RNA	Endogenous	01	4.2744	52.2278	31.0003	30.2444	1	1	6815
HYAL2	HYAL2	All Targets	RNA	Endogenous	01	53.6675	129.759	78.5965	77.0748	1	1	8692
ALDH18A1	ALDH18A1	All Targets	RNA	Endogenous	01	38.2446	84.494	54.1353	55.5268	1	1	5832
GPNMB	GPNMB	All Targets	RNA	Endogenous	01	12.9759	48.4432	29.7536	28.4489	1	1	10457
PCBD1	PCBD1	All Targets	RNA	Endogenous	01	41.5228	134.15	90.831	88.0773	1	1	5092
ZNF230	ZNF230	All Targets	RNA	Endogenous	01	15.0919	54.4986	29.4729	28.8159	1	1	7773
MRPS18B	MRPS18B	All Targets	RNA	Endogenous	01	59.9871	213.37	95.2238	100.726	1	1	28973
METAP1D	METAP1D	All Targets	RNA	Endogenous	01	14.533	55.7097	28.2511	28.891	1	1	254042
MSL2	MSL2	All Targets	RNA	Endogenous	01	55.6582	143.111	80.5805	82.8373	1	1	55167
FKBP15	FKBP15	All Targets	RNA	Endogenous	01	48.4432	142.986	77.7984	77.5051	1	1	23307
VAV2	VAV2	All Targets	RNA	Endogenous	01	27.7836	238.179	83.8996	91.5699	1	1	7410
COA3	COA3	All Targets	RNA	Endogenous	01	27.2493	111.532	78.0754	74.9426	1	1	28958
PSG7	PSG7	All Targets	RNA	Endogenous	01	23.3566	70.7009	41.0305	40.2839	1	1	5676
PTPRG	PTPRG	All Targets	RNA	Endogenous	01	35.4742	150.763	72.6648	76.0336	1	1	5793
CXADR	CXADRP3,CXADR,CXADRP2	All Targets	RNA	Endogenous	01	99.9141	279.512	188.155	191.246	1	1	1525
PFDN6	PFDN6	All Targets	RNA	Endogenous	01	18.8929	62.2841	35.2022	34.728	1	1	10471
ITGA1	ITGA1	All Targets	RNA	Endogenous	01	11.4433	86.4122	31.2352	32.0894	1	1	3672
ARHGEF38	ARHGEF38	All Targets	RNA	Endogenous	01	22.7078	100.316	55.9784	55.7013	1	1	54848
PNOC	PNOC	All Targets	RNA	Endogenous	01	18.0054	70.2016	54.3631	49.9975	1	1	5368
AGAP3	AGAP3	All Targets	RNA	Endogenous	01	21.372	74.4053	45.1481	43.2538	1	1	116988
CNTN1	CNTN1	Notch group, All Targets	RNA	Endogenous	01	14.9056	44.6821	25.4021	26.8845	1	1	1272
LMBR1	LMBR1	All Targets	RNA	Endogenous	01	51.9034	140.788	75.7247	76.5797	1	1	64327
KRT15	KRT15	All Targets	RNA	Endogenous	01	30.3247	193.773	68.7287	69.0921	1	1	3866
EIF2B3	EIF2B3	All Targets	RNA	Endogenous	01	12.1108	49.0065	24.605	24.6934	1	1	8891
MTHFS	MTHFS,ST20-MTHFS	All Targets	RNA	Endogenous	01	8.5488	72.6648	36.6709	38.0888	1	1	10588
ZNF740	ZNF740	All Targets	RNA	Endogenous	01	32.058	93.16	63.279	62.1318	1	1	283337
SLC2A6	SLC2A6	All Targets	RNA	Endogenous	01	35.2314	86.2895	62.4257	60.7477	1	1	11182
NIPSNAP2	NIPSNAP2	All Targets	RNA	Endogenous	01	31.7909	118.965	86.1944	84.8281	1	1	2631
HCN1	HCN1	All Targets	RNA	Endogenous	01	36.3324	106.86	69.7536	68.0927	1	1	348980
RPL29	RPL29	All Targets	RNA	Endogenous	01	233.536	995.805	386.371	412.789	1	1	6159
GLIPR2	GLIPR2	All Targets	RNA	Endogenous	01	29.9208	74.6287	47.0837	46.8865	1	1	152007
VPS4B	VPS4B	All Targets	RNA	Endogenous	01	36.3324	105.694	67.0219	67.4769	1	1	9525
ACR	ACR	All Targets	RNA	Endogenous	01	18.1662	64.8092	39.4792	38.9005	1	1	49
COG6	COG6	All Targets	RNA	Endogenous	01	6.81233	49.9571	26.6147	25.8744	1	1	57511
INSM1	INSM1	All Targets	RNA	Endogenous	01	32.058	242.401	70.5276	83.8066	1	1	3642
SEPTIN14	SEPTIN14	All Targets	RNA	Endogenous	01	13.2828	62.8453	40.071	39.2966	1	1	346288
ATP13A2	ATP13A2	All Targets	RNA	Endogenous	01	24.2216	77.8552	42.5767	42.0971	1	1	23400
GRP	GRP	All Targets	RNA	Endogenous	01	28.6255	1746.92	129.675	199.116	1	1	2922
CHRDL1	CHRDL1	All Targets	RNA	Endogenous	01	13.2828	66.6094	43.5989	41.0157	1	1	91851
PRRG4	PRRG4	All Targets	RNA	Endogenous	01	19.7759	61.9984	31.9063	33.0501	1	1	79056
OTC	OTC	All Targets	RNA	Endogenous	01	12.1108	54.4986	32.7635	32.1968	1	1	5009
RYR2	RYR2	All Targets	RNA	Endogenous	01	17.7502	57.6307	37.7452	35.8244	1	1	6262
GATAD2A	GATAD2A	All Targets	RNA	Endogenous	01	9.0831	48.4432	29.96	29.6388	1	1	54815
KRTAP19-6	KRTAP19-6	All Targets	RNA	Endogenous	01	9.0831	46.0361	32.3693	30.6904	1	1	337973
RUNDC3B	RUNDC3B	All Targets	RNA	Endogenous	01	12.5284	49.1556	31.2823	29.5001	1	1	154661
STK19	STK19	All Targets	RNA	Endogenous	01	48.4432	124.009	91.9719	89.8971	1	1	8859
BYSL	BYSL	All Targets	RNA	Endogenous	01	12.8232	50.8654	36.3324	35.4231	1	1	705
FAM71D	FAM71D	All Targets	RNA	Endogenous	01	22.7078	64.116	37.3232	37.3744	1	1	161142
TPH1	TPH1	All Targets	RNA	Endogenous	01	21.372	50.6964	32.1374	32.6915	1	1	7166
SEC11C	SEC11C	All Targets	RNA	Endogenous	01	56.9758	1892.59	242.344	308.087	1	1	90701
C3orf22	C3orf22	All Targets	RNA	Endogenous	01	26.5656	100.16	78.1335	71.9988	1	1	152065
USP6	USP6	All Targets	RNA	Endogenous	01	23.9029	61.1045	44.6464	43.4084	1	1	9098
TTYH2	TTYH2	All Targets	RNA	Endogenous	01	44.5365	396.828	265.256	232.346	1	1	94015
CELF4	CELF4	All Targets	RNA	Endogenous	01	20.0455	81.2136	49.1809	45.8224	1	1	56853
IGHG2	IGHG2	All Targets	RNA	Endogenous	01	42.744	127.163	73.1247	72.953	1	1	3501
ATAD1	ATAD1	All Targets	RNA	Endogenous	01	43.764	102.324	66.1126	66.4803	1	1	84896
NMRK1	NMRK1	All Targets	RNA	Endogenous	01	12.8232	63.5817	25.3115	25.5648	1	1	54981
LPCAT1	LPCAT1	All Targets	RNA	Endogenous	01	28.5469	86.2895	54.977	53.6009	1	1	79888
JUP	JUP	All Targets	RNA	Endogenous	01	58.3839	199.242	110.463	109.555	1	1	3728
RBP4	RBP4	All Targets	RNA	Endogenous	01	20.0988	87.1175	42.8486	43.5527	1	1	5950
CDK4	CDK4	All Targets	RNA	Endogenous	01	81.2136	277.448	138.063	141.672	1	1	1019
MMP27	MMP27	All Targets	RNA	Endogenous	01	15.4138	51.2928	31.0788	31.2532	1	1	64066
AMIGO2	AMIGO2	All Targets	RNA	Endogenous	01	40.5122	133.219	77.0728	78.0521	1	1	347902
ME2	ME2	All Targets	RNA	Endogenous	01	51.5686	113.177	81.6225	80.9682	1	1	4200
BCL6B	BCL6B	All Targets	RNA	Endogenous	01	28.5469	69.2851	50.1002	50.2755	1	1	255877
ASIC3	ASIC3	All Targets	RNA	Endogenous	01	30.2234	78.6436	61.1257	57.3427	1	1	9311
PRDX1	PRDX1	All Targets	RNA	Endogenous	01	117.482	581.319	327.161	325.001	1	1	5052
EFHC1	EFHC1	All Targets	RNA	Endogenous	01	36.3324	98.0975	60.8184	60.5833	1	1	114327
EMILIN3	EMILIN3	All Targets	RNA	Endogenous	01	21.372	76.5927	49.7803	46.2725	1	1	90187
C5orf51	FBXO4,C5orf51	All Targets	RNA	Endogenous	01	41.5228	106.726	78.6796	77.79	1	1	285636
CXorf38	CXorf38	All Targets	RNA	Endogenous	01	20.7614	85.488	49.8749	49.5687	1	1	159013
FAM83A	FAM83A	All Targets	RNA	Endogenous	01	33.2816	76.8773	53.8093	53.0004	1	1	84985
DUSP1	DUSP1	All Targets	RNA	Endogenous	01	34.6023	86.5322	57.7635	56.9146	1	1	1843
RRS1	RRS1	All Targets	RNA	Endogenous	01	25.6464	65.972	47.1253	46.2407	1	1	23212
LCOR	LCOR	All Targets	RNA	Endogenous	01	12.1108	63.5817	32.0012	32.4748	1	1	84458
FHIP1A	FHIP1A	All Targets	RNA	Endogenous	01	14.9604	49.3083	28.7856	28.4206	1	1	729830
CIB2	CIB2	All Targets	RNA	Endogenous	01	8.5488	43.8208	29.8509	28.4526	1	1	10518
ULBP2	ULBP2	All Targets	RNA	Endogenous	01	18.1662	78.5566	47.313	47.1497	1	1	80328
SEC14L6	SEC14L6	All Targets	RNA	Endogenous	01	20.7614	77.2064	44.8812	43.9733	1	1	730005
MAP6D1	MAP6D1	All Targets	RNA	Endogenous	01	32.058	101.731	63.4572	61.4242	1	1	79929
OR51F2	OR51F2	All Targets	RNA	Endogenous	01	20.0455	77.8552	49.1453	47.4898	1	1	119694
FAM89A	FAM89A	All Targets	RNA	Endogenous	01	28.2894	77.2064	49.9899	48.4643	1	1	375061
SEC62	SEC62	All Targets	RNA	Endogenous	01	47.3166	139.996	74.2294	75.6339	1	1	7095
RFPL4A	RFPL4A	All Targets	RNA	Endogenous	01	31.1421	68.3904	50.5302	48.6704	1	1	342931
PLSCR5	PLSCR5	All Targets	RNA	Endogenous	01	12.1108	75.087	49.5203	48.8654	1	1	389158
TEX38	TEX38	All Targets	RNA	Endogenous	01	37.9472	100.347	67.0803	65.0041	1	1	374973
PABPC5	PABPC5	All Targets	RNA	Endogenous	01	14.533	70.0697	41.7224	39.9006	1	1	140886
CELA2A	CELA2A	All Targets	RNA	Endogenous	01	19.3773	108.997	69.5972	61.8005	1	1	63036
TINF2	TINF2	All Targets	RNA	Endogenous	01	47.0184	97.0315	80.3151	79.0197	1	1	26277
PDC	PDC	All Targets	RNA	Endogenous	01	19.8177	76.3596	43.2345	42.2555	1	1	5132
U2AF1L4	U2AF1L4	All Targets	RNA	Endogenous	01	24.2216	72.6648	52.273	51.9317	1	1	199746
PPFIBP2	PPFIBP2	All Targets	RNA	Endogenous	01	22.1911	70.1591	38.6121	37.9059	1	1	8495
ALDH3A1	ALDH3A1	All Targets	RNA	Endogenous	01	19.9995	93.0464	43.5294	43.8816	1	1	218
TUBG2	TUBG2	All Targets	RNA	Endogenous	01	42.744	98.5803	77.4754	74.3069	1	1	27175
LRRC14	LRRC14	All Targets	RNA	Endogenous	01	40.874	88.9773	72.491	70.31	1	1	9684
PPP4C	PPP4C	All Targets	RNA	Endogenous	01	58.4779	124.136	78.9165	78.4628	1	1	5531
ARMC2	ARMC2	All Targets	RNA	Endogenous	01	27.4512	63.3488	42.2284	42.0623	1	1	84071
STIM2	STIM2	All Targets	RNA	Endogenous	01	15.571	79.0953	50.6661	48.9501	1	1	57620
LSM8	LSM8	All Targets	RNA	Endogenous	01	21.2678	70.3941	44.6568	44.3792	1	1	51691
GTSF1	GTSF1	All Targets	RNA	Endogenous	01	24.2216	78.7202	51.4268	49.9368	1	1	121355
CXXC4	CXXC4	All Targets	RNA	Endogenous	01	24.2216	76.3722	50.9256	51.2411	1	1	80319
S100A3	S100A3	All Targets	RNA	Endogenous	01	10.3807	49.4739	29.7122	29.3071	1	1	6274
DEFA4	DEFA4	All Targets	RNA	Endogenous	01	14.0642	75.6925	44.5416	40.7075	1	1	1669
P2RY12	P2RY12	All Targets	RNA	Endogenous	01	36.3324	106.267	70.5901	67.4873	1	1	64805
RPL21	RPL21P28,RPL21	All Targets	RNA	Endogenous	01	504.379	1691.61	729.823	780.356	1	1	6144
SPATA16	SPATA16	All Targets	RNA	Endogenous	01	17.1895	54.4986	31.9371	32.2032	1	1	83893
SNURF	SNURF	All Targets	RNA	Endogenous	01	57.3245	140.642	108.997	104.831	1	1	8926
MFSD14A	MFSD14A	All Targets	RNA	Endogenous	01	34.1952	66.6094	50.1137	50.2273	1	1	64645
ZDHHC5	ZDHHC5	All Targets	RNA	Endogenous	01	31.7909	102.391	60.1249	59.7587	1	1	25921
CA1	CA1	All Targets	RNA	Endogenous	01	8.5488	75.6925	42.9449	41.071	1	1	759
HFE	HFE	All Targets	RNA	Endogenous	01	20.1847	55.896	36.3324	35.8807	1	1	3077
KCNJ1	KCNJ1	All Targets	RNA	Endogenous	01	14.0881	62.9762	28.342	28.2879	1	1	3758
PSMB2	PSMB2	Notch group, All Targets	RNA	Endogenous	01	77.8552	204.37	122.386	121.398	1	1	5690
NIF3L1	NIF3L1	All Targets	RNA	Endogenous	01	40.0909	90.4273	62.3725	62.0272	1	1	60491
ARID2	ARID2	All Targets	RNA	Endogenous	01	24.2216	83.3508	60.272	59.8409	1	1	196528
GLUD2	GLUD2	All Targets	RNA	Endogenous	01	10.3807	45.6875	31.7621	29.4925	1	1	2747
TEPP	TEPP	All Targets	RNA	Endogenous	01	20.9921	123.727	87.9822	77.1142	1	1	374739
ZNF428	ZNF428	All Targets	RNA	Endogenous	01	47.0184	132.411	91.2276	89.8578	1	1	126299
SAA2	SAA2-SAA4,SAA2,SAA1	All Targets	RNA	Endogenous	01	5.4694	79.0764	43.0698	38.6592	1	1	6289
ALG2	ALG2	All Targets	RNA	Endogenous	01	30.4723	160.949	66.9906	71.7913	1	1	85365
PIK3R5	PIK3R5	All Targets	RNA	Endogenous	01	27.6818	75.1705	55.18	55.2366	1	1	23533
OTUD5	OTUD5	All Targets	RNA	Endogenous	01	40.6068	166.426	71.2958	72.8827	1	1	55593
ABITRAM	ABITRAM	All Targets	RNA	Endogenous	01	52.8471	124.568	84.5803	83.1702	1	1	54942
FANCA	FANCA	All Targets	RNA	Endogenous	01	31.1421	67.7104	48.0947	47.6804	1	1	2175
SLAMF8	SLAMF8	All Targets	RNA	Endogenous	01	44.2595	122.622	89.0734	83.724	1	1	56833
NUCB1	NUCB1	All Targets	RNA	Endogenous	01	53.0257	131.242	85.2345	84.6488	1	1	4924
USP25	USP25	All Targets	RNA	Endogenous	01	38.6032	82.6384	51.7384	52.4005	1	1	29761
[truncated: 14,740 more rows]

## Sheet: TargetCountMatrix
TargetName	DEST_Scan 1 | 001 | Geometric Segment	DEST_Scan 1 | 002 | Geometric Segment	DEST_Scan 1 | 003 | Geometric Segment	DEST_Scan 1 | 004 | Geometric Segment	DEST_Scan 1 | 005 | Geometric Segment	DEST_Scan 1 | 006 | Geometric Segment	DEST_Scan 1 | 007 | Geometric Segment	DEST_Scan 1 | 008 | Geometric Segment	DEST_Scan 1 | 009 | Geometric Segment	DEST_Scan 1 | 010 | Geometric Segment	FNICD2_Scan 1 | 001 | Geometric Segment	FNICD2_Scan 1 | 002 | Geometric Segment	FNICD2_Scan 1 | 003 | Geometric Segment	FNICD2_Scan 1 | 004 | Geometric Segment	FNICD2_Scan 1 | 005 | Geometric Segment	FNICD2_Scan 1 | 006 | Geometric Segment	FNICD2_Scan 1 | 007 | Geometric Segment	FNICD2_Scan 1 | 008 | Geometric Segment	FNICD2_Scan 1 | 009 | Geometric Segment	FNICD2_Scan 1 | 010 | Geometric Segment	FNICD2_Scan 1 | 011 | Geometric Segment	FNICD2_Scan 1 | 012 | Geometric Segment	FNICD2_Scan 1 | 013 | Geometric Segment	FNICD2_Scan 1 | 014 | Geometric Segment	FNICD2_Scan 1 | 015 | Geometric Segment	FNICD2_Scan 1 | 016 | Geometric Segment	FNICD2_Scan 1 | 017 | Geometric Segment	FNICD2_Scan 1 | 019 | Geometric Segment	FNICD2_Scan 1 | 020 | Geometric Segment	FNICD2_Scan 1 | 021 | Geometric Segment	FNICD2_Scan 1 | 022 | Geometric Segment	FNICD2_Scan 1 | 023 | Geometric Segment	FNICD2_Scan 1 | 024 | Geometric Segment	FNICD2_Scan 1 | 025 | Geometric Segment	FNICD2_Scan 1 | 026 | Tumor	FNICD2_Scan 1 | 027 | Tumor	FNICD2_Scan 1 | 028 | Tumor	FNICD2_Scan 1 | 029 | Tumor	FNICD2_Scan 1 | 031 | Tumor	FNICD2_Scan 1 | 032 | Tumor	FNICD2_Scan 1 | 033 | Tumor	FNICD2_Scan 1 | 034 | Tumor	FNICD2_Scan 1 | 035 | Tumor	FNICD2_Scan 1 | 036 | Tumor	FNICD2_Scan 1 | 037 | Tumor	FNICD2_Scan 1 | 038 | Tumor	FNICD2_Scan 1 | 039 | Tumor	FNICD2_Scan 1 | 040 | Tumor	FNICD2_Scan 1 | 041 | Tumor
ERH	246.253	230.898	245.327	206.131	255.935	250.363	230.496	225.261	288.995	246.4	249.669	256.598	233.566	245.676	200.897	200.897	239.794	222.904	209.61	265.013	204.37	290.659	206.521	260.53	247.839	238.932	236.161	285.815	234.023	231.38	251.668	241.711	251.792	261.201	183.799	234.263	224.179	186.616	203.251	228.543	248.124	225.447	262.483	274.986	248.822	195.443	225.512	181.662	212.925
SLAMF1	60.554	57.7244	55.3319	48.1961	50.158	33.6901	39.8485	29.8733	43.8208	52.1866	67.0752	95.3726	83.0455	79.5853	85.488	72.6648	63.945	89.3581	78.2544	79.0764	68.1233	66.6094	87.9627	79.7541	89.5334	75.128	79.4772	93.6569	100.448	81.2699	99.2495	92.3449	98.4355	83.4664	89.7624	77.003	72.6648	72.6648	74.7711	93.7611	85.071	96.8864	94.9092	72.6648	96.8864	92.7103	87.6989	108.997	67.5952
NBPF12	419.168	409.504	397.99	410.779	411.553	363.985	436.77	412.575	364.988	435.989	281.343	290.659	345.158	314.881	277.836	203.034	300.832	278.876	313.018	299.208	281.576	230.105	277.911	334.967	308.826	300.512	295.201	319.725	288.522	305.957	328.764	314.376	304.601	284.768	271.424	216.91	219.541	227.903	241.163	230.887	272.05	257.122	232.824	240.791	246.62	273.12	225.512	202.423	211.235
RALGAPA2	69.3007	71.3066	67.9983	58.5767	68.8065	66.7195	75.0089	72.6648	81.5399	70.6831	44.7168	45.4155	38.9276	72.6648	21.372	53.43	34.8791	39.2783	30.7428	44.8812	31.7909	48.4432	53.5425	51.3971	49.3083	35.7166	38.6032	43.5989	53.43	54.4986	38.1047	46.4248	43.5144	43.2061	83.3508	54.2275	61.8424	52.8471	52.6557	64.4607	56.714	70.8016	47.4546	51.2928	46.2413	50.1137	40.0909	51.9034	52.3863
GNPTAB	25.5673	35.3137	31.9992	37.0739	21.2207	29.0659	29.691	31.4881	32.1722	25.763	46.58	27.2493	31.1421	41.5228	47.0184	47.0184	33.4258	30.4407	25.1532	40.6068	49.9571	72.6648	59.9166	47.8524	40.2252	24.6321	24.9785	29.0659	25.6464	34.4202	32.7878	33.3047	34.2201	46.152	47.0184	66.1575	71.1188	71.0134	71.6117	58.6007	42.5355	55.896	66.733	75.5144	50.6452	67.6535	30.0682	57.0938	55.766
BATF3	40.3693	37.3511	32.6658	38.5568	43.7275	39.6354	32.8164	35.525	48.2583	31.7083	48.4432	49.9571	62.2841	65.7444	81.2136	89.7624	47.9588	52.0437	57.2934	57.7044	49.9571	48.4432	39.5195	33.6739	66.1769	57.8855	56.7694	59.7466	67.3218	52.5864	52.2832	55.0032	57.4559	44.1881	40.6068	37.9592	61.8424	56.1501	50.5494	44.5365	43.4217	37.264	45.9716	68.3904	33.0295	60.1364	37.5853	41.5228	60.8357
ZNF496	26.2401	25.1271	16.6662	25.2102	27.6512	17.8359	28.1283	25.029	25.5159	21.7994	37.264	20.437	31.1421	41.5228	12.8232	42.744	47.9588	37.3144	22.3584	44.8812	22.7078	36.3324	33.1454	28.357	25.9517	32.0218	38.6032	30.6807	30.9894	31.5518	42.5355	28.2585	30.8403	34.3685	25.6464	40.1283	38.6515	31.378	35.8059	51.5686	32.7878	40.9904	53.3864	27.0712	33.0295	45.1023	47.608	31.1421	30.4178
LMO7	52.4802	35.3137	64.665	54.1279	63.6621	59.453	66.4141	51.6728	68.2273	53.5077	48.4432	56.7694	31.1421	38.0625	47.0184	76.9392	91.5577	79.5385	47.5116	36.3324	18.1662	24.2216	45.8936	60.2586	64.8793	73.8964	65.8525	61.3614	60.9102	73.6209	50.5109	44.4063	67.1727	59.8994	25.6464	43.382	40.1976	72.6648	55.815	72.6648	60.2586	54.0328	54.8694	58.4168	72.6648	40.0909	55.125	67.4745	52.3863
NOSIP	59.8812	63.8364	52.6653	56.3523	54.0163	57.4713	50.7872	63.7836	55.4693	51.526	46.58	61.3109	64.8793	38.0625	64.116	59.8416	65.3983	53.0257	54.4986	81.2136	36.3324	36.3324	66.2907	33.6739	45.4155	56.6539	56.7694	74.2796	48.087	55.4547	50.5109	58.0309	54.4986	59.8994	44.8812	43.382	72.6648	62.756	62.1337	71.4928	61.1448	57.7592	57.8353	76.9392	57.2511	60.1364	35.0796	62.2841	77.7345
TTYH1	25.5673	19.6942	17.3329	22.9858	23.7929	17.1753	17.9709	20.1847	19.4143	16.5147	46.58	22.7078	36.3324	34.6023	34.1952	34.1952	37.7857	34.3685	41.922	36.3324	13.6247	30.277	35.695	37.2186	32.4397	44.3379	34.0616	38.7546	47.0184	43.0252	41.6494	36.837	38.0223	39.2783	34.1952	39.0438	43.2897	44.5898	46.337	43.3645	31.9016	46.58	35.5909	47.0184	41.8373	40.0909	22.5512	5.19034	37.1774
ZNF239	16.1477	21.0524	23.3327	28.1762	20.5776	19.8177	20.3149	17.7625	22.7424	13.2118	27.948	20.437	51.9034	38.0625	17.0976	32.058	31.9725	38.2963	26.5506	40.6068	18.1662	18.1662	44.6188	31.9016	33.7372	44.3379	31.7909	40.3693	33.1266	42.0691	27.4708	37.8463	37.5998	36.3324	38.4696	29.2828	35.5594	37.9839	38.9652	46.8805	33.6739	29.8112	26.6932	41.3192	37.4334	45.1023	27.5625	31.1421	35.4875
FPR3	30.9498	38.7093	31.3325	28.1762	25.079	15.1936	30.4723	18.5699	32.1722	23.7812	63.3488	68.1233	44.1179	27.6818	34.1952	42.744	42.1456	45.17	57.2934	49.1556	4.54155	30.277	56.0921	37.2186	57.0938	41.8746	34.0616	45.2137	37.401	42.0691	41.6494	44.4063	45.6268	53.0257	49.1556	47.7202	58.7503	57.8016	42.1245	46.8805	38.9909	37.264	48.9375	47.0184	28.6255	40.0909	30.0682	57.0938	59.1458
SRCIN1	30.9498	38.7093	43.3322	34.8495	39.2261	35.0112	32.035	35.525	32.1722	33.0295	35.4008	43.1447	33.7372	38.0625	21.372	47.0184	29.0659	43.2061	40.5246	40.6068	22.7078	24.2216	33.1454	19.4954	28.5469	39.4114	34.0616	43.5989	29.9208	31.5518	33.6739	26.2401	39.2897	29.4587	42.744	43.382	32.4673	37.9839	44.2308	37.5044	38.1047	46.58	51.9034	39.8944	33.0295	25.0568	17.5398	36.3324	33.7976
CCDC34	83.43	86.9261	119.997	94.1677	103.531	95.1249	88.2917	67.8205	102.064	103.052	48.4432	56.7694	54.4986	62.2841	47.0184	53.43	93.011	90.3401	74.0622	96.174	108.997	42.3878	68.8404	63.8033	55.7962	66.5068	63.5817	53.2875	61.9788	53.5425	62.9171	61.5633	65.9053	75.6107	68.3904	55.312	60.2963	66.0589	52.6557	55.0846	66.4617	63.3488	59.3182	65.5408	85.8766	47.608	50.1137	83.0455	74.3547
PKDCC	37.6781	36.672	38.6657	37.0739	40.5122	35.0112	24.2216	33.9103	29.9534	37.6536	46.58	54.4986	44.1179	62.2841	59.8416	64.116	40.6923	55.9716	46.1142	47.0184	49.9571	72.6648	44.6188	46.0801	45.4155	60.3488	68.1233	50.058	52.3614	46.8497	67.3479	59.0402	54.0761	37.3144	44.8812	59.6502	52.566	74.3163	46.337	52.7406	45.194	44.7168	59.3182	39.8944	37.4334	55.125	45.1023	72.6648	52.3863
DRD1	82.7572	62.4782	81.9979	71.9233	86.812	62.0954	55.4753	61.3614	77.6571	66.0589	48.4432	93.1018	64.8793	96.8864	42.744	70.5276	61.0385	60.8813	72.6648	87.6252	72.6648	84.7756	50.9929	69.1202	73.9624	80.0545	77.2064	59.7466	61.9788	66.9281	75.3233	75.6925	64.6379	57.9355	79.0764	59.6502	83.4872	77.6192	58.9744	66.8048	72.6648	55.896	74.1478	58.4168	61.655	70.1591	62.6421	72.6648	54.0761
PLS3	24.2216	27.8435	19.9995	27.4347	23.7929	22.46	28.1283	20.9921	32.7269	26.4236	46.58	59.0402	33.7372	44.983	51.2928	44.8812	56.6786	44.1881	62.883	53.43	45.4155	36.3324	58.6418	53.1694	45.4155	48.0327	49.9571	33.9103	56.6358	50.6742	58.4863	37.8463	56.611	39.2783	57.7044	65.073	54.1121	46.2413	52.6557	37.5044	50.5109	44.7168	35.5909	41.3192	59.453	45.1023	52.6194	46.7131	59.1458
CCDC125	38.3509	46.8586	29.3326	40.7813	28.2943	33.6901	43.7552	25.029	47.7036	37.6536	44.7168	43.1447	49.3083	44.983	21.372	51.2928	49.4121	45.17	43.3194	59.8416	31.7909	36.3324	40.7943	40.7632	45.4155	34.485	36.3324	30.6807	42.744	45.8936	46.9663	36.837	38.8672	40.2602	57.7044	35.7901	58.7503	41.2868	49.4963	49.2246	40.7632	42.8536	44.4887	49.868	55.0491	37.5853	50.1137	51.9034	42.247
THRAP3	154.076	146.688	151.33	125.31	140.185	153.917	154.706	148.559	134.79	133.439	113.655	118.08	119.378	107.267	85.488	94.0368	143.876	111.943	92.2284	145.33	104.456	151.385	124.933	122.29	123.271	119.466	133.976	122.723	122.889	102.304	93.9326	112.53	128.431	127.654	98.3112	125.808	120.593	110.649	105.311	127.749	139.127	98.7496	123.085	136.781	136.522	107.744	155.352	83.0455	155.469
CIAO2B	34.3139	37.3511	38.6657	52.6449	46.2997	41.6171	35.1604	37.9472	42.7114	40.2959	27.948	24.9785	41.5228	41.5228	25.6464	53.43	37.7857	43.2061	36.3324	42.744	31.7909	36.3324	38.2446	51.3971	45.4155	40.643	24.9785	32.2955	35.2638	25.8151	27.4708	37.8463	35.9099	34.3685	29.9208	45.5511	38.6515	39.6354	36.859	41.0205	32.7878	33.5376	29.6591	38.4696	41.8373	27.5625	17.5398	41.5228	42.247
UXT	53.153	48.896	46.6655	48.1961	35.3678	60.7742	46.8805	54.0949	43.8208	54.8289	31.6744	34.0616	33.7372	41.5228	34.1952	34.1952	49.4121	58.9174	30.7428	38.4696	31.7909	36.3324	39.5195	49.6248	50.6059	41.8746	38.6032	51.6728	52.3614	54.4986	46.9663	49.9571	50.2739	44.1881	27.7836	30.3674	43.2897	39.6354	26.3278	45.7085	44.3078	35.4008	31.1421	44.1688	28.6255	45.1023	27.5625	36.3324	45.6268
SMIM20	28.2585	27.8435	39.3323	33.3665	46.2997	24.4418	32.8164	28.2585	38.2738	36.3324	31.6744	27.2493	20.7614	44.983	42.744	34.1952	45.0522	36.3324	39.1272	29.9208	45.4155	48.4432	40.7943	46.0801	37.63	28.327	40.874	30.6807	32.058	40.1569	38.1047	35.8278	31.6852	38.2963	47.0184	53.1429	51.02	26.4236	40.0183	37.5044	35.4463	44.7168	47.4546	39.8944	44.0393	37.5853	30.0682	51.9034	54.0761
ITGB1BP2	20.1847	23.0898	19.9995	17.7955	25.7221	21.7994	24.2216	30.6807	27.18	23.7812	44.7168	31.7909	44.1179	48.4432	55.5672	57.7044	42.1456	34.3685	55.896	44.8812	45.4155	60.554	30.5957	42.5355	33.7372	44.3379	27.2493	41.9841	36.3324	39.2008	31.9016	40.3693	32.9527	39.2783	44.8812	37.9592	37.1054	57.8016	31.5934	42.1925	44.3078	35.4008	32.625	27.0712	26.4236	57.6307	25.0568	51.9034	45.6268
BCL2L11	91.5039	86.9261	89.3311	94.1677	99.673	112.961	100.012	106.575	74.8836	103.713	70.8016	79.4772	88.2359	76.1251	68.3904	79.0764	113.357	98.1957	78.2544	64.116	68.1233	84.7756	63.7411	76.2095	103.807	71.4332	93.1018	98.5012	76.9392	93.6994	97.4772	73.1694	92.5209	89.3581	51.2928	96.5249	77.303	64.4075	77.9304	83.2129	73.551	78.2544	93.4262	94.0368	77.0688	72.6648	82.6876	83.0455	91.2535
VENTX	18.1662	25.1271	25.9993	34.108	27.6512	19.1571	21.0962	20.1847	25.5159	21.7994	27.948	49.9571	54.4986	24.2216	38.4696	27.7836	29.0659	29.4587	44.7168	61.9788	49.9571	30.277	31.8705	42.5355	37.63	41.8746	45.4155	51.6728	22.4406	29.6396	38.9909	29.7724	36.7549	40.2602	32.058	41.2129	41.7436	42.9383	36.859	31.6444	30.1293	29.8112	25.2102	28.496	24.2216	30.0682	45.1023	25.9517	37.1774
DEFB114	46.4248	47.5377	39.3323	23.7273	45.6567	22.46	32.035	22.6068	37.1645	36.3324	39.1272	40.874	51.9034	44.983	42.744	51.2928	37.7857	32.4046	46.1142	34.1952	22.7078	24.2216	33.1454	33.6739	38.9276	44.3379	27.2493	48.4432	38.4696	37.2885	38.9909	48.4432	35.9099	45.17	51.2928	32.5365	49.4739	36.3324	35.8059	41.0205	30.1293	20.4952	51.9034	48.4432	33.0295	30.0682	40.0909	25.9517	50.6964
FAM81A	26.9129	27.8435	22.6661	26.6932	30.8665	25.763	27.347	28.2585	33.8363	27.7448	22.3584	24.9785	31.1421	24.2216	17.0976	34.1952	23.2527	31.4226	26.5506	47.0184	27.2493	24.2216	22.9468	10.6339	20.7614	18.4741	24.9785	30.6807	18.1662	26.7713	29.2432	23.2124	33.3751	32.4046	10.686	29.2828	12.3685	23.1206	30.5403	35.1604	38.9909	44.7168	13.3466	29.9208	28.6255	20.0455	22.5512	46.7131	25.3482
SPATA1	31.6227	23.0898	29.3326	19.2784	27.6512	24.4418	20.3149	26.6438	22.1877	24.4418	31.6744	29.5201	31.1421	17.3011	29.9208	23.5092	42.1456	31.4226	29.3454	17.0976	45.4155	36.3324	30.5957	24.8124	28.5469	24.6321	24.9785	29.0659	33.1266	29.6396	29.2432	29.7724	29.1504	27.4948	42.744	41.2129	29.3751	33.0295	41.0714	25.7843	32.7878	40.9904	22.2443	27.0712	28.6255	20.0455	35.0796	5.19034	32.1077
ECRG4	38.3509	31.9182	24.666	19.2784	26.3651	26.4236	21.8776	25.8364	28.2894	32.3689	31.6744	45.4155	33.7372	62.2841	34.1952	57.7044	24.706	50.0798	19.5636	25.6464	13.6247	24.2216	20.3971	31.9016	24.6541	32.0218	22.7078	43.5989	30.9894	28.6835	29.2432	31.7909	30.8403	41.2422	25.6464	39.0438	30.9212	23.1206	32.6465	26.9563	36.3324	27.948	28.1762	31.3456	30.8275	30.0682	22.5512	15.571	40.5571
MICALL2	55.8443	56.3662	63.9984	68.216	55.3024	44.9201	50.0059	58.9392	58.2428	57.4713	61.4856	59.0402	70.0697	76.1251	47.0184	61.9788	103.184	115.871	54.4986	68.3904	104.456	54.4986	42.0691	63.8033	86.9383	70.2016	68.1233	95.2717	80.145	60.2353	91.2741	80.2341	90.4086	80.5205	66.2532	70.4957	95.8557	89.1796	54.7619	73.8368	75.3233	78.2544	57.8353	92.612	81.4727	77.6762	110.25	67.4745	74.3547
PPIA	1118.9	1096.08	1190.64	876.427	1186.43	1175.19	941.517	1057.68	1118.26	1019.95	722.922	790.23	674.745	712.807	713.825	694.59	930.11	702.099	885.952	1064.33	980.975	926.477	699.877	712.47	768.171	694.626	849.27	836.453	779.01	738.122	718.673	852.298	850.432	827.79	639.023	805.82	788.491	569.758	750.87	924.719	987.178	668.889	836.387	977.413	812.525	776.762	744.188	685.126	838.18
SERHL2	45.7519	47.5377	49.9987	31.1421	47.5858	46.2413	35.9417	43.5989	51.5865	46.9018	78.2544	52.2278	57.0938	41.5228	59.8416	44.8812	55.2253	53.0257	72.6648	83.3508	95.3726	30.277	45.8936	53.1694	66.1769	60.3488	56.7694	56.5171	45.9498	53.5425	39.877	54.4986	57.8784	46.152	47.0184	50.9738	58.7503	57.8016	57.9212	63.2887	49.6248	63.3488	62.2841	54.1424	66.0589	40.0909	57.6307	41.5228	52.3863
BRINP2	41.715	43.4631	51.332	33.3665	55.3024	41.6171	42.1925	39.562	46.0395	40.2959	98.7496	90.831	90.831	131.489	98.3112	98.3112	71.2115	103.105	92.2284	72.6648	63.5817	78.7202	84.1382	92.1603	96.0214	88.6757	104.456	100.116	82.2822	88.9188	108.997	96.3818	91.2535	109.979	94.0368	79.1721	68.0266	71.0134	66.3461	82.0409	94.8187	68.9384	74.1478	75.5144	92.4825	57.6307	62.6421	88.2359	77.7345
LGALS3	40.3693	33.2764	32.6658	108.256	27.6512	145.99	155.487	84.7756	95.4073	116.924	156.509	127.163	127.163	117.648	128.232	359.05	161.316	182.644	90.831	102.586	90.831	254.327	279.186	145.33	144.032	117.003	56.7694	142.1	159.221	151.066	130.265	92.8495	164.341	183.626	506.517	332.957	630.793	322.037	307.509	351.604	408.518	363.324	360.358	414.617	402.959	217.994	308.199	384.086	368.394
PAK4	72.6648	72.6648	61.3318	76.3722	64.3052	66.7195	59.382	79.1239	62.6803	53.5077	55.896	43.1447	38.9276	62.2841	47.0184	53.43	56.6786	63.8272	57.2934	53.43	40.874	84.7756	65.0159	63.8033	59.689	46.8011	45.4155	46.8284	58.773	62.1475	59.3725	50.4617	49.8515	51.0618	55.5672	71.5803	58.7503	51.1957	55.815	64.4607	57.6002	61.4856	45.9716	51.2928	59.453	92.7103	62.6421	67.4745	60.8357
SPR	34.9868	55.6871	46.6655	71.1819	37.94	55.4895	58.6007	56.5171	41.602	44.9201	50.3064	36.3324	36.3324	62.2841	29.9208	42.744	43.5989	49.0979	25.1532	42.744	31.7909	42.3878	67.5655	54.9417	53.201	73.8964	59.0402	50.058	54.4986	56.4109	48.7386	54.4986	54.0761	65.7911	53.43	39.0438	41.7436	44.5898	58.9744	45.7085	47.8524	61.4856	45.9716	59.8416	41.8373	52.6194	45.1023	41.5228	42.247
BCLAF1	194.446	195.584	189.995	152.003	178.768	173.735	182.053	167.936	191.369	203.462	83.844	108.997	108.997	110.727	89.7624	85.488	117.717	119.799	124.369	128.232	131.705	121.108	122.383	95.7049	98.6165	112.076	122.622	109.805	115.409	106.129	105.453	113.034	100.97	108.997	106.86	97.6095	108.224	100.74	110.577	120.717	96.591	119.245	99.358	102.586	101.29	95.216	95.216	67.4745	109.842
HBA1	61.8997	64.5155	57.9985	68.216	50.8011	53.5077	64.0701	52.4802	63.7897	60.1136	193.773	158.954	166.091	186.852	141.055	168.839	155.503	163.987	143.932	126.095	158.954	115.053	186.124	170.142	168.686	194.594	152.142	158.248	158.153	177.838	196.727	179.644	172.79	180.68	136.781	154.006	148.422	183.314	180.082	159.394	179.89	147.193	145.33	163.852	154.138	130.296	187.926	103.807	145.33
RPN2	164.169	160.949	145.996	155.71	117.678	135.421	152.362	152.596	159.752	145.99	156.509	138.517	168.686	148.79	128.232	151.741	206.368	141.402	138.343	166.702	213.453	217.994	146.604	132.923	144.032	125.624	165.767	163.092	160.29	148.198	126.72	128.173	163.918	147.294	179.525	165.936	185.527	146.981	173.764	180.49	167.484	134.15	167.574	185.224	169.551	182.915	157.858	171.281	175.747
RBM39	176.952	168.419	164.662	181.662	163.978	184.304	215.65	193.773	200.244	200.819	95.0232	122.622	90.831	89.966	115.409	104.723	132.25	109.979	108.997	119.683	86.2895	169.551	89.2375	113.428	112.89	125.624	127.163	93.6569	117.546	102.304	122.29	110.006	117.447	103.105	104.723	106.286	100.494	112.3	123.214	104.309	118.745	130.424	115.671	106.86	134.32	117.767	120.273	77.8552	136.88
VWA2	13.4564	24.448	27.3326	28.1762	19.2915	20.4783	20.3149	21.7994	20.5237	22.46	26.0848	43.1447	57.0938	65.7444	38.4696	61.9788	40.6923	60.8813	58.6908	51.2928	59.0402	48.4432	73.9396	47.8524	63.5817	45.5695	49.9571	43.5989	57.7044	69.7965	54.9417	58.5356	49.8515	55.9716	49.1556	58.5657	40.1976	69.3619	55.815	48.0525	49.6248	44.7168	48.9375	47.0184	30.8275	60.1364	40.0909	46.7131	69.2851
ALDH9A1	117.744	116.128	123.997	106.031	117.678	117.585	100.793	112.227	123.697	103.713	126.698	113.539	142.734	131.489	89.7624	111.134	135.157	127.654	110.395	98.3112	86.2895	127.163	114.734	106.339	107.7	105.918	95.3726	132.411	126.095	108.997	109.883	109.502	97.1681	125.691	130.369	118.216	154.606	104.043	102.152	123.061	147.988	111.792	99.358	113.984	151.936	135.307	150.341	98.6165	121.671
ITGA8	20.1847	26.4853	19.3328	22.9858	24.436	12.5512	21.0962	16.9551	21.0783	21.7994	31.6744	34.0616	44.1179	27.6818	59.8416	42.744	39.239	40.2602	47.5116	51.2928	45.4155	18.1662	40.7943	37.2186	37.63	33.2534	29.5201	37.1398	41.6754	38.2446	39.877	44.9109	39.2897	43.2061	21.372	40.1283	24.737	37.9839	37.9121	46.8805	35.4463	44.7168	37.0739	41.3192	35.2314	35.0796	25.0568	15.571	52.3863
GXYLT2	24.2216	21.7315	17.9995	22.9858	23.1499	14.533	14.0642	17.7625	22.1877	24.4418	31.6744	24.9785	33.7372	31.1421	55.5672	25.6464	27.6126	34.3685	25.1532	27.7836	9.0831	18.1662	34.4202	17.7231	44.1179	33.2534	18.1662	24.2216	33.1266	30.5957	35.4463	30.7816	25.7707	26.5128	29.9208	29.2828	29.3751	24.7721	30.5403	29.3003	23.9262	14.9056	31.1421	35.62	28.6255	37.5853	30.0682	36.3324	32.1077
PARP3	35.6596	38.7093	33.3325	39.2983	41.7984	35.6718	42.9738	46.0211	45.4849	46.9018	55.896	61.3109	41.5228	65.7444	29.9208	47.0184	49.4121	42.2242	44.7168	44.8812	49.9571	42.3878	45.8936	42.5355	51.9034	45.5695	70.3941	50.058	47.0184	51.6303	40.7632	55.5079	45.2043	52.0437	40.6068	52.0584	38.6515	49.5442	62.1337	43.3645	54.0555	37.264	38.5568	51.2928	48.4432	60.1364	40.0909	41.5228	30.4178
DDX55	112.361	86.247	102.664	115.671	83.5967	126.173	120.327	119.493	115.376	118.906	81.9808	93.1018	106.402	76.1251	64.116	81.2136	78.478	79.5385	69.87	66.2532	86.2895	54.4986	80.3138	106.339	83.0455	78.8229	81.7479	101.731	82.2822	73.6209	65.5756	72.1602	73.9322	78.5566	81.2136	60.7348	83.4872	79.2707	93.7271	100.793	73.551	85.7072	68.216	79.7888	116.704	97.7217	67.6535	46.7131	86.1839
CAMKK1	39.6965	52.2915	37.999	51.9034	66.2343	54.1683	49.2246	62.1688	55.4693	47.5624	50.3064	72.6648	46.7131	55.3637	25.6464	47.0184	66.8516	64.8092	60.0882	59.8416	68.1233	42.3878	65.0159	56.714	46.7131	48.0327	59.0402	75.8944	55.5672	59.2792	62.0309	56.0125	63.3705	47.1339	61.9788	60.7348	68.0266	61.1045	53.7088	51.5686	62.0309	61.4856	66.733	54.1424	77.0688	85.1932	52.6194	67.4745	59.1458
SLC24A5	16.1477	27.1644	20.6661	21.5029	34.7248	12.5512	21.0962	20.1847	21.0783	19.1571	29.8112	34.0616	28.5469	41.5228	29.9208	32.058	33.4258	32.4046	40.5246	38.4696	45.4155	54.4986	36.9698	24.8124	28.5469	27.0954	34.0616	41.9841	39.5382	38.2446	36.3324	38.3509	31.6852	33.3865	25.6464	35.7901	21.6448	19.8177	28.4341	42.1925	29.2432	44.7168	32.625	35.62	50.6452	40.0909	42.5966	31.1421	28.728
SCRN2	39.0237	41.4257	39.999	51.9034	39.2261	46.9018	27.347	41.1767	41.0473	39.6354	48.4432	68.1233	75.26	44.983	64.116	57.7044	50.8654	55.9716	48.909	44.8812	40.874	66.6094	47.1684	56.714	44.1179	49.2643	49.9571	45.2137	54.4986	46.8497	56.714	52.4802	54.4986	40.2602	64.116	45.5511	51.02	64.4075	54.7619	56.2566	48.7386	57.7592	54.8694	56.992	22.0196	50.1137	45.1023	51.9034	57.4559
TMEM209	100.251	101.187	69.9982	108.256	82.9537	68.0407	91.417	91.2347	82.0946	83.8948	102.476	131.705	90.831	110.727	115.409	87.6252	113.357	100.16	99.2154	130.369	86.2895	66.6094	133.856	106.339	101.212	110.845	99.9141	98.5012	92.9682	99.4361	102.794	101.933	116.179	101.142	117.546	114.962	97.4018	104.043	87.4084	85.557	101.908	121.108	108.256	88.3376	103.492	92.7103	117.767	72.6648	89.5636
DLG5	26.9129	40.7466	39.3323	53.3864	35.3678	30.3871	39.8485	41.1767	39.9379	35.6718	48.4432	68.1233	88.2359	38.0625	59.8416	81.2136	69.7582	48.1159	75.4596	72.6648	31.7909	36.3324	73.9396	42.5355	57.0938	71.4332	36.3324	75.8944	50.2242	56.4109	70.8925	58.0309	58.7233	44.1881	81.2136	77.003	75.7569	62.756	98.9927	72.6648	95.7049	72.6648	120.119	101.161	70.4629	77.6762	70.1591	77.8552	81.1142
IGHG1	57.8627	55.008	51.332	45.9716	68.1635	38.9748	41.4111	48.4432	46.0395	48.8836	68.9384	108.997	90.831	86.5057	111.134	85.488	63.945	97.2138	67.0752	57.7044	68.1233	96.8864	85.413	70.8925	76.5576	86.2125	70.3941	87.1978	78.0078	78.4015	85.071	91.3356	89.1412	84.4483	44.8812	78.0876	69.5727	69.3619	83.196	63.2887	98.3634	91.2968	75.6307	55.5672	79.2707	80.1819	77.6762	93.4262	81.1142
DZIP1	54.4986	50.2542	55.9986	54.8694	66.2343	59.453	58.6007	46.0211	58.7975	54.1683	61.4856	59.0402	64.8793	83.0455	68.3904	47.0184	71.2115	68.737	75.4596	57.7044	40.874	90.831	44.6188	65.5756	59.689	54.1907	54.4986	75.8944	54.4986	64.0598	61.1448	55.5079	53.6537	58.9174	61.9788	54.2275	54.1121	54.4986	61.0806	72.6648	58.4863	52.1696	56.3523	52.7176	63.857	82.6876	62.6421	41.5228	59.1458
PPM1M	40.3693	48.896	35.3324	48.9375	45.6567	44.9201	38.2858	48.4432	41.602	35.0112	68.9384	72.6648	36.3324	69.2046	25.6464	64.116	53.772	55.9716	65.6778	59.8416	40.874	72.6648	65.0159	47.8524	71.3672	60.3488	70.3941	62.9762	53.43	59.2792	60.2586	49.9571	60.4132	58.9174	68.3904	52.0584	52.566	66.0589	56.8681	62.1167	53.1694	67.0752	65.25	47.0184	63.857	75.1705	47.608	20.7614	60.8357
SSR4	206.556	192.188	195.995	246.171	177.482	211.389	203.149	180.047	194.697	198.177	143.466	106.726	129.759	89.966	132.506	130.369	142.423	158.095	143.932	151.741	104.456	121.108	132.581	116.973	120.676	109.613	104.456	134.026	139.987	128.12	122.29	120.603	138.57	142.384	126.095	112.793	145.33	118.906	108.471	154.706	151.533	141.603	112.705	138.206	145.33	160.364	117.767	108.997	135.19
ATG5	43.7335	41.4257	36.6657	40.0398	43.7275	44.9201	41.4111	39.562	52.6959	42.2777	44.7168	40.874	41.5228	38.0625	29.9208	47.0184	53.772	46.152	47.5116	70.5276	27.2493	60.554	43.3439	53.1694	40.2252	50.4959	38.6032	46.8284	36.3324	42.0691	54.9417	44.9109	49.8515	44.1881	49.1556	35.7901	44.8357	37.9839	32.6465	41.0205	43.4217	59.6224	60.8012	51.2928	26.4236	32.5739	45.1023	36.3324	42.247
FAM110B	24.8944	21.7315	25.3327	27.4347	18.6485	19.1571	32.035	20.9921	25.5159	23.1206	22.3584	27.2493	25.9517	24.2216	21.372	21.372	29.0659	31.4226	36.3324	27.7836	36.3324	36.3324	26.7713	31.9016	28.5469	22.1689	36.3324	24.2216	26.715	24.859	25.6985	27.2493	28.728	26.5128	36.3324	35.7901	24.737	34.6809	22.1154	28.1283	31.0155	24.2216	41.5228	25.6464	46.2413	37.5853	45.1023	31.1421	33.7976
GEMIN2	84.1028	94.3964	80.6646	81.5626	81.6675	95.1249	87.5103	105.768	98.7354	97.7672	74.528	65.8525	96.0214	69.2046	106.86	51.2928	91.5577	76.5927	83.844	85.488	54.4986	60.554	76.4893	85.071	75.26	73.8964	72.6648	92.0421	75.8706	94.6555	85.9572	87.2987	75.6221	74.6287	85.488	65.073	64.9345	57.8016	67.3993	80.8689	74.4371	68.9384	83.0455	85.488	94.6845	90.2046	95.216	62.2841	72.6648
PIAS4	35.6596	27.1644	25.9993	31.8835	38.5831	20.4783	32.035	42.7915	37.1645	31.0477	33.5376	54.4986	46.7131	31.1421	38.4696	36.3324	55.2253	53.0257	47.5116	42.744	18.1662	48.4432	59.9166	44.3078	36.3324	40.643	40.874	45.2137	44.8812	49.718	50.5109	50.4617	38.0223	33.3865	29.9208	34.7056	41.7436	56.1501	33.6996	46.8805	45.194	42.8536	43.0057	42.744	37.4334	35.0796	45.1023	31.1421	42.247
TGIF2LY	20.1847	27.1644	22.6661	11.8636	16.7193	14.533	17.1895	18.5699	16.6408	17.1753	20.4952	22.7078	25.9517	38.0625	17.0976	38.4696	45.0522	32.4046	32.1402	32.058	22.7078	24.2216	30.5957	31.9016	33.7372	38.1798	36.3324	32.2955	21.372	34.4202	33.6739	30.7816	32.5302	31.4226	29.9208	37.9592	49.4739	42.9383	42.1245	30.4723	38.1047	27.948	22.2443	32.7704	35.2314	40.0909	40.0909	62.2841	49.0065
ANKRD34C	28.2585	31.2391	23.9994	19.2784	26.3651	19.8177	21.8776	28.2585	31.0628	29.0659	37.264	40.874	59.689	48.4432	47.0184	42.744	45.0522	42.2242	40.5246	38.4696	54.4986	48.4432	36.9698	42.5355	31.1421	55.4223	40.874	50.058	38.4696	45.8936	46.0801	39.8647	40.9796	38.2963	55.5672	46.6356	44.8357	37.9839	40.0183	31.6444	43.4217	48.4432	44.4887	32.7704	41.8373	27.5625	40.0909	36.3324	33.7976
ARHGAP6	53.153	42.1049	41.3323	42.2642	41.7984	42.2777	39.0671	41.9841	40.4926	54.8289	46.58	61.3109	38.9276	34.6023	21.372	44.8812	33.4258	51.0618	41.922	42.744	18.1662	6.0554	33.1454	40.7632	51.9034	41.8746	36.3324	53.2875	45.9498	44.9375	45.194	41.8832	36.3324	39.2783	42.744	39.0438	37.1054	56.1501	41.0714	24.6123	26.5847	40.9904	47.4546	32.7704	33.0295	45.1023	40.0909	25.9517	43.9369
SERPINB4	22.876	26.4853	24.666	22.9858	34.0817	29.0659	24.2216	22.6068	27.18	21.7994	42.8536	15.8954	25.9517	34.6023	4.2744	29.9208	24.706	28.4768	15.3714	25.6464	22.7078	18.1662	34.4202	28.357	31.1421	35.7166	34.0616	22.6068	28.8522	29.6396	41.6494	40.3693	32.5302	26.5128	27.7836	22.7755	23.1909	23.1206	29.4872	41.0205	38.9909	27.948	28.1762	31.3456	24.2216	32.5739	17.5398	20.7614	33.7976
ARMC10	44.4063	50.9333	37.3324	37.8154	37.297	51.526	38.2858	33.9103	42.7114	35.0112	27.948	45.4155	44.1179	31.1421	38.4696	29.9208	52.3187	46.152	48.909	49.1556	45.4155	24.2216	42.0691	31.9016	41.5228	56.6539	36.3324	41.9841	40.6068	33.4641	28.357	42.8924	41.4021	37.3144	32.058	44.4665	46.3818	54.4986	60.0275	52.7406	46.0801	54.0328	34.108	45.5936	39.6354	30.0682	42.5966	36.3324	40.5571
CSDE1	288.641	251.95	221.328	286.21	223.139	295.944	321.913	358.48	245.729	269.52	171.414	154.413	132.354	162.631	158.153	156.016	193.288	172.824	148.124	164.564	172.579	193.773	159.353	175.459	175.174	174.888	108.997	150.174	179.525	174.969	160.394	166.524	174.903	172.824	222.269	176.782	236.547	199.828	186.401	186.35	193.182	216.131	188.335	227.968	191.571	162.869	202.96	171.281	209.545
GUCA1ANB	39.0237	40.0675	41.9989	43.7472	41.1553	32.3689	39.8485	37.1398	34.9457	35.0112	31.6744	45.4155	23.3566	27.6818	34.1952	17.0976	26.1593	38.2963	26.5506	29.9208	54.4986	42.3878	40.7943	35.4463	46.7131	35.7166	34.0616	37.1398	32.058	39.2008	40.7632	28.2585	38.0223	30.4407	19.2348	42.2974	41.7436	57.8016	41.0714	38.6764	28.357	26.0848	25.2102	34.1952	37.4334	42.5966	25.0568	41.5228	28.728
TOMM40L	43.0606	38.0302	36.6657	42.2642	36.6539	29.0659	35.1604	33.9103	28.8441	33.0295	48.4432	36.3324	59.689	38.0625	29.9208	32.058	43.5989	59.8994	54.4986	47.0184	36.3324	42.3878	54.8173	37.2186	42.8203	45.5695	40.874	50.058	63.0474	44.9375	54.9417	49.9571	46.0492	51.0618	27.7836	42.2974	44.8357	44.5898	55.815	50.3966	49.6248	37.264	44.4887	64.116	52.8471	45.1023	55.125	31.1421	47.3166
HROB	58.5356	52.2915	39.3323	49.679	50.8011	43.5989	53.1313	46.0211	47.7036	45.5807	65.212	61.3109	51.9034	58.8239	42.744	68.3904	36.3324	59.8994	58.6908	55.5672	49.9571	24.2216	56.0921	56.714	55.7962	51.7275	43.1447	50.058	49.1556	51.6303	64.6894	54.4986	51.5413	60.8813	36.3324	56.3966	41.7436	57.8016	62.1337	44.5365	48.7386	48.4432	75.6307	48.4432	70.4629	57.6307	65.1478	72.6648	49.0065
NTN5	16.1477	19.6942	19.9995	25.9517	21.8638	22.46	23.4403	14.533	22.7424	16.5147	42.8536	31.7909	15.571	44.983	68.3904	27.7836	34.8791	33.3865	33.5376	29.9208	27.2493	30.277	34.4202	19.4954	22.059	30.7902	36.3324	24.2216	34.1952	32.5079	24.8124	28.7632	30.4178	34.3685	29.9208	27.1137	29.3751	28.075	24.2216	26.9563	33.6739	22.3584	38.5568	27.0712	33.0295	22.5512	35.0796	20.7614	20.2786
SYNC	45.7519	47.5377	47.9988	32.625	36.0109	35.6718	44.5365	40.3693	33.8363	36.993	48.4432	31.7909	28.5469	31.1421	38.4696	57.7044	50.8654	55.9716	57.2934	51.2928	54.4986	42.3878	52.2677	42.5355	40.2252	43.1063	36.3324	45.2137	48.087	52.5864	59.3725	49.9571	51.5413	52.0437	38.4696	61.8193	58.7503	62.756	56.8681	60.9447	42.5355	63.3488	43.0057	38.4696	50.6452	67.6535	57.6307	36.3324	55.766
NUP133	74.6833	52.9706	65.9983	60.8012	65.5913	58.1319	77.3529	78.3165	61.0163	67.3801	78.2544	72.6648	44.1179	62.2841	38.4696	66.2532	62.4918	63.8272	50.3064	64.116	40.874	84.7756	53.5425	79.7541	72.6648	76.3596	65.8525	59.7466	69.459	62.1475	57.6002	65.6002	60.8357	71.6829	59.8416	57.4811	61.8424	49.5442	66.3461	78.5249	53.1694	72.6648	51.9034	76.9392	63.857	72.6648	57.6307	72.6648	77.7345
KCNK4	55.1714	52.9706	59.3318	57.8353	43.0845	46.2413	40.6298	49.2506	53.8053	54.8289	80.1176	111.268	62.2841	79.5853	81.2136	102.586	87.1978	96.2318	76.857	68.3904	68.1233	108.997	87.9627	76.2095	83.0455	97.297	104.456	72.6648	99.3798	72.6648	89.5018	94.3634	90.4086	93.2859	85.488	74.8339	102.04	105.694	81.0897	77.3529	100.136	87.5704	71.1819	96.8864	92.4825	80.1819	87.6989	62.2841	79.4243
TTC9	61.2268	69.9484	63.9984	99.358	73.3079	77.289	79.6969	93.6569	67.6726	68.7013	55.896	38.6032	41.5228	48.4432	47.0184	100.448	49.4121	59.8994	58.6908	68.3904	45.4155	36.3324	75.2145	60.2586	44.1179	50.4959	43.1447	54.9023	48.087	56.4109	53.1694	62.5725	46.4717	56.9535	100.448	71.5803	92.7636	85.8766	54.7619	62.1167	77.0956	108.066	65.25	82.6384	94.6845	52.6194	85.1932	51.9034	50.6964
ANG	126.491	114.77	97.3309	149.779	100.959	106.355	196.117	116.264	121.478	151.936	59.6224	61.3109	70.0697	83.0455	76.9392	66.2532	61.0385	57.9355	51.7038	53.43	40.874	84.7756	91.7871	60.2586	71.3672	67.7384	68.1233	59.7466	67.3218	64.0598	65.5756	62.0679	63.3705	62.8453	87.6252	86.764	109.77	79.2707	86.3553	92.5891	102.794	65.212	88.9773	78.364	127.714	70.1591	82.6876	67.4745	86.1839
ADGRA1	26.2401	22.4106	29.3326	22.2443	22.5068	20.4783	18.7522	13.7256	24.9612	19.1571	46.58	49.9571	41.5228	44.983	51.2928	32.058	40.6923	35.3505	40.5246	47.0184	40.874	42.3878	47.1684	44.3078	38.9276	41.8746	27.2493	41.9841	30.9894	39.2008	43.4217	36.3324	37.5998	41.2422	27.7836	45.5511	37.1054	49.5442	47.3901	43.3645	34.5601	42.8536	40.0398	56.992	35.2314	40.0909	37.5853	41.5228	35.4875
PDE4DIP	89.4854	81.4933	111.997	103.807	106.747	114.943	114.857	85.583	85.4228	108.337	50.3064	77.2064	83.0455	72.6648	94.0368	66.2532	72.6648	62.8453	78.2544	74.802	59.0402	84.7756	73.9396	85.071	97.319	96.0654	79.4772	83.9682	79.0764	66.9281	73.551	71.151	67.1727	83.4664	66.2532	70.4957	46.3818	75.9678	69.5055	69.1488	55.8279	61.4856	54.8694	59.8416	50.6452	72.6648	60.1364	62.2841	52.3863
PDCD10	89.4854	86.9261	104.664	104.548	90.0272	101.07	100.793	113.034	113.157	77.289	74.528	63.5817	38.9276	34.6023	68.3904	59.8416	53.772	63.8272	60.0882	64.116	27.2493	36.3324	54.8173	77.9818	64.8793	76.3596	54.4986	48.4432	68.3904	74.5771	43.4217	63.0771	65.9053	68.737	68.3904	71.5803	72.6648	71.0134	74.7711	62.1167	60.2586	96.8864	50.4205	85.488	46.2413	82.6876	60.1364	51.9034	76.0446
DRD3	49.7889	36.672	43.9989	34.8495	52.0872	31.0477	28.9097	26.6438	34.391	42.2777	76.3912	65.8525	72.6648	55.3637	38.4696	47.0184	59.5852	62.8453	47.5116	57.7044	45.4155	42.3878	57.367	47.8524	59.689	75.128	40.874	58.1319	48.087	47.8058	66.4617	53.4894	57.8784	74.6287	44.8812	48.8047	54.1121	49.5442	69.5055	46.8805	52.2832	48.4432	43.0057	56.992	57.2511	57.6307	60.1364	67.4745	45.6268
ITGAX	35.6596	31.2391	47.3321	45.9716	37.297	35.0112	31.2537	29.0659	38.8285	29.7265	89.4336	106.726	72.6648	55.3637	38.4696	70.5276	62.4918	78.5566	97.818	64.116	31.7909	108.997	91.7871	72.6648	77.8552	60.3488	63.5817	67.8205	80.145	74.5771	85.071	81.7479	82.8041	77.5746	72.6648	75.9185	85.0333	74.3163	90.5678	84.385	73.551	85.7072	77.1137	76.9392	81.4727	75.1705	57.6307	83.0455	69.2851
FAM76A	75.3561	79.4559	64.665	65.25	79.0953	62.0954	67.9768	69.4353	80.4305	58.7925	59.6224	70.3941	75.26	93.4262	111.134	47.0184	55.2253	70.7009	53.1012	51.2928	68.1233	72.6648	70.1152	56.714	54.4986	66.5068	61.3109	58.1319	48.087	64.0598	44.3078	60.554	59.5683	73.6468	64.116	59.6502	58.7503	51.1957	49.4963	59.7727	58.4863	55.896	53.3864	54.1424	61.655	67.6535	70.1591	46.7131	62.5255
TDRD12	32.2955	35.9929	39.3323	32.625	36.0109	34.3506	19.5336	29.8733	32.1722	28.4053	40.9904	43.1447	38.9276	17.3011	55.5672	32.058	27.6126	35.3505	44.7168	32.058	63.5817	30.277	35.695	42.5355	35.0348	29.5586	34.0616	29.0659	47.0184	32.5079	50.5109	34.3139	38.4448	40.2602	57.7044	27.1137	38.6515	44.5898	47.3901	41.0205	45.194	35.4008	28.1762	31.3456	44.0393	37.5853	32.5739	25.9517	23.6583
RTN4RL2	37.0052	36.672	51.332	38.5568	35.3678	37.6536	42.9738	27.4512	45.4849	46.9018	102.476	84.0187	62.2841	69.2046	64.116	68.3904	61.0385	70.7009	75.4596	70.5276	31.7909	72.6648	76.4893	72.6648	73.9624	92.3705	88.5603	82.3535	69.459	69.7965	70.0064	88.3079	82.3816	92.304	96.174	63.9884	85.0333	51.1957	74.7711	93.7611	65.5756	61.4856	78.5966	72.6648	61.655	102.733	62.6421	93.4262	69.2851
TMEM86B	47.0976	58.4035	58.6652	53.3864	63.0191	62.0954	60.9447	68.6279	62.6803	70.0225	130.424	108.997	129.759	128.029	132.506	104.723	101.731	89.3581	108.997	117.546	77.2064	102.942	112.184	115.2	133.651	124.392	165.767	142.1	108.997	107.085	117.859	127.668	122.516	115.871	98.3112	119.3	98.9478	113.952	129.533	100.793	114.314	119.245	102.324	98.3112	99.0884	105.239	90.2046	108.997	103.083
VANGL1	67.2822	63.8364	69.9982	57.8353	81.0245	62.756	71.8835	83.9682	49.9224	77.289	87.5704	70.3941	85.6407	65.7444	59.8416	66.2532	63.945	75.6107	79.6518	96.174	40.874	84.7756	56.0921	85.071	63.5817	76.3596	59.0402	61.3614	67.3218	68.8404	61.1448	69.6371	67.1727	77.5746	70.5276	84.5949	63.3885	49.5442	69.5055	70.3208	77.0956	76.3912	50.4205	71.24	83.6746	65.1478	62.6421	51.9034	62.5255
TBX2	30.277	31.2391	27.9993	27.4347	40.5122	26.4236	28.1283	26.6438	29.9534	27.0842	55.896	31.7909	46.7131	65.7444	42.744	44.8812	42.1456	45.17	48.909	25.6464	13.6247	18.1662	52.2677	51.3971	49.3083	43.1063	54.4986	35.525	38.4696	38.2446	33.6739	33.8093	34.2201	35.3505	36.3324	31.4519	41.7436	42.9383	57.9212	42.1925	40.7632	42.8536	40.0398	39.8944	35.2314	50.1137	27.5625	31.1421	38.8672
PKIA	27.5857	27.1644	21.3328	20.0199	27.0082	20.4783	17.1895	18.5699	29.3987	17.8359	31.6744	18.1662	10.3807	13.8409	21.372	32.058	26.1593	24.5489	13.974	21.372	27.2493	24.2216	33.1454	21.2678	19.4638	20.9373	22.7078	30.6807	29.9208	20.0784	27.4708	20.6893	31.6852	22.585	36.3324	22.7755	40.1976	31.378	26.3278	31.6444	23.0401	27.948	22.2443	34.1952	28.6255	27.5625	35.0796	15.571	23.6583
THRB	49.116	49.5751	43.9989	39.2983	48.8719	38.3142	33.5977	57.3245	44.3755	44.9201	40.9904	59.0402	51.9034	72.6648	68.3904	49.1556	36.3324	31.4226	55.896	38.4696	63.5817	18.1662	50.9929	53.1694	46.7131	43.1063	61.3109	61.3614	47.0184	37.2885	42.5355	43.9017	46.8942	49.0979	57.7044	54.2275	38.6515	54.4986	42.1245	56.2566	52.2832	48.4432	71.1819	52.7176	63.857	45.1023	50.1137	36.3324	42.247
TLE5	636.49	667.566	703.982	637.671	702.212	736.557	773.529	765.403	681.718	750.429	244.079	233.89	259.517	238.756	196.622	309.894	280.486	258.255	283.672	256.464	136.247	284.604	288.11	253.441	224.482	236.469	213.453	201.847	273.562	269.625	252.555	254.327	277.14	259.237	284.248	296.082	318.488	285.705	293.819	332.852	334.967	365.187	311.421	353.351	306.073	328.245	313.21	306.23	344.735
EOLA1	41.0422	46.8586	44.6655	61.5427	48.8719	47.5624	44.5365	47.6358	47.1489	54.8289	52.1696	61.3109	41.5228	76.1251	34.1952	44.8812	46.5055	55.9716	53.1012	59.8416	49.9571	36.3324	59.9166	63.8033	58.3914	52.9591	54.4986	56.5171	40.6068	52.5864	56.714	57.5263	46.0492	53.0257	53.43	54.2275	43.2897	51.1957	60.0275	62.1167	59.3725	57.7592	41.5228	45.5936	48.4432	47.608	37.5853	46.7131	54.0761
SOX14	24.8944	17.6569	12.6663	22.9858	21.2207	12.5512	15.6268	19.3773	16.6408	21.7994	40.9904	36.3324	25.9517	34.6023	38.4696	32.058	45.0522	42.2242	50.3064	36.3324	22.7078	12.1108	40.7943	35.4463	31.1421	46.8011	27.2493	16.1477	37.401	25.8151	44.3078	43.397	32.9527	34.3685	34.1952	40.1283	32.4673	42.9383	41.0714	41.0205	36.3324	37.264	41.5228	47.0184	26.4236	40.0909	20.0455	31.1421	38.8672
PASK	71.3192	69.9484	75.9981	63.7671	81.0245	77.9495	75.0089	79.1239	60.4616	60.7742	74.528	70.3941	77.8552	72.6648	51.2928	59.8416	78.478	72.6648	62.883	47.0184	45.4155	54.4986	50.9929	72.6648	45.4155	76.3596	77.2064	74.2796	70.5276	71.7087	66.4617	80.2341	74.7772	64.8092	74.802	61.8193	51.02	56.1501	60.0275	72.6648	47.8524	59.6224	50.4205	59.8416	55.0491	77.6762	67.6535	25.9517	57.4559
MRGPRX1	76.7018	78.7768	65.9983	74.8893	66.8774	62.0954	64.0701	43.5989	68.782	73.3254	74.528	70.3941	75.26	72.6648	85.488	66.2532	75.5714	60.8813	68.4726	64.116	59.0402	42.3878	57.367	62.0309	70.0697	68.97	61.3109	74.2796	58.773	65.0159	75.3233	64.0863	74.7772	67.755	59.8416	63.9884	66.4806	64.4075	80.0366	57.4287	70.0064	72.6648	54.8694	61.2664	57.2511	55.125	50.1137	67.4745	50.6964
RPS6KA6	26.9129	27.8435	29.3326	23.7273	25.079	23.7812	15.6268	20.1847	27.7347	23.7812	24.2216	29.5201	46.7131	31.1421	38.4696	42.744	27.6126	32.4046	34.935	27.7836	13.6247	48.4432	22.9468	28.357	32.4397	24.6321	20.437	20.9921	27.7836	23.9029	26.5847	31.7909	28.728	32.4046	23.5092	42.2974	37.1054	44.5898	41.0714	37.5044	22.1539	26.0848	29.6591	19.9472	19.8177	32.5739	37.5853	46.7131	42.247
CHD2	97.5593	92.359	89.9977	86.0114	91.3133	96.446	84.385	74.2796	117.595	99.749	61.4856	74.9356	41.5228	55.3637	55.5672	83.3508	78.478	71.6829	81.0492	87.6252	63.5817	102.942	68.8404	58.4863	71.3672	46.8011	38.6032	46.8284	56.6358	68.8404	54.0555	62.0679	57.0334	60.8813	76.9392	56.3966	57.2042	54.4986	68.4524	66.8048	63.8033	63.3488	68.216	64.116	50.6452	50.1137	57.6307	57.0938	84.494
KLHL9	55.1714	48.2168	53.332	40.0398	55.9455	49.5442	46.0992	50.058	53.8053	40.9565	40.9904	36.3324	28.5469	51.9034	21.372	34.1952	36.3324	47.1339	32.1402	32.058	18.1662	30.277	17.8475	33.6739	32.4397	38.1798	27.2493	38.7546	35.2638	40.1569	33.6739	37.3416	41.4021	36.3324	29.9208	43.382	37.1054	33.0295	41.0714	32.8164	40.7632	39.1272	37.0739	39.8944	37.4334	45.1023	27.5625	15.571	49.0065
EPHX1	170.224	148.725	161.996	122.344	171.695	130.797	114.076	152.596	131.462	119.567	111.792	111.268	93.4262	107.267	81.2136	94.0368	151.143	116.853	135.548	130.369	108.997	187.717	112.184	124.062	86.9383	94.8338	122.622	106.575	98.3112	112.822	105.453	119.594	123.361	107.033	98.3112	150.752	109.77	123.86	119.002	127.749	164.825	141.603	160.159	123.958	83.6746	112.756	130.296	124.568	135.19
HEATR5A	53.8258	61.7991	61.3318	48.9375	55.9455	67.3801	60.1634	58.9392	62.1257	54.8289	35.4008	63.5817	49.3083	41.5228	29.9208	74.802	71.2115	61.8633	53.1012	79.0764	59.0402	18.1662	65.0159	44.3078	48.0107	60.3488	56.7694	66.2057	50.2242	63.1037	54.9417	50.4617	52.8087	56.9535	68.3904	73.7494	75.7569	82.5737	60.0275	57.4287	49.6248	63.3488	57.8353	88.3376	59.453	82.6876	42.5966	51.9034	57.4559
WWOX	67.9551	64.5155	68.6649	91.9432	64.3052	81.9131	75.0089	58.1319	65.4538	70.0225	54.0328	63.5817	51.9034	27.6818	55.5672	49.1556	56.6786	59.8994	82.4466	57.7044	68.1233	42.3878	50.9929	67.3479	68.7721	56.6539	63.5817	71.0501	53.43	54.4986	52.2832	50.9663	51.5413	51.0618	25.6464	60.7348	68.0266	51.1957	55.815	49.2246	67.3479	57.7592	59.3182	72.6648	50.6452	80.1819	50.1137	62.2841	65.9053
ZFHX3	31.6227	35.9929	23.3327	34.8495	22.5068	23.7812	36.7231	26.6438	23.8518	36.3324	33.5376	43.1447	31.1421	51.9034	38.4696	49.1556	45.0522	37.3144	47.5116	42.744	54.4986	42.3878	36.9698	42.5355	44.1179	54.1907	52.2278	41.9841	39.5382	46.8497	34.5601	34.3139	42.247	44.1881	32.058	30.3674	46.3818	28.075	42.1245	35.1604	31.9016	40.9904	34.108	52.7176	39.6354	45.1023	42.5966	31.1421	49.0065
BUD23	57.8627	59.7617	55.9986	46.7131	64.3052	55.4895	59.382	73.4722	63.7897	60.1136	65.212	79.4772	85.6407	69.2046	85.488	72.6648	72.6648	70.7009	85.2414	72.6648	68.1233	84.7756	76.4893	85.071	75.26	72.6648	95.3726	83.9682	84.4194	76.4893	73.551	78.2156	92.9434	73.6468	81.2136	72.6648	78.8491	84.2251	73.7179	89.073	76.2095	83.844	78.5966	69.8152	79.2707	82.6876	85.1932	62.2841	74.3547
RRP1B	51.8073	56.3662	43.3322	59.3182	54.0163	42.9383	55.4753	66.2057	50.4771	57.4713	44.7168	36.3324	36.3324	31.1421	17.0976	47.0184	33.4258	57.9355	50.3064	49.1556	49.9571	66.6094	48.4432	37.2186	58.3914	27.0954	52.2278	66.2057	47.0184	45.8936	39.877	37.8463	51.9638	37.3144	59.8416	43.382	51.02	34.6809	42.1245	45.7085	49.6248	48.4432	44.4887	49.868	46.2413	65.1478	45.1023	46.7131	49.0065
IFNA2	31.6227	34.6346	37.999	25.9517	31.5095	23.1206	24.2216	26.6438	30.5081	27.0842	33.5376	36.3324	36.3324	38.0625	25.6464	38.4696	55.2253	41.2422	46.1142	40.6068	36.3324	48.4432	48.4432	49.6248	38.9276	51.7275	43.1447	38.7546	40.6068	45.8936	44.3078	38.3509	39.7122	52.0437	36.3324	44.4665	54.1121	56.1501	41.0714	46.8805	48.7386	44.7168	32.625	35.62	33.0295	32.5739	40.0909	36.3324	16.8988
PTX4	17.4934	14.2613	20.6661	19.2784	27.6512	17.8359	19.5336	16.1477	20.5237	15.8541	31.6744	29.5201	41.5228	34.6023	34.1952	47.0184	31.9725	31.4226	36.3324	38.4696	18.1662	36.3324	33.1454	30.1293	35.0348	28.327	29.5201	25.8364	36.3324	32.5079	28.357	29.7724	30.4178	30.4407	32.058	43.382	32.4673	31.378	40.0183	26.9563	39.877	22.3584	35.5909	34.1952	37.4334	37.5853	42.5966	15.571	35.4875
RXFP1	28.9314	28.5226	33.3325	22.2443	39.8692	21.7994	16.4082	18.5699	25.5159	21.1389	33.5376	40.874	46.7131	51.9034	42.744	36.3324	39.239	44.1881	50.3064	53.43	18.1662	54.4986	28.0461	30.1293	38.9276	24.6321	34.0616	40.3693	33.1266	29.6396	21.2678	37.3416	34.6425	42.2242	51.2928	30.3674	37.1054	23.1206	34.7527	44.5365	36.3324	31.6744	23.7273	35.62	30.8275	17.5398	30.0682	31.1421	32.1077
OSBPL11	69.9735	58.4035	70.6649	68.9574	57.2316	68.0407	57.8193	59.7466	59.3522	73.986	63.3488	63.5817	67.4745	58.8239	64.116	76.9392	72.6648	53.0257	71.2674	98.3112	81.7479	66.6094	56.0921	63.8033	67.4745	60.3488	61.3109	82.3535	65.1846	72.6648	61.1448	61.5633	61.2581	64.8092	79.0764	59.6502	61.8424	82.5737	71.6117	55.0846	71.7787	80.1176	68.216	74.0896	79.2707	95.216	82.6876	41.5228	62.5255
RASGRP4	28.9314	33.2764	25.3327	22.2443	23.7929	29.7265	20.3149	33.9103	23.8518	33.0295	44.7168	49.9571	41.5228	55.3637	42.744	40.6068	29.0659	27.4948	29.3454	51.2928	22.7078	6.0554	43.3439	30.1293	33.7372	28.327	31.7909	19.3773	40.6068	43.9813	37.2186	34.8186	37.1774	39.2783	34.1952	28.1983	46.3818	54.4986	42.1245	53.9126	43.4217	31.6744	34.108	42.744	19.8177	72.6648	40.0909	15.571	33.7976
LMNB1	242.889	230.218	254.66	151.261	229.569	233.849	208.618	242.216	254.05	227.903	134.15	149.871	132.354	148.79	132.506	113.272	170.036	127.654	131.356	168.839	113.539	199.828	137.681	152.419	136.247	141.635	158.954	158.248	136.781	143.417	139.127	163.496	143.64	135.51	102.586	144.245	131.415	123.86	131.639	134.782	161.28	147.193	136.432	152.454	151.936	165.375	132.801	140.139	157.159
MTERF2	28.2585	40.0675	31.3325	45.9716	34.0817	36.3324	39.0671	33.1029	36.6098	27.0842	33.5376	34.0616	49.3083	31.1421	42.744	49.1556	33.4258	40.2602	43.3194	55.5672	59.0402	18.1662	44.6188	35.4463	41.5228	29.5586	45.4155	33.9103	39.5382	36.3324	38.1047	26.2401	34.6425	36.3324	25.6464	26.0292	30.9212	28.075	35.8059	43.3645	33.6739	26.0848	31.1421	39.8944	19.8177	42.5966	32.5739	15.571	42.247
ELFN2	33.6411	21.0524	29.9992	14.8296	24.436	23.1206	28.1283	20.1847	24.4065	24.4418	24.2216	15.8954	33.7372	51.9034	47.0184	61.9788	50.8654	51.0618	58.6908	57.7044	45.4155	48.4432	38.2446	44.3078	51.9034	41.8746	43.1447	51.6728	48.087	44.9375	47.8524	43.397	37.5998	48.1159	40.6068	57.4811	41.7436	36.3324	35.8059	43.3645	43.4217	42.8536	45.9716	44.1688	39.6354	52.6194	30.0682	51.9034	67.5952
TXNDC2	37.0052	35.9929	21.3328	23.7273	29.5804	14.533	17.1895	18.5699	22.7424	17.1753	39.1272	43.1447	31.1421	24.2216	34.1952	38.4696	30.5192	31.4226	27.948	36.3324	27.2493	42.3878	40.7943	33.6739	27.2493	28.327	36.3324	30.6807	24.5778	23.9029	36.3324	35.3232	36.3324	26.5128	21.372	37.9592	26.283	33.0295	24.2216	24.6123	25.6985	18.632	40.0398	21.372	24.2216	60.1364	25.0568	36.3324	32.1077
DRAM1	32.9683	32.5973	27.9993	48.1961	35.3678	46.9018	31.2537	44.4063	36.0551	31.0477	42.8536	52.2278	62.2841	69.2046	51.2928	83.3508	56.6786	50.0798	60.0882	57.7044	31.7909	36.3324	80.3138	54.9417	68.7721	55.4223	31.7909	66.2057	58.773	50.6742	54.9417	56.0125	59.1458	52.0437	44.8812	77.003	57.2042	71.0134	78.9835	72.6648	65.5756	57.7592	65.25	68.3904	77.0688	57.6307	52.6194	67.4745	40.5571
SUCLG1	39.0237	29.8809	31.3325	48.9375	32.7956	26.4236	29.691	35.525	33.2816	31.7083	35.4008	31.7909	18.1662	17.3011	17.0976	38.4696	34.8791	47.1339	36.3324	32.058	22.7078	30.277	39.5195	42.5355	37.63	33.2534	20.437	48.4432	50.2242	40.1569	41.6494	41.3786	38.8672	39.2783	57.7044	47.7202	43.2897	26.4236	46.337	30.4723	46.0801	48.4432	41.5228	55.5672	37.4334	27.5625	45.1023	72.6648	55.766
DPYSL3	2553.36	2507.96	2000.62	1826.26	1853.92	2300.17	2147.91	1959.53	1890.95	2600.08	490.022	531.362	482.702	577.858	414.617	275.699	645.264	724.684	535.204	476.596	463.238	357.269	251.14	599.042	559.26	681.079	574.506	579.704	616.582	638.686	549.417	543.472	730.45	567.571	250.052	266.799	329.311	204.783	295.925	257.843	230.401	313.018	323.284	337.678	394.152	263.097	303.188	217.994	386.982
KCTD4	28.9314	32.5973	23.9994	25.9517	25.7221	17.8359	18.7522	16.9551	26.0706	22.46	48.4432	24.9785	23.3566	13.8409	25.6464	66.2532	42.1456	27.4948	36.3324	44.8812	22.7078	30.277	42.0691	42.5355	46.7131	44.3379	27.2493	30.6807	41.6754	33.4641	38.9909	44.4063	32.5302	37.3144	36.3324	35.7901	44.8357	42.9383	25.2747	42.1925	32.7878	24.2216	23.7273	38.4696	24.2216	47.608	42.5966	46.7131	50.6964
CHST3	27.5857	25.1271	29.3326	31.1421	20.5776	29.7265	31.2537	25.029	24.9612	25.1024	40.9904	38.6032	41.5228	58.8239	59.8416	44.8812	62.4918	38.2963	48.909	68.3904	59.0402	72.6648	54.8173	44.3078	44.1179	60.3488	38.6032	48.4432	66.2532	45.8936	70.0064	43.397	47.7391	64.8092	47.0184	49.8893	46.3818	51.1957	46.337	44.5365	70.0064	35.4008	53.3864	65.5408	52.8471	57.6307	32.5739	36.3324	69.2851
MYL1	24.2216	21.7315	20.6661	20.0199	25.7221	17.8359	14.0642	20.1847	19.4143	15.1936	26.0848	27.2493	23.3566	48.4432	12.8232	25.6464	34.8791	30.4407	13.974	21.372	22.7078	42.3878	42.0691	31.9016	23.3566	30.7902	22.7078	30.6807	24.5778	31.5518	25.6985	24.2216	27.883	34.3685	44.8812	27.1137	30.9212	19.8177	23.1685	29.3003	25.6985	27.948	22.2443	24.2216	28.6255	30.0682	12.5284	25.9517	40.5571
CD79B	98.9049	95.0755	99.3308	101.582	82.9537	86.5372	64.0701	90.4273	92.6338	103.713	268.301	261.139	251.732	283.739	277.836	267.15	222.354	226.832	223.584	185.936	222.536	242.216	252.415	219.767	284.171	248.785	256.598	266.438	281.042	252.415	278.253	292.678	276.718	260.219	230.818	267.884	210.264	234.509	228.526	239.091	247.238	229.174	195.75	252.19	215.793	255.58	202.96	228.375	177.437
RARG	16.8206	21.0524	19.3328	30.4006	27.6512	29.7265	25.7843	26.6438	24.4065	26.4236	55.896	52.2278	38.9276	34.6023	12.8232	44.8812	49.4121	49.0979	65.6778	44.8812	18.1662	42.3878	61.1914	47.8524	41.5228	48.0327	49.9571	45.2137	43.8126	43.0252	39.877	32.2955	40.9796	45.17	64.116	47.7202	40.1976	80.9222	54.7619	45.7085	48.7386	40.9904	23.7273	56.992	33.0295	40.0909	55.125	36.3324	35.4875
SCRN3	51.1345	50.9333	51.332	57.0938	37.297	45.5807	42.1925	38.7546	39.9379	41.6171	46.58	40.874	38.9276	24.2216	29.9208	29.9208	29.0659	44.1881	29.3454	27.7836	9.0831	36.3324	31.8705	37.2186	41.5228	40.643	43.1447	45.2137	25.6464	35.3763	38.9909	38.8555	43.9369	26.5128	32.058	32.5365	26.283	44.5898	31.5934	38.6764	31.9016	40.9904	29.6591	37.0448	50.6452	45.1023	35.0796	51.9034	21.9684
PLAUR	20.1847	21.7315	21.3328	16.3125	28.2943	19.1571	30.4723	17.7625	16.0861	19.8177	29.8112	18.1662	18.1662	55.3637	34.1952	34.1952	30.5192	28.4768	33.5376	34.1952	31.7909	54.4986	25.4964	33.6739	50.6059	34.485	36.3324	38.7546	33.1266	34.4202	24.8124	22.7078	37.5998	27.4948	44.8812	31.4519	60.2963	47.8927	31.5934	45.7085	37.2186	44.7168	22.2443	27.0712	52.8471	40.0909	22.5512	41.5228	47.3166
ARTN	34.3139	44.8213	29.3326	43.7472	36.6539	41.6171	42.1925	33.9103	40.4926	33.0295	55.896	34.0616	54.4986	31.1421	64.116	66.2532	58.1319	44.1881	47.5116	51.2928	90.831	36.3324	59.9166	46.0801	37.63	32.0218	54.4986	48.4432	57.7044	55.4547	52.2832	46.9294	45.6268	42.2242	47.0184	72.6648	55.6582	41.2868	58.9744	57.4287	52.2832	55.896	69.6989	65.5408	72.6648	70.1591	55.125	51.9034	45.6268
S100A7	86.1213	74.7022	88.6644	78.5966	83.5967	63.4166	74.2275	82.3535	82.0946	89.1796	124.834	108.997	96.0214	96.8864	68.3904	106.86	87.1978	88.3761	107.6	72.6648	108.997	108.997	107.085	122.29	132.354	100.992	115.81	114.649	95.1054	108.997	101.022	115.053	97.1681	116.853	145.33	111.709	163.882	108.997	108.471	152.362	115.2	119.245	100.841	192.348	195.975	132.801	117.767	77.8552	182.507
AMT	41.0422	37.3511	41.3323	57.8353	46.9428	34.3506	40.6298	32.2955	37.1645	44.9201	55.896	56.7694	64.8793	48.4432	21.372	49.1556	53.772	62.8453	68.4726	59.8416	59.0402	72.6648	71.39	67.3479	88.2359	68.97	90.831	69.4353	56.6358	53.5425	51.3971	60.0494	52.3863	61.8633	64.116	58.5657	47.9279	44.5898	67.3993	58.6007	45.194	37.264	51.9034	49.868	46.2413	57.6307	42.5966	36.3324	76.0446
GZMK	56.5171	46.8586	49.3321	40.7813	62.376	44.2595	40.6298	37.9472	46.0395	46.2413	61.4856	45.4155	41.5228	48.4432	64.116	51.2928	39.239	41.2422	50.3064	42.744	49.9571	30.277	39.5195	49.6248	70.0697	39.4114	40.874	37.1398	44.8812	47.8058	56.714	40.874	51.1189	63.8272	68.3904	56.3966	46.3818	54.4986	52.6557	43.3645	45.194	55.896	40.0398	58.4168	61.655	42.5966	60.1364	57.0938	42.247
SARNP	95.5408	84.8888	81.3313	112.705	80.3814	100.41	72.6648	87.1978	84.8681	83.2343	44.7168	74.9356	70.0697	55.3637	59.8416	51.2928	93.011	62.8453	71.2674	68.3904	49.9571	60.554	73.9396	93.9326	68.7721	68.97	86.2895	71.0501	49.1556	63.1037	64.6894	56.5171	78.1569	88.3761	32.058	56.3966	51.02	82.5737	81.0897	76.1809	70.0064	44.7168	60.8012	71.24	44.0393	85.1932	60.1364	98.6165	62.5255
YPEL5	111.689	99.8292	103.331	88.9773	91.9564	68.7013	107.825	91.2347	72.1101	86.5372	54.0328	61.3109	85.6407	93.4262	42.744	72.6648	71.2115	80.5205	67.0752	85.488	45.4155	90.831	49.718	72.6648	68.7721	61.5804	63.5817	75.8944	69.459	61.1914	62.0309	55.5079	72.2424	85.4303	96.174	83.5103	97.4018	84.2251	63.1868	84.385	59.3725	83.844	69.6989	98.3112	118.906	72.6648	57.6307	83.0455	86.1839
B3GNT8	33.6411	35.3137	55.9986	41.5228	46.2997	27.7448	42.9738	43.5989	40.4926	28.4053	44.7168	45.4155	54.4986	31.1421	72.6648	51.2928	45.0522	43.2061	46.1142	27.7836	45.4155	54.4986	44.6188	31.9016	41.5228	50.4959	45.4155	45.2137	30.9894	41.113	38.9909	50.4617	43.9369	50.0798	27.7836	44.4665	34.0133	47.8927	46.337	37.5044	34.5601	39.1272	34.108	37.0448	37.4334	17.5398	17.5398	51.9034	62.5255
MCM2	123.127	122.24	121.997	103.065	106.747	105.694	123.452	134.026	105.946	117.585	98.7496	81.7479	80.4503	93.4262	76.9392	81.2136	85.7445	87.3942	106.202	87.6252	104.456	78.7202	81.5886	102.794	76.5576	89.9073	106.726	83.9682	81.2136	94.6555	92.1603	87.2987	90.831	73.6468	85.488	91.1022	97.4018	87.5281	68.4524	78.5249	96.591	98.7496	84.5285	75.5144	72.6648	67.6535	70.1591	62.2841	101.393
TSPOAP1	73.3376	79.4559	84.6645	71.1819	69.4496	77.9495	81.2596	84.7756	64.8991	81.2525	70.8016	90.831	108.997	76.1251	68.3904	94.0368	78.478	90.3401	62.883	76.9392	63.5817	84.7756	82.8634	86.8433	93.4262	82.5177	88.5603	88.8126	81.2136	81.2699	82.4125	83.7664	86.1839	77.5746	87.6252	73.7494	71.1188	75.9678	91.6209	65.6327	74.4371	68.9384	78.5966	94.0368	88.0786	87.6989	75.1705	72.6648	60.8357
TRIM51	162.15	162.987	160.663	134.949	139.542	115.603	110.169	76.7018	136.455	134.1	104.339	102.185	124.568	114.188	158.153	123.958	103.184	108.997	138.343	132.506	140.788	96.8864	110.909	136.468	101.212	128.087	108.997	122.723	136.781	104.217	106.339	119.09	116.602	130.6	132.506	123.639	85.0333	112.3	126.374	118.373	147.102	100.613	111.222	108.285	132.118	110.25	120.273	114.188	113.222
ZBED6CL	48.4432	41.4257	45.3322	40.7813	46.9428	29.0659	37.5044	42.7915	38.2738	38.3142	42.8536	36.3324	44.1179	55.3637	38.4696	47.0184	37.7857	46.152	51.7038	61.9788	40.874	48.4432	44.6188	33.6739	37.63	35.7166	38.6032	38.7546	49.1556	49.718	34.5601	46.9294	42.247	47.1339	44.8812	32.5365	37.1054	29.7265	51.6026	48.0525	40.7632	48.4432	44.4887	48.4432	33.0295	30.0682	30.0682	36.3324	47.3166
OR8U3	26.2401	21.0524	21.3328	24.4688	25.079	28.4053	15.6268	16.9551	22.1877	17.1753	18.632	24.9785	20.7614	20.7614	25.6464	27.7836	30.5192	35.3505	29.3454	17.0976	22.7078	18.1662	26.7713	23.0401	20.7614	28.327	15.8954	17.7625	25.6464	39.2008	15.9508	28.7632	26.6156	24.5489	29.9208	29.2828	30.9212	39.6354	31.5934	30.4723	31.0155	26.0848	32.625	17.0976	22.0196	27.5625	37.5853	36.3324	23.6583
LEO1	30.277	28.5226	21.3328	27.4347	25.7221	30.3871	23.4403	25.029	31.6175	31.7083	55.896	34.0616	36.3324	31.1421	21.372	57.7044	39.239	41.2422	33.5376	42.744	31.7909	54.4986	52.2677	37.2186	50.6059	45.5695	43.1447	25.8364	34.1952	29.6396	31.0155	38.8555	42.6695	44.1881	44.8812	32.5365	43.2897	51.1957	42.1245	36.3324	44.3078	42.8536	34.108	45.5936	37.4334	37.5853	37.5853	36.3324	37.1774
ZYX	41.0422	39.3884	34.6658	45.2301	41.7984	40.2959	32.8164	50.8654	35.5004	40.9565	63.3488	65.8525	57.0938	51.9034	51.2928	68.3904	79.9313	43.2061	50.3064	66.2532	72.6648	145.33	99.4361	42.5355	48.0107	68.97	45.4155	59.7466	45.9498	53.5425	61.1448	51.4709	59.9907	67.755	76.9392	81.3412	78.8491	99.0884	90.5678	98.4491	83.2987	70.8016	90.4603	88.3376	88.0786	87.6989	72.6648	103.807	77.7345
SGPP2	54.4986	44.1422	39.999	65.25	37.94	54.8289	30.4723	59.7466	41.602	35.0112	54.0328	61.3109	67.4745	58.8239	64.116	72.6648	50.8654	52.0437	74.0622	47.0184	45.4155	30.277	48.4432	37.2186	88.2359	81.2861	36.3324	37.1398	53.43	78.4015	62.0309	57.0217	59.5683	41.2422	64.116	50.9738	71.1188	56.1501	61.0806	60.9447	62.9171	54.0328	51.9034	54.1424	55.0491	72.6648	57.6307	36.3324	59.1458
KREMEN1	50.4617	59.0826	48.6654	22.2443	55.9455	48.8836	50.7872	58.1319	39.9379	39.6354	29.8112	29.5201	20.7614	24.2216	38.4696	53.43	33.4258	31.4226	37.7298	38.4696	63.5817	42.3878	26.7713	30.1293	42.8203	35.7166	20.437	35.525	47.0184	23.9029	33.6739	30.277	34.6425	40.2602	23.5092	35.7901	20.0988	29.7265	32.6465	30.4723	32.7878	31.6744	32.625	32.7704	28.6255	35.0796	50.1137	10.3807	33.7976
IP6K2	56.5171	66.5528	46.6655	74.1478	50.8011	42.9383	48.4432	42.7915	75.993	44.9201	76.3912	72.6648	54.4986	72.6648	47.0184	55.5672	68.3049	56.9535	69.87	79.0764	81.7479	42.3878	76.4893	76.2095	84.3431	71.4332	59.0402	56.5171	74.802	69.7965	75.3233	65.0956	63.793	63.8272	76.9392	68.3266	61.8424	84.2251	62.1337	50.3966	53.1694	76.3912	74.1478	59.8416	55.0491	45.1023	85.1932	51.9034	70.9749
ZXDB	63.9181	63.8364	51.9987	66.733	52.0872	77.9495	53.1313	63.7836	72.1101	62.756	55.896	52.2278	38.9276	62.2841	34.1952	44.8812	43.5989	45.17	43.3194	44.8812	40.874	36.3324	52.2677	38.9909	49.3083	46.8011	54.4986	54.9023	51.2928	48.7619	56.714	50.4617	45.2043	44.1881	47.0184	72.6648	57.2042	47.8927	45.2839	51.5686	46.9663	57.7592	57.8353	48.4432	50.6452	35.0796	40.0909	31.1421	45.6268
SLC7A1	34.9868	31.9182	37.999	47.4546	41.7984	54.8289	44.5365	47.6358	53.8053	40.9565	39.1272	36.3324	18.1662	31.1421	29.9208	29.9208	47.9588	40.2602	40.5246	34.1952	45.4155	24.2216	26.7713	35.4463	23.3566	27.0954	24.9785	46.8284	68.3904	26.7713	47.8524	36.3324	43.0919	42.2242	12.8232	31.4519	55.6582	18.1662	43.1777	46.8805	45.194	24.2216	38.5568	39.8944	24.2216	42.5966	45.1023	41.5228	40.5571
PRCP	43.7335	62.4782	40.6656	53.3864	37.94	52.8471	43.7552	26.6438	46.0395	49.5442	46.58	38.6032	38.9276	31.1421	38.4696	61.9788	50.8654	44.1881	40.5246	25.6464	45.4155	36.3324	48.4432	35.4463	28.5469	33.2534	47.6863	38.7546	44.8812	29.6396	30.1293	40.3693	43.0919	52.0437	40.6068	33.621	41.7436	37.9839	36.859	38.6764	37.2186	40.9904	47.4546	34.1952	35.2314	32.5739	32.5739	62.2841	49.0065
BTBD1	59.2084	54.3288	49.9987	48.1961	49.515	50.2048	44.5365	46.0211	68.782	41.6171	40.9904	72.6648	57.0938	51.9034	21.372	40.6068	61.0385	67.755	65.6778	61.9788	77.2064	48.4432	48.4432	47.8524	50.6059	45.5695	54.4986	56.5171	56.6358	50.6742	62.9171	44.9109	47.3166	47.1339	53.43	57.4811	68.0266	56.1501	55.815	44.5365	70.0064	67.0752	53.3864	55.5672	44.0393	47.608	57.6307	25.9517	57.4559
CHD9	49.7889	48.896	54.6653	60.0597	55.3024	52.8471	46.8805	50.058	56.024	49.5442	42.8536	52.2278	44.1179	38.0625	34.1952	42.744	55.2253	56.9535	61.4856	49.1556	59.0402	66.6094	62.4663	46.0801	51.9034	52.9591	43.1447	51.6728	45.9498	58.3231	59.3725	45.9201	46.4717	40.2602	61.9788	56.3966	52.566	42.9383	43.1777	50.3966	59.3725	52.1696	48.9375	62.6912	61.655	45.1023	50.1137	46.7131	45.6268
TENT5C	40.3693	35.3137	48.6654	43.7472	40.5122	38.3142	39.0671	31.4881	32.7269	36.993	27.948	22.7078	33.7372	27.6818	29.9208	25.6464	50.8654	44.1881	36.3324	42.744	59.0402	30.277	30.5957	53.1694	53.201	55.4223	45.4155	24.2216	37.401	35.3763	42.5355	37.8463	41.8245	45.17	21.372	44.4665	26.283	33.0295	35.8059	51.5686	46.0801	16.7688	32.625	38.4696	39.6354	37.5853	35.0796	46.7131	33.7976
PTBP2	37.6781	42.1049	39.3323	46.7131	36.6539	42.2777	35.9417	39.562	37.1645	38.9748	37.264	54.4986	46.7131	48.4432	38.4696	42.744	40.6923	49.0979	37.7298	29.9208	45.4155	78.7202	35.695	23.0401	41.5228	33.2534	34.0616	40.3693	36.3324	26.7713	41.6494	27.2493	37.5998	35.3505	55.5672	44.4665	27.8291	29.7265	40.0183	37.5044	43.4217	37.264	23.7273	39.8944	44.0393	30.0682	52.6194	20.7614	37.1774
TMEM182	37.0052	30.56	39.3323	43.7472	41.1553	33.6901	39.0671	40.3693	27.18	39.6354	29.8112	40.874	28.5469	27.6818	55.5672	47.0184	39.239	42.2242	41.922	40.6068	49.9571	42.3878	47.1684	47.8524	41.5228	33.2534	38.6032	37.1398	38.4696	46.8497	43.4217	43.397	46.8942	50.0798	29.9208	37.9592	41.7436	31.378	47.3901	33.9884	31.9016	54.0328	48.9375	34.1952	39.6354	30.0682	40.0909	41.5228	43.9369
PLEKHA7	59.2084	51.6124	45.3322	33.3665	50.158	47.5624	36.7231	31.4881	41.602	44.9201	35.4008	31.7909	46.7131	38.0625	25.6464	27.7836	37.7857	37.3144	48.909	25.6464	27.2493	54.4986	42.0691	31.9016	51.9034	44.3379	34.0616	30.6807	36.3324	44.9375	32.7878	35.3232	43.9369	36.3324	44.8812	40.1283	54.1121	52.8471	38.9652	41.0205	43.4217	46.58	48.9375	27.0712	52.8471	37.5853	37.5853	31.1421	30.4178
IGDCC3	22.2031	19.6942	23.9994	25.2102	23.7929	22.46	25.7843	25.029	27.18	27.0842	31.6744	54.4986	12.9759	65.7444	17.0976	47.0184	50.8654	48.1159	48.909	38.4696	27.2493	6.0554	50.9929	37.2186	49.3083	36.9482	49.9571	27.4512	44.8812	34.4202	62.0309	48.4432	40.1346	34.3685	38.4696	32.5365	26.283	34.6809	48.4432	49.2246	28.357	54.0328	40.0398	51.2928	41.8373	55.125	25.0568	57.0938	33.7976
AP4S1	40.3693	42.1049	47.3321	40.0398	35.3678	39.6354	28.9097	34.7176	46.5942	48.223	46.58	29.5201	31.1421	44.983	59.8416	55.5672	39.239	36.3324	33.5376	49.1556	31.7909	36.3324	39.5195	49.6248	28.5469	30.7902	31.7909	58.1319	45.9498	35.3763	37.2186	40.874	29.9954	40.2602	59.8416	32.5365	37.1054	47.8927	38.9652	44.5365	54.0555	42.8536	45.9716	49.868	44.0393	52.6194	20.0455	15.571	38.8672
UGCG	143.311	154.837	143.996	112.705	145.33	128.154	127.359	155.018	150.322	126.833	100.613	84.0187	96.0214	96.8864	76.9392	91.8996	94.4643	111.943	69.87	100.448	99.9141	72.6648	76.4893	129.379	118.08	76.3596	70.3941	116.264	96.174	108.997	101.908	107.988	108.575	119.799	85.488	78.0876	86.5794	79.2707	87.4084	73.8368	88.6156	83.844	86.0114	84.0632	52.8471	97.7217	67.6535	103.807	76.0446
OTUD1	19.5119	19.6942	26.666	20.7614	16.7193	18.4965	14.0642	13.7256	19.4143	14.533	27.948	38.6032	38.9276	31.1421	42.744	44.8812	43.5989	43.2061	51.7038	53.43	45.4155	54.4986	43.3439	42.5355	32.4397	51.7275	56.7694	54.9023	44.8812	45.8936	36.3324	41.8832	48.584	49.0979	27.7836	52.0584	27.8291	44.5898	22.1154	37.5044	51.3971	29.8112	25.2102	45.5936	39.6354	32.5739	40.0909	36.3324	33.7976
PRAC2	88.1397	95.7546	95.3309	94.9092	93.2425	85.216	93.7611	97.6938	80.4305	114.943	100.613	104.456	103.807	114.188	64.116	79.0764	90.1044	99.1777	76.857	81.2136	49.9571	72.6648	91.7871	101.022	102.509	100.992	88.5603	100.116	85.488	87.0066	97.4772	99.4095	100.125	97.2138	89.7624	79.1721	94.3097	108.997	88.4615	69.1488	97.4772	87.5704	109.739	98.3112	99.0884	72.6648	120.273	62.2841	64.2154
ASCC2	46.4248	50.9333	32.6658	21.5029	32.1526	48.8836	44.5365	47.6358	41.0473	35.6718	39.1272	38.6032	64.8793	58.8239	47.0184	51.2928	47.9588	49.0979	47.5116	49.1556	13.6247	36.3324	54.8173	47.8524	37.63	50.4959	54.4986	46.8284	42.744	37.2885	43.4217	39.3601	40.9796	47.1339	47.0184	40.1283	49.4739	26.4236	43.1777	39.8485	37.2186	42.8536	43.0057	59.8416	41.8373	45.1023	67.6535	41.5228	60.8357
UBE2G1	53.8258	63.1573	55.3319	62.2841	67.5204	66.0589	59.382	82.3535	56.024	64.7378	50.3064	34.0616	57.0938	51.9034	34.1952	51.2928	52.3187	50.0798	47.5116	55.5672	49.9571	36.3324	82.8634	54.9417	67.4745	35.7166	43.1447	43.5989	38.4696	57.367	54.9417	58.5356	54.0761	39.2783	70.5276	74.8339	64.9345	46.2413	72.6648	63.2887	67.3479	63.3488	51.9034	72.6648	85.8766	42.5966	67.6535	51.9034	79.4243
DAND5	34.9868	35.9929	33.9991	34.8495	31.5095	23.1206	33.5977	37.9472	34.9457	36.3324	74.528	61.3109	70.0697	69.2046	76.9392	57.7044	62.4918	68.737	79.6518	72.6648	40.874	72.6648	62.4663	77.9818	66.1769	70.2016	86.2895	66.2057	87.6252	81.2699	72.6648	74.1787	68.8626	70.7009	68.3904	70.4957	58.7503	62.756	69.5055	46.8805	70.8925	44.7168	71.1819	68.3904	79.2707	45.1023	52.6194	46.7131	37.1774
FNDC1	22.876	24.448	25.3327	22.2443	26.3651	21.7994	21.8776	22.6068	27.18	25.763	31.6744	18.1662	28.5469	41.5228	29.9208	38.4696	34.8791	32.4046	39.1272	23.5092	27.2493	42.3878	44.6188	31.9016	25.9517	29.5586	40.874	37.1398	36.3324	26.7713	33.6739	35.3232	29.9954	35.3505	40.6068	16.2682	30.9212	26.4236	40.0183	36.3324	35.4463	42.8536	35.5909	28.496	30.8275	40.0909	37.5853	57.0938	45.6268
HSD17B12	24.8944	33.2764	35.3324	36.3324	26.3651	32.3689	36.7231	19.3773	31.0628	26.4236	35.4008	22.7078	28.5469	10.3807	21.372	36.3324	34.8791	37.3144	30.7428	40.6068	36.3324	30.277	35.695	17.7231	33.7372	30.7902	29.5201	25.8364	30.9894	38.2446	29.2432	32.2955	26.1931	33.3865	40.6068	43.382	35.5594	34.6809	36.859	37.5044	36.3324	33.5376	19.2784	29.9208	41.8373	35.0796	32.5739	15.571	33.7976
GPR89A	100.923	112.732	111.997	118.636	98.3869	89.1796	82.8223	94.4643	96.5166	105.694	91.2968	118.08	121.973	107.267	106.86	104.723	88.6511	92.304	78.2544	111.134	49.9571	133.219	93.062	99.2495	121.973	102.223	95.3726	93.6569	107.929	105.173	119.631	98.4003	97.5906	101.142	89.7624	87.8485	120.593	89.1796	94.7802	90.245	81.5264	89.4336	91.9432	112.559	88.0786	107.744	110.25	83.0455	76.0446
RRM2B	60.554	75.3813	65.9983	54.1279	82.9537	51.526	67.1954	62.9762	62.6803	64.7378	124.834	138.517	158.306	155.71	111.134	141.055	93.011	146.312	129.958	113.272	122.622	84.7756	108.36	115.2	120.676	105.918	145.33	134.026	129.301	130.032	152.419	148.862	120.404	108.997	113.272	97.6095	109.77	125.512	126.374	111.341	101.022	96.8864	115.671	126.807	145.33	120.273	117.767	108.997	116.602
RNF183	111.016	131.747	123.997	162.384	121.537	126.833	144.548	114.649	110.384	144.669	100.613	106.726	98.6165	96.8864	85.488	59.8416	114.81	112.925	95.0232	94.0368	90.831	127.163	61.1914	120.517	105.104	117.003	88.5603	143.715	97.2426	114.734	136.468	122.117	123.784	125.691	55.5672	71.5803	80.3951	82.5737	63.1868	76.1809	73.551	81.9808	86.0114	72.6648	81.4727	57.6307	67.6535	46.7131	70.9749
PDE6D	51.8073	50.9333	48.6654	43.7472	51.4441	46.9018	47.6619	56.5171	49.3677	48.8836	39.1272	40.874	38.9276	48.4432	47.0184	47.0184	58.1319	44.1881	32.1402	36.3324	49.9571	78.7202	38.2446	44.3078	51.9034	49.2643	40.874	37.1398	45.9498	34.4202	41.6494	52.9848	44.7818	34.3685	29.9208	45.5511	44.8357	31.378	23.1685	45.7085	33.6739	46.58	38.5568	41.3192	39.6354	25.0568	55.125	46.7131	42.247
UFL1	28.9314	42.784	34.6658	53.3864	32.7956	30.3871	30.4723	24.2216	36.6098	46.9018	42.8536	40.874	38.9276	44.983	42.744	51.2928	56.6786	53.0257	44.7168	29.9208	45.4155	30.277	36.9698	42.5355	62.2841	39.4114	56.7694	48.4432	50.2242	38.2446	53.1694	56.0125	51.5413	63.8272	40.6068	52.0584	57.2042	56.1501	42.1245	58.6007	51.3971	52.1696	51.9034	65.5408	52.8471	52.6194	62.6421	20.7614	67.5952
RILP	32.9683	27.8435	33.9991	39.2983	36.6539	33.0295	33.5977	36.3324	39.9379	44.9201	59.6224	54.4986	64.8793	51.9034	55.5672	51.2928	49.4121	56.9535	58.6908	44.8812	54.4986	36.3324	63.7411	42.5355	68.7721	49.2643	61.3109	64.591	58.773	67.8842	66.4617	69.1325	66.7502	56.9535	59.8416	62.9039	46.3818	82.5737	68.4524	65.6327	67.3479	44.7168	60.8012	72.6648	57.2511	37.5853	47.608	72.6648	40.5571
C5orf67	61.8997	64.5155	55.3319	48.9375	59.8038	47.5624	38.2858	46.8284	48.2583	57.4713	44.7168	61.3109	67.4745	83.0455	42.744	64.116	31.9725	50.0798	43.3194	38.4696	72.6648	60.554	56.0921	46.0801	59.689	43.1063	61.3109	46.8284	44.8812	50.6742	41.6494	51.9755	43.0919	42.2242	53.43	41.2129	46.3818	51.1957	40.0183	32.8164	45.194	44.7168	43.0057	34.1952	55.0491	42.5966	32.5739	62.2841	52.3863
H2BU1	82.7572	71.3066	68.6649	86.7529	86.812	70.6831	87.5103	86.3904	82.0946	76.6284	68.9384	70.3941	70.0697	51.9034	64.116	66.2532	49.4121	61.8633	67.0752	64.116	86.2895	66.6094	79.0389	72.6648	58.3914	65.2752	74.9356	82.3535	67.3218	69.7965	68.234	67.114	76.8895	67.755	64.116	60.7348	72.6648	79.2707	76.8773	42.1925	78.8679	63.3488	60.8012	64.116	57.2511	82.6876	72.6648	67.4745	43.9369
SLC18A2	26.9129	21.7315	28.6659	25.2102	25.7221	22.46	20.3149	18.5699	28.8441	34.3506	24.2216	45.4155	41.5228	72.6648	21.372	40.6068	43.5989	42.2242	33.5376	47.0184	18.1662	42.3878	28.0461	31.9016	37.63	33.2534	36.3324	33.9103	38.4696	24.859	31.0155	36.3324	32.5302	40.2602	25.6464	41.2129	34.0133	31.378	45.2839	30.4723	38.9909	48.4432	43.0057	38.4696	26.4236	37.5853	60.1364	25.9517	40.5571
RPRM	73.3376	73.3439	80.6646	43.0057	81.6675	70.6831	95.3238	87.1978	45.4849	79.9313	42.8536	40.874	64.8793	34.6023	25.6464	59.8416	39.239	52.0437	22.3584	29.9208	36.3324	54.4986	28.0461	42.5355	49.3083	32.0218	43.1447	30.6807	42.744	36.3324	42.5355	51.4709	44.3593	44.1881	36.3324	41.2129	44.8357	33.0295	41.0714	18.7522	23.9262	33.5376	37.0739	37.0448	44.0393	27.5625	65.1478	51.9034	52.3863
CLUH	48.4432	59.7617	58.6652	70.4404	53.3733	46.2413	64.8514	69.4353	38.8285	62.756	67.0752	77.2064	44.1179	69.2046	68.3904	72.6648	61.0385	62.8453	69.87	70.5276	90.831	60.554	67.5655	67.3479	53.201	62.812	70.3941	77.5091	50.2242	56.4109	81.5264	68.1233	60.8357	67.755	79.0764	65.073	74.2109	89.1796	67.3993	85.557	67.3479	83.844	65.25	74.0896	70.4629	37.5853	62.6421	41.5228	45.6268
RNF152	63.9181	50.9333	51.9987	50.4205	64.9482	36.3324	49.2246	46.8284	39.3832	37.6536	55.896	61.3109	57.0938	83.0455	55.5672	42.744	55.2253	42.2242	71.2674	51.2928	54.4986	54.4986	53.5425	54.9417	70.0697	51.7275	77.2064	50.058	56.6358	55.4547	59.3725	74.1787	47.3166	48.1159	38.4696	56.3966	43.2897	54.4986	50.5494	41.0205	48.7386	44.7168	54.8694	66.9656	33.0295	40.0909	45.1023	41.5228	40.5571
NELL2	71.3192	52.2915	57.9985	54.8694	50.158	78.6101	32.035	63.7836	58.7975	53.5077	63.3488	43.1447	57.0938	41.5228	55.5672	70.5276	55.2253	64.8092	62.883	66.2532	77.2064	60.554	71.39	38.9909	70.0697	59.1171	34.0616	58.1319	64.116	69.7965	69.1202	68.1233	61.2581	55.9716	49.1556	63.9884	51.02	66.0589	51.6026	44.5365	46.9663	57.7592	34.108	65.5408	44.0393	85.1932	62.6421	62.2841	59.1458
IQGAP2	84.1028	73.3439	79.3313	57.8353	81.0245	42.9383	53.9126	46.0211	71.0007	75.3072	76.3912	79.4772	85.6407	89.966	102.586	89.7624	66.8516	57.9355	78.2544	76.9392	40.874	48.4432	67.5655	76.2095	57.0938	65.2752	77.2064	54.9023	60.9102	67.8842	73.551	59.5448	71.3974	71.6829	55.5672	81.3412	68.0266	94.134	83.196	84.385	79.7541	89.4336	81.5626	66.9656	52.8471	77.6762	67.6535	62.2841	76.0446
KLC1	85.4485	101.867	96.6642	103.807	85.5259	106.355	107.825	92.8495	97.0713	98.4278	70.8016	45.4155	51.9034	79.5853	51.2928	68.3904	100.277	79.5385	55.896	64.116	95.3726	36.3324	52.2677	63.8033	75.26	67.7384	68.1233	67.8205	87.6252	73.6209	62.0309	73.6741	74.3547	78.5566	47.0184	50.9738	66.4806	62.756	50.5494	76.1809	73.551	76.3912	62.2841	91.1872	57.2511	45.1023	60.1364	36.3324	65.9053
CLEC19A	43.7335	44.1422	37.999	46.7131	42.4414	32.3689	42.9738	36.3324	38.2738	54.8289	46.58	70.3941	33.7372	58.8239	51.2928	49.1556	55.2253	37.3144	57.2934	40.6068	31.7909	36.3324	49.718	46.0801	49.3083	52.9591	59.0402	69.4353	52.3614	52.5864	69.1202	49.9571	46.0492	43.2061	49.1556	43.382	55.6582	61.1045	50.5494	49.2246	46.9663	42.8536	51.9034	56.992	57.2511	47.608	52.6194	51.9034	43.9369
PGM2L1	31.6227	30.56	28.6659	65.9915	27.6512	44.2595	71.8835	40.3693	43.8208	40.9565	44.7168	52.2278	54.4986	58.8239	21.372	44.8812	55.2253	49.0979	44.7168	32.058	49.9571	42.3878	44.6188	54.9417	49.3083	43.1063	31.7909	43.5989	55.5672	52.5864	40.7632	40.874	55.766	56.9535	49.1556	46.6356	61.8424	56.1501	44.2308	46.8805	41.6494	59.6224	47.4546	48.4432	46.2413	30.0682	57.6307	57.0938	64.2154
SERINC1	155.422	162.987	146.663	127.534	147.259	134.1	138.298	108.997	154.205	130.797	111.792	136.247	88.2359	79.5853	115.409	121.82	139.516	141.402	95.0232	134.644	59.0402	145.33	108.36	147.102	119.378	153.951	120.351	135.641	123.958	143.417	144.443	128.677	142.795	129.618	98.3112	86.764	146.876	115.603	122.161	114.857	132.037	130.424	130.5	99.736	110.098	135.307	107.744	114.188	136.88
LRRC8B	49.7889	46.8586	43.9989	48.9375	43.0845	44.9201	50.0059	55.7097	50.4771	56.8107	31.6744	49.9571	49.3083	44.983	29.9208	36.3324	47.9588	36.3324	48.909	47.0184	68.1233	30.277	47.1684	49.6248	49.3083	40.643	52.2278	54.9023	56.6358	34.4202	44.3078	40.3693	37.5998	54.0076	42.744	43.382	37.1054	49.5442	56.8681	66.8048	45.194	33.5376	28.1762	41.3192	52.8471	42.5966	45.1023	51.9034	43.9369
TBX18	21.5303	21.0524	25.3327	24.4688	13.5041	21.7994	19.5336	16.9551	13.8673	11.8906	35.4008	47.6863	33.7372	38.0625	21.372	40.6068	29.0659	30.4407	44.7168	38.4696	49.9571	42.3878	40.7943	37.2186	36.3324	32.0218	40.874	37.1398	41.6754	29.6396	39.877	34.3139	46.0492	55.9716	34.1952	41.2129	41.7436	39.6354	35.8059	45.7085	44.3078	52.1696	35.5909	44.1688	30.8275	45.1023	45.1023	77.8552	55.766
STIP1	183.008	164.345	168.662	223.185	167.836	141.366	179.709	166.322	198.026	148.633	115.518	127.163	70.0697	103.807	85.488	111.134	111.904	95.2498	89.4336	108.997	86.2895	121.108	107.085	134.696	101.212	100.992	113.539	96.8864	106.86	87.9627	93.9326	117.576	106.462	101.142	143.192	110.624	123.685	118.906	93.7271	119.545	113.428	139.74	94.9092	122.533	103.492	142.824	127.79	57.0938	103.083
CDH20	33.6411	42.1049	31.3325	29.6591	38.5831	26.4236	24.2216	21.7994	24.4065	33.6901	33.5376	34.0616	38.9276	31.1421	34.1952	27.7836	34.8791	36.3324	46.1142	42.744	59.0402	30.277	36.9698	37.2186	35.0348	38.1798	34.0616	45.2137	38.4696	38.2446	31.0155	36.3324	32.5302	33.3865	40.6068	40.1283	26.283	34.6809	37.9121	38.6764	32.7878	46.58	51.9034	18.5224	26.4236	32.5739	32.5739	36.3324	40.5571
PTPN21	49.116	47.5377	51.9987	40.0398	50.158	28.4053	35.1604	40.3693	42.1567	46.9018	33.5376	34.0616	23.3566	51.9034	29.9208	53.43	43.5989	30.4407	43.3194	36.3324	27.2493	48.4432	36.9698	31.9016	35.0348	40.643	38.6032	29.0659	49.1556	39.2008	37.2186	31.7909	38.4448	36.3324	57.7044	29.2828	38.6515	41.2868	46.337	36.3324	42.5355	33.5376	59.3182	37.0448	59.453	40.0909	40.0909	31.1421	42.247
PPWD1	302.097	308.316	275.993	284.727	271.368	279.429	271.907	255.942	287.886	298.586	165.825	131.705	173.877	121.108	162.427	138.918	158.409	172.824	157.906	207.308	99.9141	121.108	155.528	173.687	150.52	155.183	106.726	143.715	154.947	153.935	159.508	177.625	153.779	171.842	151.741	149.668	145.33	135.421	166.392	161.738	153.305	186.32	137.915	136.781	99.0884	205.466	167.881	145.33	109.842
NOS1	55.8443	52.2915	53.332	51.162	57.2316	50.8654	55.4753	43.5989	47.1489	62.756	68.9384	99.9141	67.4745	110.727	81.2136	64.116	58.1319	66.7731	90.831	70.5276	72.6648	48.4432	79.0389	67.3479	81.7479	61.5804	74.9356	82.3535	76.9392	68.8404	81.5264	67.6187	71.8199	71.6829	51.2928	60.7348	69.5727	42.9383	65.293	57.4287	62.0309	65.212	62.2841	66.9656	72.6648	42.5966	75.1705	83.0455	52.3863
FSCN3	18.839	19.6942	21.3328	22.2443	19.9346	13.2118	9.37611	12.9182	17.7502	20.4783	31.6744	45.4155	25.9517	20.7614	21.372	32.058	27.6126	29.4587	41.922	38.4696	59.0402	30.277	33.1454	44.3078	40.2252	34.485	40.874	25.8364	25.6464	33.4641	35.4463	35.3232	29.1504	30.4407	38.4696	34.7056	23.1909	39.6354	38.9652	29.3003	38.9909	39.1272	38.5568	34.1952	37.4334	42.5966	25.0568	36.3324	35.4875
SAAL1	74.6833	75.3813	83.3312	83.787	65.5913	66.0589	72.6648	61.3614	67.1179	73.986	57.7592	72.6648	67.4745	76.1251	85.488	79.0764	72.6648	78.5566	74.0622	117.546	95.3726	96.8864	63.7411	60.2586	66.1769	71.4332	70.3941	53.2875	57.7044	58.3231	62.9171	80.2341	59.9907	51.0618	59.8416	69.4112	54.1121	67.7104	67.3993	70.3208	61.1448	54.0328	66.733	61.2664	57.2511	70.1591	37.5853	41.5228	60.8357
TMEM242	34.3139	33.9555	43.3322	25.9517	39.8692	33.0295	26.5656	23.4142	36.0551	27.7448	42.8536	24.9785	44.1179	65.7444	12.8232	59.8416	42.1456	32.4046	47.5116	38.4696	45.4155	36.3324	39.5195	40.7632	37.63	48.0327	36.3324	53.2875	29.9208	54.4986	31.0155	32.2955	36.3324	49.0979	42.744	39.0438	24.737	56.1501	62.1337	44.5365	40.7632	54.0328	45.9716	47.0184	15.4138	27.5625	32.5739	31.1421	18.5887
TP53I3	45.7519	55.008	47.3321	49.679	43.0845	50.2048	44.5365	44.4063	43.8208	44.2595	50.3064	47.6863	51.9034	55.3637	72.6648	57.7044	62.4918	56.9535	58.6908	47.0184	45.4155	54.4986	44.6188	67.3479	49.3083	71.4332	81.7479	66.2057	50.2242	66.9281	54.9417	58.0309	55.3436	71.6829	57.7044	61.8193	54.1121	56.1501	51.6026	37.5044	50.5109	48.4432	50.4205	55.5672	57.2511	45.1023	70.1591	51.9034	52.3863
NPPC	34.3139	31.9182	29.3326	27.4347	23.7929	27.7448	31.2537	31.4881	19.969	18.4965	40.9904	40.874	36.3324	34.6023	34.1952	29.9208	39.239	39.2783	36.3324	38.4696	31.7909	42.3878	25.4964	30.1293	35.0348	36.9482	38.6032	35.525	24.5778	43.9813	47.8524	36.837	40.5571	47.1339	40.6068	45.5511	46.3818	41.2868	46.337	38.6764	34.5601	48.4432	26.6932	32.7704	35.2314	45.1023	35.0796	36.3324	57.4559
LAMP1	298.06	272.323	309.325	301.04	273.297	278.108	289.097	293.081	289.55	270.842	184.457	215.724	171.281	152.25	136.781	198.76	210.728	183.626	177.47	265.013	195.287	157.44	183.574	219.767	154.413	208.142	172.579	208.306	189.142	186.443	179.89	211.434	190.534	164.969	226.543	242.939	224.179	186.616	210.623	220.339	231.287	152.782	182.404	266.438	222.398	240.546	157.858	150.52	179.127
CLDN9	34.9868	33.2764	32.6658	58.5767	36.6539	41.6171	39.8485	48.4432	43.2661	49.5442	70.8016	63.5817	70.0697	48.4432	72.6648	55.5672	65.3983	60.8813	58.6908	40.6068	63.5817	24.2216	65.0159	76.2095	58.3914	73.8964	74.9356	64.591	64.116	51.6303	79.7541	71.151	68.0177	59.8994	49.1556	75.9185	68.0266	59.453	75.8242	65.6327	71.7787	65.212	78.5966	61.2664	68.2609	45.1023	52.6194	57.0938	43.9369
ATP8B2	57.1899	51.6124	59.3318	52.6449	53.3733	52.1866	60.1634	57.3245	62.6803	73.986	78.2544	70.3941	85.6407	65.7444	76.9392	59.8416	58.1319	78.5566	64.2804	85.488	63.5817	90.831	71.39	83.2987	68.7721	88.6757	65.8525	69.4353	75.8706	85.0943	81.5264	84.271	69.7075	68.737	81.2136	63.9884	81.9412	69.3619	90.5678	72.6648	64.6894	89.4336	72.6648	72.6648	72.6648	80.1819	80.1819	67.4745	72.6648
KRTAP19-5	28.9314	33.9555	25.3327	30.4006	23.7929	15.8541	26.5656	20.1847	33.8363	21.1389	50.3064	29.5201	46.7131	41.5228	21.372	36.3324	26.1593	46.152	30.7428	27.7836	45.4155	30.277	40.7943	28.357	41.5228	49.2643	36.3324	43.5989	23.5092	32.5079	29.2432	35.3232	34.6425	32.4046	32.058	33.621	40.1976	33.0295	29.4872	39.8485	32.7878	39.1272	26.6932	35.62	41.8373	32.5739	20.0455	46.7131	32.1077
LYSMD3	43.7335	46.1795	31.3325	37.0739	26.3651	29.7265	25.003	31.4881	31.6175	27.0842	48.4432	49.9571	41.5228	31.1421	68.3904	68.3904	50.8654	54.9896	41.922	70.5276	27.2493	12.1108	50.9929	42.5355	46.7131	36.9482	52.2278	30.6807	50.2242	40.1569	37.2186	42.8924	37.5998	48.1159	42.744	42.2974	43.2897	56.1501	36.859	43.3645	47.8524	50.3064	41.5228	48.4432	35.2314	47.608	37.5853	72.6648	42.247
OR5F1	46.4248	52.9706	52.6653	43.7472	53.3733	41.6171	41.4111	22.6068	51.0318	52.8471	63.3488	47.6863	38.9276	38.0625	29.9208	25.6464	36.3324	42.2242	47.5116	23.5092	31.7909	30.277	45.8936	40.7632	46.7131	51.7275	40.874	37.1398	43.8126	48.7619	47.8524	42.3878	39.7122	48.1159	55.5672	48.8047	57.2042	46.2413	58.9744	32.8164	55.8279	50.3064	51.9034	35.62	66.0589	47.608	32.5739	46.7131	52.3863
EIF3C	437.335	472.661	429.989	526.449	425.7	517.241	530.531	537.72	436.544	492.8	264.574	270.222	269.898	259.517	277.836	301.345	353.151	359.396	294.852	301.345	267.952	326.992	263.888	303.065	293.254	312.828	304.284	272.897	332.335	285.879	315.472	334.056	307.136	274.948	380.422	334.041	357.14	290.659	307.509	329.336	404.087	283.207	361.841	418.891	279.649	388.381	310.705	332.182	353.185
CINP	74.6833	63.1573	59.3318	50.4205	64.3052	58.7925	67.1954	73.4722	54.3599	56.1501	24.2216	56.7694	18.1662	62.2841	12.8232	57.7044	40.6923	40.2602	41.922	49.1556	45.4155	30.277	35.695	51.3971	44.1179	54.1907	27.2493	41.9841	51.2928	54.4986	46.9663	45.4155	43.0919	45.17	42.744	46.6356	43.2897	37.9839	51.6026	55.0846	45.194	57.7592	38.5568	49.868	41.8373	45.1023	50.1137	46.7131	50.6964
CDH19	50.4617	37.3511	45.3322	35.5909	43.0845	39.6354	31.2537	24.2216	41.602	36.3324	24.2216	49.9571	46.7131	44.983	59.8416	44.8812	39.239	43.2061	68.4726	32.058	59.0402	48.4432	56.0921	28.357	38.9276	49.2643	20.437	48.4432	45.9498	37.2885	42.5355	47.434	34.6425	47.1339	38.4696	36.8747	27.8291	42.9383	49.4963	48.0525	47.8524	33.5376	45.9716	47.0184	50.6452	40.0909	55.125	36.3324	37.1774
TEX46	30.9498	33.2764	28.6659	37.0739	33.4387	34.3506	29.691	29.0659	27.7347	33.6901	37.264	43.1447	23.3566	44.983	47.0184	29.9208	40.6923	52.0437	46.1142	27.7836	22.7078	42.3878	40.7943	24.8124	35.0348	30.7902	31.7909	46.8284	44.8812	41.113	34.5601	29.7724	40.9796	29.4587	42.744	34.7056	29.3751	51.1957	32.6465	31.6444	34.5601	37.264	41.5228	35.62	37.4334	40.0909	30.0682	15.571	33.7976
SLITRK3	32.9683	39.3884	33.9991	30.4006	32.1526	27.7448	24.2216	16.1477	37.1645	27.7448	26.0848	34.0616	38.9276	58.8239	34.1952	40.6068	40.6923	43.2061	46.1142	51.2928	36.3324	42.3878	47.1684	30.1293	40.2252	50.4959	47.6863	33.9103	39.5382	44.9375	40.7632	36.837	47.3166	31.4226	40.6068	46.6356	44.8357	37.9839	37.9121	36.3324	39.877	42.8536	43.0057	39.8944	41.8373	40.0909	47.608	25.9517	30.4178
TMEM176B	108.324	96.4337	105.331	117.895	97.7438	142.027	123.452	94.4643	96.5166	100.41	109.929	99.9141	103.807	93.4262	111.134	89.7624	119.17	94.2679	103.408	126.095	68.1233	78.7202	107.085	113.428	133.651	83.7493	99.9141	124.338	95.1054	101.348	109.883	90.831	133.078	129.618	94.0368	106.286	119.047	92.4825	110.577	99.6211	112.542	91.2968	80.0796	113.984	92.4825	105.239	100.227	83.0455	125.051
KRTAP10-6	59.8812	50.2542	61.9984	53.3864	72.6648	51.526	60.1634	67.0131	53.8053	57.4713	100.613	86.2895	75.26	76.1251	85.488	70.5276	63.945	68.737	76.857	59.8416	90.831	42.3878	62.4663	53.1694	72.6648	75.128	72.6648	59.7466	89.7624	62.1475	73.551	89.3172	74.3547	65.7911	59.8416	56.3966	58.7503	61.1045	75.8242	70.3208	61.1448	72.6648	50.4205	71.24	59.453	67.6535	62.6421	57.0938	60.8357
KRTAP10-2	89.4854	85.5679	98.6642	71.9233	83.5967	66.7195	71.8835	87.1978	70.4461	69.3619	136.014	145.33	142.734	141.869	119.683	106.86	94.4643	108.015	125.766	115.409	145.33	84.7756	128.757	99.2495	111.592	124.392	124.893	125.952	116.477	111.866	134.696	142.302	124.629	137.474	126.095	103.032	91.2175	127.163	129.533	125.405	97.4772	102.476	111.222	96.8864	121.108	102.733	135.307	129.759	79.4243
TG	37.0052	24.448	41.3323	28.9176	41.1553	33.0295	24.2216	21.7994	27.18	38.3142	48.4432	47.6863	31.1421	48.4432	64.116	74.802	52.3187	48.1159	50.3064	51.2928	81.7479	18.1662	57.367	26.5847	49.3083	46.8011	43.1447	50.058	57.7044	53.5425	53.1694	55.0032	52.3863	50.0798	53.43	43.382	37.1054	34.6809	42.1245	45.7085	64.6894	57.7592	47.4546	45.5936	44.0393	32.5739	47.608	31.1421	59.1458
DEFB115	20.8575	23.0898	23.3327	23.7273	20.5776	19.8177	23.4403	12.9182	15.5314	18.4965	33.5376	24.9785	44.1179	24.2216	21.372	51.2928	42.1456	36.3324	41.922	42.744	36.3324	30.277	39.5195	21.2678	37.63	36.9482	31.7909	37.1398	34.1952	39.2008	31.0155	23.717	30.8403	33.3865	17.0976	26.0292	38.6515	44.5898	35.8059	30.4723	34.5601	22.3584	40.0398	48.4432	26.4236	27.5625	40.0909	67.4745	28.728
TFAP4	54.4986	50.2542	64.665	61.5427	46.9428	52.8471	63.2887	45.2137	56.5787	57.4713	55.896	38.6032	46.7131	65.7444	51.2928	55.5672	31.9725	33.3865	60.0882	38.4696	40.874	48.4432	48.4432	62.0309	58.3914	48.0327	49.9571	50.058	55.5672	39.2008	62.0309	53.994	50.2739	40.2602	55.5672	44.4665	51.02	47.8927	54.7619	53.9126	43.4217	50.3064	38.5568	44.1688	59.453	85.1932	42.5966	46.7131	57.4559
TMEM62	39.0237	35.9929	52.6653	51.9034	38.5831	50.2048	39.8485	44.4063	54.3599	48.8836	31.6744	36.3324	38.9276	44.983	38.4696	36.3324	40.6923	45.17	41.922	68.3904	36.3324	60.554	40.7943	37.2186	40.2252	45.5695	49.9571	40.3693	33.1266	37.2885	42.5355	43.9017	44.7818	36.3324	36.3324	46.6356	34.0133	29.7265	30.5403	41.0205	34.5601	57.7592	43.0057	41.3192	48.4432	47.608	55.125	46.7131	47.3166
FAM107A	34.9868	24.448	31.3325	42.2642	28.9373	21.1389	25.7843	35.525	29.9534	29.7265	46.58	49.9571	49.3083	48.4432	55.5672	40.6068	58.1319	54.0076	55.896	64.116	31.7909	36.3324	68.8404	53.1694	57.0938	39.4114	38.6032	48.4432	54.4986	48.7619	53.1694	49.9571	56.1885	36.3324	42.744	59.6502	34.0133	52.8471	57.9212	56.2566	45.194	48.4432	41.5228	45.5936	30.8275	40.0909	57.6307	31.1421	49.0065
CALR3	39.6965	40.7466	27.9993	30.4006	32.1526	32.3689	28.1283	41.9841	28.2894	36.993	35.4008	36.3324	38.9276	38.0625	38.4696	44.8812	55.2253	44.1881	39.1272	23.5092	45.4155	66.6094	31.8705	33.6739	40.2252	36.9482	36.3324	24.2216	30.9894	42.0691	40.7632	49.4525	43.5144	35.3505	66.2532	34.7056	52.566	49.5442	48.4432	48.0525	38.1047	39.1272	37.0739	35.62	48.4432	55.125	30.0682	25.9517	37.1774
C16orf86	16.8206	20.3733	25.9993	25.2102	14.7902	25.1024	28.1283	20.9921	21.633	20.4783	42.8536	45.4155	28.5469	27.6818	42.744	51.2928	33.4258	36.3324	36.3324	34.1952	31.7909	30.277	36.9698	28.357	28.5469	35.7166	29.5201	38.7546	26.715	31.5518	38.1047	28.2585	34.6425	31.4226	34.1952	53.1429	44.8357	37.9839	32.6465	37.5044	31.9016	27.948	32.625	38.4696	35.2314	35.0796	32.5739	46.7131	64.2154
UBE2Q2L	41.715	44.1422	45.9988	52.6449	48.2289	59.453	48.4432	50.058	65.4538	53.5077	63.3488	99.9141	72.6648	76.1251	47.0184	70.5276	61.0385	59.8994	79.6518	83.3508	81.7479	90.831	65.0159	76.2095	72.6648	84.9809	70.3941	88.8126	89.7624	71.7087	77.0956	78.7202	71.3974	86.4122	68.3904	65.073	71.1188	87.5281	64.2399	59.7727	85.071	67.0752	77.1137	89.7624	68.2609	90.2046	70.1591	88.2359	74.3547
RBM24	34.9868	46.1795	38.6657	28.1762	46.2997	29.7265	33.5977	33.1029	33.8363	29.7265	33.5376	38.6032	41.5228	27.6818	34.1952	34.1952	34.8791	52.0437	33.5376	40.6068	27.2493	30.277	34.4202	35.4463	32.4397	40.643	18.1662	38.7546	27.7836	44.9375	36.3324	28.2585	35.4875	29.4587	42.744	34.7056	32.4673	26.4236	33.6996	33.9884	28.357	48.4432	35.5909	28.496	19.8177	32.5739	30.0682	36.3324	27.0381
PLPBP	82.7572	91.6799	65.9983	88.2359	77.8092	88.519	115.639	104.96	88.1962	94.4643	78.2544	59.0402	77.8552	86.5057	115.409	81.2136	91.5577	66.7731	74.0622	85.488	63.5817	72.6648	82.8634	70.8925	68.7721	77.5913	84.0187	40.3693	84.4194	73.6209	85.071	80.2341	80.6918	81.5024	106.86	59.6502	95.8557	82.5737	83.196	57.4287	79.7541	89.4336	72.6648	59.8416	92.4825	55.125	60.1364	77.8552	76.0446
FAM200B	63.2453	62.4782	82.6646	60.0597	80.3814	62.0954	67.9768	58.9392	74.3289	52.1866	40.9904	54.4986	31.1421	27.6818	29.9208	40.6068	36.3324	52.0437	48.909	53.43	27.2493	42.3878	39.5195	37.2186	50.6059	44.3379	31.7909	32.2955	43.8126	38.2446	44.3078	45.4155	48.1616	49.0979	34.1952	24.9446	54.1121	47.8927	49.4963	41.0205	42.5355	61.4856	59.3182	62.6912	37.4334	50.1137	45.1023	15.571	28.728
PROB1	37.0052	35.9929	31.3325	27.4347	36.0109	31.0477	27.347	39.562	33.8363	32.3689	40.9904	54.4986	38.9276	58.8239	51.2928	44.8812	55.2253	54.9896	54.4986	47.0184	49.9571	36.3324	49.718	49.6248	46.7131	54.1907	43.1447	56.5171	52.3614	51.6303	53.1694	56.5171	45.2043	50.0798	57.7044	56.3966	38.6515	54.4986	61.0806	43.3645	50.5109	40.9904	44.4887	52.7176	46.2413	57.6307	45.1023	31.1421	40.5571
FHL2	43.7335	35.9929	46.6655	34.8495	31.5095	38.3142	33.5977	29.8733	36.0551	46.2413	55.896	56.7694	88.2359	76.1251	106.86	59.8416	72.6648	89.3581	57.2934	55.5672	45.4155	90.831	85.413	86.8433	84.3431	73.8964	54.4986	67.8205	94.0368	74.5771	76.2095	59.0402	77.312	77.5746	68.3904	68.3266	49.4739	67.7104	68.4524	48.0525	57.6002	54.0328	59.3182	65.5408	68.2609	72.6648	37.5853	31.1421	76.0446
CYB5R3	129.855	122.24	146.663	92.6847	136.97	121.548	106.263	122.723	113.157	126.833	87.5704	86.2895	106.402	69.2046	34.1952	72.6648	84.2912	108.997	99.2154	91.8996	86.2895	72.6648	81.5886	95.7049	81.7479	70.2016	90.831	80.7387	84.4194	87.0066	85.071	94.868	97.5906	93.2859	111.134	106.286	102.04	107.346	69.5055	85.557	112.542	104.339	103.807	78.364	127.714	70.1591	105.239	88.2359	98.013
DNLZ	20.8575	25.8062	17.3329	30.4006	27.6512	24.4418	28.1283	28.2585	26.6253	22.46	14.9056	24.9785	28.5469	20.7614	8.5488	19.2348	29.0659	35.3505	25.1532	21.372	27.2493	36.3324	36.9698	19.4954	36.3324	25.8638	43.1447	27.4512	27.7836	31.5518	21.2678	23.717	29.9954	32.4046	27.7836	32.5365	41.7436	29.7265	25.2747	29.3003	28.357	39.1272	26.6932	39.8944	35.2314	20.0455	25.0568	46.7131	37.1774
NTPCR	71.992	53.6497	63.3317	74.1478	66.8774	66.7195	57.038	50.8654	56.024	65.3983	67.0752	68.1233	80.4503	62.2841	64.116	74.802	75.5714	63.8272	71.2674	70.5276	86.2895	66.6094	80.3138	54.9417	67.4745	81.2861	47.6863	64.591	58.773	67.8842	73.551	62.5725	70.5525	72.6648	94.0368	62.9039	88.1254	84.2251	60.0275	67.9768	67.3479	72.6648	83.0455	68.3904	74.8668	57.6307	70.1591	46.7131	55.766
FBXL14	32.9683	27.8435	33.3325	37.8154	27.0082	38.3142	18.7522	26.6438	33.8363	17.8359	52.1696	40.874	57.0938	62.2841	42.744	47.0184	46.5055	58.9174	48.909	68.3904	40.874	60.554	50.9929	62.0309	59.689	50.4959	27.2493	54.9023	50.2242	52.5864	55.8279	59.5448	54.0761	59.8994	42.744	53.1429	58.7503	47.8927	48.4432	76.1809	50.5109	65.212	51.9034	65.5408	44.0393	57.6307	45.1023	41.5228	42.247
C6orf62	111.689	121.561	111.331	114.188	108.676	122.209	121.108	116.264	107.056	142.687	93.16	70.3941	64.8793	89.966	72.6648	70.5276	88.6511	77.5746	92.2284	98.3112	81.7479	60.554	85.413	72.6648	75.26	78.8229	72.6648	69.4353	73.7334	82.226	90.388	74.6833	79.8468	81.5024	96.174	84.5949	120.593	89.1796	106.364	80.8689	85.9572	91.2968	108.256	86.9128	94.6845	105.239	87.6989	62.2841	99.7029
GTPBP10	69.9735	66.5528	52.6653	69.6989	65.5913	69.3619	75.0089	65.3983	68.782	64.7378	63.3488	77.2064	62.2841	58.8239	29.9208	42.744	53.772	52.0437	50.3064	64.116	68.1233	66.6094	53.5425	56.714	54.4986	59.1171	65.8525	48.4432	58.773	47.8058	45.194	49.4525	70.13	73.6468	44.8812	48.8047	57.2042	59.453	64.2399	59.7727	68.234	67.0752	72.6648	49.868	72.6648	42.5966	62.6421	57.0938	65.9053
SPEN	38.3509	47.5377	32.6658	37.0739	45.0136	42.2777	47.6619	54.0949	41.0473	42.2777	50.3064	38.6032	31.1421	41.5228	34.1952	47.0184	47.9588	60.8813	44.7168	59.8416	49.9571	36.3324	45.8936	53.1694	44.1179	50.4959	43.1447	56.5171	67.3218	47.8058	40.7632	41.3786	46.0492	54.9896	47.0184	48.8047	58.7503	36.3324	62.1337	62.1167	49.6248	59.6224	44.4887	45.5936	41.8373	35.0796	55.125	51.9034	60.8357
PCBP1	305.461	287.943	293.326	310.679	328.599	317.743	309.412	352.828	278.456	329.634	134.15	154.413	103.807	193.773	136.781	183.799	161.316	162.023	121.574	141.055	131.705	133.219	122.383	136.468	154.413	153.951	136.247	169.551	148.535	152.022	126.72	155.927	168.143	144.348	156.016	157.26	200.988	140.375	128.48	103.137	123.176	163.962	142.364	163.852	123.31	172.892	177.904	150.52	172.368
SH3PXD2B	119.09	133.106	102.664	83.0455	97.7438	108.337	107.044	91.2347	104.282	120.888	67.0752	70.3941	83.0455	69.2046	76.9392	72.6648	66.8516	86.4122	65.6778	87.6252	113.539	90.831	79.0389	60.2586	88.2359	72.6648	84.0187	72.6648	66.2532	98.48	79.7541	69.6371	85.7614	73.6468	102.586	86.764	97.4018	56.1501	76.8773	101.965	91.2741	117.382	91.9432	91.1872	79.2707	87.6989	102.733	67.4745	103.083
SLC24A2	29.6042	30.56	27.9993	23.7273	21.8638	21.1389	19.5336	19.3773	26.6253	29.7265	37.264	49.9571	25.9517	27.6818	21.372	23.5092	43.5989	33.3865	34.935	36.3324	45.4155	42.3878	36.9698	30.1293	32.4397	30.7902	31.7909	33.9103	36.3324	28.6835	31.0155	34.3139	30.4178	45.17	64.116	43.382	46.3818	41.2868	50.5494	37.5044	23.0401	31.6744	20.7614	38.4696	33.0295	40.0909	60.1364	51.9034	21.9684
SLC45A3	54.4986	59.0826	57.9985	58.5767	60.4468	58.1319	67.1954	76.7018	51.5865	59.453	93.16	49.9571	70.0697	55.3637	55.5672	61.9788	47.9588	56.9535	76.857	34.1952	68.1233	72.6648	68.8404	53.1694	59.689	72.6648	95.3726	83.9682	70.5276	59.2792	83.2987	67.114	58.7233	66.7731	74.802	69.4112	46.3818	54.4986	75.8242	77.3529	65.5756	54.0328	63.7671	62.6912	59.453	57.6307	45.1023	77.8552	52.3863
AZU1	28.2585	27.8435	31.3325	20.7614	27.6512	25.1024	28.9097	24.2216	23.2971	16.5147	37.264	34.0616	25.9517	27.6818	42.744	27.7836	39.239	40.2602	40.5246	44.8812	31.7909	6.0554	29.3209	54.9417	36.3324	39.4114	52.2278	62.9762	47.0184	43.0252	30.1293	39.8647	39.2897	28.4768	36.3324	47.7202	43.2897	41.2868	31.5934	25.7843	43.4217	44.7168	34.108	27.0712	48.4432	37.5853	37.5853	25.9517	40.5571
SQLE	40.3693	46.1795	39.999	26.6932	46.9428	32.3689	41.4111	44.4063	24.9612	35.6718	24.2216	34.0616	25.9517	38.0625	29.9208	25.6464	27.6126	32.4046	16.7688	29.9208	9.0831	48.4432	28.0461	28.357	25.9517	27.0954	29.5201	41.9841	28.8522	29.6396	24.8124	34.3139	27.0381	38.2963	10.686	22.7755	41.7436	26.4236	16.8498	23.4403	34.5601	7.4528	23.7273	48.4432	30.8275	22.5512	25.0568	5.19034	35.4875
CCDC185	32.9683	23.7689	25.3327	22.9858	22.5068	23.1206	28.1283	24.2216	18.3049	25.763	39.1272	38.6032	36.3324	51.9034	55.5672	55.5672	42.1456	32.4046	57.2934	42.744	36.3324	18.1662	35.695	23.0401	46.7131	33.2534	38.6032	56.5171	39.5382	44.9375	42.5355	37.8463	38.8672	38.2963	34.1952	49.8893	44.8357	33.0295	52.6557	43.3645	54.9417	33.5376	41.5228	41.3192	41.8373	30.0682	30.0682	20.7614	45.6268
OR52Z1	22.876	21.7315	23.3327	21.5029	22.5068	18.4965	12.5015	11.3034	15.5314	22.46	27.948	38.6032	25.9517	44.983	34.1952	40.6068	34.8791	34.3685	51.7038	40.6068	18.1662	18.1662	28.0461	37.2186	41.5228	19.7057	34.0616	29.0659	35.2638	24.859	31.9016	34.8186	29.9954	27.4948	34.1952	29.2828	21.6448	37.9839	47.3901	38.6764	32.7878	16.7688	35.5909	29.9208	30.8275	52.6194	22.5512	20.7614	32.1077
INO80	20.1847	23.0898	13.9996	29.6591	15.4332	17.8359	17.9709	21.7994	17.1955	15.8541	24.2216	31.7909	25.9517	20.7614	17.0976	19.2348	36.3324	33.3865	23.7558	36.3324	31.7909	18.1662	28.0461	21.2678	12.9759	22.1689	29.5201	22.6068	28.8522	21.0346	31.9016	27.2493	30.4178	28.4768	27.7836	27.1137	23.1909	26.4236	29.4872	33.9884	26.5847	24.2216	31.1421	25.6464	30.8275	40.0909	22.5512	57.0938	32.1077
TNFRSF1A	19.5119	23.0898	33.3325	30.4006	23.1499	33.0295	23.4403	19.3773	27.18	23.1206	31.6744	31.7909	57.0938	34.6023	38.4696	38.4696	43.5989	50.0798	41.922	47.0184	22.7078	42.3878	35.695	46.0801	50.6059	34.485	40.874	53.2875	41.6754	48.7619	36.3324	42.8924	43.9369	51.0618	49.1556	43.382	57.2042	46.2413	55.815	44.5365	49.6248	26.0848	43.0057	47.0184	37.4334	35.0796	37.5853	57.0938	42.247
BRAP	59.2084	76.7395	59.3318	83.787	59.8038	74.6466	66.4141	76.7018	62.6803	70.0225	87.5704	86.2895	46.7131	51.9034	85.488	49.1556	56.6786	76.5927	82.4466	72.6648	81.7479	78.7202	84.1382	76.2095	89.5334	80.0545	77.2064	79.1239	85.488	76.4893	63.8033	65.0956	76.0446	81.5024	59.8416	67.2421	60.2963	66.0589	71.6117	63.2887	73.551	72.6648	47.4546	64.116	83.6746	67.6535	52.6194	36.3324	60.8357
C19orf25	49.7889	50.9333	44.6655	58.5767	50.8011	53.5077	46.8805	64.591	58.2428	48.8836	68.9384	63.5817	28.5469	51.9034	51.2928	70.5276	55.2253	71.6829	67.0752	85.488	49.9571	72.6648	62.4663	56.714	92.1286	55.4223	70.3941	62.9762	58.773	69.7965	54.9417	62.5725	66.3278	66.7731	79.0764	54.2275	57.2042	79.2707	55.815	64.4607	48.7386	76.3912	63.7671	66.9656	74.8668	57.6307	57.6307	36.3324	67.5952
BRINP3	67.9551	46.8586	46.6655	40.7813	49.515	47.5624	27.347	41.9841	47.7036	41.6171	63.3488	56.7694	57.0938	51.9034	47.0184	79.0764	55.2253	57.9355	72.6648	59.8416	68.1233	72.6648	56.0921	51.3971	60.9866	49.2643	45.4155	58.1319	50.2242	58.3231	64.6894	60.0494	53.6537	54.0076	57.7044	62.9039	80.3951	47.8927	60.0275	70.3208	73.551	59.6224	78.5966	55.5672	92.4825	107.744	87.6989	72.6648	76.0446
PRELID3B	233.469	209.166	198.662	213.546	199.989	180.341	214.088	184.892	210.229	196.195	227.31	224.807	223.185	238.756	179.525	196.622	220.901	210.139	215.2	269.287	213.453	284.604	203.971	209.133	242.649	201.984	204.37	177.625	216.926	204.609	231.287	216.985	216.305	225.85	198.76	216.91	207.172	246.07	247.482	225.027	207.361	163.962	194.267	202.322	200.379	240.546	207.972	186.852	207.855
POLR3F	41.715	48.2168	45.9988	46.7131	46.9428	40.2959	31.2537	41.9841	42.7114	43.5989	24.2216	31.7909	25.9517	41.5228	34.1952	32.058	37.7857	38.2963	23.7558	49.1556	18.1662	36.3324	39.5195	37.2186	27.2493	41.8746	31.7909	40.3693	32.058	34.4202	31.0155	32.8001	39.2897	41.2422	42.744	47.7202	27.8291	29.7265	26.3278	36.3324	31.9016	33.5376	43.0057	42.744	44.0393	42.5966	40.0909	31.1421	30.4178
AP5B1	30.9498	31.9182	41.9989	36.3324	32.7956	37.6536	32.8164	24.2216	38.2738	28.4053	44.7168	43.1447	38.9276	65.7444	68.3904	32.058	45.0522	38.2963	33.5376	34.1952	27.2493	24.2216	38.2446	28.357	41.5228	35.7166	52.2278	40.3693	34.1952	34.4202	38.1047	42.3878	44.7818	40.2602	42.744	42.2974	40.1976	46.2413	36.859	45.7085	40.7632	31.6744	41.5228	32.7704	44.0393	47.608	27.5625	31.1421	45.6268
FAM207A	55.8443	50.2542	74.6648	51.9034	73.3079	52.1866	45.3178	56.5171	66.0085	64.7378	95.0232	68.1233	85.6407	62.2841	55.5672	72.6648	68.3049	68.737	88.0362	70.5276	104.456	54.4986	84.1382	76.2095	86.9383	84.9809	84.0187	87.1978	60.9102	62.1475	77.0956	77.711	79.8468	89.3581	76.9392	85.6794	63.3885	51.1957	80.0366	80.8689	72.6648	78.2544	72.6648	76.9392	85.8766	80.1819	80.1819	83.0455	87.8737
ARID1B	91.5039	85.5679	75.3314	57.8353	76.5231	76.6284	92.9797	59.7466	77.1024	77.9495	87.5704	52.2278	83.0455	55.3637	38.4696	51.2928	71.2115	68.737	85.2414	72.6648	95.3726	78.7202	72.6648	56.714	58.3914	51.7275	93.1018	56.5171	64.116	74.5771	78.8679	66.6094	66.7502	59.8994	66.2532	58.5657	75.7569	46.2413	58.9744	71.4928	77.9818	74.528	69.6989	69.8152	70.4629	65.1478	60.1364	77.8552	65.9053
LGI1	20.1847	20.3733	20.6661	29.6591	26.3651	26.4236	21.8776	15.3404	23.8518	27.0842	24.2216	45.4155	25.9517	48.4432	25.6464	40.6068	33.4258	38.2963	40.5246	25.6464	31.7909	24.2216	36.9698	23.0401	44.1179	35.7166	29.5201	41.9841	43.8126	37.2885	29.2432	30.277	43.5144	42.2242	36.3324	49.8893	26.283	21.4692	37.9121	36.3324	42.5355	33.5376	31.1421	42.744	28.6255	25.0568	32.5739	31.1421	32.1077
LY6G6F	43.7335	52.9706	46.6655	40.0398	56.5885	42.9383	47.6619	49.2506	49.3677	52.8471	52.1696	47.6863	54.4986	48.4432	55.5672	55.5672	39.239	34.3685	65.6778	66.2532	49.9571	36.3324	49.718	49.6248	42.8203	48.0327	49.9571	45.2137	54.4986	51.6303	43.4217	44.4063	46.0492	47.1339	64.116	54.2275	52.566	47.8927	44.2308	51.5686	46.9663	37.264	54.8694	54.1424	46.2413	47.608	50.1137	25.9517	49.0065
SLC30A6	74.6833	73.3439	75.9981	69.6989	61.7329	70.6831	60.1634	59.7466	59.3522	61.4348	59.6224	65.8525	83.0455	55.3637	68.3904	64.116	84.2912	70.7009	71.2674	59.8416	72.6648	54.4986	66.2907	86.8433	80.4503	76.3596	84.0187	90.4273	78.0078	91.7871	90.388	90.3264	84.494	70.7009	87.6252	70.4957	78.8491	75.9678	75.8242	73.8368	63.8033	67.0752	74.1478	62.6912	66.0589	67.6535	65.1478	51.9034	59.1458
MBOAT2	76.7018	83.5306	61.3318	78.5966	55.3024	93.1431	87.5103	99.3086	67.6726	92.4825	68.9384	72.6648	72.6648	83.0455	59.8416	104.723	130.797	105.069	96.4206	74.802	77.2064	48.4432	68.8404	101.022	101.212	97.297	106.726	90.4273	111.134	113.778	88.6156	104.96	113.644	108.015	83.3508	52.0584	86.5794	67.7104	67.3993	58.6007	60.2586	87.5704	65.25	88.3376	70.4629	62.6421	82.6876	62.2841	89.5636
TMEM14C	163.496	182.002	183.995	137.915	162.692	171.753	145.33	108.997	154.759	152.596	102.476	108.997	72.6648	96.8864	76.9392	85.488	136.61	113.907	108.997	100.448	131.705	102.942	101.986	116.973	101.212	112.076	88.5603	100.116	111.134	117.602	101.022	107.988	114.489	100.16	76.9392	116.047	105.132	102.391	97.9395	117.201	107.225	83.844	123.085	139.63	96.8864	115.261	127.79	114.188	119.981
CYP2E1	29.6042	27.1644	28.6659	31.8835	30.2234	19.1571	28.9097	17.7625	22.1877	33.0295	39.1272	38.6032	51.9034	55.3637	34.1952	47.0184	46.5055	39.2783	34.935	42.744	49.9571	54.4986	61.1914	44.3078	48.0107	45.5695	38.6032	54.9023	34.1952	32.5079	37.2186	45.4155	41.4021	54.0076	29.9208	53.1429	35.5594	42.9383	49.4963	48.0525	40.7632	44.7168	40.0398	47.0184	52.8471	42.5966	32.5739	25.9517	42.247
NIBAN3	20.1847	20.3733	27.9993	20.0199	26.3651	23.7812	24.2216	25.029	19.969	21.1389	37.264	29.5201	15.571	31.1421	25.6464	40.6068	34.8791	24.5489	32.1402	36.3324	40.874	24.2216	39.5195	26.5847	44.1179	30.7902	45.4155	32.2955	28.8522	37.2885	32.7878	27.7539	31.6852	31.4226	36.3324	34.7056	27.8291	31.378	30.5403	37.5044	28.357	33.5376	35.5909	42.744	35.2314	17.5398	22.5512	20.7614	25.3482
F12	97.5593	97.1128	101.331	108.256	100.316	94.4643	88.2917	100.116	98.1807	93.8037	91.2968	72.6648	106.402	96.8864	136.781	91.8996	122.077	88.3761	72.6648	96.174	108.997	60.554	105.81	95.7049	114.188	124.392	108.997	93.6569	114.34	124.295	93.9326	99.4095	90.4086	89.3581	72.6648	83.5103	86.5794	104.043	91.6209	94.9331	95.7049	98.7496	77.1137	91.1872	125.512	92.7103	87.6989	62.2841	74.3547
TEP1	26.2401	27.8435	29.9992	23.7273	23.1499	29.7265	21.8776	26.6438	28.2894	30.3871	68.9384	72.6648	80.4503	96.8864	55.5672	94.0368	58.1319	77.5746	47.5116	64.116	31.7909	36.3324	67.5655	70.8925	79.1528	87.4441	43.1447	82.3535	75.8706	96.5677	71.7787	80.7387	86.1839	59.8994	72.6648	71.5803	61.8424	66.0589	85.3022	86.729	77.9818	85.7072	69.6989	78.364	63.857	62.6421	57.6307	108.997	52.3863
TMEM170A	43.7335	48.2168	41.9989	56.3523	43.7275	38.9748	34.3791	62.9762	31.0628	47.5624	44.7168	31.7909	23.3566	48.4432	47.0184	59.8416	47.9588	68.737	44.7168	51.2928	54.4986	42.3878	59.9166	54.9417	55.7962	52.9591	40.874	41.9841	47.0184	43.0252	38.1047	40.874	45.2043	59.8994	47.0184	56.3966	60.2963	46.2413	44.2308	48.0525	57.6002	46.58	40.0398	44.1688	50.6452	32.5739	65.1478	36.3324	47.3166
SUV39H2	38.3509	40.0675	42.6656	39.2983	45.0136	51.526	40.6298	40.3693	52.6959	46.2413	72.6648	61.3109	54.4986	76.1251	55.5672	53.43	50.8654	71.6829	62.883	102.586	45.4155	72.6648	67.5655	65.5756	59.689	65.2752	49.9571	74.2796	66.2532	50.6742	52.2832	54.4986	68.8626	58.9174	38.4696	53.1429	29.3751	79.2707	73.7179	55.0846	62.0309	44.7168	51.9034	66.9656	39.6354	55.125	65.1478	67.4745	62.5255
ACOT4	33.6411	38.0302	38.6657	33.3665	36.0109	35.0112	21.0962	50.058	39.9379	44.2595	35.4008	24.9785	25.9517	48.4432	29.9208	51.2928	50.8654	37.3144	37.7298	36.3324	27.2493	42.3878	30.5957	31.9016	40.2252	41.8746	43.1447	37.1398	37.401	35.3763	27.4708	38.3509	43.9369	36.3324	36.3324	50.9738	26.283	34.6809	33.6996	45.7085	28.357	37.264	35.5909	35.62	37.4334	75.1705	50.1137	25.9517	45.6268
PDCD1	32.9683	25.8062	26.666	27.4347	31.5095	21.7994	14.8455	24.2216	25.5159	22.46	59.6224	40.874	85.6407	34.6023	55.5672	53.43	58.1319	51.0618	64.2804	66.2532	77.2064	60.554	48.4432	54.9417	53.201	66.5068	90.831	59.7466	44.8812	54.4986	66.4617	62.5725	62.948	79.5385	38.4696	71.5803	51.02	52.8471	66.3461	51.5686	46.0801	40.9904	51.9034	55.5672	41.8373	30.0682	47.608	20.7614	47.3166
ZFP3	71.992	71.9857	69.3316	72.6648	70.7357	64.7378	75.7902	59.7466	64.8991	70.6831	46.58	59.0402	41.5228	83.0455	68.3904	55.5672	55.2253	51.0618	62.883	79.0764	18.1662	54.4986	62.4663	38.9909	49.3083	44.3379	52.2278	51.6728	45.9498	42.0691	50.5109	66.6094	52.3863	54.9896	74.802	69.4112	58.7503	56.1501	64.2399	73.8368	61.1448	61.4856	63.7671	61.2664	61.655	65.1478	80.1819	77.8552	52.3863
TSPAN6	38.3509	35.9929	26.666	22.2443	31.5095	26.4236	27.347	25.029	22.7424	35.0112	46.58	38.6032	31.1421	51.9034	21.372	51.2928	49.4121	40.2602	43.3194	44.8812	54.4986	30.277	70.1152	37.2186	23.3566	33.2534	29.5201	33.9103	50.2242	41.113	35.4463	33.8093	33.3751	38.2963	55.5672	63.9884	77.303	39.6354	49.4963	63.2887	69.1202	63.3488	62.2841	74.0896	96.8864	52.6194	52.6194	41.5228	50.6964
C7orf31	54.4986	40.7466	43.3322	34.8495	36.6539	27.7448	24.2216	30.6807	41.602	35.6718	61.4856	43.1447	59.689	76.1251	42.744	40.6068	50.8654	50.0798	53.1012	51.2928	36.3324	54.4986	75.2145	38.9909	58.3914	75.128	49.9571	45.2137	50.2242	49.718	53.1694	58.5356	46.8942	59.8994	64.116	58.5657	54.1121	61.1045	57.9212	49.2246	62.0309	40.9904	32.625	44.1688	48.4432	47.608	55.125	57.0938	38.8672
NDUFA7	88.1397	91.6799	77.998	92.6847	86.812	94.4643	100.793	104.96	77.6571	73.986	68.9384	70.3941	67.4745	76.1251	72.6648	85.488	81.3846	75.6107	64.2804	68.3904	108.997	72.6648	91.7871	76.2095	71.3672	99.7602	65.8525	88.8126	80.145	87.0066	94.8187	84.271	92.0984	61.8633	74.802	67.2421	69.5727	85.8766	72.6648	71.4928	70.8925	67.0752	93.4262	82.6384	77.0688	85.1932	72.6648	83.0455	89.5636
LY6K	38.3509	37.3511	46.6655	44.4887	49.515	31.0477	24.2216	41.1767	31.0628	27.7448	54.0328	59.0402	49.3083	55.3637	64.116	49.1556	43.5989	48.1159	58.6908	74.802	45.4155	48.4432	56.0921	54.9417	51.9034	52.9591	47.6863	56.5171	51.2928	49.718	50.5109	57.0217	52.8087	68.737	38.4696	44.4665	60.2963	67.7104	54.7619	43.3645	43.4217	48.4432	43.0057	56.992	61.655	57.6307	50.1137	62.2841	50.6964
ADH5	75.3561	57.7244	62.6651	44.4887	72.6648	36.3324	56.2566	46.0211	47.1489	58.1319	63.3488	54.4986	64.8793	38.0625	76.9392	55.5672	77.0247	69.719	60.0882	66.2532	86.2895	48.4432	63.7411	83.2987	63.5817	44.3379	70.3941	79.1239	66.2532	69.7965	51.3971	62.0679	59.1458	64.8092	72.6648	61.8193	63.3885	67.7104	76.8773	65.6327	77.0956	76.3912	81.5626	45.5936	77.0688	55.125	82.6876	41.5228	82.8041
ITPA	69.3007	77.4186	91.331	73.4063	82.9537	77.9495	79.6969	82.3535	67.1179	73.986	61.4856	56.7694	54.4986	51.9034	42.744	72.6648	55.2253	69.719	50.3064	47.0184	36.3324	54.4986	57.367	46.0801	46.7131	55.4223	34.0616	59.7466	61.9788	63.1037	58.4863	60.554	57.4559	71.6829	59.8416	68.3266	69.5727	61.1045	51.6026	67.9768	55.8279	61.4856	44.4887	66.9656	28.6255	57.6307	42.5966	36.3324	64.2154
METTL14	34.9868	33.2764	41.9989	29.6591	42.4414	35.6718	27.347	34.7176	36.6098	35.0112	44.7168	56.7694	31.1421	62.2841	64.116	42.744	36.3324	53.0257	55.896	53.43	40.874	30.277	49.718	46.0801	50.6059	36.9482	65.8525	59.7466	40.6068	39.2008	39.877	45.4155	49.8515	36.3324	55.5672	31.4519	44.8357	39.6354	50.5494	52.7406	43.4217	59.6224	41.5228	37.0448	37.4334	40.0909	52.6194	20.7614	65.9053
TNIK	72.6648	67.9111	55.3319	65.9915	44.3706	52.1866	68.7581	63.7836	71.0007	72.6648	72.6648	86.2895	93.4262	107.267	64.116	85.488	71.2115	76.5927	64.2804	61.9788	81.7479	84.7756	66.2907	63.8033	80.4503	65.2752	72.6648	96.8864	56.6358	68.8404	77.0956	66.1048	61.6806	64.8092	66.2532	78.0876	89.6715	77.6192	74.7711	69.1488	100.136	80.1176	75.6307	65.5408	105.694	80.1819	95.216	88.2359	64.2154
FNDC10	30.277	31.2391	34.6658	28.9176	30.2234	31.7083	33.5977	29.0659	33.8363	23.7812	33.5376	43.1447	33.7372	17.3011	34.1952	32.058	24.706	46.152	33.5376	49.1556	27.2493	30.277	36.9698	30.1293	41.5228	27.0954	40.874	30.6807	37.401	36.3324	34.5601	30.7816	29.9954	29.4587	27.7836	43.382	30.9212	29.7265	34.7527	32.8164	31.9016	31.6744	56.3523	28.496	37.4334	42.5966	27.5625	25.9517	16.8988
FUT5	20.1847	23.7689	19.3328	22.2443	19.2915	17.8359	22.6589	13.7256	17.7502	15.8541	22.3584	27.2493	33.7372	34.6023	21.372	27.7836	34.8791	24.5489	20.961	34.1952	18.1662	36.3324	33.1454	30.1293	37.63	19.7057	20.437	45.2137	34.1952	43.0252	27.4708	25.2308	32.1077	17.6752	40.6068	40.1283	26.283	34.6809	31.5934	37.5044	25.6985	33.5376	32.625	28.496	30.8275	22.5512	22.5512	41.5228	28.728
PRPF6	152.731	138.539	132.663	137.173	131.826	144.008	132.828	155.826	137.009	141.366	119.245	147.6	114.188	110.727	102.586	104.723	143.876	119.799	99.2154	147.467	118.08	96.8864	116.009	109.883	140.139	98.5286	113.539	124.338	132.506	123.339	140.899	144.32	124.629	120.781	147.467	91.1022	128.323	118.906	103.205	86.729	103.68	96.8864	136.432	115.409	121.108	107.744	112.756	103.807	111.532
KIAA1143	87.4669	84.2097	85.9978	72.6648	87.455	60.7742	59.382	80.7387	72.1101	66.7195	87.5704	95.3726	106.402	93.4262	123.958	87.6252	98.8242	84.4483	85.2414	98.3112	118.08	66.6094	95.6116	85.071	89.5334	110.845	97.6434	79.1239	96.174	90.831	98.3634	93.3541	97.5906	102.124	55.5672	85.6794	95.8557	102.391	105.311	89.073	70.0064	87.5704	96.3921	95.4616	79.2707	112.756	72.6648	67.4745	74.3547
TFDP1	252.308	248.554	299.992	220.219	280.37	346.149	335.196	380.279	333.925	352.755	221.721	190.745	173.877	179.932	235.092	166.702	171.489	196.391	236.161	222.269	258.868	169.551	202.697	191.41	189.448	194.594	254.327	174.396	194.485	186.443	214.45	209.921	197.716	177.734	183.799	216.91	148.422	175.056	211.676	220.339	216.222	219.858	182.404	223.694	169.551	190.432	228.017	217.994	180.817
PTGER3	43.7335	52.9706	45.9988	45.9716	50.8011	30.3871	31.2537	37.9472	53.2506	35.6718	89.4336	81.7479	90.831	58.8239	89.7624	96.174	66.8516	90.3401	115.984	83.3508	63.5817	72.6648	73.9396	111.656	75.26	93.6021	84.0187	109.805	94.0368	87.0066	88.6156	97.3911	92.5209	94.2679	72.6648	96.5249	47.9279	94.134	73.7179	86.729	93.0464	72.6648	93.4262	71.24	68.2609	85.1932	92.7103	57.0938	60.8357
BMP5	49.116	46.1795	41.9989	43.7472	56.5885	32.3689	39.0671	39.562	35.5004	34.3506	52.1696	40.874	49.3083	44.983	51.2928	72.6648	45.0522	53.0257	57.2934	66.2532	36.3324	48.4432	57.367	42.5355	62.2841	48.0327	45.4155	69.4353	56.6358	51.6303	60.2586	50.9663	57.8784	64.8092	68.3904	65.073	68.0266	52.8471	60.0275	43.3645	52.2832	67.0752	80.0796	49.868	50.6452	47.608	50.1137	41.5228	59.1458
CDK8	113.034	112.732	99.9975	105.29	108.676	99.0884	102.356	92.8495	117.04	109.658	74.528	61.3109	85.6407	76.1251	68.3904	85.488	59.5852	89.3581	95.0232	85.488	113.539	90.831	62.4663	81.5264	71.3672	99.7602	43.1447	50.058	71.5962	80.3138	84.1849	71.6556	73.0873	70.7009	53.43	62.9039	55.6582	99.0884	103.205	70.3208	77.0956	89.4336	57.8353	85.488	63.857	90.2046	87.6989	46.7131	77.7345
IL1RL2	24.2216	23.7689	26.666	25.2102	23.7929	20.4783	21.0962	23.4142	17.7502	18.4965	27.948	43.1447	28.5469	31.1421	12.8232	21.372	26.1593	37.3144	37.7298	29.9208	27.2493	36.3324	28.0461	24.8124	45.4155	35.7166	43.1447	29.0659	33.1266	32.5079	37.2186	25.7355	32.1077	28.4768	27.7836	31.4519	27.8291	18.1662	25.2747	23.4403	27.4708	27.948	29.6591	28.496	24.2216	30.0682	27.5625	36.3324	30.4178
SLC4A7	38.3509	31.9182	27.9993	36.3324	44.3706	38.9748	25.003	31.4881	37.7191	38.3142	44.7168	36.3324	41.5228	31.1421	51.2928	51.2928	53.772	43.2061	43.3194	66.2532	18.1662	66.6094	43.3439	44.3078	44.1179	51.7275	27.2493	45.2137	47.0184	38.2446	39.877	49.9571	49.8515	51.0618	32.058	37.9592	41.7436	41.2868	49.4963	39.8485	32.7878	40.9904	44.4887	37.0448	26.4236	27.5625	35.0796	41.5228	50.6964
LIMK1	28.2585	27.8435	23.3327	31.1421	27.0082	31.0477	23.4403	26.6438	21.633	29.7265	33.5376	34.0616	31.1421	20.7614	51.2928	23.5092	33.4258	50.0798	30.7428	32.058	9.0831	42.3878	33.1454	33.6739	25.9517	46.8011	27.2493	41.9841	32.058	43.0252	33.6739	40.3693	34.6425	35.3505	34.1952	41.2129	24.737	42.9383	41.0714	37.5044	38.1047	27.948	35.5909	47.0184	30.8275	30.0682	52.6194	25.9517	42.247
EAPP	66.6094	76.7395	59.3318	77.8552	80.3814	81.2525	76.5715	69.4353	66.0085	73.986	42.8536	38.6032	41.5228	48.4432	51.2928	25.6464	56.6786	47.1339	61.4856	51.2928	40.874	66.6094	56.0921	51.3971	67.4745	57.8855	63.5817	41.9841	45.9498	49.718	43.4217	45.4155	54.4986	54.9896	57.7044	49.8893	63.3885	51.1957	47.3901	60.9447	58.4863	46.58	50.4205	69.8152	44.0393	52.6194	50.1137	62.2841	69.2851
IL2	29.6042	29.2018	29.3326	26.6932	28.2943	14.533	17.1895	20.1847	21.633	23.7812	31.6744	38.6032	25.9517	34.6023	34.1952	38.4696	30.5192	42.2242	44.7168	42.744	40.874	36.3324	36.9698	44.3078	33.7372	29.5586	24.9785	25.8364	25.6464	37.2885	37.2186	32.8001	32.5302	44.1881	34.1952	42.2974	41.7436	42.9383	37.9121	42.1925	43.4217	27.948	20.7614	32.7704	15.4138	52.6194	50.1137	15.571	70.9749
GLB1L2	34.3139	33.2764	36.6657	28.9176	34.7248	25.1024	31.2537	17.7625	31.0628	33.6901	26.0848	31.7909	33.7372	51.9034	17.0976	51.2928	47.9588	41.2422	41.922	57.7044	36.3324	30.277	47.1684	31.9016	32.4397	41.8746	45.4155	40.3693	28.8522	38.2446	32.7878	42.3878	39.7122	44.1881	29.9208	43.382	34.0133	37.9839	30.5403	43.3645	45.194	40.9904	48.9375	35.62	26.4236	25.0568	42.5966	20.7614	57.4559
HNRNPA3	463.575	482.168	473.988	453.043	508.011	498.084	500.059	586.163	441.536	502.708	236.626	199.828	254.327	231.835	243.641	262.876	306.646	274.948	236.161	247.915	299.742	320.936	217.994	265.847	290.659	242.627	322.45	256.749	257.533	301.177	263.188	274.007	281.787	228.796	222.269	273.307	269.014	191.571	235.897	251.983	257.872	225.447	204.648	253.614	231.206	288.154	215.489	207.614	246.722
CDK20	48.4432	39.3884	54.6653	39.2983	59.1607	42.2777	46.0992	46.0211	44.9302	46.2413	50.3064	54.4986	38.9276	48.4432	76.9392	40.6068	49.4121	54.0076	57.2934	57.7044	13.6247	36.3324	42.0691	72.6648	42.8203	36.9482	56.7694	58.1319	55.5672	59.2792	64.6894	61.0586	62.5255	52.0437	57.7044	47.7202	52.566	46.2413	56.8681	63.2887	49.6248	39.1272	41.5228	51.2928	57.2511	45.1023	50.1137	41.5228	43.9369
ARSB	98.9049	90.3217	81.9979	74.8893	84.8828	64.7378	61.726	73.4722	95.4073	87.8584	76.3912	95.3726	72.6648	93.4262	85.488	96.174	68.3049	76.5927	96.4206	59.8416	131.705	60.554	96.8864	83.2987	68.7721	72.6648	93.1018	79.1239	64.116	82.226	92.1603	87.8033	64.2154	67.755	76.9392	71.5803	85.0333	71.0134	50.5494	64.4607	64.6894	70.8016	54.8694	86.9128	66.0589	60.1364	65.1478	77.8552	60.8357
FAM217A	34.3139	40.0675	45.3322	28.1762	39.8692	35.0112	32.035	21.7994	36.0551	40.2959	29.8112	38.6032	33.7372	17.3011	29.9208	34.1952	27.6126	34.3685	41.922	34.1952	22.7078	36.3324	31.8705	37.2186	35.0348	30.7902	34.0616	41.9841	32.058	29.6396	34.5601	31.7909	34.6425	31.4226	57.7044	26.0292	40.1976	31.378	46.337	36.3324	46.0801	22.3584	38.5568	38.4696	28.6255	47.608	30.0682	20.7614	35.4875
FAM9C	22.2031	27.8435	39.3323	27.4347	28.9373	30.3871	24.2216	24.2216	19.969	26.4236	20.4952	34.0616	28.5469	27.6818	17.0976	38.4696	34.8791	35.3505	29.3454	23.5092	22.7078	12.1108	29.3209	14.1785	25.9517	30.7902	29.5201	38.7546	35.2638	32.5079	42.5355	35.3232	33.7976	26.5128	36.3324	37.9592	37.1054	36.3324	30.5403	19.9242	36.3324	31.6744	26.6932	27.0712	28.6255	17.5398	35.0796	25.9517	27.0381
EEF1G	331.029	315.107	288.659	424.125	308.665	401.638	445.365	289.852	326.16	414.85	149.056	186.204	163.496	155.71	166.702	166.702	207.821	215.049	217.994	245.778	149.871	217.994	167.002	189.637	192.043	199.52	168.037	180.855	176.319	193.135	219.767	210.425	212.925	173.806	217.994	197.388	204.08	194.874	204.304	188.694	225.084	162.098	207.614	208.021	202.581	190.432	165.375	223.185	241.653
ADCY4	38.3509	45.5004	41.9989	45.2301	48.8719	46.9018	38.2858	41.9841	48.2583	46.2413	46.58	84.0187	54.4986	65.7444	55.5672	61.9788	55.2253	66.7731	65.6778	49.1556	68.1233	60.554	70.1152	62.0309	62.2841	56.6539	63.5817	51.6728	63.0474	66.9281	63.8033	56.5171	62.1031	66.7731	47.0184	75.9185	57.2042	59.453	62.1337	62.1167	64.6894	46.58	59.3182	56.992	72.6648	55.125	55.125	51.9034	42.247
ANKRD54	55.1714	57.0453	67.9983	45.9716	60.4468	54.1683	70.3208	64.591	82.0946	72.6648	72.6648	54.4986	64.8793	69.2046	72.6648	44.8812	55.2253	58.9174	55.896	70.5276	86.2895	90.831	77.7641	47.8524	59.689	62.812	65.8525	66.2057	60.9102	43.0252	47.8524	58.5356	58.7233	53.0257	44.8812	48.8047	49.4739	59.453	57.9212	52.7406	63.8033	44.7168	54.8694	54.1424	59.453	42.5966	67.6535	31.1421	69.2851
TACR2	26.2401	35.9929	32.6658	40.0398	38.5831	35.0112	36.7231	33.1029	29.3987	32.3689	46.58	61.3109	75.26	76.1251	55.5672	57.7044	37.7857	34.3685	54.4986	42.744	22.7078	60.554	56.0921	58.4863	53.201	35.7166	45.4155	45.2137	43.8126	66.9281	38.1047	53.994	47.7391	37.3144	34.1952	52.0584	35.5594	51.1957	64.2399	58.6007	55.8279	50.3064	51.9034	45.5936	39.6354	35.0796	62.6421	31.1421	40.5571
ACSM2A	23.5488	29.8809	40.6656	37.8154	26.3651	15.8541	24.2216	26.6438	26.0706	34.3506	24.2216	31.7909	33.7372	62.2841	34.1952	53.43	42.1456	34.3685	30.7428	34.1952	22.7078	12.1108	33.1454	35.4463	27.2493	36.9482	29.5201	51.6728	29.9208	35.3763	38.9909	37.8463	40.1346	40.2602	34.1952	36.8747	29.3751	36.3324	34.7527	38.6764	50.5109	33.5376	34.108	32.7704	44.0393	52.6194	40.0909	15.571	18.5887
MEX3C	65.2638	87.6053	69.9982	55.6108	77.1662	60.1136	57.038	79.9313	61.0163	66.7195	40.9904	49.9571	41.5228	76.1251	55.5672	64.116	61.0385	50.0798	68.4726	76.9392	59.0402	60.554	59.9166	58.4863	48.0107	50.4959	61.3109	53.2875	43.8126	60.2353	81.5264	76.1971	62.5255	43.2061	66.2532	59.6502	58.7503	64.4075	66.3461	75.0089	61.1448	52.1696	68.216	59.8416	55.0491	57.6307	52.6194	51.9034	57.4559
NCL	183.008	207.808	181.329	177.213	183.913	220.637	186.741	243.831	154.205	177.038	137.877	131.705	150.52	138.409	89.7624	128.232	167.129	149.257	103.408	149.604	131.705	169.551	93.062	150.647	136.247	140.403	161.225	135.641	128.232	139.593	127.607	149.367	129.698	159.077	117.546	122.554	120.593	90.831	127.427	121.889	128.493	130.424	91.9432	129.657	129.916	130.296	142.824	124.568	130.121
ACTRT3	47.7704	41.4257	41.9989	42.2642	47.5858	37.6536	32.8164	37.9472	40.4926	40.2959	29.8112	52.2278	49.3083	51.9034	59.8416	34.1952	36.3324	54.0076	48.909	72.6648	31.7909	36.3324	58.6418	37.2186	53.201	57.8855	49.9571	48.4432	44.8812	42.0691	42.5355	53.994	48.584	44.1881	40.6068	28.1983	51.02	37.9839	35.8059	45.7085	55.8279	61.4856	51.9034	48.4432	46.2413	42.5966	50.1137	31.1421	42.247
CENPC	63.2453	63.8364	77.3314	58.5767	81.0245	70.0225	69.5395	58.1319	71.0007	74.6466	44.7168	56.7694	36.3324	51.9034	47.0184	47.0184	59.5852	46.152	55.896	64.116	59.0402	48.4432	48.4432	42.5355	41.5228	55.4223	27.2493	56.5171	45.9498	58.3231	46.9663	50.9663	49.429	47.1339	57.7044	45.5511	58.7503	49.5442	51.6026	62.1167	42.5355	40.9904	34.108	42.744	30.8275	42.5966	40.0909	46.7131	89.5636
UQCRFS1	46.4248	42.784	49.9987	37.8154	39.8692	43.5989	30.4723	40.3693	46.5942	47.5624	37.264	34.0616	33.7372	34.6023	21.372	44.8812	50.8654	51.0618	65.6778	55.5672	40.874	48.4432	45.8936	46.0801	49.3083	45.5695	84.0187	30.6807	43.8126	47.8058	47.8524	47.434	44.7818	51.0618	34.1952	41.2129	40.1976	42.9383	48.4432	39.8485	51.3971	54.0328	37.0739	47.0184	66.0589	65.1478	57.6307	57.0938	33.7976
OR52E4	22.2031	24.448	24.666	17.054	23.7929	19.8177	20.3149	8.88126	23.8518	19.8177	37.264	45.4155	46.7131	38.0625	47.0184	47.0184	42.1456	34.3685	39.1272	47.0184	31.7909	18.1662	42.0691	44.3078	45.4155	38.1798	31.7909	29.0659	48.087	49.718	42.5355	45.9201	38.0223	39.2783	49.1556	44.4665	43.2897	42.9383	36.859	58.6007	44.3078	39.1272	45.9716	24.2216	30.8275	45.1023	30.0682	46.7131	50.6964
CLCN3	48.4432	45.5004	55.9986	42.2642	76.5231	44.2595	50.0059	54.0949	56.5787	33.6901	31.6744	54.4986	25.9517	65.7444	51.2928	47.0184	49.4121	62.8453	46.1142	49.1556	31.7909	30.277	45.8936	51.3971	44.1179	43.1063	63.5817	43.5989	58.773	55.4547	62.9171	57.0217	48.584	59.8994	51.2928	42.2974	75.7569	42.9383	60.0275	50.3966	50.5109	59.6224	43.0057	45.5936	57.2511	42.5966	55.125	36.3324	45.6268
COX6C	220.686	205.091	196.662	200.94	194.202	169.111	215.65	174.396	206.346	169.111	141.603	170.308	189.448	128.029	132.506	254.327	257.233	198.355	181.662	164.564	177.121	193.773	203.971	177.231	163.496	161.341	163.496	200.232	178.456	148.198	185.207	176.111	192.646	223.886	198.76	236.432	231.909	229.555	248.535	294.175	366.869	208.678	201.682	294.934	251.024	260.591	228.017	301.04	386.982
MTOR	22.876	31.2391	26.666	25.9517	23.7929	25.1024	21.8776	16.1477	22.1877	23.1206	39.1272	36.3324	18.1662	38.0625	29.9208	38.4696	34.8791	28.4768	40.5246	49.1556	27.2493	18.1662	28.0461	33.6739	29.8445	34.485	34.0616	45.2137	28.8522	30.5957	40.7632	23.2124	35.065	34.3685	17.0976	24.9446	21.6448	34.6809	29.4872	24.6123	31.9016	31.6744	38.5568	35.62	35.2314	35.0796	37.5853	10.3807	27.0381
SUMO4	36.3324	27.8435	29.3326	19.2784	32.7956	21.7994	23.4403	18.5699	26.0706	29.7265	42.8536	43.1447	36.3324	24.2216	51.2928	34.1952	37.7857	44.1881	43.3194	51.2928	49.9571	24.2216	30.5957	31.9016	33.7372	44.3379	22.7078	37.1398	45.9498	39.2008	37.2186	35.3232	32.9527	29.4587	32.058	37.9592	34.0133	42.9383	47.3901	43.3645	31.0155	48.4432	43.0057	44.1688	37.4334	42.5966	30.0682	36.3324	49.0065
ZNF831	16.8206	18.336	17.3329	11.8636	25.079	10.5694	17.1895	17.7625	17.1955	15.8541	24.2216	24.9785	41.5228	41.5228	29.9208	40.6068	39.239	56.9535	48.909	34.1952	22.7078	18.1662	49.718	46.0801	41.5228	51.7275	38.6032	43.5989	35.2638	50.6742	50.5109	37.3416	44.7818	48.1159	29.9208	44.4665	38.6515	51.1957	40.0183	46.8805	38.1047	40.9904	56.3523	47.0184	37.4334	45.1023	27.5625	46.7131	35.4875
FZD10	45.7519	49.5751	43.9989	41.5228	33.4387	60.1136	45.3178	46.0211	38.8285	46.9018	54.0328	56.7694	49.3083	51.9034	64.116	49.1556	52.3187	54.0076	54.4986	57.7044	63.5817	48.4432	44.6188	49.6248	48.0107	48.0327	59.0402	59.7466	56.6358	56.4109	51.3971	45.9201	50.2739	46.152	49.1556	56.3966	51.02	52.8471	60.0275	56.2566	63.8033	63.3488	72.6648	56.992	37.4334	57.6307	62.6421	72.6648	52.3863
TRIM45	90.1582	95.7546	83.3312	95.6506	89.3842	68.0407	82.0409	94.4643	88.7509	77.289	91.2968	84.0187	59.689	79.5853	59.8416	66.2532	78.478	75.6107	96.4206	76.9392	22.7078	78.7202	72.6648	69.1202	84.3431	84.9809	72.6648	82.3535	92.9682	67.8842	75.3233	78.7202	75.1996	83.4664	98.3112	79.1721	91.2175	92.4825	74.7711	82.0409	70.0064	96.8864	66.733	79.7888	79.2707	75.1705	105.239	51.9034	87.8737
NUPR1	45.7519	38.0302	55.9986	117.895	48.2289	70.6831	92.1984	42.7915	90.415	77.9495	44.7168	43.1447	62.2841	41.5228	51.2928	38.4696	45.0522	71.6829	40.5246	29.9208	22.7078	66.6094	65.0159	49.6248	57.0938	48.0327	49.9571	46.8284	58.773	74.5771	47.8524	39.8647	50.2739	54.9896	55.5672	49.8893	47.9279	46.2413	63.1868	57.4287	52.2832	59.6224	51.9034	65.5408	37.4334	50.1137	60.1364	41.5228	47.3166
MROH1	67.9551	50.9333	59.3318	61.5427	62.376	52.1866	53.1313	67.8205	52.1412	49.5442	57.7592	59.0402	44.1179	69.2046	47.0184	64.116	74.1181	67.755	48.909	51.2928	63.5817	48.4432	48.4432	40.7632	51.9034	46.8011	68.1233	35.525	68.3904	56.4109	46.9663	52.4802	54.0761	61.8633	70.5276	69.4112	55.6582	72.6648	48.4432	64.4607	72.6648	63.3488	62.2841	72.6648	61.655	57.6307	72.6648	83.0455	82.8041
MARVELD1	38.3509	40.0675	41.9989	60.0597	48.2289	50.2048	63.2887	50.058	46.5942	48.223	63.3488	56.7694	70.0697	72.6648	64.116	42.744	77.0247	55.9716	74.0622	74.802	27.2493	36.3324	57.367	65.5756	48.0107	68.97	56.7694	61.3614	73.7334	65.0159	70.8925	65.0956	72.6648	65.7911	51.2928	46.6356	60.2963	57.8016	58.9744	67.9768	58.4863	42.8536	57.8353	64.116	50.6452	57.6307	50.1137	67.4745	77.7345
GUCY1A2	46.4248	33.2764	35.9991	37.0739	39.8692	36.993	36.7231	20.1847	35.5004	35.0112	52.1696	49.9571	44.1179	44.983	12.8232	53.43	49.4121	57.9355	51.7038	72.6648	49.9571	54.4986	45.8936	35.4463	57.0938	43.1063	49.9571	45.2137	47.0184	47.8058	46.9663	43.9017	39.2897	44.1881	47.0184	48.8047	51.02	44.5898	45.2839	52.7406	59.3725	46.58	44.4887	64.116	61.655	40.0909	57.6307	41.5228	42.247
RGSL1	41.715	48.2168	40.6656	43.7472	45.6567	35.6718	17.9709	29.8733	39.3832	36.3324	65.212	56.7694	46.7131	44.983	72.6648	66.2532	50.8654	46.152	54.4986	53.43	22.7078	54.4986	63.7411	51.3971	54.4986	56.6539	20.437	46.8284	67.3218	45.8936	46.0801	56.0125	59.9907	37.3144	49.1556	44.4665	32.4673	54.4986	70.5586	44.5365	39.877	35.4008	53.3864	52.7176	35.2314	47.608	52.6194	31.1421	47.3166
BBIP1	65.9366	57.7244	81.9979	76.3722	88.0981	79.2707	100.793	79.1239	78.7665	72.0042	57.7592	59.0402	85.6407	62.2841	47.0184	49.1556	59.5852	58.9174	89.4336	59.8416	77.2064	48.4432	72.6648	46.0801	77.8552	68.97	79.4772	66.2057	59.8416	65.972	71.7787	65.6002	70.5525	84.4483	47.0184	74.8339	61.8424	82.5737	82.1428	63.2887	68.234	57.7592	60.8012	71.24	74.8668	80.1819	60.1364	57.0938	77.7345
HDAC5	67.2822	46.1795	61.3318	67.4745	54.0163	52.8471	63.2887	64.591	57.1334	68.0407	72.6648	81.7479	64.8793	65.7444	64.116	49.1556	58.1319	72.6648	54.4986	51.2928	81.7479	66.6094	57.367	76.2095	75.26	54.1907	72.6648	79.1239	58.773	84.1382	72.6648	70.6464	67.1727	78.5566	83.3508	75.9185	47.9279	67.7104	63.1868	62.1167	70.8925	57.7592	71.1819	91.1872	85.8766	75.1705	72.6648	46.7131	60.8357
FAM221A	26.2401	29.8809	32.6658	25.9517	36.0109	28.4053	27.347	30.6807	28.2894	36.993	35.4008	34.0616	28.5469	27.6818	17.0976	27.7836	43.5989	38.2963	32.1402	38.4696	31.7909	48.4432	44.6188	53.1694	19.4638	34.485	29.5201	35.525	38.4696	37.2885	35.4463	27.2493	38.4448	29.4587	38.4696	37.9592	54.1121	47.8927	49.4963	33.9884	36.3324	39.1272	45.9716	44.1688	26.4236	25.0568	30.0682	20.7614	42.247
NKX1-1	12.1108	13.5822	11.9997	23.7273	18.6485	17.8359	17.9709	8.88126	17.7502	17.8359	14.9056	45.4155	31.1421	20.7614	51.2928	44.8812	39.239	36.3324	34.935	36.3324	36.3324	42.3878	39.5195	40.7632	36.3324	45.5695	40.874	51.6728	43.8126	38.2446	44.3078	44.4063	48.584	45.17	42.744	53.1429	41.7436	47.8927	35.8059	52.7406	42.5355	37.264	40.0398	42.744	35.2314	27.5625	42.5966	36.3324	47.3166
SYCP2	27.5857	29.8809	38.6657	38.5568	33.4387	38.3142	32.8164	39.562	26.0706	33.0295	24.2216	38.6032	33.7372	51.9034	17.0976	32.058	31.9725	37.3144	40.5246	25.6464	18.1662	54.4986	28.0461	28.357	37.63	30.7902	24.9785	27.4512	34.1952	40.1569	40.7632	36.837	35.9099	46.152	49.1556	44.4665	38.6515	29.7265	32.6465	46.8805	62.9171	37.264	26.6932	34.1952	57.2511	40.0909	32.5739	31.1421	33.7976
CEACAM18	33.6411	39.3884	27.9993	37.8154	33.4387	25.763	28.1283	25.029	36.6098	31.0477	70.8016	70.3941	98.6165	72.6648	59.8416	49.1556	63.945	54.0076	64.2804	53.43	49.9571	36.3324	61.1914	47.8524	51.9034	64.0436	54.4986	54.9023	60.9102	50.6742	54.9417	68.1233	55.3436	65.7911	66.2532	65.073	43.2897	44.5898	56.8681	64.4607	59.3725	57.7592	53.3864	51.2928	70.4629	52.6194	40.0909	67.4745	57.4559
NCS1	41.0422	44.1422	39.3323	48.1961	45.6567	40.9565	46.0992	48.4432	48.813	37.6536	44.7168	65.8525	64.8793	89.966	42.744	53.43	66.8516	58.9174	74.0622	91.8996	54.4986	48.4432	62.4663	60.2586	57.0938	66.5068	34.0616	66.2057	64.116	64.0598	62.0309	63.0771	64.2154	63.8272	42.744	67.2421	63.3885	62.756	66.3461	63.2887	67.3479	61.4856	80.0796	54.1424	66.0589	65.1478	50.1137	67.4745	57.4559
DEPDC5	51.8073	44.8213	48.6654	36.3324	48.8719	49.5442	37.5044	60.554	46.5942	44.2595	46.58	47.6863	38.9276	38.0625	47.0184	51.2928	62.4918	61.8633	39.1272	42.744	63.5817	66.6094	48.4432	49.6248	44.1179	46.8011	40.874	58.1319	45.9498	37.2885	48.7386	42.3878	48.584	40.2602	44.8812	49.8893	58.7503	49.5442	48.4432	56.2566	52.2832	54.0328	34.108	41.3192	30.8275	45.1023	37.5853	36.3324	69.2851
C20orf144	37.6781	35.3137	33.3325	34.108	42.4414	31.7083	29.691	29.0659	34.391	33.6901	65.212	70.3941	70.0697	79.5853	59.8416	57.7044	56.6786	53.0257	78.2544	74.802	77.2064	66.6094	63.7411	77.9818	72.6648	64.0436	90.831	95.2717	64.116	75.5332	70.8925	69.6371	69.7075	51.0618	57.7044	73.7494	60.2963	80.9222	55.815	76.1809	59.3725	55.896	71.1819	68.3904	77.0688	70.1591	85.1932	46.7131	52.3863
TPCN2	30.9498	19.0151	27.3326	26.6932	28.9373	13.2118	19.5336	12.1108	19.4143	25.1024	37.264	36.3324	33.7372	27.6818	55.5672	44.8812	21.7994	50.0798	27.948	32.058	36.3324	30.277	38.2446	37.2186	27.2493	39.4114	27.2493	33.9103	29.9208	38.2446	32.7878	39.8647	35.065	29.4587	40.6068	40.1283	35.5594	46.2413	36.859	49.2246	40.7632	33.5376	32.625	34.1952	46.2413	32.5739	30.0682	36.3324	60.8357
SLC22A1	44.4063	48.2168	60.6651	34.8495	48.8719	48.223	41.4111	35.525	52.6959	60.1136	67.0752	65.8525	62.2841	41.5228	64.116	64.116	59.5852	54.0076	57.2934	55.5672	77.2064	66.6094	54.8173	60.2586	48.0107	68.97	59.0402	59.7466	63.0474	67.8842	55.8279	70.1417	78.1569	52.0437	76.9392	72.6648	61.8424	71.0134	51.6026	67.9768	69.1202	67.0752	75.6307	51.2928	63.857	67.6535	47.608	41.5228	81.1142
SLC35A5	78.7202	69.9484	63.9984	67.4745	57.2316	70.6831	60.9447	55.7097	80.4305	75.3072	65.212	65.8525	49.3083	55.3637	47.0184	55.5672	58.1319	79.5385	58.6908	55.5672	90.831	30.277	42.0691	54.9417	50.6059	55.4223	52.2278	53.2875	60.9102	70.7526	57.6002	49.9571	53.2312	55.9716	49.1556	66.1575	47.9279	51.1957	55.815	44.5365	56.714	57.7592	40.0398	58.4168	59.453	60.1364	42.5966	57.0938	47.3166
GLRA2	27.5857	32.5973	22.6661	28.9176	23.7929	20.4783	15.6268	21.7994	19.4143	23.1206	44.7168	63.5817	46.7131	38.0625	51.2928	64.116	46.5055	53.0257	39.1272	38.4696	22.7078	42.3878	40.7943	42.5355	54.4986	45.5695	43.1447	50.058	38.4696	51.6303	49.6248	48.9478	51.1189	55.9716	44.8812	46.6356	30.9212	47.8927	42.1245	45.7085	43.4217	46.58	37.0739	27.0712	33.0295	25.0568	52.6194	41.5228	49.0065
GSDMC	46.4248	33.9555	33.3325	26.6932	30.2234	27.0842	25.7843	20.9921	36.0551	29.7265	27.948	20.437	38.9276	55.3637	34.1952	49.1556	45.0522	38.2963	39.1272	36.3324	18.1662	54.4986	39.5195	38.9909	28.5469	39.4114	36.3324	41.9841	38.4696	33.4641	44.3078	45.4155	41.4021	42.2242	59.8416	48.8047	40.1976	34.6809	45.2839	42.1925	60.2586	48.4432	66.733	32.7704	44.0393	52.6194	37.5853	77.8552	57.4559
PRKCH	41.715	52.9706	40.6656	44.4887	50.8011	38.3142	47.6619	41.1767	71.0007	35.0112	42.8536	38.6032	49.3083	62.2841	29.9208	36.3324	52.3187	38.2963	57.2934	49.1556	36.3324	60.554	49.718	49.6248	35.0348	38.1798	45.4155	46.8284	41.6754	43.9813	51.3971	40.874	40.5571	54.0076	49.1556	53.1429	49.4739	51.1957	52.6557	70.3208	49.6248	40.9904	53.3864	37.0448	57.2511	60.1364	62.6421	15.571	50.6964
SYNDIG1	35.6596	48.896	33.3325	35.5909	42.4414	25.763	32.8164	29.0659	34.9457	31.7083	55.896	49.9571	44.1179	44.983	72.6648	64.116	71.2115	59.8994	53.1012	53.43	68.1233	66.6094	59.9166	51.3971	49.3083	60.3488	54.4986	54.9023	48.087	46.8497	42.5355	44.9109	59.5683	60.8813	38.4696	56.3966	58.7503	46.2413	56.8681	60.9447	59.3725	52.1696	43.0057	61.2664	61.655	62.6421	67.6535	41.5228	72.6648
FANCD2OS	44.4063	37.3511	37.999	43.7472	36.6539	36.3324	32.8164	31.4881	38.2738	48.8836	117.382	79.4772	77.8552	103.807	85.488	70.5276	113.357	84.4483	85.2414	111.134	81.7479	60.554	84.1382	106.339	101.212	81.2861	84.0187	79.1239	94.0368	78.4015	98.3634	95.3726	93.3659	80.5205	72.6648	91.1022	69.5727	92.4825	96.8864	72.6648	84.1849	100.613	96.3921	85.488	105.694	80.1819	70.1591	93.4262	77.7345
KMT2D	55.8443	63.8364	49.3321	70.4404	52.0872	71.3436	57.038	72.6648	75.993	65.3983	44.7168	63.5817	44.1179	38.0625	17.0976	66.2532	58.1319	53.0257	48.909	47.0184	18.1662	96.8864	48.4432	40.7632	42.8203	35.7166	47.6863	38.7546	41.6754	43.9813	49.6248	38.8555	48.1616	45.17	38.4696	43.382	46.3818	46.2413	52.6557	51.5686	43.4217	61.4856	53.3864	47.0184	39.6354	57.6307	50.1137	46.7131	49.0065
PROZ	49.116	51.6124	42.6656	46.7131	58.5177	48.223	50.0059	50.058	42.7114	51.526	76.3912	45.4155	70.0697	62.2841	55.5672	38.4696	40.6923	47.1339	54.4986	64.116	54.4986	36.3324	62.4663	58.4863	48.0107	65.2752	81.7479	67.8205	53.43	43.0252	54.9417	53.994	52.3863	55.9716	47.0184	59.6502	43.2897	36.3324	54.7619	48.0525	62.9171	55.896	69.6989	48.4432	61.655	55.125	40.0909	57.0938	65.9053
TRPA1	46.4248	41.4257	36.6657	33.3665	40.5122	30.3871	31.2537	20.9921	33.2816	31.7083	54.0328	34.0616	38.9276	62.2841	29.9208	42.744	34.8791	31.4226	39.1272	19.2348	27.2493	36.3324	36.9698	23.0401	40.2252	32.0218	54.4986	27.4512	34.1952	20.0784	37.2186	38.8555	40.9796	35.3505	38.4696	43.382	29.3751	44.5898	44.2308	44.5365	49.6248	46.58	44.4887	49.868	37.4334	60.1364	35.0796	67.4745	28.728
GLUD1	78.7202	95.0755	87.3311	90.4603	93.2425	90.5007	82.0409	78.3165	91.5244	81.9131	145.33	147.6	147.925	138.409	153.878	160.29	117.717	124.709	136.945	149.604	140.788	121.108	123.658	115.2	127.163	128.087	127.163	121.108	152.81	151.066	148.874	133.723	130.121	125.691	136.781	129.061	100.494	146.981	163.233	138.298	155.964	98.7496	160.159	122.533	123.31	90.2046	117.767	93.4262	101.393
PDE9A	37.0052	30.56	27.9993	22.2443	30.2234	25.763	21.8776	32.2955	28.2894	28.4053	31.6744	36.3324	28.5469	17.3011	21.372	29.9208	39.239	41.2422	36.3324	32.058	22.7078	54.4986	22.9468	38.9909	25.9517	34.485	9.0831	37.1398	30.9894	23.9029	34.5601	27.7539	38.0223	32.4046	42.744	36.8747	13.9145	49.5442	26.3278	30.4723	28.357	26.0848	29.6591	37.0448	30.8275	25.0568	22.5512	20.7614	23.6583
POP4	63.2453	65.1946	67.9983	57.0938	52.0872	56.8107	57.8193	64.591	64.8991	65.3983	52.1696	52.2278	80.4503	41.5228	34.1952	68.3904	39.239	54.9896	44.7168	81.2136	77.2064	54.4986	72.6648	58.4863	53.201	49.2643	56.7694	51.6728	57.7044	62.1475	54.9417	57.0217	57.8784	63.8272	72.6648	66.1575	66.4806	39.6354	61.0806	78.5249	70.0064	50.3064	56.3523	44.1688	90.2805	60.1364	55.125	31.1421	64.2154
CHTOP	144.657	151.442	142.663	184.628	160.763	184.304	182.053	193.773	184.713	165.147	132.287	120.351	150.52	169.551	136.781	123.958	168.582	141.402	117.382	151.741	113.539	133.219	109.635	132.923	140.139	136.708	113.539	119.493	126.095	140.549	122.29	142.302	150.822	137.474	134.644	101.948	132.961	123.86	126.374	120.717	123.176	119.245	127.534	113.984	127.714	102.733	115.261	98.6165	131.811
LCE2C	45.7519	46.1795	49.3321	33.3665	53.3733	32.3689	40.6298	45.2137	44.3755	40.2959	95.0232	81.7479	83.0455	58.8239	72.6648	66.2532	52.3187	70.7009	62.883	83.3508	90.831	48.4432	72.6648	67.3479	79.1528	55.4223	74.9356	62.9762	54.4986	57.367	66.4617	80.2341	66.7502	68.737	79.0764	61.8193	63.3885	59.453	57.9212	60.9447	54.0555	55.896	53.3864	61.2664	48.4432	62.6421	60.1364	62.2841	42.247
HIF1A	76.7018	76.7395	81.3313	72.6648	72.6648	84.5554	73.4462	84.7756	81.5399	72.0042	54.0328	47.6863	54.4986	62.2841	47.0184	27.7836	61.0385	43.2061	48.909	66.2532	99.9141	42.3878	45.8936	38.9909	35.0348	61.5804	47.6863	58.1319	35.2638	58.3231	54.9417	52.4802	48.584	47.1339	44.8812	49.8893	51.02	59.453	45.2839	59.7727	42.5355	55.896	54.8694	44.1688	52.8471	67.6535	27.5625	36.3324	40.5571
FUT6	26.2401	25.1271	35.9991	31.8835	23.1499	27.0842	29.691	27.4512	29.3987	30.3871	50.3064	72.6648	49.3083	27.6818	51.2928	42.744	37.7857	52.0437	44.7168	51.2928	49.9571	54.4986	72.6648	40.7632	50.6059	51.7275	54.4986	54.9023	57.7044	46.8497	40.7632	51.4709	45.6268	53.0257	40.6068	48.8047	49.4739	66.0589	46.337	48.0525	40.7632	42.8536	51.9034	58.4168	57.2511	50.1137	85.1932	72.6648	42.247
VWDE	36.3324	24.448	37.3324	36.3324	27.0082	25.763	23.4403	27.4512	25.5159	28.4053	48.4432	52.2278	25.9517	34.6023	38.4696	29.9208	50.8654	34.3685	37.7298	47.0184	13.6247	24.2216	34.4202	47.8524	53.201	43.1063	38.6032	45.2137	41.6754	33.4641	36.3324	43.9017	40.9796	47.1339	49.1556	55.312	52.566	51.1957	45.2839	51.5686	53.1694	40.9904	50.4205	52.7176	28.6255	45.1023	27.5625	20.7614	33.7976
ZNF277	57.1899	65.8737	57.3319	57.0938	68.8065	60.1136	66.4141	60.554	63.7897	60.7742	54.0328	43.1447	75.26	58.8239	47.0184	59.8416	52.3187	61.8633	60.0882	57.7044	59.0402	66.6094	57.367	47.8524	62.2841	41.8746	47.6863	59.7466	45.9498	57.367	60.2586	62.5725	57.0334	58.9174	51.2928	62.9039	37.1054	74.3163	73.7179	63.2887	52.2832	54.0328	68.216	55.5672	79.2707	62.6421	47.608	72.6648	57.4559
PARP4	108.997	86.247	97.9975	109.739	98.3869	100.41	132.828	110.612	102.618	114.282	85.7072	122.622	70.0697	103.807	76.9392	94.0368	81.3846	97.2138	76.857	104.723	86.2895	127.163	86.6879	90.388	57.0938	68.97	81.7479	67.8205	67.3218	115.69	83.2987	88.3079	81.1142	87.3942	106.86	111.709	98.9478	100.74	120.055	131.265	137.354	126.698	97.8751	118.258	121.108	105.239	125.284	119.378	103.083
ZNF433	36.3324	31.2391	33.9991	23.7273	30.2234	22.46	22.6589	26.6438	28.2894	29.7265	31.6744	38.6032	28.5469	38.0625	42.744	34.1952	39.239	39.2783	41.922	40.6068	31.7909	36.3324	35.695	19.4954	36.3324	28.327	45.4155	29.0659	26.715	34.4202	31.0155	29.2678	48.1616	35.3505	29.9208	29.2828	30.9212	44.5898	42.1245	39.8485	40.7632	35.4008	34.108	42.744	35.2314	20.0455	47.608	41.5228	43.9369
TMEM100	43.7335	39.3884	33.3325	43.0057	36.6539	41.6171	46.0992	27.4512	29.3987	34.3506	63.3488	61.3109	80.4503	44.983	89.7624	42.744	45.0522	58.9174	46.1142	47.0184	49.9571	54.4986	56.0921	67.3479	45.4155	55.4223	43.1447	41.9841	52.3614	62.1475	52.2832	43.9017	47.7391	55.9716	66.2532	60.7348	78.8491	52.8471	47.3901	58.6007	70.8925	48.4432	50.4205	41.3192	59.453	57.6307	37.5853	57.0938	55.766
PRAME	31.6227	21.7315	28.6659	11.1222	25.079	25.1024	22.6589	20.1847	29.9534	25.1024	29.8112	31.7909	36.3324	24.2216	25.6464	34.1952	36.3324	24.5489	40.5246	38.4696	45.4155	36.3324	28.0461	21.2678	28.5469	28.327	34.0616	29.0659	29.9208	27.7274	23.0401	35.8278	37.1774	25.5309	32.058	28.1983	29.3751	26.4236	36.859	38.6764	42.5355	31.6744	20.7614	22.7968	39.6354	45.1023	37.5853	31.1421	45.6268
WDR45B	106.306	98.471	86.6645	140.881	101.602	93.8037	132.047	97.6938	110.939	101.731	89.4336	95.3726	80.4503	89.966	55.5672	106.86	78.478	77.5746	61.4856	83.3508	95.3726	72.6648	96.8864	86.8433	92.1286	57.8855	72.6648	75.8944	85.488	68.8404	83.2987	75.1879	79.0019	80.5205	108.997	84.5949	94.3097	108.997	108.471	90.245	90.388	89.4336	87.4944	95.4616	92.4825	87.6989	97.7217	67.4745	111.532
BTN3A3	23.5488	25.8062	31.3325	25.9517	25.7221	27.0842	26.5656	20.1847	25.5159	29.7265	31.6744	31.7909	18.1662	17.3011	12.8232	25.6464	15.9863	23.567	18.1662	36.3324	9.0831	12.1108	38.2446	31.9016	14.2734	34.485	24.9785	33.9103	26.715	16.254	19.4954	24.7262	21.546	28.4768	25.6464	27.1137	20.0988	26.4236	29.4872	30.4723	26.5847	29.8112	23.7273	32.7704	33.0295	17.5398	30.0682	15.571	30.4178
ABHD17C	34.3139	46.1795	36.6657	44.4887	34.7248	52.1866	52.3499	49.2506	56.024	47.5624	67.0752	56.7694	75.26	62.2841	47.0184	74.802	72.6648	54.9896	55.896	36.3324	40.874	54.4986	75.2145	58.4863	53.201	65.2752	52.2278	62.9762	64.116	54.4986	41.6494	61.0586	65.0604	45.17	70.5276	67.2421	57.2042	67.7104	64.2399	55.0846	70.8925	63.3488	41.5228	49.868	63.857	72.6648	57.6307	51.9034	74.3547
B4GALNT2	41.715	38.7093	44.6655	48.9375	31.5095	44.9201	38.2858	43.5989	37.7191	41.6171	93.16	90.831	111.592	131.489	59.8416	49.1556	199.102	188.536	86.6388	121.82	59.0402	108.997	52.2677	125.834	121.973	100.992	95.3726	125.952	163.496	158.715	108.997	124.64	127.586	144.348	44.8812	44.4665	57.2042	46.2413	42.1245	58.6007	53.1694	52.1696	60.8012	49.868	35.2314	82.6876	57.6307	67.4745	54.0761
RELL2	89.4854	83.5306	87.9978	94.1677	70.7357	66.7195	83.6036	77.5091	86.5322	84.5554	67.0752	59.0402	90.831	100.347	94.0368	81.2136	82.8379	58.9174	82.4466	74.802	99.9141	54.4986	98.1613	83.2987	90.831	76.3596	70.3941	69.4353	76.9392	81.2699	76.2095	70.1417	70.13	63.8272	96.174	69.4112	77.303	77.6192	94.7802	73.8368	73.551	78.2544	78.5966	79.7888	70.4629	102.733	92.7103	83.0455	55.766
GFRAL	46.4248	38.0302	35.9991	31.1421	35.3678	25.763	26.5656	20.1847	37.1645	33.6901	50.3064	54.4986	41.5228	55.3637	51.2928	44.8812	39.239	52.0437	29.3454	66.2532	49.9571	42.3878	42.0691	63.8033	46.7131	32.0218	45.4155	40.3693	43.8126	48.7619	49.6248	35.3232	42.6695	32.4046	47.0184	44.4665	61.8424	52.8471	58.9744	43.3645	36.3324	40.9904	40.0398	47.0184	48.4432	40.0909	45.1023	46.7131	47.3166
DNAH10	45.0791	40.0675	41.3323	31.8835	50.8011	40.9565	36.7231	33.1029	37.7191	41.6171	59.6224	40.874	33.7372	24.2216	29.9208	36.3324	37.7857	54.9896	43.3194	51.2928	36.3324	54.4986	35.695	54.9417	45.4155	52.9591	43.1447	38.7546	47.0184	38.2446	33.6739	36.3324	45.6268	37.3144	51.2928	40.1283	40.1976	46.2413	65.293	29.3003	42.5355	48.4432	48.9375	49.868	46.2413	37.5853	40.0909	51.9034	43.9369
RALY	82.0843	84.2097	89.3311	72.6648	70.7357	100.41	99.2305	97.6938	85.9775	87.8584	81.9808	65.8525	59.689	58.8239	98.3112	85.488	129.343	115.871	92.2284	104.723	113.539	108.997	86.6879	102.794	105.104	121.929	102.185	85.583	118.615	88.9188	87.7295	104.96	97.1681	121.763	79.0764	96.5249	111.316	89.1796	85.3022	100.793	93.0464	76.3912	106.773	82.6384	134.32	127.79	62.6421	134.949	106.462
CDC25A	36.3324	36.672	32.6658	46.7131	32.7956	29.7265	28.9097	34.7176	37.1645	42.9383	59.6224	54.4986	51.9034	58.8239	51.2928	47.0184	43.5989	53.0257	53.1012	61.9788	31.7909	30.277	49.718	33.6739	45.4155	46.8011	31.7909	56.5171	56.6358	53.5425	46.0801	46.9294	51.9638	61.8633	47.0184	53.1429	41.7436	49.5442	37.9121	52.7406	38.9909	37.264	48.9375	54.1424	55.0491	42.5966	50.1137	72.6648	60.8357
RIN3	37.0052	28.5226	29.3326	25.9517	33.4387	31.7083	31.2537	33.9103	32.1722	31.0477	59.6224	29.5201	51.9034	69.2046	55.5672	55.5672	45.0522	59.8994	79.6518	53.43	63.5817	48.4432	49.718	44.3078	58.3914	50.4959	40.874	46.8284	60.9102	54.4986	62.0309	63.0771	56.611	65.7911	55.5672	62.9039	38.6515	66.0589	48.4432	42.1925	54.0555	67.0752	54.8694	51.2928	33.0295	40.0909	37.5853	41.5228	49.0065
IL5	61.8997	55.6871	47.9988	43.0057	54.6594	54.8289	39.0671	37.1398	40.4926	42.9383	65.212	56.7694	41.5228	58.8239	25.6464	53.43	33.4258	47.1339	55.896	57.7044	68.1233	24.2216	48.4432	54.9417	44.1179	44.3379	49.9571	45.2137	35.2638	49.718	61.1448	49.9571	49.0065	36.3324	49.1556	47.7202	30.9212	39.6354	45.2839	57.4287	30.1293	52.1696	57.8353	55.5672	48.4432	45.1023	45.1023	46.7131	28.728
NEXMIF	41.0422	41.4257	33.9991	27.4347	28.2943	38.9748	31.2537	45.2137	39.3832	35.6718	42.8536	31.7909	25.9517	27.6818	42.744	40.6068	36.3324	30.4407	44.7168	29.9208	27.2493	36.3324	21.672	26.5847	29.8445	34.485	24.9785	38.7546	30.9894	31.5518	38.1047	38.3509	38.4448	40.2602	27.7836	33.621	35.5594	37.9839	33.6996	37.5044	23.0401	20.4952	31.1421	42.744	33.0295	45.1023	25.0568	36.3324	25.3482
PRKAR2A	18.1662	22.4106	25.9993	22.2443	18.0054	23.1206	17.9709	25.8364	28.2894	27.0842	9.316	29.5201	25.9517	27.6818	21.372	38.4696	45.0522	51.0618	25.1532	36.3324	31.7909	24.2216	43.3439	19.4954	27.2493	27.0954	47.6863	20.9921	37.401	39.2008	20.3816	34.8186	32.1077	23.567	21.372	42.2974	21.6448	29.7265	33.6996	37.5044	33.6739	37.264	34.108	41.3192	24.2216	25.0568	27.5625	31.1421	47.3166
SGCG	37.6781	48.2168	41.9989	40.7813	37.94	27.7448	38.2858	28.2585	29.3987	35.0112	61.4856	43.1447	38.9276	31.1421	47.0184	61.9788	43.5989	51.0618	60.0882	59.8416	49.9571	42.3878	52.2677	49.6248	55.7962	49.2643	68.1233	43.5989	67.3218	56.4109	39.877	41.3786	54.0761	62.8453	61.9788	50.9738	46.3818	44.5898	61.0806	43.3645	61.1448	44.7168	31.1421	58.4168	26.4236	57.6307	37.5853	36.3324	54.0761
TRIP6	20.1847	22.4106	30.6659	26.6932	24.436	17.8359	21.8776	32.2955	21.0783	24.4418	57.7592	38.6032	36.3324	41.5228	21.372	19.2348	23.2527	34.3685	44.7168	38.4696	27.2493	36.3324	59.9166	31.9016	49.3083	34.485	22.7078	50.058	39.5382	33.4641	48.7386	31.2862	40.1346	32.4046	44.8812	49.8893	41.7436	54.4986	42.1245	52.7406	25.6985	57.7592	40.0398	39.8944	33.0295	32.5739	35.0796	31.1421	47.3166
TATDN3	74.6833	52.9706	51.332	49.679	56.5885	60.1136	59.382	62.1688	59.9069	60.1136	33.5376	52.2278	38.9276	41.5228	38.4696	32.058	34.8791	36.3324	29.3454	44.8812	22.7078	30.277	22.9468	38.9909	46.7131	44.3379	36.3324	37.1398	38.4696	34.4202	31.9016	35.8278	38.4448	35.3505	38.4696	41.2129	35.5594	44.5898	38.9652	29.3003	31.0155	27.948	40.0398	38.4696	22.0196	52.6194	37.5853	36.3324	35.4875
TRAF4	129.182	152.121	126.663	120.861	136.97	122.87	125.015	134.834	130.353	130.136	121.108	106.726	119.378	117.648	166.702	151.741	120.624	118.817	107.6	126.095	59.0402	90.831	150.429	99.2495	115.485	126.856	93.1018	121.108	148.535	127.163	142.671	132.21	114.912	128.636	126.095	126.892	156.152	138.724	161.126	144.158	154.191	137.877	109.739	142.48	143.128	155.352	120.273	108.997	125.051
WDR3	67.9551	65.8737	47.3321	53.3864	60.4468	64.0772	52.3499	58.9392	63.7897	63.4166	68.9384	68.1233	67.4745	72.6648	72.6648	61.9788	62.4918	51.0618	69.87	64.116	22.7078	66.6094	52.2677	62.0309	68.7721	57.8855	65.8525	62.9762	68.3904	61.1914	60.2586	66.6094	58.3008	62.8453	61.9788	71.5803	61.8424	56.1501	53.7088	70.3208	49.6248	68.9384	80.0796	76.9392	55.0491	67.6535	62.6421	83.0455	64.2154
SFMBT2	28.9314	21.0524	27.3326	22.2443	27.0082	16.5147	14.8455	14.533	23.2971	16.5147	37.264	27.2493	28.5469	31.1421	47.0184	27.7836	36.3324	43.2061	51.7038	40.6068	22.7078	36.3324	36.9698	42.5355	42.8203	34.485	45.4155	40.3693	30.9894	43.9813	54.9417	42.8924	37.5998	47.1339	29.9208	42.2974	34.0133	52.8471	41.0714	36.3324	26.5847	29.8112	43.0057	51.2928	44.0393	50.1137	17.5398	25.9517	40.5571
ZMYM1	51.1345	51.6124	52.6653	52.6449	56.5885	60.7742	53.9126	59.7466	64.3444	53.5077	44.7168	72.6648	41.5228	62.2841	68.3904	32.058	40.6923	54.9896	57.2934	51.2928	59.0402	48.4432	48.4432	42.5355	50.6059	49.2643	63.5817	50.058	56.6358	65.972	39.877	54.4986	53.2312	50.0798	44.8812	47.7202	49.4739	47.8927	49.4963	46.8805	48.7386	61.4856	60.8012	38.4696	61.655	45.1023	35.0796	25.9517	42.247
LSG1	22.876	26.4853	32.6658	45.2301	25.079	45.5807	34.3791	38.7546	37.1645	27.0842	70.8016	49.9571	49.3083	41.5228	55.5672	42.744	46.5055	63.8272	53.1012	42.744	49.9571	48.4432	47.1684	40.7632	48.0107	38.1798	63.5817	59.7466	49.1556	43.0252	57.6002	52.9848	44.7818	47.1339	49.1556	45.5511	47.9279	49.5442	46.337	46.8805	38.1047	37.264	29.6591	41.3192	70.4629	62.6421	35.0796	41.5228	60.8357
JPH1	80.0659	69.9484	73.9981	123.085	75.237	114.282	103.137	115.456	71.0007	99.749	65.212	79.4772	67.4745	69.2046	98.3112	68.3904	66.8516	65.7911	60.0882	59.8416	59.0402	42.3878	52.2677	74.4371	70.0697	54.1907	59.0402	53.2875	55.5672	66.9281	59.3725	57.0217	72.2424	68.737	94.0368	73.7494	72.6648	74.3163	78.9835	65.6327	63.8033	76.3912	77.1137	81.2136	72.6648	82.6876	57.6307	51.9034	84.494
CYP3A5	34.3139	29.2018	33.3325	22.9858	32.7956	48.8836	26.5656	20.1847	34.391	27.7448	33.5376	27.2493	33.7372	27.6818	34.1952	55.5672	31.9725	37.3144	44.7168	25.6464	36.3324	24.2216	42.0691	28.357	32.4397	30.7902	40.874	30.6807	29.9208	21.9907	29.2432	30.7816	40.9796	29.4587	74.802	41.2129	80.3951	34.6809	29.4872	52.7406	38.1047	63.3488	35.5909	42.744	33.0295	27.5625	52.6194	46.7131	49.0065
SMURF2	83.43	101.187	80.6646	97.1336	94.5286	97.1066	99.2305	104.153	98.7354	107.676	78.2544	95.3726	77.8552	107.267	64.116	85.488	63.945	70.7009	64.2804	83.3508	127.163	60.554	103.261	65.5756	63.5817	83.7493	47.6863	93.6569	64.116	77.4454	79.7541	71.6556	73.0873	71.6829	85.488	62.9039	85.0333	75.9678	63.1868	65.6327	64.6894	67.0752	83.0455	88.3376	83.6746	90.2046	95.216	57.0938	70.9749
DENND6A	76.0289	74.023	75.3314	80.8211	55.9455	66.0589	74.2275	75.087	78.2118	69.3619	76.3912	65.8525	59.689	72.6648	94.0368	55.5672	66.8516	81.5024	61.4856	98.3112	63.5817	48.4432	76.4893	56.714	63.5817	75.128	68.1233	88.8126	75.8706	69.7965	69.1202	69.6371	62.948	50.0798	40.6068	80.2567	81.9412	67.7104	64.2399	80.8689	67.3479	67.0752	74.1478	72.6648	90.2805	85.1932	80.1819	67.4745	82.8041
TMEM41A	63.9181	46.8586	58.6652	49.679	57.2316	58.7925	55.4753	58.9392	60.4616	60.7742	63.3488	59.0402	67.4745	114.188	59.8416	64.116	61.0385	63.8272	72.6648	57.7044	86.2895	66.6094	75.2145	44.3078	66.1769	62.812	63.5817	72.6648	59.8416	52.5864	49.6248	55.5079	57.4559	68.737	53.43	43.382	74.2109	87.5281	71.6117	60.9447	77.9818	81.9808	66.733	65.5408	79.2707	65.1478	50.1137	41.5228	70.9749
TSHZ1	65.2638	60.4408	62.6651	74.1478	73.3079	67.3801	75.7902	62.9762	54.9146	75.9678	63.3488	47.6863	49.3083	65.7444	51.2928	61.9788	56.6786	67.755	48.909	53.43	54.4986	72.6648	61.1914	63.8033	54.4986	61.5804	56.7694	58.1319	52.3614	52.5864	63.8033	67.6187	54.0761	67.755	36.3324	40.1283	46.3818	52.8471	45.2839	49.2246	67.3479	37.264	68.216	64.116	55.0491	70.1591	57.6307	31.1421	81.1142
GOLGA8A	62.5725	49.5751	45.9988	52.6449	55.9455	44.2595	64.8514	47.6358	60.4616	46.9018	104.339	113.539	96.0214	110.727	106.86	85.488	114.81	88.3761	95.0232	89.7624	108.997	90.831	91.7871	97.4772	108.997	108.381	152.142	124.338	110.066	123.339	112.542	112.53	121.249	106.051	136.781	88.9331	95.8557	105.694	102.152	114.857	100.136	93.16	123.085	115.409	116.704	85.1932	92.7103	77.8552	87.8737
PCDH19	28.9314	33.2764	26.666	19.2784	26.3651	30.3871	18.7522	33.1029	27.18	31.0477	31.6744	29.5201	51.9034	51.9034	25.6464	38.4696	56.6786	44.1881	40.5246	34.1952	54.4986	36.3324	42.0691	46.0801	50.6059	34.485	31.7909	40.3693	68.3904	46.8497	43.4217	45.4155	36.7549	49.0979	44.8812	50.9738	38.6515	37.9839	47.3901	42.1925	37.2186	37.264	35.5909	41.3192	46.2413	42.5966	35.0796	25.9517	59.1458
ANGPT1	24.8944	25.8062	27.3326	17.7955	14.1471	20.4783	18.7522	20.9921	16.6408	13.8724	22.3584	29.5201	28.5469	27.6818	8.5488	19.2348	31.9725	15.7113	20.961	36.3324	36.3324	18.1662	17.8475	17.7231	23.3566	22.1689	15.8954	29.0659	20.3034	18.1662	21.2678	19.6801	22.8134	22.585	17.0976	16.2682	32.4673	23.1206	18.956	30.4723	29.2432	26.0848	22.2443	24.2216	17.6157	20.0455	37.5853	20.7614	33.7976
IGFBP7	24.8944	36.672	40.6656	21.5029	36.6539	13.8724	25.003	28.2585	35.5004	27.7448	37.264	18.1662	25.9517	51.9034	55.5672	51.2928	39.239	34.3685	58.6908	42.744	54.4986	30.277	43.3439	40.7632	38.9276	29.5586	31.7909	37.1398	38.4696	38.2446	35.4463	48.9478	38.8672	43.2061	29.9208	49.8893	30.9212	41.2868	35.8059	46.8805	32.7878	39.1272	45.9716	31.3456	41.8373	65.1478	47.608	41.5228	60.8357
NRK	23.5488	14.2613	19.3328	13.3466	21.8638	12.5512	12.5015	17.7625	14.422	14.533	29.8112	27.2493	23.3566	17.3011	29.9208	38.4696	31.9725	27.4948	32.1402	29.9208	54.4986	24.2216	34.4202	47.8524	25.9517	23.4005	24.9785	25.8364	36.3324	31.5518	18.6093	35.8278	30.8403	24.5489	49.1556	33.621	15.4606	31.378	45.2839	38.6764	37.2186	50.3064	38.5568	31.3456	28.6255	45.1023	37.5853	46.7131	33.7976
MRPL40	18.1662	23.0898	24.666	21.5029	22.5068	26.4236	17.9709	22.6068	22.1877	22.46	29.8112	34.0616	38.9276	27.6818	25.6464	29.9208	31.9725	41.2422	26.5506	25.6464	45.4155	48.4432	42.0691	26.5847	25.9517	28.327	36.3324	30.6807	24.5778	30.5957	26.5847	29.2678	29.5729	28.4768	49.1556	32.5365	17.0067	36.3324	27.3809	36.3324	43.4217	39.1272	29.6591	24.2216	28.6255	30.0682	25.0568	41.5228	49.0065
GORAB	67.2822	76.0604	69.9982	77.8552	70.0926	66.0589	64.8514	65.3983	58.2428	85.8766	85.7072	56.7694	46.7131	86.5057	85.488	74.802	72.6648	82.4844	76.857	79.0764	54.4986	66.6094	54.8173	86.8433	57.0938	72.6648	90.831	71.0501	71.5962	81.2699	65.5756	68.1233	69.2851	59.8994	111.134	75.9185	57.2042	89.1796	78.9835	59.7727	74.4371	74.528	71.1819	74.0896	68.2609	75.1705	62.6421	57.0938	60.8357
SMPD4	61.8997	73.3439	84.6645	49.679	75.8801	66.7195	74.2275	94.4643	76.5477	75.9678	91.2968	65.8525	98.6165	93.4262	38.4696	100.448	71.2115	81.5024	76.857	51.2928	77.2064	90.831	63.7411	74.4371	86.9383	68.97	77.2064	83.9682	97.2426	86.0505	92.1603	73.6741	80.2693	76.5927	66.2532	75.9185	75.7569	47.8927	81.0897	69.1488	77.9818	50.3064	86.0114	75.5144	66.0589	57.6307	77.6762	57.0938	84.494
TOM1L2	41.715	38.0302	29.9992	35.5909	37.297	39.6354	36.7231	31.4881	40.4926	36.993	44.7168	34.0616	38.9276	44.983	29.9208	40.6068	33.4258	35.3505	26.5506	44.8812	22.7078	18.1662	31.8705	38.9909	42.8203	30.7902	45.4155	29.0659	33.1266	34.4202	37.2186	41.8832	38.4448	39.2783	42.744	35.7901	43.2897	56.1501	47.3901	44.5365	45.194	37.264	47.4546	54.1424	35.2314	30.0682	40.0909	31.1421	37.1774
SUMF2	154.076	153.479	170.662	163.867	163.335	171.093	196.898	176.818	138.119	153.257	126.698	115.81	124.568	89.966	119.683	104.723	165.676	121.763	110.395	113.272	77.2064	157.44	91.7871	116.973	116.783	114.539	111.268	109.805	105.791	99.4361	108.997	114.548	108.152	117.835	66.2532	110.624	114.408	97.4369	89.5146	114.857	106.339	96.8864	130.5	115.409	96.8864	95.216	105.239	67.4745	116.602
SNTG2	22.876	28.5226	31.3325	23.7273	25.7221	18.4965	22.6589	16.1477	20.5237	23.1206	33.5376	49.9571	31.1421	48.4432	25.6464	19.2348	52.3187	34.3685	22.3584	21.372	18.1662	24.2216	31.8705	47.8524	32.4397	35.7166	52.2278	35.525	22.4406	32.5079	27.4708	36.3324	29.9954	26.5128	42.744	36.8747	35.5594	34.6809	26.3278	29.3003	36.3324	29.8112	31.1421	35.62	46.2413	37.5853	45.1023	25.9517	37.1774
CEACAM8	20.8575	19.0151	17.9995	14.8296	14.1471	16.5147	19.5336	19.3773	15.5314	15.8541	24.2216	36.3324	31.1421	6.92046	4.2744	34.1952	36.3324	36.3324	26.5506	34.1952	36.3324	42.3878	30.5957	35.4463	22.059	30.7902	56.7694	32.2955	32.058	30.5957	23.0401	33.8093	31.6852	49.0979	36.3324	32.5365	30.9212	26.4236	30.5403	33.9884	31.9016	39.1272	31.1421	28.496	26.4236	42.5966	42.5966	41.5228	23.6583
OR1B1	47.7704	57.7244	46.6655	43.7472	52.0872	44.2595	43.7552	41.9841	58.2428	48.223	59.6224	63.5817	54.4986	65.7444	68.3904	61.9788	74.1181	74.6287	72.6648	70.5276	36.3324	24.2216	53.5425	47.8524	55.7962	48.0327	61.3109	46.8284	55.5672	73.6209	72.6648	66.1048	54.4986	58.9174	55.5672	55.312	54.1121	66.0589	63.1868	49.2246	47.8524	46.58	53.3864	52.7176	59.453	40.0909	50.1137	77.8552	62.5255
ANXA10	22.2031	23.7689	28.6659	27.4347	28.2943	17.8359	14.0642	14.533	23.8518	26.4236	35.4008	27.2493	18.1662	51.9034	34.1952	38.4696	53.772	53.0257	33.5376	44.8812	36.3324	12.1108	28.0461	35.4463	42.8203	46.8011	34.0616	56.5171	47.0184	32.5079	43.4217	50.9663	43.0919	47.1339	44.8812	44.4665	43.2897	49.5442	55.815	50.3966	54.0555	54.0328	51.9034	48.4432	50.6452	45.1023	50.1137	36.3324	49.0065
PXT1	28.2585	23.0898	19.9995	22.9858	23.1499	21.7994	23.4403	13.7256	29.3987	22.46	33.5376	31.7909	31.1421	83.0455	34.1952	47.0184	36.3324	37.3144	36.3324	29.9208	40.874	24.2216	31.8705	44.3078	49.3083	22.1689	36.3324	35.525	41.6754	38.2446	41.6494	35.8278	29.1504	39.2783	40.6068	48.8047	35.5594	24.7721	33.6996	33.9884	35.4463	44.7168	44.4887	32.7704	35.2314	57.6307	32.5739	46.7131	38.8672
OR1Q1	44.4063	45.5004	49.9987	31.1421	43.0845	32.3689	21.8776	33.1029	32.1722	31.0477	40.9904	65.8525	33.7372	38.0625	68.3904	34.1952	34.8791	43.2061	44.7168	38.4696	40.874	72.6648	39.5195	42.5355	28.5469	43.1063	45.4155	35.525	51.2928	42.0691	37.2186	43.397	40.1346	35.3505	36.3324	30.3674	27.8291	42.9383	31.5934	32.8164	35.4463	29.8112	25.2102	45.5936	37.4334	40.0909	42.5966	31.1421	42.247
BLOC1S1	94.868	108.658	114.664	121.602	106.104	140.706	107.825	114.649	150.322	115.603	102.476	122.622	111.592	96.8864	98.3112	111.134	175.849	99.1777	129.958	156.016	86.2895	121.108	146.604	118.745	102.509	105.918	118.08	100.116	126.095	112.822	104.566	132.714	114.067	102.124	91.8996	104.117	102.04	123.86	130.586	164.082	127.607	106.202	136.432	151.029	105.694	127.79	110.25	119.378	113.222
CDC42BPG	49.116	57.0453	50.6654	48.9375	54.6594	50.8654	35.1604	53.2875	52.6959	45.5807	54.0328	47.6863	18.1662	38.0625	42.744	44.8812	46.5055	56.9535	41.922	64.116	72.6648	54.4986	49.718	67.3479	32.4397	25.8638	31.7909	25.8364	45.9498	53.5425	38.1047	45.4155	51.9638	52.0437	42.744	67.2421	61.8424	49.5442	48.4432	51.5686	52.2832	50.3064	60.8012	54.1424	37.4334	57.6307	40.0909	36.3324	69.2851
TIGIT	46.4248	33.9555	35.9991	45.2301	42.4414	31.7083	32.035	41.1767	36.6098	33.0295	39.1272	36.3324	38.9276	20.7614	42.744	44.8812	43.5989	39.2783	51.7038	51.2928	36.3324	54.4986	31.8705	40.7632	59.689	50.4959	29.5201	59.7466	55.5672	52.5864	54.0555	39.8647	38.0223	39.2783	44.8812	49.8893	49.4739	36.3324	55.815	30.4723	41.6494	42.8536	57.8353	42.744	37.4334	37.5853	35.0796	57.0938	47.3166
SUN3	35.6596	32.5973	41.3323	33.3665	30.8665	24.4418	25.7843	36.3324	35.5004	32.3689	37.264	40.874	33.7372	27.6818	38.4696	42.744	30.5192	36.3324	40.5246	40.6068	27.2493	60.554	44.6188	46.0801	40.2252	49.2643	61.3109	45.2137	39.5382	48.7619	46.0801	38.8555	38.4448	34.3685	55.5672	28.1983	51.02	36.3324	49.4963	41.0205	31.9016	29.8112	38.5568	52.7176	57.2511	37.5853	42.5966	46.7131	49.0065
EYA1	28.9314	27.1644	29.3326	24.4688	37.297	19.1571	29.691	24.2216	25.5159	26.4236	46.58	29.5201	33.7372	24.2216	42.744	51.2928	43.5989	39.2783	40.5246	40.6068	45.4155	42.3878	47.1684	31.9016	36.3324	34.485	24.9785	33.9103	38.4696	36.3324	36.3324	37.8463	31.2628	41.2422	68.3904	33.621	49.4739	56.1501	27.3809	39.8485	38.1047	39.1272	48.9375	32.7704	35.2314	47.608	42.5966	41.5228	27.0381
ZNF707	28.9314	31.2391	27.3326	30.4006	25.079	14.533	20.3149	23.4142	23.2971	29.7265	42.8536	27.2493	51.9034	44.983	42.744	34.1952	49.4121	42.2242	39.1272	40.6068	27.2493	30.277	39.5195	47.8524	41.5228	39.4114	40.874	38.7546	32.058	39.2008	47.8524	33.3047	27.0381	28.4768	23.5092	33.621	46.3818	19.8177	31.5934	22.2683	37.2186	48.4432	29.6591	58.4168	28.6255	45.1023	30.0682	31.1421	30.4178
PROCR	26.2401	29.2018	19.9995	28.1762	21.8638	22.46	20.3149	26.6438	19.4143	33.0295	50.3064	45.4155	38.9276	38.0625	12.8232	25.6464	42.1456	53.0257	36.3324	27.7836	77.2064	42.3878	57.367	37.2186	44.1179	50.4959	31.7909	40.3693	53.43	43.0252	37.2186	48.9478	43.0919	44.1881	42.744	41.2129	38.6515	44.5898	48.4432	41.0205	35.4463	35.4008	31.1421	32.7704	41.8373	30.0682	32.5739	36.3324	49.0065
APOC1	43.0606	42.784	23.3327	31.1421	37.297	23.1206	28.9097	36.3324	36.0551	29.7265	39.1272	54.4986	41.5228	34.6023	38.4696	61.9788	71.2115	44.1881	34.935	40.6068	36.3324	60.554	44.6188	60.2586	51.9034	39.4114	38.6032	67.8205	57.7044	45.8936	46.0801	50.4617	46.0492	54.9896	55.5672	46.6356	27.8291	56.1501	60.0275	58.6007	44.3078	22.3584	41.5228	76.9392	50.6452	40.0909	47.608	67.4745	59.1458
TOP3A	121.781	136.501	119.997	88.9773	106.104	124.191	112.513	147.752	122.033	142.027	72.6648	72.6648	67.4745	69.2046	51.2928	76.9392	75.5714	74.6287	92.2284	85.488	54.4986	78.7202	70.1152	72.6648	81.7479	66.5068	61.3109	85.583	78.0078	59.2792	90.388	91.8403	67.1727	70.7009	91.8996	90.0176	75.7569	77.6192	76.8773	77.3529	69.1202	83.844	63.7671	71.24	85.8766	80.1819	110.25	98.6165	82.8041
FEZF2	33.6411	35.3137	37.999	38.5568	27.0082	30.3871	21.8776	27.4512	32.1722	28.4053	68.9384	63.5817	41.5228	38.0625	29.9208	83.3508	52.3187	54.9896	48.909	51.2928	27.2493	54.4986	56.0921	44.3078	54.4986	54.1907	63.5817	41.9841	60.9102	51.6303	56.714	60.554	51.5413	54.9896	44.8812	60.7348	46.3818	56.1501	65.293	60.9447	51.3971	50.3064	60.8012	47.0184	30.8275	45.1023	42.5966	31.1421	42.247
C13orf42	29.6042	26.4853	21.3328	23.7273	27.0082	17.8359	35.9417	9.68864	21.0783	23.1206	55.896	40.874	33.7372	48.4432	34.1952	44.8812	45.0522	41.2422	68.4726	36.3324	54.4986	48.4432	31.8705	35.4463	35.0348	43.1063	40.874	41.9841	44.8812	51.6303	45.194	47.434	39.7122	38.2963	32.058	49.8893	43.2897	42.9383	47.3901	37.5044	36.3324	27.948	25.2102	42.744	48.4432	40.0909	42.5966	57.0938	38.8672
PLGLB2	100.251	94.3964	80.6646	86.7529	113.177	72.6648	72.6648	67.8205	74.8836	93.1431	98.7496	99.9141	93.4262	117.648	98.3112	87.6252	69.7582	85.4303	69.87	70.5276	81.7479	78.7202	65.0159	90.388	92.1286	94.8338	81.7479	79.1239	87.6252	79.3576	72.6648	84.271	85.7614	92.304	91.8996	75.9185	72.6648	75.9678	76.8773	53.9126	70.0064	81.9808	80.0796	88.3376	74.8668	92.7103	90.2046	62.2841	55.766
RIMS3	26.2401	27.8435	20.6661	21.5029	29.5804	17.8359	11.7201	25.029	26.6253	19.8177	26.0848	36.3324	31.1421	20.7614	12.8232	34.1952	34.8791	25.5309	36.3324	29.9208	22.7078	54.4986	31.8705	42.5355	29.8445	34.485	31.7909	41.9841	32.058	33.4641	35.4463	37.3416	32.1077	29.4587	51.2928	34.7056	38.6515	36.3324	38.9652	37.5044	31.0155	39.1272	40.0398	28.496	50.6452	32.5739	42.5966	25.9517	35.4875
IL26	32.9683	36.672	29.9992	43.0057	34.7248	42.9383	21.0962	24.2216	22.1877	32.3689	68.9384	52.2278	59.689	38.0625	29.9208	51.2928	39.239	51.0618	57.2934	61.9788	59.0402	60.554	53.5425	47.8524	36.3324	44.3379	45.4155	45.2137	32.058	43.0252	44.3078	34.8186	47.7391	54.0076	23.5092	39.0438	30.9212	46.2413	52.6557	37.5044	41.6494	52.1696	41.5228	27.0712	24.2216	40.0909	37.5853	67.4745	45.6268
ISG20L2	57.8627	62.4782	57.9985	69.6989	57.8746	66.7195	66.4141	65.3983	55.4693	56.8107	50.3064	36.3324	64.8793	34.6023	55.5672	42.744	52.3187	52.0437	34.935	51.2928	40.874	36.3324	47.1684	44.3078	66.1769	61.5804	61.3109	58.1319	64.116	48.7619	56.714	42.3878	50.6964	41.2422	32.058	37.9592	63.3885	49.5442	45.2839	45.7085	38.1047	33.5376	51.9034	38.4696	48.4432	47.608	57.6307	25.9517	42.247
RASSF4	26.9129	29.8809	23.3327	34.108	24.436	23.7812	32.035	24.2216	34.391	33.0295	46.58	43.1447	41.5228	38.0625	8.5488	47.0184	40.6923	54.9896	46.1142	36.3324	27.2493	30.277	47.1684	38.9909	42.8203	39.4114	40.874	43.5989	25.6464	43.9813	31.9016	36.837	40.9796	34.3685	44.8812	35.7901	44.8357	66.0589	34.7527	30.4723	46.0801	39.1272	47.4546	48.4432	33.0295	42.5966	47.608	31.1421	49.0065
GRIN3A	49.116	58.4035	49.9987	53.3864	55.3024	41.6171	48.4432	44.4063	55.4693	41.6171	50.3064	65.8525	51.9034	55.3637	55.5672	51.2928	59.5852	57.9355	46.1142	61.9788	68.1233	42.3878	59.9166	49.6248	53.201	56.6539	56.7694	67.8205	49.1556	64.0598	46.0801	43.397	64.2154	55.9716	68.3904	46.6356	58.7503	57.8016	47.3901	63.2887	47.8524	46.58	51.9034	47.0184	61.655	42.5966	45.1023	67.4745	43.9369
FAM169A	106.306	126.315	92.6643	101.582	108.676	84.5554	105.481	105.768	101.509	116.264	91.2968	79.4772	77.8552	83.0455	115.409	98.3112	82.8379	80.5205	86.6388	83.3508	99.9141	78.7202	82.8634	88.6156	92.1286	104.687	77.2064	80.7387	102.586	73.6209	87.7295	99.9141	80.6918	82.4844	68.3904	95.4404	83.4872	90.831	96.8864	94.9331	85.071	111.792	78.5966	105.435	83.6746	97.7217	82.6876	41.5228	89.5636
CDKN3	59.8812	50.2542	76.6647	55.6108	74.594	65.3983	65.6327	85.583	79.8758	70.6831	46.58	61.3109	70.0697	41.5228	59.8416	49.1556	59.5852	55.9716	78.2544	36.3324	77.2064	96.8864	44.6188	56.714	50.6059	48.0327	47.6863	71.0501	54.4986	59.2792	61.1448	52.4802	56.1885	60.8813	51.2928	54.2275	43.2897	51.1957	36.859	36.3324	39.877	54.0328	38.5568	48.4432	33.0295	37.5853	45.1023	25.9517	60.8357
ZC3HAV1L	46.4248	42.1049	50.6654	26.6932	52.7302	53.5077	58.6007	47.6358	56.024	63.4166	26.0848	36.3324	18.1662	31.1421	29.9208	40.6068	37.7857	36.3324	22.3584	23.5092	31.7909	24.2216	40.7943	26.5847	27.2493	27.0954	45.4155	25.8364	30.9894	30.5957	34.5601	31.2862	30.8403	41.2422	36.3324	26.0292	29.3751	34.6809	30.5403	32.8164	46.9663	18.632	25.2102	18.5224	26.4236	15.0341	30.0682	31.1421	21.9684
HOXA6	32.9683	29.2018	28.6659	38.5568	38.5831	30.3871	32.035	34.7176	36.6098	35.0112	48.4432	38.6032	36.3324	41.5228	42.744	25.6464	45.0522	47.1339	55.896	53.43	31.7909	24.2216	36.9698	53.1694	48.0107	54.1907	47.6863	43.5989	53.43	56.4109	33.6739	48.4432	50.6964	36.3324	40.6068	47.7202	57.2042	57.8016	45.2839	55.0846	27.4708	40.9904	32.625	39.8944	37.4334	55.125	57.6307	31.1421	54.0761
TMEM45B	47.0976	46.8586	43.9989	43.0057	48.2289	53.5077	41.4111	37.1398	43.8208	42.2777	50.3064	61.3109	72.6648	38.0625	85.488	61.9788	90.1044	84.4483	55.896	55.5672	22.7078	54.4986	47.1684	67.3479	75.26	66.5068	43.1447	72.6648	68.3904	86.0505	63.8033	59.0402	64.6379	80.5205	51.2928	65.073	52.566	74.3163	69.5055	56.2566	53.1694	63.3488	69.6989	54.1424	46.2413	55.125	75.1705	67.4745	59.1458
NAPA	20.8575	21.0524	21.9994	15.571	20.5776	26.4236	14.0642	24.2216	25.5159	19.1571	29.8112	29.5201	31.1421	13.8409	8.5488	29.9208	34.8791	30.4407	22.3584	47.0184	18.1662	24.2216	26.7713	30.1293	49.3083	17.2425	27.2493	46.8284	30.9894	22.9468	32.7878	26.2401	32.9527	36.3324	36.3324	36.8747	46.3818	41.2868	31.5934	33.9884	38.1047	39.1272	26.6932	38.4696	28.6255	42.5966	30.0682	57.0938	59.1458
TUBB1	38.3509	29.8809	29.3326	31.8835	30.2234	25.1024	26.5656	32.2955	34.391	29.7265	44.7168	45.4155	31.1421	41.5228	29.9208	40.6068	39.239	32.4046	46.1142	40.6068	49.9571	48.4432	35.695	35.4463	64.8793	46.8011	31.7909	45.2137	41.6754	48.7619	36.3324	35.3232	45.2043	34.3685	40.6068	46.6356	49.4739	51.1957	51.6026	33.9884	58.4863	39.1272	44.4887	69.8152	44.0393	55.125	40.0909	67.4745	54.0761
ARMC7	110.343	102.546	120.664	108.256	92.5994	93.8037	110.169	121.108	110.939	102.391	154.646	172.579	142.734	128.029	115.409	158.153	171.489	150.239	118.779	117.546	136.247	139.274	136.406	125.834	138.842	153.951	147.6	151.789	139.987	144.374	160.394	187.213	151.667	175.77	158.153	165.936	139.145	175.056	141.117	161.738	138.24	186.32	142.364	152.454	176.157	155.352	147.835	145.33	118.292
DPY19L2	55.8443	54.3288	66.665	48.9375	54.6594	55.4895	44.5365	59.7466	46.5942	49.5442	67.0752	49.9571	77.8552	76.1251	42.744	55.5672	55.2253	64.8092	58.6908	68.3904	72.6648	90.831	59.9166	70.8925	60.9866	59.1171	65.8525	37.1398	51.2928	59.2792	73.551	64.591	59.1458	73.6468	55.5672	44.4665	41.7436	61.1045	69.5055	55.0846	64.6894	50.3064	65.25	62.6912	50.6452	70.1591	52.6194	46.7131	64.2154
KLHL22	75.3561	69.9484	63.9984	33.3665	77.1662	62.0954	75.7902	83.1609	71.0007	61.4348	59.6224	45.4155	41.5228	62.2841	34.1952	59.8416	56.6786	54.9896	55.896	61.9788	49.9571	18.1662	62.4663	42.5355	63.5817	66.5068	49.9571	50.058	47.0184	54.4986	49.6248	51.9755	44.3593	64.8092	59.8416	56.3966	66.4806	44.5898	45.2839	64.4607	59.3725	54.0328	53.3864	54.1424	55.0491	47.608	55.125	62.2841	67.5952
EXOC8	58.5356	63.1573	68.6649	67.4745	56.5885	64.0772	62.5074	79.1239	49.3677	56.1501	78.2544	68.1233	62.2841	17.3011	64.116	61.9788	68.3049	67.755	51.7038	74.802	45.4155	72.6648	68.8404	51.3971	54.4986	56.6539	47.6863	54.9023	60.9102	68.8404	53.1694	59.5448	66.7502	61.8633	49.1556	72.6648	80.3951	44.5898	52.6557	59.7727	78.8679	44.7168	80.0796	52.7176	44.0393	67.6535	77.6762	83.0455	65.9053
NUP35	77.3746	83.5306	77.3314	82.304	74.594	61.4348	57.038	74.2796	78.2118	75.9678	87.5704	106.726	98.6165	114.188	85.488	102.586	88.6511	103.105	75.4596	102.586	90.831	72.6648	90.5123	86.8433	115.485	112.076	86.2895	116.264	89.7624	90.831	111.656	118.585	93.3659	120.781	87.6252	92.1867	98.9478	99.0884	88.4615	86.729	72.6648	95.0232	87.4944	105.435	107.896	87.6989	132.801	67.4745	87.8737
ZFYVE21	80.7387	86.9261	75.9981	114.929	88.0981	92.4825	103.919	100.923	87.0869	94.4643	95.0232	95.3726	111.592	93.4262	94.0368	79.0764	78.478	101.142	81.0492	83.3508	104.456	102.942	80.3138	88.6156	79.1528	93.6021	74.9356	93.6569	82.2822	103.261	100.136	103.951	87.0288	106.051	87.6252	86.764	80.3951	118.906	90.5678	99.6211	90.388	91.2968	86.0114	79.7888	72.6648	70.1591	97.7217	155.71	72.6648
NR2C1	53.8258	52.9706	46.6655	51.9034	49.515	72.6648	69.5395	65.3983	58.7975	69.3619	37.264	59.0402	46.7131	41.5228	59.8416	53.43	53.772	48.1159	41.922	51.2928	45.4155	54.4986	44.6188	62.0309	31.1421	46.8011	52.2278	33.9103	39.5382	32.5079	46.0801	47.434	48.584	50.0798	21.372	53.1429	40.1976	52.8471	49.4963	49.2246	48.7386	48.4432	43.0057	58.4168	37.4334	47.608	42.5966	67.4745	55.766
PTK2B	26.2401	31.2391	30.6659	24.4688	28.9373	31.7083	24.2216	26.6438	33.2816	22.46	40.9904	38.6032	49.3083	38.0625	17.0976	44.8812	46.5055	51.0618	51.7038	59.8416	54.4986	48.4432	50.9929	49.6248	54.4986	56.6539	43.1447	54.9023	37.401	51.6303	54.0555	39.8647	49.429	50.0798	53.43	44.4665	49.4739	51.1957	42.1245	62.1167	46.9663	55.896	40.0398	34.1952	61.655	52.6194	67.6535	51.9034	49.0065
ZMAT3	60.554	50.9333	55.9986	41.5228	54.6594	37.6536	47.6619	54.9023	49.9224	31.0477	42.8536	49.9571	49.3083	38.0625	42.744	64.116	46.5055	42.2242	60.0882	27.7836	36.3324	48.4432	36.9698	42.5355	41.5228	44.3379	74.9356	48.4432	45.9498	52.5864	50.5109	36.837	46.0492	41.2422	36.3324	34.7056	38.6515	39.6354	40.0183	50.3966	45.194	54.0328	57.8353	45.5936	39.6354	42.5966	45.1023	46.7131	49.0065
DENND5A	92.1767	74.7022	78.6647	80.0796	86.812	81.2525	94.5424	61.3614	85.9775	75.3072	52.1696	81.7479	70.0697	58.8239	68.3904	40.6068	53.772	66.7731	51.7038	59.8416	63.5817	60.554	50.9929	44.3078	53.201	49.2643	52.2278	41.9841	45.9498	53.5425	43.4217	53.4894	48.584	53.0257	44.8812	45.5511	38.6515	59.453	47.3901	42.1925	60.2586	39.1272	47.4546	52.7176	37.4334	65.1478	57.6307	51.9034	59.1458
ABCB7	49.7889	43.4631	39.3323	43.7472	38.5831	38.3142	45.3178	35.525	37.7191	45.5807	63.3488	40.874	44.1179	41.5228	34.1952	57.7044	29.0659	33.3865	57.2934	42.744	72.6648	48.4432	40.7943	47.8524	32.4397	40.643	24.9785	30.6807	49.1556	51.6303	31.0155	44.9109	45.2043	41.2422	47.0184	40.1283	46.3818	47.8927	51.6026	44.5365	47.8524	44.7168	45.9716	39.8944	39.6354	42.5966	42.5966	36.3324	70.9749
OR56A4	39.6965	33.2764	15.9996	30.4006	25.079	13.8724	18.7522	11.3034	24.4065	15.1936	44.7168	52.2278	41.5228	38.0625	42.744	51.2928	56.6786	39.2783	44.7168	38.4696	22.7078	60.554	59.9166	38.9909	42.8203	50.4959	45.4155	38.7546	65.1846	40.1569	34.5601	43.9017	46.4717	39.2783	47.0184	50.9738	54.1121	44.5898	50.5494	49.2246	42.5355	35.4008	43.0057	37.0448	48.4432	35.0796	17.5398	41.5228	57.4559
GALNT11	52.4802	48.896	34.6658	37.0739	46.9428	40.2959	28.9097	41.1767	33.2816	40.9565	48.4432	63.5817	36.3324	38.0625	64.116	47.0184	55.2253	40.2602	54.4986	55.5672	31.7909	42.3878	52.2677	30.1293	55.7962	61.5804	43.1447	45.2137	45.9498	38.2446	40.7632	50.9663	50.2739	49.0979	51.2928	54.2275	47.9279	52.8471	57.9212	62.1167	50.5109	48.4432	51.9034	34.1952	48.4432	60.1364	45.1023	20.7614	47.3166
USH1C	34.3139	35.3137	25.9993	26.6932	27.6512	27.7448	17.9709	13.7256	29.3987	27.0842	31.6744	18.1662	20.7614	17.3011	47.0184	51.2928	47.9588	31.4226	23.7558	32.058	13.6247	30.277	35.695	35.4463	24.6541	28.327	15.8954	17.7625	36.3324	22.9468	24.8124	32.2955	32.9527	27.4948	36.3324	32.5365	30.9212	31.378	37.9121	31.6444	33.6739	27.948	31.1421	25.6464	35.2314	25.0568	42.5966	25.9517	47.3166
BRD4	204.538	203.054	173.329	197.975	168.48	192.892	221.12	259.171	205.237	204.783	95.0232	118.08	90.831	93.4262	72.6648	89.7624	91.5577	86.4122	88.0362	113.272	108.997	108.997	99.4361	93.9326	70.0697	70.2016	95.3726	108.19	116.477	88.9188	90.388	93.8587	100.125	82.4844	85.488	81.3412	111.316	108.997	100.046	87.901	100.136	109.929	74.1478	108.285	85.8766	87.6989	97.7217	114.188	119.981
NUPR2	16.8206	14.9404	24.666	21.5029	27.0082	14.533	20.3149	20.1847	23.8518	20.4783	42.8536	38.6032	46.7131	44.983	25.6464	51.2928	43.5989	40.2602	43.3194	38.4696	27.2493	30.277	54.8173	49.6248	38.9276	38.1798	40.874	30.6807	37.401	38.2446	38.9909	35.8278	35.4875	49.0979	40.6068	33.621	47.9279	51.1957	37.9121	24.6123	52.2832	24.2216	38.5568	28.496	28.6255	45.1023	42.5966	41.5228	38.8672
CTSV	69.9735	80.8142	73.9981	43.7472	73.3079	75.9678	75.0089	64.591	115.931	72.6648	68.9384	65.8525	67.4745	79.5853	72.6648	74.802	90.1044	62.8453	50.3064	42.744	86.2895	66.6094	66.2907	72.6648	77.8552	70.2016	68.1233	98.5012	75.8706	72.6648	58.4863	67.114	75.1996	99.1777	138.918	78.0876	140.691	82.5737	84.2491	91.417	73.551	98.7496	99.358	75.5144	127.714	75.1705	77.6762	77.8552	65.9053
OR2AT4	45.7519	34.6346	29.9992	35.5909	36.6539	32.3689	27.347	20.9921	25.5159	38.3142	39.1272	45.4155	59.689	41.5228	8.5488	64.116	55.2253	54.9896	48.909	40.6068	40.874	48.4432	40.7943	60.2586	58.3914	52.9591	40.874	43.5989	47.0184	44.9375	54.0555	50.9663	40.9796	58.9174	42.744	45.5511	55.6582	37.9839	36.859	39.8485	34.5601	26.0848	53.3864	37.0448	30.8275	42.5966	55.125	31.1421	32.1077
TTLL3	52.4802	63.8364	61.9984	86.7529	61.0899	44.2595	63.2887	63.7836	77.1024	58.7925	50.3064	56.7694	62.2841	72.6648	51.2928	66.2532	49.4121	54.0076	64.2804	76.9392	49.9571	24.2216	73.9396	76.2095	76.5576	60.3488	70.3941	79.1239	58.773	54.4986	70.8925	66.1048	67.5952	64.8092	61.9788	69.4112	55.6582	49.5442	50.5494	59.7727	59.3725	70.8016	72.6648	75.5144	55.0491	57.6307	40.0909	41.5228	70.9749
ZRANB1	32.9683	31.2391	35.9991	41.5228	42.4414	34.3506	36.7231	33.1029	34.9457	38.9748	31.6744	38.6032	38.9276	48.4432	55.5672	55.5672	29.0659	40.2602	51.7038	53.43	18.1662	42.3878	47.1684	46.0801	32.4397	34.485	47.6863	51.6728	41.6754	47.8058	44.3078	39.8647	43.5144	41.2422	23.5092	30.3674	23.1909	29.7265	34.7527	29.3003	35.4463	29.8112	34.108	29.9208	17.6157	37.5853	47.608	31.1421	42.247
GOLGA6L6	255	247.875	243.327	274.347	270.082	253.666	231.277	228.491	299.534	262.915	227.31	186.204	205.019	166.091	188.074	147.467	135.157	137.474	206.815	177.388	195.287	145.33	181.025	179.004	185.555	195.826	208.911	180.855	181.662	159.671	185.207	194.277	181.24	162.023	183.799	171.359	156.152	142.027	156.914	142.986	169.256	178.867	157.193	138.206	206.985	172.892	160.364	155.71	118.292
ENTPD5	63.2453	65.1946	52.6653	57.0938	61.0899	50.2048	60.9447	50.058	51.0318	52.1866	61.4856	63.5817	54.4986	69.2046	55.5672	57.7044	61.0385	67.755	69.87	70.5276	45.4155	54.4986	63.7411	62.0309	45.4155	51.7275	68.1233	48.4432	71.5962	61.1914	48.7386	56.5171	57.8784	45.17	76.9392	54.2275	54.1121	49.5442	55.815	48.0525	60.2586	65.212	47.4546	55.5672	94.6845	45.1023	47.608	88.2359	62.5255
RPTN	31.6227	38.0302	29.9992	24.4688	43.0845	35.0112	32.035	33.9103	31.6175	36.3324	50.3064	43.1447	38.9276	27.6818	38.4696	70.5276	31.9725	59.8994	60.0882	51.2928	36.3324	48.4432	42.0691	46.0801	49.3083	45.5695	47.6863	50.058	58.773	41.113	50.5109	41.3786	56.611	46.152	51.2928	39.0438	41.7436	49.5442	44.2308	38.6764	49.6248	40.9904	31.1421	51.2928	50.6452	35.0796	52.6194	41.5228	40.5571
TAGLN2	1384	1305.25	1547.29	1046.23	1502.17	1191.04	1153.26	1406.47	1422.23	1280.88	1015.44	1085.43	1027.69	1013.85	1042.95	822.822	1396.62	1206.83	992.154	1222.48	1149.01	1338.24	780.191	1105.92	999.141	1019.77	1126.3	1316.04	1055.78	965.677	1047.44	1204.02	1215.87	1084.08	701.002	793.89	720.464	995.838	724.542	867.29	872.864	985.633	834.904	1087.12	986.48	997.262	1067.42	825.265	1059.55
CLASRP	21.5303	23.0898	22.6661	21.5029	19.9346	19.8177	21.0962	20.9921	29.3987	25.763	24.2216	22.7078	25.9517	31.1421	21.372	36.3324	33.4258	28.4768	30.7428	21.372	4.54155	30.277	22.9468	10.6339	32.4397	27.0954	27.2493	29.0659	30.9894	24.859	19.4954	29.7724	25.3482	26.5128	38.4696	19.5219	43.2897	29.7265	21.0623	32.8164	28.357	24.2216	20.7614	29.9208	35.2314	25.0568	30.0682	20.7614	30.4178
ZIC2	135.91	124.277	95.9976	42.2642	106.747	52.8471	67.1954	86.3904	80.9852	56.1501	39.1272	22.7078	10.3807	17.3011	17.0976	27.7836	40.6923	22.585	23.7558	44.8812	13.6247	54.4986	34.4202	30.1293	19.4638	22.1689	40.874	33.9103	37.401	33.4641	26.5847	29.7724	33.7976	32.4046	17.0976	23.8601	27.8291	19.8177	32.6465	22.2683	30.1293	29.8112	22.2443	32.7704	13.2118	17.5398	25.0568	46.7131	45.6268
NT5DC4	26.9129	32.5973	27.9993	18.5369	30.8665	20.4783	17.9709	24.2216	23.8518	19.8177	39.1272	47.6863	59.689	48.4432	38.4696	44.8812	46.5055	45.17	46.1142	23.5092	13.6247	54.4986	58.6418	54.9417	41.5228	62.812	61.3109	66.2057	43.8126	52.5864	42.5355	61.5633	54.0761	52.0437	53.43	52.0584	43.2897	34.6809	51.6026	65.6327	45.194	42.8536	35.5909	55.5672	41.8373	55.125	67.6535	62.2841	37.1774
TENM4	23.5488	30.56	19.3328	23.7273	28.9373	25.763	34.3791	12.1108	24.4065	29.7265	16.7688	22.7078	20.7614	20.7614	17.0976	32.058	27.6126	23.567	19.5636	19.2348	22.7078	24.2216	22.9468	30.1293	22.059	28.327	29.5201	32.2955	21.372	21.9907	24.8124	26.2401	29.1504	32.4046	34.1952	29.2828	26.283	46.2413	26.3278	33.9884	33.6739	20.4952	35.5909	28.496	35.2314	42.5966	20.0455	25.9517	30.4178
MAPT	67.2822	51.6124	59.9985	68.9574	72.0218	44.2595	75.0089	52.4802	54.9146	51.526	83.844	68.1233	57.0938	65.7444	85.488	51.2928	74.1181	65.7911	68.4726	64.116	49.9571	54.4986	52.2677	54.9417	66.1769	61.5804	88.5603	62.9762	70.5276	66.9281	90.388	60.554	62.5255	73.6468	70.5276	53.1429	68.0266	62.756	48.4432	59.7727	54.0555	52.1696	60.8012	69.8152	68.2609	85.1932	65.1478	41.5228	72.6648
C1orf21	57.1899	49.5751	40.6656	55.6108	59.1607	41.6171	73.4462	45.2137	33.8363	64.0772	54.0328	36.3324	33.7372	51.9034	29.9208	23.5092	30.5192	51.0618	23.7558	55.5672	49.9571	48.4432	38.2446	26.5847	40.2252	43.1063	31.7909	32.2955	39.5382	47.8058	31.9016	31.7909	48.1616	32.4046	44.8812	28.1983	34.0133	47.8927	37.9121	35.1604	44.3078	39.1272	34.108	45.5936	35.2314	27.5625	37.5853	25.9517	33.7976
CRYZ	17.4934	27.1644	13.333	25.2102	28.2943	25.763	15.6268	22.6068	15.5314	17.8359	27.948	31.7909	44.1179	34.6023	47.0184	27.7836	30.5192	25.5309	23.7558	21.372	36.3324	30.277	30.5957	30.1293	32.4397	27.0954	31.7909	35.525	28.8522	34.4202	32.7878	26.7447	22.8134	28.4768	29.9208	24.9446	26.283	23.1206	26.3278	19.9242	34.5601	31.6744	19.2784	29.9208	37.4334	25.0568	30.0682	46.7131	35.4875
NMS	33.6411	37.3511	29.3326	34.8495	37.94	30.3871	23.4403	28.2585	31.6175	35.0112	54.0328	45.4155	57.0938	27.6818	34.1952	49.1556	40.6923	52.0437	51.7038	36.3324	22.7078	54.4986	39.5195	62.0309	44.1179	49.2643	29.5201	54.9023	58.773	43.9813	46.9663	40.3693	41.8245	51.0618	53.43	56.3966	54.1121	21.4692	44.2308	31.6444	46.9663	46.58	38.5568	42.744	37.4334	57.6307	37.5853	25.9517	47.3166
IDH3A	24.8944	27.1644	31.3325	33.3665	27.0082	36.993	31.2537	31.4881	38.2738	30.3871	39.1272	36.3324	46.7131	34.6023	34.1952	38.4696	45.0522	31.4226	34.935	47.0184	68.1233	54.4986	39.5195	33.6739	32.4397	30.7902	29.5201	51.6728	39.5382	50.6742	42.5355	43.397	39.7122	47.1339	40.6068	58.5657	44.8357	44.5898	37.9121	50.3966	38.1047	40.9904	45.9716	62.6912	37.4334	32.5739	32.5739	36.3324	42.247
TRIM43	63.9181	62.4782	39.3323	45.2301	62.376	38.3142	36.7231	31.4881	42.7114	51.526	54.0328	86.2895	57.0938	58.8239	72.6648	100.448	53.772	52.0437	48.909	64.116	27.2493	60.554	49.718	63.8033	46.7131	61.5804	61.3109	46.8284	65.1846	65.0159	66.4617	64.591	49.8515	50.0798	55.5672	63.9884	72.6648	54.4986	37.9121	51.5686	40.7632	59.6224	66.733	51.2928	57.2511	67.6535	67.6535	51.9034	67.5952
XRCC3	101.596	91.0008	89.9977	112.705	129.896	111.64	134.391	150.981	108.165	134.1	40.9904	43.1447	41.5228	38.0625	51.2928	40.6068	61.0385	46.152	53.1012	49.1556	63.5817	54.4986	38.2446	49.6248	49.3083	44.3379	63.5817	56.5171	51.2928	41.113	41.6494	52.4802	43.0919	38.2963	32.058	45.5511	54.1121	47.8927	51.6026	50.3966	38.1047	48.4432	50.4205	51.2928	22.0196	60.1364	87.6989	41.5228	32.1077
BAHCC1	70.6464	64.5155	95.3309	60.0597	98.3869	74.6466	85.9476	88.8126	83.7587	65.3983	57.7592	34.0616	57.0938	41.5228	81.2136	66.2532	52.3187	47.1339	71.2674	87.6252	49.9571	36.3324	50.9929	74.4371	53.201	57.8855	47.6863	62.9762	58.773	60.2353	70.8925	79.7295	63.793	52.0437	47.0184	61.8193	55.6582	66.0589	48.4432	52.7406	60.2586	57.7592	41.5228	69.8152	55.0491	67.6535	67.6535	62.2841	50.6964
RPL10	25.5673	29.2018	37.3324	28.1762	29.5804	22.46	26.5656	31.4881	23.8518	25.1024	46.58	27.2493	33.7372	27.6818	47.0184	29.9208	30.5192	34.3685	26.5506	40.6068	31.7909	12.1108	38.2446	37.2186	33.7372	36.9482	38.6032	27.4512	23.5092	35.3763	29.2432	26.2401	40.5571	31.4226	47.0184	43.382	40.1976	29.7265	32.6465	43.3645	38.1047	18.632	32.625	28.496	30.8275	37.5853	22.5512	31.1421	25.3482
MTFP1	35.6596	36.672	28.6659	37.8154	32.1526	35.0112	42.1925	40.3693	28.8441	33.6901	61.4856	56.7694	57.0938	69.2046	64.116	53.43	49.4121	57.9355	37.7298	57.7044	18.1662	42.3878	56.0921	38.9909	40.2252	56.6539	40.874	54.9023	61.9788	59.2792	61.1448	53.994	49.8515	56.9535	70.5276	45.5511	49.4739	59.453	57.9212	62.1167	53.1694	50.3064	59.3182	51.2928	35.2314	70.1591	37.5853	67.4745	55.766
NUDT6	31.6227	42.1049	37.3324	22.9858	50.8011	20.4783	31.2537	22.6068	31.6175	22.46	50.3064	47.6863	46.7131	27.6818	59.8416	40.6068	45.0522	39.2783	32.1402	49.1556	9.0831	42.3878	49.718	31.9016	36.3324	35.7166	47.6863	51.6728	44.8812	47.8058	49.6248	45.9201	44.7818	31.4226	32.058	39.0438	40.1976	39.6354	55.815	38.6764	45.194	39.1272	35.5909	41.3192	26.4236	50.1137	37.5853	31.1421	38.8672
KHNYN	67.9551	68.5902	57.9985	71.1819	68.8065	69.3619	45.3178	75.087	61.0163	60.7742	35.4008	49.9571	31.1421	58.8239	51.2928	36.3324	43.5989	36.3324	36.3324	40.6068	13.6247	30.277	39.5195	38.9909	42.8203	50.4959	18.1662	37.1398	59.8416	50.6742	45.194	45.4155	49.8515	40.2602	51.2928	45.5511	63.3885	52.8471	40.0183	48.0525	41.6494	52.1696	44.4887	45.5936	52.8471	32.5739	50.1137	62.2841	49.0065
UBQLN1	53.153	55.6871	38.6657	39.2983	37.297	43.5989	50.0059	52.4802	41.0473	46.2413	57.7592	34.0616	36.3324	51.9034	59.8416	40.6068	49.4121	46.152	34.935	42.744	54.4986	36.3324	49.718	30.1293	28.5469	36.9482	40.874	43.5989	34.1952	30.5957	40.7632	39.3601	39.7122	45.17	47.0184	43.382	52.566	29.7265	43.1777	49.2246	38.1047	44.7168	51.9034	56.992	35.2314	45.1023	47.608	36.3324	28.728
PLCB4	26.9129	25.1271	29.3326	25.2102	23.7929	23.7812	16.4082	29.8733	26.6253	21.7994	14.9056	4.54155	20.7614	3.46023	17.0976	12.8232	24.706	18.6572	11.1792	12.8232	27.2493	6.0554	22.9468	12.4062	16.8686	23.4005	15.8954	30.6807	29.9208	17.2101	15.9508	17.6616	16.4763	15.7113	6.4116	18.4373	13.9145	19.8177	24.2216	30.4723	15.0647	13.0424	11.8636	19.9472	28.6255	37.5853	15.0341	5.19034	25.3482
HNRNPH1	859.867	880.127	857.978	635.446	798.027	984.278	913.389	920.421	894.166	881.887	380.093	397.386	363.324	411.767	341.952	367.599	473.775	366.27	427.605	472.321	495.029	435.989	374.798	411.177	415.228	385.493	411.01	427.915	396.451	384.359	382.82	432.457	409.796	469.375	307.757	418.636	423.62	361.673	410.714	424.269	373.072	389.409	357.392	448.812	416.171	385.875	413.438	295.85	463.027
KIF26A	149.367	169.778	198.662	57.0938	222.496	78.6101	117.983	167.936	89.8603	123.53	63.3488	36.3324	57.0938	65.7444	64.116	49.1556	50.8654	54.0076	57.2934	47.0184	40.874	60.554	50.9929	58.4863	40.2252	48.0327	49.9571	50.058	50.2242	48.7619	54.0555	55.0032	51.5413	59.8994	59.8416	45.5511	63.3885	56.1501	61.0806	49.2246	54.9417	68.9384	41.5228	52.7176	61.655	50.1137	55.125	67.4745	50.6964
PLAGL1	29.6042	29.8809	35.3324	28.9176	32.1526	23.7812	23.4403	26.6438	32.1722	33.6901	59.6224	31.7909	41.5228	41.5228	47.0184	51.2928	65.3983	60.8813	33.5376	68.3904	22.7078	84.7756	68.8404	46.0801	49.3083	46.8011	49.9571	37.1398	41.6754	44.9375	37.2186	39.8647	53.2312	41.2422	70.5276	46.6356	43.2897	33.0295	56.8681	51.5686	58.4863	52.1696	48.9375	42.744	59.453	37.5853	52.6194	57.0938	70.9749
IGSF11	45.7519	53.6497	42.6656	39.2983	51.4441	31.7083	41.4111	41.9841	53.8053	52.8471	55.896	34.0616	83.0455	34.6023	68.3904	70.5276	55.2253	61.8633	47.5116	51.2928	54.4986	60.554	56.0921	44.3078	45.4155	60.3488	45.4155	45.2137	43.8126	63.1037	40.7632	51.4709	57.8784	55.9716	55.5672	52.0584	51.02	59.453	42.1245	57.4287	61.1448	52.1696	59.3182	45.5936	44.0393	55.125	65.1478	46.7131	49.0065
NUP58	204.538	220.711	203.328	163.867	214.136	216.013	221.901	274.512	221.323	202.801	113.655	108.997	103.807	114.188	111.134	123.958	120.624	102.124	115.984	132.506	81.7479	127.163	103.261	108.111	106.402	93.6021	86.2895	98.5012	104.723	103.261	115.2	122.622	114.067	101.142	85.488	72.6648	95.8557	117.255	100.046	89.073	88.6156	121.108	90.4603	92.612	83.6746	105.239	80.1819	77.8552	87.8737
PCDH17	40.3693	40.0675	44.6655	42.2642	37.297	32.3689	23.4403	29.8733	33.2816	32.3689	76.3912	49.9571	57.0938	58.8239	81.2136	70.5276	65.3983	73.6468	58.6908	53.43	59.0402	66.6094	71.39	70.8925	58.3914	75.128	84.0187	90.4273	81.2136	59.2792	72.6648	70.6464	62.1031	52.0437	66.2532	82.4258	60.2963	69.3619	54.7619	65.6327	77.0956	59.6224	63.7671	85.488	50.6452	57.6307	67.6535	57.0938	72.6648
PGBD2	49.116	40.0675	47.9988	44.4887	53.3733	41.6171	39.8485	26.6438	32.1722	38.9748	39.1272	52.2278	51.9034	48.4432	64.116	53.43	53.772	56.9535	50.3064	49.1556	68.1233	66.6094	44.6188	42.5355	27.2493	46.8011	52.2278	50.058	47.0184	65.972	46.9663	46.9294	51.5413	44.1881	44.8812	47.7202	27.8291	57.8016	52.6557	48.0525	53.1694	40.9904	48.9375	51.2928	59.453	50.1137	50.1137	41.5228	55.766
TSPAN14	49.7889	48.896	67.3316	71.1819	72.0218	71.3436	63.2887	56.5171	60.4616	59.453	85.7072	40.874	46.7131	69.2046	55.5672	85.488	71.2115	77.5746	74.0622	55.5672	22.7078	84.7756	59.9166	49.6248	75.26	61.5804	43.1447	45.2137	54.4986	68.8404	56.714	70.6464	77.312	69.719	66.2532	63.9884	58.7503	92.4825	68.4524	94.9331	80.6402	59.6224	83.0455	88.3376	85.8766	77.6762	72.6648	36.3324	96.3231
ANAPC4	18.1662	22.4106	21.9994	19.2784	20.5776	20.4783	20.3149	23.4142	17.7502	18.4965	24.2216	27.2493	20.7614	24.2216	12.8232	38.4696	26.1593	27.4948	13.974	19.2348	18.1662	42.3878	19.1223	24.8124	15.571	20.9373	11.3539	17.7625	23.5092	17.2101	18.6093	25.7355	26.6156	46.152	21.372	27.1137	30.9212	18.1662	16.8498	19.9242	27.4708	13.0424	20.7614	22.7968	19.8177	32.5739	30.0682	31.1421	40.5571
NUBPL	71.992	63.1573	65.3317	63.0256	50.8011	57.4713	65.6327	44.4063	63.7897	58.1319	63.3488	59.0402	25.9517	103.807	76.9392	61.9788	65.3983	54.9896	46.1142	38.4696	45.4155	48.4432	54.8173	40.7632	54.4986	51.7275	49.9571	53.2875	67.3218	57.367	60.2586	41.8832	50.2739	54.0076	70.5276	48.8047	51.02	42.9383	55.815	60.9447	61.1448	63.3488	62.2841	49.868	63.857	50.1137	80.1819	41.5228	52.3863
MMP16	25.5673	27.1644	22.6661	17.7955	37.297	17.8359	21.0962	24.2216	17.7502	22.46	20.4952	20.437	20.7614	41.5228	25.6464	36.3324	37.7857	36.3324	18.1662	42.744	31.7909	12.1108	30.5957	37.2186	25.9517	20.9373	36.3324	41.9841	23.5092	21.0346	21.2678	25.7355	25.3482	36.3324	44.8812	24.9446	32.4673	28.075	26.3278	30.4723	28.357	37.264	16.3125	29.9208	35.2314	35.0796	25.0568	20.7614	27.0381
SST	35.6596	45.5004	37.999	43.7472	37.94	23.1206	29.691	36.3324	42.7114	35.6718	50.3064	74.9356	46.7131	48.4432	38.4696	32.058	47.9588	66.7731	47.5116	57.7044	4.54155	30.277	57.367	44.3078	35.0348	50.4959	29.5201	59.7466	36.3324	48.7619	53.1694	44.4063	50.2739	55.9716	57.7044	59.6502	27.8291	44.5898	65.293	55.0846	48.7386	35.4008	57.8353	62.6912	35.2314	57.6307	62.6421	46.7131	37.1774
MRPL16	58.5356	52.9706	45.9988	49.679	56.5885	53.5077	62.5074	45.2137	44.3755	58.7925	33.5376	38.6032	33.7372	27.6818	47.0184	29.9208	33.4258	42.2242	43.3194	47.0184	49.9571	78.7202	40.7943	49.6248	36.3324	32.0218	24.9785	29.0659	47.0184	35.3763	40.7632	33.3047	35.9099	42.2242	49.1556	52.0584	51.02	51.1957	50.5494	39.8485	51.3971	44.7168	54.8694	39.8944	48.4432	35.0796	35.0796	25.9517	47.3166
NABP2	61.8997	57.0453	52.6653	75.6307	58.5177	68.7013	53.1313	54.9023	58.7975	61.4348	83.844	63.5817	70.0697	69.2046	51.2928	72.6648	82.8379	73.6468	71.2674	102.586	68.1233	60.554	71.39	77.9818	84.3431	68.97	68.1233	66.2057	79.0764	74.5771	70.8925	76.7018	68.8626	72.6648	44.8812	61.8193	58.7503	75.9678	82.1428	55.0846	79.7541	55.896	63.7671	68.3904	61.655	90.2046	85.1932	62.2841	84.494
GPR87	64.591	61.7991	73.3315	50.4205	64.9482	32.3689	46.8805	40.3693	53.8053	45.5807	83.844	93.1018	85.6407	72.6648	98.3112	57.7044	77.0247	56.9535	58.6908	83.3508	90.831	72.6648	81.5886	83.2987	57.0938	76.3596	86.2895	77.5091	70.5276	51.6303	81.5264	58.5356	60.8357	71.6829	59.8416	70.4957	66.4806	90.831	77.9304	60.9447	63.8033	80.1176	78.5966	74.0896	83.6746	77.6762	87.6989	41.5228	65.9053
PPCS	55.1714	59.7617	61.9984	60.0597	51.4441	55.4895	68.7581	50.058	45.4849	43.5989	40.9904	47.6863	38.9276	44.983	59.8416	68.3904	59.5852	54.9896	36.3324	49.1556	45.4155	48.4432	67.5655	60.2586	51.9034	36.9482	56.7694	75.8944	65.1846	55.4547	38.9909	52.9848	51.9638	54.9896	47.0184	65.073	74.2109	59.453	72.6648	67.9768	52.2832	52.1696	48.9375	54.1424	63.857	70.1591	77.6762	36.3324	55.766
KIAA1109	22.2031	19.6942	29.9992	17.054	28.9373	15.8541	14.8455	29.0659	22.7424	21.1389	27.948	20.437	31.1421	41.5228	21.372	29.9208	29.0659	30.4407	27.948	40.6068	36.3324	30.277	26.7713	37.2186	16.8686	25.8638	20.437	25.8364	32.058	25.8151	23.0401	20.6893	25.3482	24.5489	36.3324	32.5365	32.4673	29.7265	26.3278	31.6444	29.2432	22.3584	26.6932	24.2216	24.2216	25.0568	12.5284	15.571	38.8672
TM6SF2	28.2585	37.3511	35.9991	31.8835	32.7956	24.4418	28.9097	25.029	24.4065	33.0295	46.58	29.5201	70.0697	51.9034	55.5672	40.6068	37.7857	54.9896	54.4986	42.744	45.4155	18.1662	50.9929	28.357	41.5228	40.643	56.7694	54.9023	51.2928	54.4986	48.7386	55.5079	46.4717	50.0798	36.3324	55.312	49.4739	36.3324	52.6557	53.9126	56.714	48.4432	38.5568	48.4432	39.6354	22.5512	37.5853	41.5228	50.6964
CPLX2	312.862	359.929	379.324	286.952	357.537	260.933	265.656	291.467	311.738	282.732	342.829	331.533	334.777	339.103	359.05	284.248	326.992	301.461	451.36	399.657	399.657	381.49	312.331	319.016	349.051	395.346	433.718	410.153	410.343	344.202	405.86	406.721	393.742	379.035	252.19	280.898	233.455	312.128	295.925	310.584	282.684	232.9	304.006	270.712	262.034	268.108	245.557	238.756	270.381
ZNF395	64.591	76.0604	67.9983	100.1	66.2343	66.0589	73.4462	74.2796	59.3522	47.5624	59.6224	65.8525	72.6648	65.7444	42.744	64.116	68.3049	69.719	82.4466	66.2532	77.2064	78.7202	59.9166	65.5756	81.7479	65.2752	54.4986	72.6648	72.6648	72.6648	86.8433	78.2156	72.6648	70.7009	57.7044	58.5657	86.5794	71.0134	78.9835	66.8048	60.2586	57.7592	68.216	55.5672	70.4629	50.1137	75.1705	31.1421	45.6268
RNF123	61.8997	61.1199	57.9985	59.3182	52.0872	60.1136	57.8193	75.087	71.0007	56.1501	55.896	93.1018	49.3083	93.4262	64.116	57.7044	71.2115	63.8272	86.6388	64.116	63.5817	66.6094	58.6418	88.6156	63.5817	70.2016	49.9571	67.8205	69.459	56.4109	65.5756	73.6741	76.4671	67.755	40.6068	55.312	71.1188	62.756	65.293	67.9768	73.551	83.844	62.2841	64.116	77.0688	55.125	45.1023	119.378	50.6964
H3C13	706.464	752.454	850.645	528.674	895.771	741.842	628.199	782.358	742.734	710.134	249.669	277.035	301.04	266.438	230.818	194.485	360.418	317.172	269.698	365.461	426.906	442.044	247.315	326.106	286.767	288.196	320.179	397.234	306.688	256.239	351.804	362.315	312.628	275.93	149.604	262.461	187.073	199.828	240.11	240.263	246.351	197.499	252.102	316.306	240.014	298.176	230.523	217.994	239.963
SMS	108.997	116.807	119.997	118.636	126.681	147.311	147.674	123.53	124.251	130.136	76.3912	95.3726	88.2359	62.2841	98.3112	81.2136	68.3049	81.5024	88.0362	106.86	86.2895	66.6094	75.2145	81.5264	64.8793	78.8229	86.2895	82.3535	80.145	76.4893	70.0064	76.7018	83.2266	83.4664	115.409	92.1867	103.586	79.2707	91.6209	96.1051	87.7295	87.5704	77.1137	82.6384	154.138	77.6762	95.216	67.4745	108.152
TMEM119	42.3878	33.9555	32.6658	40.7813	36.0109	30.3871	33.5977	35.525	29.3987	39.6354	54.0328	61.3109	64.8793	76.1251	51.2928	32.058	49.4121	48.1159	48.909	66.2532	49.9571	42.3878	57.367	58.4863	46.7131	49.2643	49.9571	46.8284	53.43	65.0159	37.2186	49.4525	56.611	49.0979	53.43	60.7348	58.7503	64.4075	63.1868	52.7406	51.3971	40.9904	72.6648	59.8416	61.655	57.6307	47.608	67.4745	30.4178
ATG2B	91.5039	87.6053	78.6647	83.787	99.0299	79.2707	114.076	92.8495	76.5477	96.446	48.4432	34.0616	31.1421	62.2841	42.744	49.1556	46.5055	52.0437	67.0752	47.0184	49.9571	72.6648	43.3439	37.2186	46.7131	44.3379	61.3109	56.5171	41.6754	42.0691	46.0801	50.9663	47.7391	55.9716	55.5672	40.1283	58.7503	51.1957	48.4432	39.8485	53.1694	44.7168	54.8694	61.2664	35.2314	55.125	55.125	93.4262	69.2851
NOX3	24.8944	21.7315	26.666	25.2102	23.7929	23.1206	20.3149	17.7625	21.0783	19.8177	31.6744	36.3324	38.9276	41.5228	25.6464	29.9208	29.0659	31.4226	44.7168	29.9208	22.7078	24.2216	34.4202	31.9016	31.1421	38.1798	20.437	45.2137	34.1952	27.7274	31.9016	35.3232	29.1504	38.2963	40.6068	39.0438	41.7436	33.0295	34.7527	26.9563	33.6739	39.1272	45.9716	28.496	33.0295	27.5625	30.0682	41.5228	37.1774
LEMD1	84.1028	68.5902	76.6647	74.8893	81.0245	85.8766	97.6678	77.5091	77.1024	87.8584	100.613	74.9356	90.831	121.108	115.409	96.174	72.6648	64.8092	95.0232	85.488	45.4155	90.831	72.6648	74.4371	85.6407	72.6648	63.5817	71.0501	85.488	84.1382	78.8679	94.868	82.3816	85.4303	91.8996	72.6648	92.7636	82.5737	85.3022	71.4928	73.551	91.2968	74.1478	106.86	103.492	117.767	95.216	88.2359	70.9749
SERPINB3	33.6411	35.9929	29.9992	31.1421	30.2234	19.8177	21.8776	29.8733	31.0628	35.0112	54.0328	52.2278	38.9276	58.8239	34.1952	40.6068	37.7857	45.17	50.3064	34.1952	54.4986	42.3878	56.0921	38.9909	44.1179	41.8746	47.6863	50.058	42.744	43.0252	58.4863	53.4894	51.1189	48.1159	40.6068	29.2828	35.5594	31.378	48.4432	49.2246	35.4463	31.6744	44.4887	47.0184	39.6354	35.0796	32.5739	15.571	38.8672
USP8	39.6965	27.1644	25.9993	30.4006	37.297	38.3142	34.3791	31.4881	40.4926	42.2777	33.5376	6.81233	31.1421	20.7614	12.8232	25.6464	42.1456	26.5128	39.1272	25.6464	31.7909	42.3878	39.5195	38.9909	27.2493	23.4005	34.0616	48.4432	27.7836	30.5957	42.5355	27.7539	32.5302	31.4226	27.7836	30.3674	37.1054	36.3324	32.6465	41.0205	40.7632	29.8112	29.6591	38.4696	48.4432	40.0909	22.5512	31.1421	50.6964
MSH6	129.855	137.859	133.33	141.622	156.262	155.899	121.108	145.33	98.1807	123.53	104.339	133.976	119.378	100.347	102.586	98.3112	111.904	103.105	81.0492	89.7624	59.0402	42.3878	89.2375	113.428	121.973	107.15	93.1018	113.034	126.095	105.173	102.794	104.96	100.97	115.871	87.6252	104.117	100.494	87.5281	102.152	104.309	92.1603	80.1176	111.222	108.285	92.4825	92.7103	112.756	83.0455	118.292
OSBPL5	123.127	147.367	163.329	51.9034	180.697	100.41	117.201	77.5091	105.946	129.476	50.3064	47.6863	36.3324	31.1421	38.4696	51.2928	59.5852	49.0979	55.896	40.6068	45.4155	60.554	50.9929	38.9909	37.63	30.7902	31.7909	29.0659	42.744	43.9813	43.4217	42.3878	51.1189	38.2963	53.43	49.8893	44.8357	56.1501	45.2839	46.8805	52.2832	40.9904	54.8694	44.1688	44.0393	57.6307	35.0796	46.7131	42.247
CRAMP1	30.277	40.7466	29.3326	28.9176	36.0109	27.7448	36.7231	36.3324	29.9534	20.4783	40.9904	24.9785	44.1179	31.1421	17.0976	34.1952	34.8791	36.3324	25.1532	29.9208	18.1662	24.2216	40.7943	28.357	31.1421	30.7902	43.1447	27.4512	38.4696	36.3324	38.9909	30.7816	28.3055	37.3144	29.9208	45.5511	46.3818	37.9839	36.859	36.3324	33.6739	50.3064	45.9716	41.3192	44.0393	40.0909	37.5853	57.0938	43.9369
MICAL1	82.0843	84.8888	74.6648	52.6449	79.0953	62.0954	71.8835	52.4802	88.7509	56.8107	59.6224	45.4155	36.3324	48.4432	34.1952	66.2532	61.0385	60.8813	64.2804	59.8416	40.874	60.554	67.5655	65.5756	55.7962	75.128	88.5603	64.591	47.0184	57.367	52.2832	47.9386	54.0761	53.0257	55.5672	61.8193	60.2963	49.5442	42.1245	49.2246	54.9417	37.264	57.8353	59.8416	63.857	52.6194	75.1705	62.2841	47.3166
AGPAT1	152.731	139.218	171.996	131.242	136.327	161.184	146.111	158.248	149.213	153.917	108.066	158.954	106.402	86.5057	136.781	119.683	107.544	98.1957	135.548	121.82	99.9141	96.8864	100.711	134.696	119.378	114.539	90.831	125.952	105.791	120.471	120.517	134.733	122.939	104.087	91.8996	117.131	112.862	99.0884	108.471	104.309	116.973	96.8864	111.222	118.258	101.29	107.744	140.318	108.997	101.393
UBE2E2	34.9868	40.0675	45.9988	58.5767	37.297	44.2595	51.5686	41.9841	50.4771	50.2048	63.3488	70.3941	49.3083	83.0455	47.0184	61.9788	65.3983	83.4664	74.0622	51.2928	86.2895	60.554	62.4663	83.2987	76.5576	68.97	68.1233	62.9762	60.9102	52.5864	63.8033	67.6187	79.4243	82.4844	47.0184	94.3558	51.02	56.1501	65.293	69.1488	54.9417	70.8016	72.6648	75.5144	79.2707	115.261	52.6194	77.8552	70.9749
ALK	42.3878	28.5226	34.6658	20.0199	32.1526	21.1389	20.3149	24.2216	26.6253	27.0842	33.5376	20.437	41.5228	27.6818	38.4696	49.1556	30.5192	40.2602	30.7428	32.058	18.1662	6.0554	20.3971	44.3078	38.9276	33.2534	22.7078	24.2216	29.9208	39.2008	41.6494	36.3324	38.8672	38.2963	32.058	32.5365	49.4739	33.0295	32.6465	30.4723	35.4463	33.5376	35.5909	42.744	30.8275	47.608	27.5625	41.5228	50.6964
MYLK2	26.9129	26.4853	30.6659	22.2443	28.2943	19.1571	28.9097	24.2216	22.7424	22.46	59.6224	56.7694	36.3324	41.5228	38.4696	42.744	39.239	51.0618	39.1272	49.1556	40.874	24.2216	39.5195	35.4463	54.4986	36.9482	56.7694	30.6807	45.9498	43.9813	40.7632	41.3786	40.5571	43.2061	40.6068	46.6356	47.9279	51.1957	43.1777	38.6764	33.6739	39.1272	44.4887	37.0448	59.453	55.125	42.5966	57.0938	43.9369
POLR3C	22.876	29.8809	27.3326	22.9858	32.7956	35.0112	25.7843	29.8733	25.5159	33.6901	16.7688	27.2493	18.1662	10.3807	29.9208	19.2348	37.7857	37.3144	25.1532	23.5092	36.3324	24.2216	28.0461	31.9016	24.6541	24.6321	20.437	38.7546	28.8522	30.5957	23.9262	29.2678	30.8403	26.5128	23.5092	35.7901	41.7436	24.7721	26.3278	30.4723	27.4708	26.0848	32.625	28.496	22.0196	30.0682	22.5512	31.1421	49.0065
DNMBP	30.277	24.448	31.3325	37.0739	29.5804	30.3871	23.4403	23.4142	30.5081	33.6901	72.6648	49.9571	36.3324	69.2046	98.3112	64.116	66.8516	54.9896	67.0752	68.3904	72.6648	36.3324	72.6648	69.1202	59.689	55.4223	68.1233	62.9762	63.0474	53.5425	61.1448	57.0217	62.948	72.6648	40.6068	72.6648	52.566	49.5442	67.3993	70.3208	57.6002	48.4432	66.733	71.24	41.8373	55.125	60.1364	51.9034	54.0761
TBC1D2B	36.3324	31.9182	27.3326	43.0057	30.8665	46.9018	36.7231	33.1029	42.1567	39.6354	54.0328	47.6863	25.9517	55.3637	25.6464	59.8416	52.3187	50.0798	64.2804	57.7044	54.4986	72.6648	31.8705	40.7632	50.6059	48.0327	43.1447	43.5989	52.3614	52.5864	47.8524	44.4063	50.2739	48.1159	44.8812	49.8893	47.9279	49.5442	47.3901	42.1925	57.6002	48.4432	37.0739	58.4168	39.6354	37.5853	47.608	57.0938	54.0761
STK36	16.8206	26.4853	27.9993	32.625	33.4387	20.4783	25.003	25.8364	26.6253	26.4236	44.7168	45.4155	54.4986	34.6023	38.4696	57.7044	33.4258	45.17	23.7558	38.4696	22.7078	24.2216	39.5195	30.1293	40.2252	39.4114	15.8954	50.058	41.6754	43.9813	31.9016	33.3047	36.3324	48.1159	38.4696	39.0438	37.1054	33.0295	37.9121	38.6764	45.194	35.4008	28.1762	45.5936	37.4334	37.5853	60.1364	36.3324	43.9369
ZCCHC9	70.6464	75.3813	83.3312	72.6648	88.7411	64.7378	76.5715	65.3983	77.1024	70.6831	68.9384	52.2278	57.0938	51.9034	51.2928	40.6068	79.9313	59.8994	62.883	76.9392	63.5817	66.6094	65.0159	72.6648	54.4986	68.97	70.3941	54.9023	54.4986	63.1037	65.5756	62.0679	50.2739	61.8633	68.3904	53.1429	85.0333	54.4986	67.3993	78.5249	60.2586	48.4432	54.8694	55.5672	52.8471	70.1591	92.7103	46.7131	67.5952
DNAJC30	51.8073	48.2168	51.9987	54.8694	50.158	46.2413	46.0992	48.4432	40.4926	44.2595	68.9384	59.0402	41.5228	24.2216	34.1952	70.5276	50.8654	57.9355	46.1142	59.8416	31.7909	24.2216	43.3439	62.0309	48.0107	48.0327	34.0616	53.2875	52.3614	53.5425	50.5109	53.4894	47.7391	51.0618	55.5672	58.5657	55.6582	59.453	49.4963	41.0205	54.9417	61.4856	45.9716	52.7176	55.0491	62.6421	55.125	57.0938	47.3166
PRKCI	120.435	106.62	113.997	98.6165	98.3869	107.015	105.481	97.6938	99.8448	84.5554	102.476	108.997	96.0214	89.966	94.0368	130.369	122.077	86.4122	103.408	126.095	99.9141	66.6094	99.4361	86.8433	89.5334	87.4441	77.2064	92.0421	108.997	97.5238	94.8187	101.933	94.2108	100.16	117.546	107.37	111.316	94.134	100.046	99.6211	99.2495	122.971	111.222	105.435	94.6845	102.733	102.733	119.378	121.671
RASSF5	47.7704	33.9555	37.999	44.4887	42.4414	33.0295	38.2858	40.3693	37.1645	31.7083	39.1272	29.5201	44.1179	17.3011	59.8416	36.3324	39.239	41.2422	32.1402	34.1952	36.3324	30.277	31.8705	40.7632	42.8203	43.1063	34.0616	48.4432	40.6068	34.4202	37.2186	28.7632	36.3324	19.6391	38.4696	48.8047	26.283	31.378	37.9121	37.5044	41.6494	26.0848	29.6591	39.8944	35.2314	27.5625	32.5739	57.0938	40.5571
TNFRSF17	37.6781	32.5973	26.666	37.0739	30.8665	33.0295	32.035	26.6438	32.7269	31.0477	54.0328	36.3324	51.9034	31.1421	38.4696	44.8812	45.0522	32.4046	57.2934	27.7836	40.874	24.2216	52.2677	38.9909	54.4986	43.1063	54.4986	29.0659	36.3324	41.113	38.9909	55.5079	44.7818	52.0437	42.744	39.0438	43.2897	56.1501	57.9212	49.2246	46.0801	42.8536	41.5228	29.9208	22.0196	37.5853	50.1137	20.7614	33.7976
C3orf36	21.5303	27.8435	28.6659	22.9858	25.079	19.8177	32.035	23.4142	28.8441	21.1389	35.4008	24.9785	28.5469	34.6023	55.5672	36.3324	42.1456	39.2783	34.935	36.3324	59.0402	48.4432	28.0461	30.1293	31.1421	35.7166	36.3324	40.3693	35.2638	37.2885	29.2432	45.9201	31.6852	38.2963	36.3324	56.3966	34.0133	41.2868	34.7527	36.3324	44.3078	40.9904	41.5228	32.7704	26.4236	25.0568	55.125	20.7614	62.5255
TSPO	28.2585	29.2018	29.3326	25.2102	28.2943	32.3689	29.691	27.4512	26.0706	29.0659	39.1272	61.3109	49.3083	62.2841	38.4696	42.744	46.5055	50.0798	39.1272	57.7044	49.9571	30.277	67.5655	53.1694	49.3083	46.8011	49.9571	58.1319	39.5382	47.8058	44.3078	50.9663	48.1616	45.17	53.43	44.4665	57.2042	44.5898	50.5494	64.4607	46.9663	72.6648	50.4205	44.1688	68.2609	25.0568	65.1478	41.5228	64.2154
HMGXB4	75.3561	59.0826	63.9984	48.1961	66.2343	73.986	59.382	68.6279	69.8914	67.3801	72.6648	52.2278	57.0938	69.2046	51.2928	57.7044	65.3983	66.7731	65.6778	89.7624	86.2895	36.3324	68.8404	69.1202	60.9866	50.4959	77.2064	59.7466	63.0474	52.5864	62.0309	54.4986	60.8357	57.9355	72.6648	48.8047	66.4806	84.2251	67.3993	57.4287	62.0309	46.58	63.7671	59.8416	50.6452	47.608	52.6194	51.9034	72.6648
ARHGAP8	71.3192	50.2542	60.6651	43.0057	61.7329	66.7195	60.9447	51.6728	52.1412	69.3619	55.896	68.1233	46.7131	48.4432	55.5672	76.9392	88.6511	48.1159	78.2544	70.5276	31.7909	24.2216	76.4893	53.1694	77.8552	49.2643	40.874	59.7466	64.116	51.6303	61.1448	58.0309	53.6537	54.9896	81.2136	62.9039	80.3951	74.3163	74.7711	56.2566	77.0956	74.528	68.216	71.24	52.8471	45.1023	62.6421	72.6648	42.247
SAMD14	26.2401	34.6346	21.9994	35.5909	25.7221	21.7994	34.3791	29.0659	34.9457	33.0295	39.1272	45.4155	31.1421	34.6023	21.372	27.7836	26.1593	28.4768	29.3454	27.7836	22.7078	36.3324	30.5957	31.9016	35.0348	24.6321	22.7078	43.5989	35.2638	30.5957	35.4463	31.2862	34.6425	32.4046	36.3324	36.8747	37.1054	34.6809	35.8059	33.9884	28.357	26.0848	41.5228	37.0448	30.8275	35.0796	40.0909	15.571	33.7976
CTAGE1	38.3509	44.8213	45.3322	40.7813	33.4387	27.0842	25.003	35.525	34.391	38.3142	63.3488	61.3109	57.0938	44.983	68.3904	44.8812	63.945	55.9716	50.3064	36.3324	18.1662	48.4432	59.9166	56.714	44.1179	44.3379	36.3324	50.058	40.6068	41.113	54.9417	62.0679	46.8942	61.8633	53.43	50.9738	60.2963	64.4075	57.9212	51.5686	46.9663	50.3064	54.8694	48.4432	30.8275	55.125	27.5625	51.9034	42.247
ZNF383	102.942	107.979	106.664	69.6989	107.39	73.986	78.9156	79.9313	104.282	99.749	130.424	133.976	147.925	148.79	119.683	145.33	114.81	116.853	156.509	119.683	149.871	151.385	112.184	138.24	96.0214	109.613	88.5603	119.493	128.232	139.593	130.265	120.603	111.532	111.943	115.409	119.3	131.415	127.163	126.374	123.061	110.77	143.466	120.119	82.6384	107.896	147.835	135.307	119.378	111.532
KCND2	24.2216	31.2391	27.3326	15.571	21.2207	16.5147	13.2828	15.3404	19.4143	19.1571	27.948	36.3324	46.7131	44.983	34.1952	27.7836	24.706	27.4948	37.7298	38.4696	31.7909	36.3324	30.5957	28.357	46.7131	33.2534	40.874	48.4432	26.715	28.6835	41.6494	39.8647	32.9527	30.4407	51.2928	40.1283	43.2897	44.5898	44.2308	45.7085	38.9909	37.264	47.4546	28.496	37.4334	32.5739	60.1364	31.1421	35.4875
ASB15	24.8944	25.8062	23.9994	25.9517	32.7956	26.4236	19.5336	22.6068	28.2894	24.4418	59.6224	65.8525	41.5228	31.1421	34.1952	47.0184	37.7857	57.9355	62.883	49.1556	63.5817	66.6094	53.5425	42.5355	35.0348	41.8746	43.1447	46.8284	41.6754	44.9375	36.3324	44.9109	37.1774	45.17	61.9788	49.8893	40.1976	37.9839	51.6026	37.5044	44.3078	50.3064	35.5909	52.7176	30.8275	45.1023	32.5739	31.1421	62.5255
INTS14	35.6596	27.1644	32.6658	34.108	37.94	49.5442	35.1604	37.9472	49.3677	39.6354	42.8536	45.4155	41.5228	44.983	47.0184	36.3324	49.4121	56.9535	36.3324	27.7836	59.0402	18.1662	54.8173	53.1694	58.3914	39.4114	36.3324	37.1398	42.744	42.0691	35.4463	31.7909	44.7818	41.2422	40.6068	39.0438	54.1121	42.9383	50.5494	37.5044	42.5355	39.1272	38.5568	54.1424	37.4334	55.125	25.0568	36.3324	38.8672
OR9I1	21.5303	24.448	27.3326	22.2443	21.8638	24.4418	18.7522	12.1108	27.7347	15.8541	24.2216	29.5201	38.9276	48.4432	25.6464	40.6068	39.239	37.3144	26.5506	14.9604	49.9571	6.0554	44.6188	30.1293	27.2493	35.7166	31.7909	30.6807	41.6754	26.7713	25.6985	29.7724	33.3751	28.4768	23.5092	32.5365	24.737	41.2868	30.5403	25.7843	20.3816	33.5376	23.7273	27.0712	15.4138	40.0909	35.0796	15.571	33.7976
SLITRK4	24.2216	23.0898	14.6663	22.9858	19.9346	16.5147	20.3149	6.4591	16.6408	17.8359	33.5376	31.7909	25.9517	58.8239	42.744	25.6464	39.239	36.3324	32.1402	36.3324	40.874	30.277	30.5957	26.5847	27.2493	38.1798	29.5201	27.4512	27.7836	24.859	31.9016	32.2955	30.4178	39.2783	21.372	32.5365	24.737	31.378	35.8059	36.3324	31.0155	44.7168	26.6932	27.0712	35.2314	32.5739	27.5625	36.3324	37.1774
SBNO1	97.5593	93.7173	69.3316	69.6989	77.1662	83.8948	64.8514	71.8574	96.5166	95.7855	87.5704	72.6648	59.689	86.5057	64.116	47.0184	53.772	68.737	81.0492	68.3904	77.2064	60.554	77.7641	69.1202	67.4745	65.2752	70.3941	72.6648	95.1054	74.5771	59.3725	58.5356	63.3705	82.4844	51.2928	65.073	69.5727	92.4825	76.8773	85.557	51.3971	74.528	66.733	72.6648	81.4727	67.6535	85.1932	51.9034	99.7029
MZT2B	279.221	242.442	386.657	338.855	294.518	280.75	255.499	269.667	353.894	342.185	141.603	140.788	129.759	96.8864	123.958	220.132	273.22	274.948	224.981	224.406	195.287	314.881	249.865	248.124	264.708	259.869	254.327	274.512	191.279	198.872	222.425	240.198	223.064	217.013	170.976	227.755	224.179	257.63	228.526	244.951	255.213	206.815	137.915	195.198	187.167	207.972	197.949	207.614	285.59
[truncated: 16,235 more rows]
[truncated: 35 more columns]

## Sheet: BioProbeProperties
ProbeName	ProbeDisplayName	TargetName	HUGOSymbol	Accessions	GenomeBuild	GenomicPosition	GlobalOutlier	GlobalOutlierReason	OutlierFrequency	GeneID
[truncated: 16,877 more rows]

[truncated: 1 more sheets: Dataset summary]
