# Supplementary material for: Notch signaling suppresses neuroendocrine differentiation and alters the immune microenvironment in advanced prostate cancer
Source: J Clin Invest. 2024 Jul 18;134(17):e175217. doi: 10.1172/JCI175217 (PMC11364388; doi:10.1172/JCI175217)
Supplement: Supplemental table 2 [file jci-134-175217-s229.xlsx]

## Sheet: Supplementary Table 2
	baseMean	log2FoldChange	lfcSE	pvalue	padj
Xkr4	114.977	0.226666	0.340992	0.122195	0.351841
Gm19938	261.973	0.288006	0.216281	0.0661259	0.252399
Mrpl15	1244.73	-0.169545	0.118045	0.117879	0.344827
Lypla1	434.463	-0.0990777	0.186168	0.50101	0.733509
Tcea1	1467.76	0.21728	0.186227	0.14102	0.380277
Rgs20	186.919	0.0761198	0.230351	0.621625	0.809021
Atp6v1h	838.806	0.0859676	0.148782	0.506216	0.736948
Oprk1	9.85527	-0.138761	0.336149	0.283959	0.550645
Rb1cc1	779.145	0.193083	0.219284	0.214615	0.474941
4732440D04Rik	94.4468	0.0616928	0.225546	0.689096	0.849113
St18	896.026	-0.0693839	0.178793	0.630942	0.814261
Pcmtd1	715.778	0.253505	0.142374	0.0429965	0.2007
Gm26901	26.1739	0.195583	0.293227	0.189055	0.443738
Rrs1	551.973	-0.0709356	0.182686	0.626919	0.812286
Adhfe1	9.23219	-0.0260372	0.336597	0.810494	0.914504
2610203C22Rik	7.01256	-0.00522478	0.355175	0.958571	NA
Mybl1	117.231	0.0455033	0.260076	0.758088	0.890002
Vcpip1	341.11	0.530088	0.22378	0.00108876	0.0228624
Sgk3	153.954	0.114335	0.200244	0.450271	0.694379
Mcmdc2	14.327	-0.0744627	0.294247	0.577631	0.784963
Snhg6	1016.51	-0.114086	0.272921	0.435143	0.681952
Tcf24	21.6689	-0.0654182	0.340579	0.562031	0.776252
Cops5	1592.6	-0.218753	0.145349	0.0854167	0.288537
Cspp1	891.551	0.391702	0.198984	0.0104636	0.0934534
Arfgef1	1392.03	1.03113	0.344238	2.99628e-06	0.000364207
Cpa6	17.232	3.01974	1.07759	1.77882e-05	0.0014222
Prex2	27.75	0.275737	0.34076	0.076061	0.271794
A830018L16Rik	75.903	2.14705	0.963837	8.23412e-05	0.00414506
Sulf1	15.0467	-0.32512	0.575338	0.0447371	0.205931
Slco5a1	37.4068	0.167554	0.344869	0.21123	0.471211
Ncoa2	329.268	0.335319	0.226368	0.0356879	0.181919
Tram1	932.355	0.350029	0.155237	0.00841991	0.0824942
Lactb2	168.229	0.577654	0.355683	0.0026302	0.0405822
Eya1	39.4014	-0.440556	0.550856	0.019583	0.131766
Msc	47.123	0.0337473	0.381353	0.723899	0.869485
Kcnb2	395.017	-0.0682328	0.221359	0.658071	0.831207
Terf1	514.706	0.0774548	0.183377	0.596265	0.794508
Sbspon	12.0723	-0.466337	0.673089	0.0186953	0.128394
Rpl7	14643.3	-0.197336	0.193368	0.188224	0.443171
Rdh10	388.29	-0.31616	0.37659	0.0498618	0.218463
Stau2	532.382	0.0595692	0.1865	0.685887	0.847496
Ube2w	663.164	0.1229	0.209292	0.422851	0.671604
Eloc	3004.28	-0.14155	0.170764	0.315521	0.580304
Tmem70	505.54	-0.147908	0.168375	0.290425	0.556399
Ly96	83.4807	0.295232	0.264435	0.0671929	0.254652
Jph1	238.797	0.166781	0.293935	0.25018	0.515924
Gdap1	655.908	0.353492	0.174471	0.0133643	0.107367
Crispld1	13.3319	0.266175	0.562473	0.067229	0.254724
Mcm3	1722.38	0.168536	0.171083	0.232638	0.495537
Paqr8	25.5223	0.0339275	0.301284	0.788673	0.904807
Tram2	29.3186	-0.0249089	0.316989	0.832047	0.924951
Tmem14a	197.592	0.0683014	0.217235	0.657237	0.830937
Kcnq5	20.9795	0.084807	0.317446	0.496505	0.730538
Gm29107	8.8919	0.169803	0.359729	0.198953	0.456767
Ogfrl1	484.342	0.047717	0.246309	0.75322	0.886584
B3gat2	31.9736	0.305117	0.460642	0.0534542	0.225824
Smap1	1541.43	0.299319	0.203093	0.0513691	0.222561
Sdhaf4	1051.11	-0.0865599	0.162315	0.527096	0.753116
Fam135a	309.97	0.671327	0.284467	0.000238915	0.00871412
Col9a1	162.878	3.36613	0.52234	7.57842e-12	6.665e-09
Lmbrd1	379.145	0.0672617	0.165181	0.626744	0.812286
Adgrb3	228.748	0.212354	0.259141	0.173634	0.424769
Phf3	1428.9	0.353449	0.187534	0.0173555	0.123656
Ptp4a1	20.716	-0.0787204	0.323096	0.517012	0.745549
Ptp4a1.1	12.2077	0.0890506	0.326071	0.466355	0.707581
Khdrbs2	420.651	0.385471	0.372175	0.0253155	0.150309
Prim2	296.606	-0.394299	0.158475	0.00338396	0.047987
Rab23	328.413	0.10035	0.159171	0.457999	0.700562
Bag2	322.415	-0.343662	0.220261	0.0302166	0.165847
Zfp451	781.258	0.349925	0.206261	0.0240111	0.146587
Bend6	57.8812	0.0428447	0.303185	0.73418	0.875318
Dst	1172.8	0.388199	0.336682	0.0236088	0.145365
Gm37233	12.035	0.115523	0.358768	0.332476	0.595757
Ccdc115	611.734	-0.126076	0.135162	0.296065	0.561592
Imp4	543.661	-0.0697879	0.150262	0.591967	0.793416
Ptpn18	407.228	0.376451	0.309939	0.0260608	0.15232
Gm28417	15.8501	0.24119	0.339135	0.106747	0.32624
Cfc1	203.931	0.191792	0.232965	0.220413	0.482271
Amer3	42.137	0.0945423	0.255145	0.530501	0.754664
Arhgef4	70.8917	0.0179938	0.219842	0.906909	0.960419
Gm38336	7.43337	-0.060474	0.319198	0.614939	NA
Fam168b	722.93	-0.0623728	0.157841	0.642821	0.822916
Plekhb2	693.571	-0.00385481	0.186936	0.979135	0.992142
Hs6st1	592.638	0.647082	0.251778	0.000178818	0.0073247
Uggt1	628.598	0.166507	0.20472	0.275865	0.54267
Neurl3	220.452	0.29047	0.398064	0.062385	0.245354
Arid5a	496.617	-0.280352	0.248938	0.0801153	0.278883
4930403P22Rik	10.7992	-0.226477	0.36783	0.115879	0.342148
Kansl3	535.179	-0.227193	0.189342	0.126725	0.35903
Lman2l	455.675	-0.02099	0.191185	0.887792	0.951312
Cnnm4	155.813	0.112527	0.221956	0.466799	0.70771
Cnnm3	135.814	0.274791	0.238755	0.0848211	0.287997
Ankrd23	19.1764	0.0107644	0.281826	0.93735	0.974098
Ankrd39	198.367	-0.0382408	0.165021	0.782041	0.901808
Sema4c	143.193	0.342661	0.258747	0.0366155	0.184322
D430040D24Rik	17.3985	-0.023738	0.286054	0.860255	0.938465
Fam178b	7.48025	0.171059	0.386089	0.185193	NA
Cox5b	8656.22	-0.1784	0.185068	0.225063	0.487575
Actr1b	724.331	-0.293339	0.178692	0.0427376	0.199875
Zap70	16.2807	-0.210161	0.346132	0.141174	0.380373
Tmem131	403.769	0.220742	0.184735	0.133347	0.368242
Gm38115	51.8269	0.366166	0.255335	0.0263272	0.152861
Vwa3b	5.29822	-0.0761463	0.336247	0.512688	NA
Inpp4a	176.815	-0.0300315	0.249577	0.842121	0.929845
Coa5	254.472	-0.0290205	0.187581	0.84415	0.9315
Unc50	569.745	0.0553789	0.164096	0.687696	0.848493
Mgat4a	611.475	0.419543	0.280877	0.0139113	0.109117
2010300C02Rik	155.048	-0.0469698	0.176785	0.743588	0.880725
Tsga10	58.7701	0.259354	0.276909	0.100782	0.316053
Lipt1	40.3211	0.11319	0.237824	0.463304	0.704917
Mitd1	302.008	0.288842	0.234545	0.0702542	0.260379
Mrpl30	2388.18	-0.144989	0.141258	0.244758	0.50996
Lyg1	12.7453	-0.0959723	0.45368	0.324126	0.588894
Txndc9	1143.46	0.0291114	0.116334	0.785924	0.903456
Eif5b	2413	0.0328102	0.170399	0.815732	0.917154
Rev1	496.842	0.235217	0.176298	0.101504	0.317354
Aff3	111.501	0.0549401	0.282929	0.690334	0.849416
Gm16152	39.9157	0.19623	0.29768	0.185235	0.440051
Lonrf2	119.917	-0.0369113	0.260581	0.802246	0.910531
Chst10	22.0167	-0.133236	0.326072	0.308567	0.574252
Pdcl3	830.514	-0.154651	0.163393	0.260492	0.526156
Npas2	10.1213	0.0662371	0.310763	0.595693	0.794508
Rpl31	9747.02	-0.333781	0.338829	0.0423898	0.199257
Tbc1d8	239.556	0.0507382	0.22443	0.741996	0.879745
Cnot11	298.562	0.0323323	0.148282	0.802137	0.910531
Gm15832	11.5864	0.0957382	0.322182	0.443182	0.688213
Rnf149	207.19	-0.0451824	0.209211	0.767614	0.894943
Map4k4	1593.16	0.187294	0.225101	0.230042	0.491619
Il1r2	31.802	-0.0776267	0.289009	0.569682	0.779702
Il1r1	36.3055	-0.113013	0.348843	0.349446	0.611145
Il1rl2	4.83385	0.0890871	0.416051	0.380369	NA
Il18r1	9.80996	-0.0462194	0.324919	0.689706	0.849187
Slc9a4	16.0964	1.10913	0.954373	0.00152358	0.0290919
Slc9a2	99.896	0.27207	0.294842	0.085086	0.28815
Mfsd9	18.5733	0.036241	0.278398	0.794859	0.907857
Mrps9	446.801	-0.0200883	0.152326	0.8785	0.947379
Gpr45	28.8284	0.0173599	0.269403	0.903641	0.959266
Tgfbrap1	152.129	0.100284	0.195616	0.504328	0.735343
8430432A02Rik	7.67352	0.0252421	0.311169	0.834138	0.925781
AI597479	122.872	0.014312	0.217939	0.925842	0.968974
Fhl2	194.308	-0.188293	0.237684	0.228645	0.490342
Nck2	162.921	0.138193	0.254327	0.365483	0.626712
Ecrg4	45.1965	-0.29378	0.61125	0.0532915	0.225802
Uxs1	324.929	-0.0396497	0.196888	0.792038	0.906567
Tpp2	772.816	0.471366	0.180018	0.00117656	0.02434
Gm8251	137.801	0.851057	0.466687	0.000332618	0.0108344
Tex30	641.849	-0.173238	0.200968	0.254321	0.5203
Poglut2	61.4161	0.0902312	0.254169	0.549699	0.768519
Bivm	71.541	0.334333	0.225224	0.0359564	0.182541
Ercc5	172.624	0.168324	0.189522	0.257291	0.523569
Gulp1	9.11192	0.0052432	0.391345	0.953662	0.980821
Col3a1	141.47	-0.0142774	0.290638	0.913838	0.963457
Col5a2	19.5079	-0.0703191	0.327056	0.553004	0.770516
Wdr75	359.647	0.206488	0.216339	0.183941	0.438294
Slc40a1	261.497	-0.0854412	0.244036	0.576294	0.784109
Dnah7b	71.6088	0.14371	0.28099	0.325171	0.590161
Slc39a10	276.067	0.445835	0.216682	0.00509639	0.0616028
Gm28151	12.2863	-0.13059	0.323548	0.318888	0.583116
Tmeff2	101.576	-1.6161	1.01188	0.000367003	0.0116279
Gm28320	11.4114	-0.271203	0.478233	0.0696105	0.259289
Cavin2	9.05281	-0.429817	0.807559	0.0218669	0.139655
Nabp1	69.4966	0.312395	0.329528	0.0531679	0.22572
Myo1b	434.981	1.831	0.452968	5.53568e-07	9.73694e-05
Gm29453	5.80808	0.400634	0.696522	0.0273001	NA
Gm28323	6.0825	0.188909	0.431917	0.145078	NA
Gm31812	13.2134	0.0563169	0.291122	0.673666	0.840718
Stat1	628.513	0.274362	0.309004	0.0810866	0.280152
Gls	1184.22	0.639142	0.185814	1.42126e-05	0.00120053
Nab1	689.045	0.112047	0.190507	0.451197	0.695162
Nemp2	88.3485	0.0122876	0.223567	0.93639	0.97369
Mfsd6	1169.24	0.464407	0.190933	0.0019742	0.0340049
Gm29670	9.10218	0.26736	0.573869	0.065806	0.252079
Inpp1	223.422	0.239083	0.197131	0.114251	0.339259
Hibch	224.665	0.0972306	0.191094	0.513648	0.742345
1700019D03Rik	434.07	0.100297	0.191179	0.500558	0.733423
Pms1	116.041	0.511218	0.27228	0.00330429	0.0472751
Ormdl1	496.294	0.0321744	0.200246	0.831468	0.924671
Osgepl1	135.387	-0.0122699	0.179542	0.932421	0.972172
Asnsd1	475.412	0.40373	0.182477	0.00585544	0.066372
Dnah7a	161.765	0.089082	0.243376	0.560639	0.775163
Stk17b	305.839	0.114796	0.215125	0.45628	0.698977
Hecw2	15.7157	-0.0389866	0.298587	0.761451	0.89189
Ccdc150	12.3757	-0.0404909	0.312031	0.738475	0.878287
Gtf3c3	187.057	0.226134	0.172749	0.111346	0.334149
Pgap1	538.002	0.247311	0.196573	0.102056	0.318614
Ankrd44	131.043	-0.0569018	0.23095	0.711757	0.861309
Sf3b1	4120.17	0.0751974	0.144389	0.552673	0.770516
Coq10b	608.86	0.114249	0.181346	0.432309	0.679103
Hspd1	4090.6	0.193184	0.179159	0.182086	0.435371
Hspe1	4401.46	-0.179871	0.193044	0.229787	0.491424
Mob4	1552.52	0.287895	0.186111	0.0514468	0.222705
Mars2	59.667	0.0501963	0.2268	0.744625	0.881464
Plcl1	41.4925	-0.0899987	0.315033	0.476863	0.716293
Satb2	11.8663	-0.23944	0.608193	0.0734411	0.266213
9130024F11Rik	10.5037	-0.148742	0.526384	0.163493	0.41153
4930558J18Rik	11.2346	0.0329048	0.307247	0.789393	0.905215
1700066M21Rik	117.321	-0.103066	0.223071	0.504908	0.735615
Tyw5	199.865	-0.0886141	0.180507	0.541472	0.763227
Maip1	377.017	-0.289092	0.176531	0.0444075	0.205172
Spats2l	981.362	-0.111574	0.225989	0.47093	0.711298
Kctd18	141.963	-0.148772	0.207819	0.33179	0.595152
Sgo2a	623.888	0.103533	0.27371	0.475687	0.715421
Aox1	9.84458	0.160625	0.343988	0.225968	0.488145
Aox4	17.4578	-1.26564	1.32148	0.00166687	0.0305035
Bzw1	3046.5	0.210318	0.185763	0.153657	0.397875
Clk1	1379.29	0.150031	0.195551	0.318446	0.582656
Ppil3	292.766	-0.0603996	0.155627	0.650412	0.82774
Nif3l1	170.67	-0.22047	0.165291	0.111223	0.334115
Orc2	512.157	0.122612	0.203517	0.420578	0.669605
Gm15834	11.953	-0.0243458	0.325652	0.829677	0.923847
Fam126b	346.664	0.598782	0.245063	0.000420054	0.0127565
Ndufb3	2929.91	-0.180106	0.164414	0.191751	0.446775
Cflar	367.503	-0.0299531	0.151248	0.818846	0.91845
Casp8	726.043	0.177241	0.229428	0.256058	0.522424
Trak2	294.661	0.20535	0.203723	0.179288	0.431995
Stradb	180.546	-0.141073	0.191352	0.344007	0.606729
Tmem237	521.95	-0.15173	0.19584	0.313289	0.578539
G730003C15Rik	44.5948	-0.294849	0.264474	0.0675045	0.255121
Mpp4	9.48921	-0.000766254	0.321071	0.99466	0.998668
Als2	69.0533	0.167586	0.233506	0.282299	0.549492
Fzd7	79.0207	0.14724	0.314261	0.28116	0.548635
Sumo1	2908.47	-0.204614	0.166981	0.14176	0.381027
Nop58	2002.26	0.161437	0.193858	0.281628	0.548997
Bmpr2	672.115	0.499377	0.228179	0.00222002	0.0365546
Fam117b	350.034	0.497626	0.239861	0.00278286	0.0421545
Ica1l	461.904	-0.0192943	0.158456	0.886205	0.950409
Wdr12	405.396	0.436871	0.170329	0.00190294	0.0332759
Carf	116.378	0.164066	0.199489	0.278946	0.546094
Nbeal1	393.985	0.345118	0.18935	0.0207614	0.136082
Cyp20a1	333.266	-0.0448953	0.165667	0.745898	0.882133
Abi2	640.265	0.204833	0.182184	0.1607	0.407861
Raph1	575.95	0.477918	0.180369	0.0010149	0.0218925
Pard3b	34.1151	-0.24889	0.423986	0.0876694	0.2931
Nrp2	94.2935	0.234962	0.399111	0.102054	0.318614
Ino80d	769.315	0.6929	0.222987	2.1875e-05	0.00166863
Ino80dos	94.2255	0.180659	0.286106	0.224216	0.486681
Gm20342	276.974	0.598777	0.190461	6.25583e-05	0.00342604
Ndufs1	717.053	-0.0619948	0.149793	0.633257	0.815889
Eef1b2	10318.8	0.0810675	0.15647	0.544425	0.764938
Fastkd2	164.992	0.0984405	0.210686	0.521001	0.748689
Klf7	994.85	0.223361	0.163587	0.104414	0.322253
Creb1	678.363	0.461273	0.209088	0.0032826	0.0471577
Mettl21a	73.8925	-0.251713	0.234058	0.111892	0.335049
2810408I11Rik	140.979	-0.0433555	0.232049	0.778043	0.900258
Ccnyl1	74.722	0.26109	0.249717	0.101158	0.31685
Fzd5	67.6342	0.3387	0.274564	0.0395714	0.192276
Plekhm3	84.2895	0.120632	0.21337	0.433228	0.679949
Idh1	411.232	0.0390506	0.226847	0.799865	0.90994
Pikfyve	243.907	0.392309	0.202581	0.0109749	0.0962941
Map2	2109.85	0.522302	0.246278	0.00194545	0.0336649
Unc80	312.613	0.0787586	0.223674	0.609826	0.802158
Rpe	370.78	0.354586	0.17859	0.0143196	0.110871
Kansl1l	244.14	0.0817693	0.173981	0.565879	0.777099
Acadl	840.652	0.395367	0.218798	0.0129531	0.105538
Lancl1	446.948	-0.00813627	0.159042	0.951991	0.980353
Cps1	16.8831	2.24539	1.90902	0.000229323	0.0084657
Ikzf2	66.1274	0.0324413	0.300015	0.7987	0.909541
Bard1	142.986	0.173152	0.232097	0.267052	0.533141
Atic	636.331	0.25365	0.147681	0.0485117	0.215078
Fn1	1392.64	1.42672	0.602111	3.8652e-05	0.00250603
Apol7d	6.10512	0.188553	0.459584	0.139038	NA
Mreg	149.758	-0.113537	0.225518	0.46322	0.704896
Pecr	157.524	-0.420044	0.236786	0.0103499	0.0932438
Tmem169	20.5599	-0.0880889	0.330776	0.46462	0.705877
Xrcc5	292.487	0.000165263	0.212636	0.99914	1
2024-03-04	21.8241	-0.0136994	0.280848	0.920652	0.966386
Smarcal1	111.057	0.0191165	0.21319	0.900799	0.957747
Rpl37a	18987.6	-0.209296	0.245626	0.182329	0.435741
Igfbp2	4319.96	0.481113	0.338066	0.00799914	0.0797841
Igfbp5	6066.45	0.768493	0.49653	0.000997523	0.0216144
Tns1	8.78469	-0.0105494	0.326347	0.925017	0.968438
Arpc2	3393.61	-0.0250645	0.138332	0.838248	0.927795
Aamp	1616.82	-0.188429	0.153769	0.154115	0.398439
Pnkd	1465.11	-0.288953	0.160406	0.0334093	0.175018
Tmbim1	240.758	0.196007	0.266522	0.203002	0.4614
Gm29358	13.9966	-0.0362718	0.293643	0.78194	0.901808
Ctdsp1	248.446	-0.255356	0.158722	0.058469	0.237981
Vil1	754.411	0.284827	0.268119	0.0760182	0.271706
Usp37	561.332	0.259406	0.194103	0.084882	0.288008
Cnot9	398.512	0.0663169	0.161329	0.626704	0.812286
Zfp142	155.369	-0.00290419	0.174829	0.983769	0.994142
Bcs1l	128.106	-0.275828	0.216339	0.0780607	0.275386
Rnf25	137.754	0.0259333	0.174045	0.855513	0.93623
Stk36	17.7038	0.0618954	0.293691	0.641254	0.821851
Ttll4	126.178	0.234363	0.222938	0.135032	0.371114
Cyp27a1	4.48151	0.0567065	0.372577	0.578251	NA
Wnt6	9.03628	0.0649607	0.320231	0.589596	0.791652
Cdk5r2	264.209	0.364045	0.196053	0.0164892	0.120024
Fev	295.599	-0.0301186	0.284875	0.824357	0.921216
Cryba2	1186.25	0.00600713	0.236318	0.968727	0.987081
Ihh	27.8597	0.168186	0.457416	0.165848	0.414994
Nhej1	70.0722	-0.0454411	0.205814	0.76549	0.894128
Cnppd1	281.227	-0.248871	0.190802	0.0957067	0.306983
Retreg2	1061.76	-0.251189	0.186956	0.0896606	0.296617
Zfand2b	547.615	-0.14519	0.157378	0.279469	0.546813
Abcb6	139.281	-0.166127	0.240814	0.285557	0.552025
Atg9a	226.71	-0.0720503	0.213977	0.639098	0.820326
Ankzf1	116.728	0.128218	0.219186	0.407016	0.660029
Glb1l	33.1476	0.0124274	0.240929	0.935073	0.973353
Stk16	868.348	-0.242398	0.138649	0.0485267	0.215078
Tuba4a	864.35	0.0740799	0.223275	0.63111	0.814337
Dnajb2	422.151	-0.0598659	0.184465	0.682955	0.84597
Ptprn	262.593	0.0200005	0.299412	0.874819	0.945264
Resp18	797.691	0.140767	0.287738	0.327079	0.591821
Dnpep	853.921	-0.159242	0.190022	0.284283	0.550903
Des	7.3967	-0.021716	0.345103	0.836087	NA
Speg	14.4751	-0.134743	0.36066	0.275568	0.542536
Gmppa	310.626	-0.158916	0.211372	0.302152	0.567806
Chpf	244.593	-0.151227	0.230414	0.330768	0.594604
Obsl1	209.535	0.121986	0.255924	0.421114	0.670201
Tmem198	156.402	-0.0745593	0.263852	0.612638	0.803805
Inha	104.113	0.224686	0.21647	0.14903	0.391522
Stk11ip	173.685	0.271614	0.242084	0.088647	0.294861
Slc4a3	405.209	-0.168229	0.233748	0.280501	0.547848
Epha4	151.236	0.126669	0.247353	0.409252	0.661627
Pax3	13.9154	-0.000334852	0.398105	0.996977	0.999764
Sgpp2	169.464	0.192391	0.298415	0.191961	0.447004
Farsb	560.149	-0.138337	0.160241	0.308325	0.573925
Mogat1	3.85771	-0.369286	0.786155	0.0280709	NA
Acsl3	453.816	0.144513	0.201195	0.341225	0.603815
Utp14b	236.135	0.259451	0.250351	0.103145	0.320566
Scg2	822.994	-0.00127778	0.324318	0.990969	0.997118
Ap1s3	219.365	-0.0830091	0.229685	0.59069	0.792621
Wdfy1	435.684	-0.0736225	0.245381	0.629047	0.812943
Mrpl44	320.133	-0.0903823	0.175634	0.527771	0.753341
Serpine2	3445.91	-0.0699031	0.273716	0.625195	0.811608
Cul3	1478.47	0.333476	0.240928	0.0393173	0.19184
Dock10	52.9288	0.32249	0.397533	0.0467102	0.21055
Nyap2	10.4108	-0.0628853	0.363707	0.551343	0.769954
Irs1	100.741	0.045163	0.305027	0.718689	0.865999
Rhbdd1	106.794	0.0417662	0.192842	0.779633	0.900657
Col4a4	8.44755	-0.0149268	0.31631	0.89871	0.956851
Mff	1139.42	-0.0971708	0.159404	0.472772	0.712757
Gm28941	3.39216	-0.0206529	0.356828	0.837801	NA
Agfg1	629.515	0.399729	0.239624	0.0146874	0.112034
Ccl20	167.903	-0.209863	0.413965	0.124443	0.355763
Pid1	201.46	0.248952	0.424338	0.0875899	0.292966
Dner	1618.11	0.208819	0.191877	0.16261	0.410393
Trip12	989.539	0.410945	0.213466	0.009219	0.0869648
Fbxo36	136.978	-0.0941536	0.222107	0.54208	0.763441
C130026I21Rik	26.8727	-1.89173	0.91341	0.00011723	0.00537
Sp110	12.0551	0.166454	0.442492	0.173135	0.424079
Sp140	31.7218	-0.108905	0.300702	0.419851	0.669369
Sp100	12.7252	0.225779	0.421702	0.107198	0.327187
Cab39	796.322	0.00367307	0.16867	0.979067	0.992142
Itm2c	1025.94	-0.325839	0.308268	0.0465162	0.210475
Psmd1	1640.75	0.223099	0.142783	0.0756024	0.270803
Armc9	102.3	0.0626928	0.20732	0.68132	0.844783
Ncl	9596.59	0.148097	0.190738	0.319967	0.584378
C130036L24Rik	104.494	-0.218657	0.228154	0.163647	0.41176
Ptma	89243	-0.116895	0.158001	0.385093	0.643683
Pde6d	775.246	-0.350777	0.207298	0.0239527	0.146454
Cops7b	176.896	-0.123167	0.200331	0.416259	0.667633
Nppc	47.4911	-0.411343	0.496575	0.0229822	0.143221
Dis3l2	182.283	0.0288875	0.179791	0.841868	0.929845
Ecel1	11.8105	0.00257098	0.479132	0.967172	0.986505
Chrnd	148.094	-0.501581	0.414501	0.00857945	0.0832391
Chrng	5.08095	-0.388529	0.715602	0.0287684	NA
Eif4e2	1489.41	-0.194329	0.147235	0.130025	0.362924
Efhd1	26.7337	-0.0351851	0.330201	0.753741	0.887048
Gigyf2	641.419	0.212877	0.179839	0.142346	0.38188
Kcnj13	8.92734	0.12336	0.417251	0.27012	0.536117
Snorc	1262.56	-0.136744	0.48753	0.202585	0.460878
Ngef	50.0132	-0.340804	0.380994	0.0394272	0.191893
Inpp5d	6.56393	0.0970431	0.366383	0.390427	NA
Atg16l1	236.059	0.0815957	0.173412	0.566023	0.777099
Sag	124.684	-1.3913	1.17708	0.0010591	0.0224922
Dgkd	284.228	0.0759327	0.191499	0.610161	0.802158
Usp40	223.209	0.0935391	0.191683	0.530237	0.754504
Dnajb3	14.3539	0.0726726	0.318931	0.551912	0.770388
Mroh2a	11.9562	-0.0868726	0.380601	0.418795	0.668833
Hjurp	1359.05	-0.144315	0.19503	0.336667	0.599513
Gm29538	11.7039	0	0.485219	1	1
Arl4c	1194.23	0.12757	0.17181	0.367278	0.627759
Sh3bp4	299.348	-0.357936	0.173299	0.0119088	0.100422
Agap1	1191.05	0.231705	0.18194	0.112504	0.336209
Gm28499	5.68466	0.0072238	0.322604	0.949387	NA
Gbx2	5.76404	0.194514	0.538046	0.114471	NA
D130058E05Rik	37.9965	0.534477	0.726394	0.0132609	0.106935
Ackr3	220.837	3.48293	0.806074	3.33761e-07	6.56588e-05
Gm28723	6.4203	0.161566	0.555583	0.134821	NA
Cops8	795.425	-0.300423	0.174033	0.0352448	0.180584
Col6a3	352.153	-0.384723	0.365012	0.0253225	0.150309
Mlph	47.0692	0.0945774	0.311624	0.462046	0.703898
Rab17	369.614	0.23042	0.280325	0.137034	0.374119
Lrrfip1	1886.78	0.0180342	0.183503	0.901824	0.95823
Rbm44	34.4566	-0.603555	1.10653	0.00784682	0.0790622
Ramp1	82.046	0.00850263	0.254969	0.954508	0.981217
Ube2f	580.937	-0.144047	0.157041	0.282608	0.550023
Scly	260.988	-0.156249	0.183724	0.286143	0.552246
Erfe	147.871	-0.0963132	0.256874	0.521723	0.749163
Ilkap	1826.02	0.0279838	0.155686	0.833732	0.925605
1700020N18Rik	15.9423	-0.217435	0.365966	0.126376	0.358529
Hes6	12950.4	-0.220004	0.211924	0.15537	0.400437
Per2	128.428	-0.108659	0.211355	0.479171	0.718206
Traf3ip1	189.206	0.216846	0.202133	0.155343	0.400436
Asb1	121.236	-0.188001	0.257766	0.224421	0.486986
Hdac4	359.843	-0.0596747	0.163047	0.66368	0.834785
Ndufa10	2029.96	-0.162241	0.141586	0.193775	0.449795
Cops9	2758.89	-0.290557	0.269049	0.0710129	0.261377
Gpc1	309.789	-0.00523122	0.256179	0.971924	0.989005
Ankmy1	16.7893	0.348712	0.521323	0.0379363	0.188121
Dusp28	334.646	-0.337349	0.189494	0.0238331	0.146119
5033417F24Rik	14.4373	-0.287113	0.468933	0.0616505	0.243995
Rnpepl1	809.217	-0.181619	0.182726	0.214063	0.474722
9430060I03Rik	17.7952	-0.0508232	0.274495	0.720144	0.866967
Capn10	217.978	-0.18651	0.184765	0.20441	0.463411
Gpr35	6.53302	0.121454	0.342998	0.327731	NA
Kif1a	986.662	-0.145999	0.160574	0.282928	0.550145
Sned1	12.8728	-0.0420053	0.292529	0.750316	0.884694
Mterf4	169.885	-0.101414	0.167212	0.466655	0.70771
Gm28535	9.32743	-0.0833019	0.315726	0.505691	0.736468
Pask	57.7448	-0.0659676	0.239997	0.666732	0.837034
Ppp1r7	678.31	0.0420239	0.174764	0.768441	0.895197
Ano7	14.8695	0.0424719	0.285389	0.754721	0.887512
Hdlbp	2099.25	0.437468	0.222532	0.00649699	0.0702869
2024-09-02	91.1759	0.198528	0.283807	0.188899	0.443643
Farp2	57.4395	0.153683	0.242818	0.321407	0.585877
Stk25	722.113	-0.133501	0.166893	0.33746	0.600281
Bok	655.912	-0.0955845	0.232193	0.535888	0.758927
Thap4	294.551	-0.279805	0.185112	0.0576514	0.235917
Atg4b	340.873	-0.113322	0.183839	0.439002	0.685056
Dtymk	2218.71	-0.273286	0.186016	0.0643184	0.248868
Ing5	279.617	0.445848	0.253115	0.00790016	0.0793376
D2hgdh	65.1984	-0.197599	0.242197	0.207035	0.466375
Fam174a	2099.6	-0.386923	0.248474	0.0189256	0.129313
St8sia4	102.977	0.0161632	0.281823	0.906104	0.960044
Slco4c1	37.6674	0.137667	0.281427	0.343508	0.606207
Panct2	47.0802	0.155786	0.248976	0.312865	0.578058
D1Ertd622e	263.483	-0.11225	0.196024	0.455313	0.698264
Ppip5k2	488.799	0.25265	0.262768	0.110803	0.33331
Gin1	304.563	-0.0597325	0.169371	0.670347	0.838846
Pam	645.254	0.310708	0.270819	0.0557494	0.231382
B230216N24Rik	93.5053	0.205586	0.29229	0.171503	0.421872
Gm7967	21.0973	0.193141	0.449957	0.135878	0.372413
Cntnap5b	28.2852	0.461782	0.470819	0.0144989	0.111515
Gm28187	6.89614	-0.0238131	0.382047	0.800052	NA
Cdh20	402.534	-0.290188	0.279659	0.0708671	0.261311
Rnf152	51.6708	-0.119885	0.272825	0.413618	0.665734
Pign	134.202	0.128791	0.203623	0.397737	0.652998
Relch	418.845	0.289103	0.229835	0.0690432	0.25826
Tnfrsf11a	111.049	0.184	0.216543	0.235485	0.498829
Gm7160	59.0067	-0.0286368	0.257184	0.84705	0.93291
Zcchc2	224.208	0.393128	0.25858	0.018226	0.127187
Phlpp1	194.013	-0.00685565	0.186102	0.962831	0.984521
Bcl2	159.446	-0.577632	0.299586	0.00154071	0.0293442
Kdsr	237.916	-0.0189152	0.159485	0.888877	0.952
Vps4b	900.073	0.373969	0.172686	0.0084571	0.0826419
Serpinb5	20.7388	-0.040518	0.302008	0.748998	0.884109
Serpinb11	17.194	0.0655983	0.358142	0.54212	0.763441
Serpinb7	15.0823	0.00526452	0.44943	0.943169	0.977098
Serpinb8	64.4158	-0.0739684	0.281579	0.596658	0.794783
Cdh7	6.99209	-0.152118	0.532098	0.156482	NA
Dsel	174.758	0.3211	0.311994	0.0489526	0.216387
Cntnap5a	523.45	0.117367	0.299752	0.389985	0.647923
Tsn	3237.75	0.0982599	0.13162	0.406032	0.659493
Nifk	615.427	0.0376488	0.161782	0.782815	0.901889
Clasp1	486.232	0.153834	0.188192	0.29889	0.564374
2900060B14Rik	140.423	0.0599771	0.246881	0.692841	0.850462
Tfcp2l1	123.628	0.227091	0.327574	0.125585	0.357366
Gli2	4.70629	0	0.427773	1	NA
Gm29455	33.8191	0.0908006	0.302246	0.491289	0.726762
Inhbb	320.06	0.598291	0.360167	0.00208809	0.0351962
Ralb	446.985	0.0242177	0.180454	0.867403	0.941797
Tmem185b	103.286	-0.0470278	0.227273	0.760187	0.890893
Epb41l5	448.67	0.104722	0.221829	0.497991	0.731454
Ptpn4	270.801	0.480459	0.243686	0.00399791	0.0532734
Tmem177	59.8133	-0.120996	0.232583	0.434534	0.681427
Tmem37	29.9285	-0.281463	0.404144	0.0672907	0.254764
Dbi	8820.33	-0.0242714	0.228086	0.874711	0.945264
3110009E18Rik	94.1135	-0.134585	0.246608	0.381805	0.640741
Steap3	9.71075	-0.135822	0.323034	0.304106	0.569974
C1ql2	7.32846	-0.0540128	0.336564	0.630303	NA
Insig2	675.375	-0.00417912	0.19445	0.977729	0.991539
Ccdc93	74.5761	0.00119309	0.237207	0.993782	0.998256
Htr5b	28.6875	-1.64943	1.23806	0.000614479	0.0160883
Ddx18	820.743	0.0687757	0.180048	0.635103	0.817233
Dpp10	128.904	2.12322	0.677477	1.14984e-05	0.00104824
Actr3	2104.29	0.0971801	0.134129	0.417929	0.668641
Slc35f5	348.939	-0.118262	0.188863	0.424884	0.672786
Gpr39	12.5607	0.42867	0.69192	0.023425	0.144662
Lypd1	67.3321	-0.0665297	0.25596	0.656565	0.830937
Nckap5	29.6671	0.173299	0.422214	0.169189	0.419701
Mgat5	400.792	0.170054	0.260431	0.267134	0.533234
Tmem163	2116.31	-0.25793	0.214383	0.0979582	0.311195
2900009J06Rik	35.1332	0.0642259	0.275626	0.650937	0.827917
Ccnt2	715.853	0.0328344	0.18642	0.823527	0.920634
Rab3gap1	483.024	0.367303	0.244306	0.024679	0.148721
Zranb3	227.838	0.128334	0.239845	0.406214	0.659545
R3hdm1	1554.1	0.187156	0.178012	0.194594	0.450996
Ubxn4	1818.02	0.0874435	0.138629	0.477019	0.716415
Mcm6	2249.17	-0.0578598	0.159649	0.669292	0.838423
Dars	982.48	-0.0444068	0.155059	0.738389	0.878254
Cxcr4	54.8885	0.210628	0.323712	0.148835	0.391214
Cd55b	11.3485	-0.132912	0.351868	0.286931	0.553112
Gm15675	5.73225	0.0451724	0.343179	0.677058	NA
Cd55	204.815	0.170133	0.245544	0.273387	0.540081
Pfkfb2	41.4821	0.204501	0.257276	0.189296	0.444029
Yod1	291.635	-0.135082	0.229149	0.383993	0.64297
AA986860	10.3027	-0.0425672	0.301229	0.737928	0.877915
Pigr	19.4959	-0.0569873	0.345528	0.603244	0.798065
Fcmr	29.1901	-0.0254977	0.279771	0.853775	0.935835
Il19	5.17059	0.0248396	0.324554	0.827105	NA
Il10	7.8442	-0.505346	0.867965	0.0154913	0.11583
Mapkapk2	615.18	-0.456557	0.216297	0.00412782	0.0544705
Dyrk3	117.324	-0.312978	0.193754	0.037865	0.18808
Eif2d	264.507	-0.312039	0.175893	0.0297174	0.164732
Rassf5	10.7026	0.229044	0.427418	0.10346	0.320825
Ikbke	29.243	-0.0529204	0.255952	0.722979	0.868842
Srgap2	267.456	0.441327	0.215544	0.00544574	0.064363
Gm29488	12.5741	0.632884	0.79064	0.00853179	0.0830121
Fam72a	36.4106	-0.0505879	0.243351	0.739955	0.878649
Rab7b	12.7078	-0.0617317	0.324703	0.60106	0.797298
Slc26a9	108.072	0.280329	0.484226	0.064529	0.249241
Slc41a1	221.279	0.422834	0.206742	0.00666274	0.0710519
Rab29	27.5588	0.185268	0.294242	0.208716	0.468264
Nucks1	5616.24	0.196695	0.171308	0.164006	0.412179
Slc45a3	9.62977	0.0903693	0.374852	0.409303	0.661637
Elk4	255.937	0.258318	0.187406	0.0813214	0.280664
Mfsd4a	106.587	0.274769	0.300744	0.0818497	0.282097
Cdk18	39.6263	0.0270377	0.29047	0.838221	0.927795
Klhdc8a	47.0193	0.0361463	0.226152	0.814465	0.916408
Nuak2	93.5511	0.510661	0.307308	0.0045318	0.0575169
Tmcc2	253.58	-0.133312	0.27324	0.366199	0.627224
Dstyk	267.866	-0.0277349	0.225328	0.85708	0.936836
6030442K20Rik	28.8373	0.234562	0.346038	0.112127	0.335482
Rbbp5	167.492	0.152912	0.184784	0.297828	0.563584
Tmem81	10.787	0.0675462	0.297922	0.606716	0.800407
Nfasc	494.745	1.35491	0.276044	1.22835e-09	5.9242e-07
Lrrn2	19.7211	-0.085307	0.384397	0.422166	0.67104
Mdm4	524.309	0.203982	0.217157	0.189552	0.444346
Pik3c2b	47.0018	0.0305115	0.267658	0.832646	0.925362
Ppp1r15b	511.888	0.341279	0.171619	0.0158966	0.117306
Plekha6	159.796	-0.357734	0.255031	0.029556	0.164394
Etnk2	124.041	-0.548002	0.715894	0.0121417	0.101555
Sox13	337.031	-0.0519106	0.248112	0.731739	0.873402
Snrpe	5435.26	-0.180018	0.162302	0.188466	0.443531
Zc3h11a	39.1749	0.167827	0.26763	0.268446	0.534567
Gm38394	24.6078	0.204973	0.415943	0.129468	0.362417
Atp2b4	157.677	0.0123516	0.315141	0.916486	0.964617
Optc	19.5548	0.0853676	0.298442	0.520757	0.748688
Prelp	166.051	0.00236755	0.363005	0.980737	0.992755
Btg2	4547.93	-0.0156251	0.209341	0.918585	0.965469
Adora1	5.40605	-0.210949	0.651285	0.0709601	NA
Ppfia4	11.2925	-0.16547	0.333796	0.222367	0.484496
Tmem183a	825.605	-0.0237028	0.135334	0.844438	0.931611
Cyb5r1	511.086	-0.123406	0.201459	0.416179	0.667633
Adipor1	1631.86	-0.232182	0.184891	0.114613	0.340064
Klhl12	220.382	-0.0352379	0.177005	0.806258	0.912034
Rabif	240.995	-0.155246	0.1814	0.286299	0.552246
Kdm5b	673.084	0.717762	0.311473	0.000181183	0.00734071
Syt2	403.844	0.0558596	0.205746	0.713899	0.862924
Ppp1r12b	220.469	-0.1382	0.213912	0.370045	0.630403
Ube2t	620.106	-0.136879	0.196348	0.363234	0.624507
Arl8a	822.024	-0.106015	0.21901	0.492243	0.72737
Gpr37l1	21.3024	-0.143426	0.371372	0.24728	0.512629
Elf3	1979.69	0.0320295	0.245255	0.832915	0.925385
Rnpep	767.483	0.0086714	0.143717	0.945233	0.977465
Timm17a	2310.29	-0.253058	0.115011	0.017009	0.122141
Shisa4	502.989	-0.293087	0.310915	0.0663312	0.252649
Ipo9	549.196	0.113339	0.151129	0.385882	0.644309
Nav1	456.615	0.133624	0.234676	0.388671	0.646747
Csrp1	898.348	-0.397583	0.262516	0.0174238	0.123872
Phlda3	280.798	-0.590048	0.591614	0.00713999	0.0745461
Tnni1	52.5387	-0.0404607	0.311217	0.739527	0.878629
Lad1	336.319	0.178066	0.21606	0.250474	0.516173
Tnnt2	217.943	0.402528	0.503603	0.0248322	0.149233
Pkp1	504.5	0.47831	0.300407	0.00682001	0.0721627
Tmem9	893.245	-0.371554	0.240024	0.0226448	0.142194
Kif21b	25.5198	-0.0812507	0.294411	0.545289	0.76572
Inava	18.7478	-0.0179554	0.326987	0.872779	0.944478
Camsap2	364.828	0.369535	0.218764	0.0198667	0.133256
9230116N13Rik	48.5242	-0.202661	0.229639	0.195836	0.452981
Ddx59	94.9302	-0.326744	0.238187	0.0427144	0.199875
Kif14	170.378	0.134373	0.26934	0.366437	0.627298
Zfp281	210.508	-0.0834691	0.197253	0.57935	0.785672
Gm19705	22.1135	0.041211	0.287209	0.759978	0.890822
Gm4258	20.3371	0.245094	0.558992	0.0778536	0.274915
Ptprc	23.5315	0.30272	0.436217	0.0549599	0.229398
Nek7	571.367	-0.0507154	0.166921	0.715524	0.86391
2310009B15Rik	430.813	-0.165671	0.189031	0.264301	0.530127
Dennd1b	358.148	0.630735	0.330299	0.000983717	0.0215023
Crb1	9.7762	0.0926142	0.354851	0.418809	0.668833
Zbtb41	422.395	0.548928	0.269455	0.00169281	0.0308649
Aspm	440.429	0.204256	0.282791	0.178746	0.431574
Cfh	11.6312	-0.0279741	0.338439	0.795692	0.908045
Cdc73	892.049	0.34357	0.251784	0.035505	0.181172
B3galt2	1230.2	0.394425	0.607989	0.0282486	0.159858
Glrx2	1171.69	-0.19578	0.173238	0.168627	0.418897
Ro60	1634.66	0.373232	0.255577	0.0238686	0.146194
Uchl5	1060.31	-0.20233	0.150267	0.120104	0.348416
Gm29170	95.8429	-0.017239	0.226544	0.910844	0.962949
Rgs2	440.163	-0.102361	0.278735	0.474521	0.71417
Rgs1	62.8362	-0.0724977	0.283712	0.601078	0.797298
Pla2g4a	68.6122	0.0473875	0.315266	0.693815	0.850822
Ptgs2	63.1544	0.282941	0.322656	0.0726211	0.264838
Odr4	315.863	-0.0135111	0.162851	0.921512	0.966776
Tpr	3500.7	0.0970019	0.216334	0.52893	0.753781
Hmcn1	62.206	-0.179893	0.528585	0.129874	0.362924
Gm10138	90.9896	-0.501252	0.236574	0.00247163	0.0391454
Ivns1abp	932.03	-0.0827433	0.160511	0.542695	0.763798
Swt1	387.859	0.19531	0.153549	0.139241	0.377615
Trmt1l	293.57	-0.0343894	0.178613	0.811674	0.914504
Rnf2	400.247	-0.132487	0.172532	0.350229	0.611665
Fam129a	73.5377	-0.00505498	0.295026	0.968795	0.987083
2810414N06Rik	10.5578	-0.107097	0.326712	0.393453	0.650577
Edem3	148.986	0.265236	0.206674	0.0854989	0.288554
1700025G04Rik	464.003	-0.190558	0.206946	0.214462	0.474814
Tsen15	444.282	-0.0992013	0.182354	0.496415	0.730538
Rgl1	37.005	0.0532843	0.266431	0.714215	0.863085
Arpc5	2394.53	-0.0720529	0.15161	0.582282	0.787191
Ncf2	11.4057	-0.0262725	0.306706	0.830951	0.92444
Smg7	537.027	0.512174	0.231493	0.00183538	0.0326288
Gm28791	113.562	0.417225	0.252195	0.0122764	0.102082
Nmnat2	58.1665	1.60596	0.947921	0.000291239	0.00996412
Lamc2	183.744	0.433678	0.475401	0.0185945	0.12821
Lamc1	195.911	0.110024	0.207289	0.471788	0.712177
E330020D12Rik	7.37834	0.094695	0.337901	0.42839	NA
Dhx9	1866.48	0.273776	0.241681	0.0862657	0.290225
Npl	22.9791	-0.790298	0.813286	0.00403946	0.0535883
Rgs8	65.7036	-0.298351	0.267312	0.0647152	0.249649
Rgs16	302.746	-0.184	0.201441	0.226599	0.488621
Rnasel	43.7932	-0.0749634	0.266192	0.608647	0.80158
Teddm2	5.42966	-0.0570792	0.325349	0.62591	NA
Glul	644.066	-1.32498	0.494267	1.17668e-05	0.00106621
Gm9530	23.9125	0.161076	0.285358	0.27197	0.538417
Ier5	1417.02	-0.459228	0.229488	0.00483128	0.0597456
Mr1	17.1895	-0.080026	0.30695	0.533171	0.756351
Stx6	539.103	-0.11896	0.136949	0.328936	0.59314
BC034090	99.1888	-0.175809	0.287299	0.234261	0.49709
Xpr1	555.076	0.03875	0.198903	0.79731	0.90865
Acbd6	1365.48	-0.201841	0.150797	0.121898	0.351323
Qsox1	1063.9	0.205304	0.258217	0.187406	0.442792
Cep350	581.315	0.313743	0.333772	0.0522774	0.223826
Tor1aip1	649.203	0.292604	0.194908	0.0526776	0.224831
Tor1aip2	675.173	0.152296	0.172861	0.283479	0.550593
Tdrd5	22.4142	0.00282589	0.273123	0.984066	0.994308
Gm2000	476.55	-0.228122	0.293948	0.135637	0.372038
Soat1	313.365	0.726989	0.480304	0.0012994	0.0260088
Abl2	283.019	0.26387	0.209912	0.0886796	0.294861
Tor3a	232.96	-0.0576421	0.206447	0.705433	0.857962
Fam20b	545.662	0.456191	0.192272	0.00245928	0.0391156
Ralgps2	389.825	0.468135	0.355419	0.010009	0.0915814
Rasal2	323.818	0.358156	0.230602	0.0260989	0.152424
Cryzl2	18.2906	-0.294597	0.41868	0.0593936	0.239753
Brinp2	87.2527	-0.0495406	0.287727	0.713798	0.862871
Astn1	88.4908	-0.126967	0.335812	0.317649	0.581864
Cop1	849.467	0.105148	0.158555	0.435665	0.682127
Tnr	63.4532	-0.0908357	0.326203	0.458523	0.701031
4930523C07Rik	311.846	0.148227	0.291395	0.301254	0.567045
Tnn	6.99391	-0.0609781	0.44332	0.485254	NA
Mrps14	2032.51	-0.102863	0.151978	0.433043	0.679802
Cacybp	2913.09	0.00333564	0.120075	0.975808	0.990717
Rabgap1l	406.883	0.272481	0.205976	0.077107	0.273506
Gm37529	21.4905	0.0989672	0.27087	0.497594	0.731158
Rc3h1	620.028	0.480867	0.247452	0.00415997	0.054798
Serpinc1	19.9793	0.109524	0.304605	0.412315	0.664842
Zbtb37	162.714	0.309503	0.230861	0.0526457	0.224823
Gas5	5074.32	-0.117399	0.254069	0.439481	0.685353
Dars2	111.837	-0.203071	0.211681	0.188947	0.443685
Cenpl	228.079	-0.079313	0.2078	0.603753	0.7984
Klhl20	107.606	0.0961414	0.238326	0.53223	0.755687
Ankrd45	53.2136	-0.180023	0.224929	0.248163	0.513655
Prdx6	1582.65	-0.290466	0.161657	0.0333563	0.174888
Suco	699.041	0.368814	0.258604	0.0256833	0.151297
Pigc	113.705	0.0067617	0.184029	0.963157	0.984685
Dnm3	136.37	-0.091355	0.304847	0.485205	0.723045
Eef1aknmt	124.338	-0.0055886	0.204174	0.970667	0.988404
Vamp4	364.395	-0.176471	0.203972	0.24788	0.513445
Prrc2c	3546.81	0.539005	0.210419	0.000634803	0.0164773
Fmo1	25.7281	-0.195617	0.546187	0.111443	0.334183
Fmo2	69.6772	0.224684	0.45642	0.103494	0.320825
Prrx1	14.4589	-0.0105524	0.357858	0.915868	0.964207
Gorab	147.713	0.291365	0.191588	0.0518695	0.223038
Kifap3	771.577	0.269004	0.185169	0.0679707	0.256171
Scyl3	120.837	0.201346	0.223131	0.197272	0.454805
BC055324	77.4876	-0.0699738	0.238537	0.648376	0.826425
Mettl18	52.3463	0.0526391	0.25254	0.726162	0.871127
F5	31.1882	0.114704	0.37958	0.318825	0.583088
Slc19a2	39.1927	-0.0512858	0.2553	0.73149	0.873373
Ccdc181	250.701	-0.0594178	0.168728	0.671316	0.839482
Blzf1	270.764	0.0342426	0.141393	0.78373	0.902164
Nme7	329.061	0.354228	0.228477	0.0273017	0.156514
Atp1b1	4078.93	0.186953	0.139961	0.130974	0.364383
Dpt	5.54054	-0.00624589	0.364569	0.949004	NA
Sft2d2	373.279	-0.176902	0.194027	0.238472	0.502381
Tiprl	953.403	-0.0435759	0.139114	0.723762	0.869433
Gm38190	42.5747	0.353317	0.29957	0.0338729	0.176399
Gpr161	46.5515	-0.0224248	0.258127	0.879622	0.947891
Dcaf6	247.884	0.184899	0.179531	0.201979	0.460056
Gm37864	5.19747	0.0836748	0.375912	0.436733	NA
Mpc2	3481.1	-0.321654	0.166662	0.0207471	0.136048
Mpzl1	578.925	-1.06857	0.598362	0.00024198	0.00874647
Rcsd1	16.0384	0.0876817	0.368796	0.425928	0.67394
Creg1	547.791	-0.381911	0.204632	0.0136403	0.108621
Cd247	5.30288	0.223257	0.571917	0.0877324	NA
Pou2f1	417.044	0.303695	0.190195	0.0420962	0.198736
Gpa33	71.5492	0.153282	0.383461	0.219347	0.481082
Ildr2	19.7217	-0.140217	0.399252	0.239361	0.503686
Gm15853	14.7805	-0.503183	0.594444	0.0133438	0.10726
Tada1	253.089	-0.216448	0.200706	0.155074	0.400061
Pogk	337.16	0.05035	0.235314	0.743035	0.880349
Fam78b	30.3045	0.128087	0.25248	0.401366	0.655963
Uck2	445.671	-0.0267698	0.183137	0.854584	0.936035
Tmco1	1564.54	-0.104825	0.168143	0.453257	0.696827
Aldh9a1	320.913	-0.296536	0.169506	0.0348404	0.179456
Mgst3	1044.48	-0.618648	0.243271	0.000263382	0.00927019
Rxrg	3.06916	-0.00517197	0.41781	0.950462	NA
Pbx1	1907.98	0.0131982	0.270446	0.926393	0.969108
Nuf2	353.182	-0.0707951	0.227148	0.646297	0.824876
Rgs5	28.5166	0.0136984	0.310716	0.909303	0.962425
Hsd17b7	382.256	0.202014	0.23327	0.197628	0.455415
3110045C21Rik	48.34	0.163799	0.28947	0.261368	0.527195
Ddr2	6.94212	-0.270156	0.523584	0.0678604	NA
Uap1	571.664	-0.027385	0.133993	0.819327	0.91845
Uhmk1	452.684	0.602723	0.18912	5.20431e-05	0.00301803
Gm7694	45.6025	0.0569168	0.251273	0.705711	0.858021
Nos1ap	283.598	0.0985038	0.2028	0.516814	0.745406
Olfml2b	39.849	0.0453457	0.326806	0.692929	0.850462
Atf6	387.713	0.411917	0.22607	0.0106173	0.0943188
Dusp12	195.304	-0.193393	0.222364	0.214885	0.475119
Fcgr2b	15.2145	0.050993	0.304051	0.686711	0.847883
Fcgr4	6.90494	0.149999	0.431795	0.204616	NA
Fcgr3	15.8369	0.0203039	0.317797	0.86194	0.939413
Cfap126	11.3333	-0.0125006	0.296493	0.922478	0.967055
Sdhc	1167.74	-0.32135	0.135657	0.00777924	0.0786925
Tomm40l	162.768	-0.31422	0.241658	0.0512295	0.222138
Apoa2	42.051	-0.0316451	0.272022	0.82416	0.921065
Fcer1g	111.43	-0.0791338	0.25262	0.59999	0.796665
Ndufs2	2618.25	-0.251292	0.146857	0.0497457	0.218236
Adamts4	12.2529	-0.0738692	0.334991	0.525325	0.751891
B4galt3	346.326	-0.110999	0.154545	0.402791	0.65662
Ppox	168.037	-0.39395	0.218494	0.0132222	0.106799
Usp21	163.31	-0.206166	0.212391	0.18277	0.436378
Ufc1	1715.66	-0.101164	0.122906	0.366674	0.627318
Gm20045	76.1377	-0.0697519	0.286946	0.610354	0.802304
Dedd	244.794	-0.141595	0.188033	0.338682	0.60161
Nit1	412.172	-0.037768	0.181914	0.795353	0.907977
Pfdn2	3248.64	-0.246452	0.145475	0.0527263	0.224975
Klhdc9	13.5524	-0.0449886	0.30131	0.723922	0.869485
Nectin4	231.375	-0.089491	0.231904	0.562004	0.776252
Arhgap30	11.1233	0.2286	0.432502	0.103184	0.320566
Usf1	401.579	-0.183587	0.209184	0.232864	0.495664
Tstd1	351.568	0.512834	0.281803	0.00354424	0.0493849
F11r	1327.54	-0.13916	0.179985	0.337208	0.600114
B930036N10Rik	186.4	0.0676674	0.259518	0.648677	0.82655
Alyref2	114.016	-0.272684	0.222725	0.0835875	0.285901
Vangl2	321.565	-0.0401635	0.167862	0.773583	0.897412
Ncstn	424.191	0.153839	0.179688	0.28842	0.554873
Copa	1181.4	0.0903396	0.136544	0.457505	0.700119
Pex19	597.948	-0.321371	0.230453	0.0445628	0.205507
Dcaf8	737.9	0.0802717	0.199312	0.595197	0.794465
Pea15a	755.084	-0.435578	0.307893	0.0125257	0.103607
Casq1	37.3048	-0.810114	0.830154	0.00383007	0.0517752
Igsf8	1038.75	-0.358116	0.206511	0.0210291	0.136936
Pigm	142.614	0.116981	0.215028	0.44778	0.692295
Slamf9	15.921	0.233504	0.346544	0.11314	0.337232
Igsf9	745.354	-0.188136	0.17808	0.192362	0.447627
Tagln2	6809.99	-0.017688	0.183515	0.903703	0.959266
Cfap45	22.7409	0.25605	0.358419	0.0894777	0.296166
4933439K11Rik	11.7008	0.162077	0.320991	0.238947	0.503098
Dusp23	52.1869	-0.27145	0.241028	0.088713	0.294875
Ackr1	22.8109	-2.24433	1.11803	0.000119023	0.00539245
Cadm3	91.5351	-2.43117	0.942081	3.88869e-05	0.00250603
Aim2	41.8062	-1.19603	0.761706	0.000448569	0.0132019
Ifi207	8.7738	0.245346	0.520105	0.0817422	0.281809
Ifi204	70.3838	0.20712	0.411564	0.127946	0.360655
Mndal	22.0714	0.374001	0.62513	0.0322684	0.171689
Ifi211	29.3983	0.118059	0.351732	0.330482	0.594438
Ifi203	15.5667	0.0665803	0.350211	0.545162	0.765613
Ifi202b	11.4331	-0.93446	1.22183	0.00362142	0.0501205
Fmn2	236.624	0.10008	0.212173	0.51469	0.743237
Rgs7	260.488	0.315183	0.206561	0.0416977	0.198037
Fh1	1083.12	-0.205762	0.197392	0.173646	0.424769
Opn3	115.502	0.0383613	0.230336	0.803149	0.910663
Chml	332.404	1.26361	0.258842	7.41397e-10	4.10542e-07
Exo1	186.681	-0.0286334	0.222914	0.852496	0.935153
Pld5	5.5625	-0.142167	0.404886	0.232266	NA
Rbm8a2	10.7797	0.121396	0.313246	0.359357	0.620767
Cep170	615.266	0.233472	0.219608	0.135354	0.371659
Sdccag8	385.931	-0.330695	0.285062	0.0439788	0.203695
Akt3	335.592	0.235139	0.23465	0.136321	0.373219
Gm26801	7.60738	0.110637	0.327297	0.379967	0.639532
Zbtb18	410.267	0.706139	0.343529	0.000382191	0.0119793
1700016C15Rik	6.33383	-0.0707322	0.437859	0.440498	NA
Adss	844.008	0.296493	0.170241	0.0353309	0.180807
Catspere2	11.229	0.0545168	0.311758	0.657342	0.830937
Desi2	913.96	0.150939	0.15552	0.257203	0.523546
B230369F24Rik	95.6703	0.123031	0.21179	0.423543	0.671905
Cox20	1582.74	-0.242012	0.211169	0.118404	0.345821
Hnrnpu	6606.26	0.238975	0.205518	0.119919	0.348341
Efcab2	71.5843	-0.0879569	0.244991	0.564836	0.776896
Kif26b	149.44	-0.148411	0.425891	0.210058	0.469444
Smyd3	417.305	-0.212593	0.198226	0.160587	0.407817
Tfb2m	217.418	0.26033	0.175819	0.069574	0.259289
Cnst	221.842	0.0705021	0.21182	0.645742	0.824721
Sccpdh	301.777	-0.200581	0.165819	0.148087	0.390258
Ahctf1	441.567	0.283754	0.187043	0.05546	0.230585
Cdc42bpa	830.049	0.390843	0.21344	0.0131256	0.106356
Coq8a	62.1248	-0.232249	0.242	0.141463	0.380808
Psen2	213.936	0.192741	0.206205	0.208845	0.468343
Itpkb	60.6597	0.511777	0.710284	0.0148175	0.112341
Parp1	1252.88	0.187187	0.19466	0.213018	0.473536
Lin9	609.23	0.362079	0.252066	0.0275277	0.157334
Acbd3	1110.76	0.216539	0.247415	0.168316	0.41844
H3f3a	38990.8	-0.0182589	0.171466	0.897166	0.955903
H3f3aos	15.8473	-0.0426988	0.306585	0.731277	0.873373
Sde2	738.486	0.238158	0.138294	0.05216	0.223659
Pycr2	640.124	-0.0212363	0.186926	0.885441	0.950409
Lefty1	63.5676	0.69818	0.771074	0.00585482	0.066372
Tmem63a	242.782	0.322277	0.269856	0.0483466	0.214936
Ephx1	84.8095	-0.100835	0.219456	0.513579	0.742345
Nvl	480.647	0.157927	0.194426	0.292713	0.55828
Cnih4	938.945	-0.184274	0.148906	0.154333	0.398659
Wdr26	959.147	0.0421901	0.205193	0.781657	0.901808
Cnih3	9.44256	-0.127893	0.415111	0.259904	0.52599
Lbr	583.02	0.160087	0.185469	0.276616	0.543311
Enah	1012.63	0.0257747	0.248866	0.864394	0.940691
Srp9	2620.77	-0.287705	0.126829	0.0121375	0.101555
Degs1	570.971	-0.245625	0.199927	0.106675	0.326088
Fbxo28	501.197	-0.147725	0.158025	0.272421	0.538966
Trp53bp2	550.875	0.533278	0.226359	0.00107896	0.0227668
Capn2	454.722	-0.598964	0.198927	9.32922e-05	0.00452861
Susd4	111.158	-0.494947	0.281403	0.00466076	0.0586287
Tlr5	6.40161	-0.0362007	0.395164	0.695575	NA
Disp1	30.6758	-0.0971579	0.258108	0.517208	0.745615
Brox	465.396	0.0607371	0.150029	0.640523	0.821259
Aida	365.484	0.178098	0.142839	0.156319	0.401636
Mia3	1339.22	0.998968	0.285933	4.01361e-07	7.79319e-05
Taf1a	72.9526	0.0972994	0.240269	0.52675	0.752767
Dusp10	584.958	-0.088885	0.230224	0.564822	0.776896
1700056E22Rik	125.973	0.033213	0.235619	0.828601	0.923406
2024-03-02	702.183	-0.145966	0.19647	0.332503	0.595757
Mark1	393.43	0.131583	0.218421	0.394735	0.651461
Rab3gap2	334.693	0.535137	0.195735	0.00043206	0.012868
Iars2	406.254	0.120256	0.221476	0.436962	0.683085
Bpnt1	601.338	-0.0348458	0.183842	0.811775	0.914504
4930532G15Rik	20.7917	0.0697039	0.264258	0.635201	0.817289
Eprs	3060.94	0.104493	0.221246	0.498841	0.732084
Lyplal1	149.995	-0.583486	0.232422	0.00042684	0.0128146
Tgfb2	82.5989	-1.83628	1.34577	0.000471932	0.013569
Rrp15	284.659	-0.156957	0.173261	0.269626	0.536021
A430105J06Rik	19.0179	-0.0261221	0.268101	0.856165	0.936464
Gpatch2	180.339	0.0807082	0.231661	0.600748	0.797298
Esrrg	21.3811	-1.93315	1.79517	0.0004036	0.0124472
Kctd3	342.704	0.016605	0.152247	0.89941	0.957038
Kcnk2	109.054	-0.195238	0.310359	0.17976	0.432636
Cenpf	4648.92	0.105804	0.260077	0.480069	0.718758
Ptpn14	396.283	0.356228	0.307272	0.0329251	0.173848
Gm37422	5.23292	0.0801169	0.377723	0.451058	NA
Smyd2	657.523	-0.316754	0.174956	0.026879	0.154819
Prox1	2849.8	0.247452	0.200772	0.104672	0.322737
Gm28172	102.012	-0.370164	0.396437	0.0299933	0.165406
Prox1os	654.782	-0.54813	0.303624	0.00253956	0.039758
Rps6kc1	102.317	0.0245417	0.210505	0.872595	0.944478
Angel2	502.969	0.0967586	0.132015	0.414317	0.666451
Vash2	49.5597	-0.198641	0.278966	0.191338	0.446546
Flvcr1	133.96	-0.172298	0.206764	0.261019	0.526792
Tatdn3	80.5013	-0.0232659	0.19888	0.877429	0.946824
Nsl1	91.4669	-0.225005	0.220067	0.149864	0.392747
Batf3	421.965	-0.563595	0.402935	0.00422962	0.0552288
Fam71a	24.0645	-0.0136904	0.308995	0.910073	0.962665
Atf3	3041.58	-0.150491	0.225218	0.332691	0.595982
D730003I15Rik	239.3	-0.22435	0.226652	0.152982	0.39695
Nenf	2823.84	-0.187839	0.170769	0.183021	0.436837
Pacc1	117.757	-0.085289	0.196336	0.570506	0.780212
Ppp2r5a	435.026	0.245626	0.214512	0.114664	0.340148
Dtl	658.002	-0.170365	0.198681	0.260359	0.526104
Ints7	447.131	0.20802	0.177753	0.149186	0.391794
Lpgat1	779.89	0.401056	0.189485	0.00728441	0.0755265
Gm38037	96.8608	-0.394378	0.215442	0.0126595	0.104052
Nek2	466.1	-0.0411579	0.203766	0.786491	0.903761
1700034H15Rik	6.02797	0.0295293	0.331151	0.790526	NA
Slc30a1	103.1	0.348135	0.251792	0.0333609	0.174888
Gm26670	29.1874	-0.0616713	0.269648	0.669467	0.838538
Traf5	8.53098	0.00355899	0.324981	0.974781	0.990145
Gm26879	19.1749	1.22178	1.3221	0.00183962	0.0326653
Rcor3	356.184	0.185015	0.181709	0.204414	0.463411
Gm10516	17.4782	-0.049964	0.271295	0.727344	0.871595
Kcnh1	151.536	-2.0483	1.13361	0.000191917	0.00747306
Hhat	30.8659	-0.182549	0.317326	0.198866	0.456671
Sertad4	252.3	-0.489547	0.388871	0.00888772	0.0849076
Gm15867	19.2005	-0.0996726	0.374432	0.373589	0.633424
Syt14	256.552	0.302732	0.239607	0.0593399	0.239753
Utp25	139.224	0.113443	0.213096	0.460846	0.702876
Irf6	778.903	0.109426	0.194447	0.465389	0.706758
A130010J15Rik	188.252	0.336503	0.183438	0.0219437	0.139847
Traf3ip3	4.35823	0.167176	0.450678	0.169436	NA
Lamb3	126.46	-0.535594	0.978777	0.0120258	0.101066
Hsd11b1	223.827	0.26526	0.363558	0.0814423	0.281016
G0s2	475.884	-0.0195838	0.24709	0.897022	0.955903
Plxna2	664.639	0.202887	0.150061	0.118739	0.346427
Cd34	42.3096	-0.390339	0.562626	0.0284534	0.160694
A330023F24Rik	24.46	0.136508	0.292733	0.334706	0.597657
Cd46	8.8963	0.0558198	0.325697	0.632588	0.81547
Cr1l	442.933	-0.0392158	0.174122	0.783102	0.901889
Fam171a1	525.797	0.137279	0.255237	0.367955	0.628577
Nmt2	1077.19	-0.0421021	0.196256	0.779269	0.900547
Rpp38	108.631	0.180758	0.241878	0.246579	0.511808
Acbd7	21.7298	-0.176557	0.31217	0.214168	0.474722
Dclre1c	44.0831	0.230263	0.293645	0.132775	0.367342
Suv39h2	146.982	0.0947215	0.198241	0.530103	0.754504
Hspa14	776.735	-0.00619247	0.181359	0.966028	0.985607
Gm45902	67.7487	0.0109706	0.222269	0.943188	0.977098
Fam107b	195.944	-0.799119	0.536379	0.00104301	0.0222771
Frmd4a	409.7	0.333663	0.165768	0.0160815	0.117918
Gm13187	3.56725	0	0.459746	1	NA
Gm36988	14.7293	0.0398598	0.348231	0.706758	0.858239
Prpf18	324.497	0.16082	0.205319	0.29286	0.558489
Bend7	247.707	0.261593	0.263737	0.0999418	0.315039
Sephs1	426.257	-0.186046	0.155656	0.162767	0.410585
Phyh	957.764	-0.182394	0.149538	0.159801	0.406337
Mcm10	100.647	0.10626	0.226398	0.492123	0.727265
Optn	211.708	0.120534	0.228078	0.436516	0.682927
Camk1d	397.812	0.207844	0.232578	0.185398	0.440051
Cdc123	1507.19	-0.0307649	0.132199	0.795444	0.907977
Nudt5	1550.17	0.150602	0.146543	0.2392	0.503418
Gm13199	11.7301	-0.169292	0.332864	0.215086	0.475351
Sec61a2	384.855	-0.183446	0.18914	0.216764	0.477787
Dhtkd1	8.9616	-0.0242912	0.304905	0.844658	0.931648
Upf2	454.178	0.102546	0.223834	0.507112	0.737533
Proser2	56.5995	-0.612824	0.431731	0.00294144	0.0436718
Echdc3	30.6217	-0.206339	0.267404	0.182035	0.435341
Usp6nl	265.973	0.579324	0.243017	0.000599981	0.0157928
Celf2	1579.7	0.0761076	0.256879	0.610985	0.802498
Gata3	918.271	-0.590133	0.529476	0.00580293	0.0660761
9230102O04Rik	70.4849	-0.338618	0.452741	0.0405486	0.195121
Taf3	551.114	0.175484	0.145934	0.168947	0.419171
Atp5c1	7096.79	-0.177614	0.16341	0.196299	0.453613
Kin	592.809	0.301533	0.163118	0.0280525	0.15917
Pfkfb3	302.857	0.403511	0.314693	0.0190369	0.129643
Rbm17	1129.95	-0.0205785	0.142974	0.870026	0.943138
Il15ra	29.2949	0.0783982	0.272555	0.586263	0.789517
Fbh1	246.628	-0.087979	0.164239	0.523315	0.75008
Ankrd16	147.154	0.077643	0.213315	0.613207	0.804074
Mindy3	513.083	-0.111544	0.174425	0.434228	0.681089
Pter	25.9274	-0.324585	0.583412	0.0447588	0.205968
Rsu1	339.443	-0.688177	0.292225	0.000206022	0.00787785
Trdmt1	28.1898	0.018382	0.250629	0.902723	0.958974
Vim	1124.34	-0.145185	0.296791	0.304366	0.570043
St8sia6	39.2502	-0.219697	0.495829	0.102357	0.318848
Hacd1	1416.84	0.256786	0.295928	0.100026	0.315079
Stamos	38.7513	-0.102065	0.247444	0.503894	0.735235
Stam	367.742	1.09572	0.251314	5.87227e-09	1.95103e-06
Mrc1	11.2351	0.0598548	0.324109	0.612047	0.803258
Cacnb2	146.425	0.302107	0.243986	0.0604345	0.241696
Gm10848	28.8891	0.095982	0.341438	0.419254	0.669089
Nsun6	129.001	0.34244	0.233282	0.0334501	0.175171
Arl5b	327.101	0.442096	0.234844	0.00700173	0.0735649
Plxdc2	56.6663	0.120213	0.323662	0.351319	0.612617
Nebl	322.763	-0.0798112	0.289988	0.558104	0.773702
A930004D18Rik	15.9509	-0.0605852	0.291752	0.650522	0.827741
Skida1	14.2484	0.248855	0.385367	0.0918912	0.300956
Mllt10	789.67	0.154424	0.164057	0.262365	0.528156
Dnajc1	647.088	0.197013	0.191673	0.187338	0.442792
Commd3	1490.87	-0.294091	0.158764	0.0293	0.163396
Bmi1	563.743	0.226328	0.215091	0.145553	0.386324
Pip4k2a	134.559	0.111611	0.265438	0.452326	0.695909
Msrb2	185.629	-0.133551	0.241025	0.387485	0.645563
Ptf1a	16.3568	0.903023	1.17729	0.00399175	0.0532388
Otud1	226.005	-0.110822	0.289535	0.427397	0.674934
Etl4	325.87	0.854082	0.373949	7.73755e-05	0.00396178
Arhgap21	338.84	0.356871	0.225193	0.02562	0.151165
Gm13375	5.67077	0.0654208	0.346897	0.554927	NA
Enkur	10.4726	0.0287929	0.312112	0.810796	0.914504
Thnsl1	172.775	0.210464	0.198195	0.164752	0.413151
Gpr158	38.2727	-0.0470138	0.336332	0.672517	0.840042
Gad2	189.134	2.05279	1.56468	0.000356086	0.0113757
Apbb1ip	42.0136	0.513069	0.750688	0.0151751	0.114183
Pdss1	148.827	-0.0660482	0.223458	0.668447	0.837927
Abi1	648.147	0.406929	0.228803	0.0118831	0.100322
Acbd5	594.165	0.530739	0.207957	0.000714502	0.0176133
Mastl	103.566	0.11462	0.224267	0.458911	0.701242
Yme1l1	960.403	0.259327	0.199319	0.0883656	0.294483
Spopl	284.311	0.353389	0.184022	0.0163115	0.119188
Il1rn	234.764	-0.256329	0.344898	0.091261	0.299554
Psd4	44.2521	-0.0154902	0.259898	0.916284	0.964472
Cacna1b	229.713	0.136507	0.280568	0.348127	0.610405
Ehmt1	572.346	0.424901	0.191581	0.00470656	0.0589345
Arrdc1	282.751	-0.0316288	0.226412	0.83728	0.927066
Zmynd19	563.783	0.181143	0.183687	0.216418	0.477255
Dph7	100.634	0.0431646	0.232871	0.778904	0.900371
Mrpl41	1035.18	-0.28557	0.180452	0.0496984	0.218151
Pnpla7	32.1335	0.117418	0.278937	0.415839	0.667633
Nsmf	329.791	-0.0238024	0.230688	0.877008	0.946589
Nrarp	534.338	-0.16136	0.220271	0.298446	0.563889
Gm38287	18.559	-0.00718134	0.324914	0.949181	0.979204
Tor4a	17.6166	0.287641	0.342523	0.0674812	0.255121
Nelfb	527.246	-0.310475	0.140182	0.0121124	0.101509
Tubb4b	7764.27	-0.0181466	0.225521	0.906182	0.960044
Cysrt1	7.21601	-0.0840138	0.379234	0.432278	NA
Rnf208	524.403	-0.455098	0.266962	0.00764587	0.0777613
Ndor1	70.183	0.0322033	0.223381	0.834379	0.925979
Tmem203	170.246	-0.111712	0.170213	0.427367	0.674934
Tprn	174.066	-0.0758372	0.252627	0.615052	0.805293
Ssna1	1862.56	-0.426529	0.160798	0.00167296	0.0305775
Anapc2	375.579	-0.11283	0.170964	0.4239	0.671905
Grin1	158.729	0.0466567	0.238412	0.760667	0.891217
Man1b1	265.499	-0.433854	0.237865	0.00832185	0.0817616
Dpp7	66.0831	-0.0586375	0.233138	0.70313	0.856346
Uap1l1	116.806	-0.125365	0.233065	0.418333	0.668715
Sapcd2	210.698	-0.210642	0.224583	0.178288	0.430836
Entpd2	34.5622	-0.280285	0.417756	0.0672894	0.254764
Npdc1	1509.06	-0.270028	0.220438	0.0857961	0.289426
Abca2	160.621	-0.331972	0.288556	0.0433645	0.201787
Paxx	515.615	-0.354428	0.24707	0.0300477	0.165406
Clic3	36.9757	-0.232324	0.560917	0.0845271	0.287471
Ptgds	361.431	-1.36166	0.861421	0.000412884	0.0126496
C8g	14.9741	-0.11355	0.302174	0.40061	0.654951
Fbxw5	274.699	-0.310012	0.253994	0.0555178	0.230761
Traf2	230.568	-0.330748	0.20258	0.0314663	0.169046
Edf1	5393.92	-0.208163	0.168506	0.137076	0.374119
Phpt1	707.192	-0.429823	0.46842	0.0190093	0.129641
Ajm1	27.5502	-0.312468	0.369534	0.051813	0.222972
Rabl6	966.085	0.247354	0.145825	0.0522629	0.223826
Tmem141	208.351	0.10422	0.215784	0.498748	0.732084
Obp2a	30.6773	0.0961272	0.410617	0.358108	0.61947
Bmyc	676.335	-0.0497521	0.22683	0.746802	0.882746
Gm13539	11.066	-0.282552	0.498991	0.0628849	0.246005
Kcnt1	49.6716	-0.390119	0.432918	0.0257209	0.151399
Camsap1	518.423	0.372813	0.168658	0.00775867	0.0785375
Ubac1	500.481	0.00932221	0.151527	0.943245	0.977098
Nacc2	31.7318	0.0459382	0.26161	0.754963	0.887658
Tmem250-ps	203.06	-0.0483305	0.235309	0.75297	0.88636
Qsox2	258.932	0.176391	0.156964	0.188114	0.443138
Ccdc187	49.0327	-0.0439546	0.251323	0.770219	0.896169
Gpsm1	76.1881	-0.374971	0.321209	0.0268819	0.154819
Dnlz	590.771	-0.0830086	0.188889	0.575209	0.78331
Snapc4	71.8797	0.147415	0.214505	0.339553	0.602358
Gm13563	4.98653	0.0724717	0.354029	0.510766	NA
Entr1	514.022	-0.257584	0.136976	0.0343701	0.178117
Pmpca	576.829	-0.00718349	0.173281	0.959678	0.982798
Inpp5e	63.2867	0.0409975	0.236317	0.789254	0.905196
Sec16a	260.093	0.473633	0.183366	0.0012545	0.0253399
0610009E02Rik	28.7215	-0.0328649	0.266092	0.820834	0.919147
Notch1	526.082	-0.291216	0.299173	0.0686489	0.257623
Egfl7	96.7991	-0.25828	0.268894	0.103196	0.320566
Agpat2	131.716	0.156186	0.254226	0.309158	0.574691
Dipk1b	186.414	-0.162107	0.262295	0.287433	0.553645
Surf6	200.473	0.0796219	0.208952	0.602793	0.797943
Med22	356.425	-0.370067	0.241408	0.0233351	0.144405
Rpl7a	11831.6	0.0325563	0.208111	0.83117	0.924477
Surf1	541.125	-0.0570064	0.201368	0.706679	0.858239
Surf2	365.653	-0.015627	0.174027	0.912622	0.963457
Surf4	924.071	-0.116528	0.17723	0.417884	0.668641
Rexo4	390.177	-0.0266259	0.175032	0.852135	0.935002
Cacfd1	444.446	-0.188454	0.19063	0.206069	0.46496
Adamtsl2	19.0037	0.0459988	0.334208	0.680999	0.844709
Fam163b	45.7891	-0.110219	0.574726	0.147937	0.390031
Dbh	22.1888	-0.0445783	0.49908	0.487819	0.724482
Sardh	27.2841	-0.131244	0.39049	0.265473	0.53155
Vav2	79.5866	-0.196904	0.239971	0.20876	0.468294
Brd3os	50.3627	-0.134877	0.284987	0.348559	0.610405
Brd3	1764.7	0.162842	0.151783	0.214122	0.474722
Wdr5	314.473	-0.0441257	0.160964	0.745876	0.882133
Gm13421	50.0369	0.291388	0.347499	0.0646694	0.249644
Rxra	42.9826	0.000580766	0.26423	0.996817	0.999759
Col5a1	24.6858	-0.0127822	0.292686	0.922104	0.966927
Olfm1	321.968	0.150029	0.267559	0.318427	0.582656
Gm13373	7.7478	-1.67305	1.77284	0.000597113	0.0157683
Ppp1r26	59.2592	0.0498038	0.237367	0.745339	0.88189
Mrps2	145.549	-0.080466	0.194888	0.591486	0.793094
Ralgds	287.152	-0.0637557	0.217834	0.678763	0.843326
Gtf3c5	189.371	0.131966	0.182509	0.365978	0.626917
Tsc1	280.203	-0.181094	0.268956	0.234696	0.497722
Spaca9	27.1434	0.433391	0.401172	0.0163806	0.119525
Gtf3c4	286.02	0.164964	0.17101	0.242564	0.507489
Ddx31	91.6039	0.162406	0.207795	0.289757	0.555475
Cfap77	14.1863	-0.181796	0.364471	0.176022	0.428494
Ttf1	202.342	0.20099	0.211388	0.19329	0.449126
Setx	525.422	0.159789	0.232467	0.304716	0.570189
Med27	275.862	-0.263337	0.187335	0.0755644	0.270732
Rapgef1	236.168	-0.0122678	0.160712	0.928136	0.969783
Trub2	142.133	-0.167372	0.187918	0.258222	0.524766
Coq4	188.558	0.0148399	0.212628	0.922878	0.967259
Slc27a4	177.574	-0.255841	0.227757	0.105122	0.323391
Urm1	465.512	-0.279524	0.210163	0.0718045	0.26306
Cercam	8.78681	-0.0828441	0.346811	0.469191	0.709886
Odf2	526.374	-0.0478736	0.180739	0.74158	0.879449
Gle1	399.417	-0.323002	0.172795	0.0230282	0.143221
Sptan1	1160.19	0.21212	0.169882	0.131585	0.365133
Wdr34	178.251	-0.016578	0.197033	0.912225	0.963251
Set	6631.83	0.34141	0.155977	0.0104276	0.0933547
Pkn3	9.04103	0.00300244	0.314947	0.979649	0.99233
Zdhhc12	391.918	0.0369351	0.218795	0.810303	0.914504
Zer1	206.902	0.0257385	0.158257	0.848481	0.93366
Tbc1d13	71.9647	0.134753	0.213173	0.38168	0.640676
Endog	442.16	-0.0303827	0.205865	0.841899	0.929845
Spout1	331.889	-0.162556	0.199886	0.28369	0.550593
Kyat1	129.996	0.00567202	0.224317	0.970612	0.988404
1700084E18Rik	19.1135	-0.01982	0.305744	0.872279	0.944467
Lrrc8a	208.452	-0.0859776	0.281076	0.541657	0.763343
Dolk	148.511	-0.15422	0.202465	0.310944	0.576314
Nup188	243.376	0.217129	0.211358	0.160446	0.407589
Sh3glb2	1482.59	-0.266895	0.20652	0.0835201	0.285807
Miga2	130.928	-0.350611	0.18483	0.0174236	0.123872
Dolpp1	140.691	0.0882812	0.203562	0.56154	0.77586
Crat	246.456	-0.298087	0.231388	0.0615824	0.243995
Ptpa	1024.28	-0.331584	0.153359	0.0118836	0.100322
Ier5l	343.842	0.178429	0.297091	0.221098	0.483067
Cstad	18.8314	-0.265198	0.324943	0.0866496	0.290793
Gm14488	8.18133	0.149192	0.374905	0.23234	0.495112
1700001O22Rik	80.2141	-0.213148	0.272828	0.167392	0.416695
Ntmt1	691.771	-0.246577	0.169077	0.0788481	0.276533
Asb6	169.423	-0.222232	0.20863	0.149538	0.392277
Prrx2	124.12	-0.189337	0.493111	0.130386	0.363397
Ptges	71.5493	0.266048	0.391997	0.078086	0.27541
Tor1b	666.009	0.346522	0.175447	0.0156327	0.11639
Tor1a	662.77	-0.13911	0.141813	0.265784	0.532085
BC005624	861.295	-0.00885158	0.134513	0.941319	0.97648
Usp20	237.41	-0.258768	0.167732	0.0638891	0.24817
Fnbp1	222.247	0.708537	0.333856	0.000316346	0.0104871
D330023K18Rik	102.819	-0.0372462	0.227311	0.808904	0.913612
Gpr107	327.432	0.00664131	0.161757	0.961214	0.983598
Ncs1	84.8881	-0.122521	0.288717	0.385689	0.644294
Ass1	23.7474	0.167775	0.279576	0.259641	0.52599
Fubp3	383.838	0.394348	0.207523	0.0113982	0.0978832
Exosc2	417.542	-0.115574	0.166259	0.405239	0.658984
Abl1	216.334	0.0943118	0.200769	0.533538	0.756733
Aif1l	487.959	-2.45476	0.50969	1.21578e-07	2.88527e-05
Nup214	345.482	0.273676	0.214753	0.0797315	0.27839
Plpp7	86.115	-0.257975	0.239504	0.104426	0.322253
Prrc2b	1265.52	0.462972	0.196896	0.00239635	0.0385246
Pomt1	86.9443	-0.0299586	0.211375	0.844924	0.931806
Uck1	430.635	-0.460597	0.24783	0.00590025	0.0666778
Swi5	5296.63	-0.286464	0.163676	0.0373284	0.18703
Golga2	321.214	0.0684422	0.202099	0.65182	0.828513
Dnm1	69.3302	-0.00869794	0.286171	0.948425	0.978942
Ciz1	305.562	-0.0449437	0.190731	0.762381	0.892589
1110008P14Rik	2750.44	-0.0289706	0.164063	0.833416	0.925519
Lcn2	221.023	-0.0155517	0.342309	0.88287	0.948943
Ptges2	287.78	-0.158903	0.190497	0.285811	0.552246
Slc25a25	374.08	-0.076983	0.225377	0.617921	0.806389
Naif1	25.48	0.163246	0.277182	0.273266	0.539996
Fam102a	352.653	0.758757	0.272995	3.08361e-05	0.00217467
Dpm2	648.158	0.0102254	0.169653	0.941959	0.976711
St6galnac4	61.5005	-0.0347496	0.269416	0.80892	0.913612
St6galnac6	67.8421	-0.471264	0.464117	0.0131515	0.106458
Ak1	103.919	-0.266744	0.336195	0.0836874	0.285926
Eng	10.3175	-0.035154	0.346998	0.739506	0.878629
Fpgs	87.4649	-0.0428945	0.23275	0.780263	0.901106
Cdk9	593.916	-0.180699	0.176361	0.208186	0.467567
Sh2d3c	75.4432	0.134528	0.230753	0.385887	0.644309
Ttc16	10.9795	-0.667221	0.689266	0.00567264	0.0654916
Tor2a	614.901	-0.0624236	0.208361	0.682947	0.84597
Ptrh1	32.7397	-0.0790632	0.267591	0.588304	0.790769
Stxbp1	768.008	0.188193	0.243843	0.228171	0.489789
Gm13524	10.6348	0.0770336	0.320265	0.528831	0.753772
Fam129b	294.506	0.162667	0.26525	0.283909	0.550645
Lrsam1	44.7825	0.0115672	0.236924	0.939796	0.975689
Rpl12	17374.2	0.18652	0.192388	0.212486	0.47275
Slc2a8	97.4453	-0.191748	0.20727	0.211852	0.472113
Garnl3	38.6281	-0.0910188	0.267133	0.535305	0.758323
Ralgps1	285.378	0.173452	0.173866	0.223434	0.485829
Angptl2	65.8617	-0.0282075	0.30418	0.820899	0.919147
Zbtb34	51.1097	-0.00723069	0.229486	0.962509	0.984301
Zbtb43	248.344	0.0810665	0.233781	0.598818	0.795965
Lmx1b	79.9898	0.396184	0.333794	0.0214999	0.138435
C130021I20Rik	35.0634	0.202548	0.329727	0.158249	0.404302
Mvb12b	474.428	0.129959	0.226297	0.401908	0.656067
Pbx3	298.126	0.064085	0.199135	0.671247	0.839482
Mapkap1	455.516	0.0520213	0.206331	0.732935	0.874341
Gapvd1	877.801	0.206111	0.17004	0.143075	0.383152
Hspa5	6264.56	0.0710275	0.201865	0.639491	0.820549
Rabepk	294.811	-0.136143	0.192336	0.362061	0.623637
Fbxw2	1308.13	-0.24956	0.132906	0.0360085	0.182558
Gm34653	84.063	0.0013847	0.272459	0.99221	0.997567
Psmd5	590.339	0.090392	0.117256	0.402038	0.656067
Cutal	67.6781	0.0781285	0.24161	0.609944	0.802158
Phf19	112.624	0.135384	0.219512	0.381665	0.640676
Traf1	39.3375	0.107951	0.333804	0.382268	0.641207
Cntrl	260.641	0.134336	0.25022	0.380879	0.639947
Rab14	2723.42	0.144737	0.139276	0.240718	0.505081
Gsn	965.572	-0.682181	0.391414	0.000962656	0.0212595
Stom	77.9722	0.0265452	0.269732	0.853124	0.935405
Ggta1	31.8092	0.0146438	0.325086	0.896755	0.955876
Dab2ip	344.418	0.457721	0.295676	0.00883098	0.0845836
Ttll11	42.5561	0.0433518	0.24175	0.776367	0.899173
Ndufa8	3537.99	-0.182657	0.174919	0.201331	0.459277
Morn5	17.6835	0.00486827	0.286183	0.971111	0.988567
Lhx6	11.9226	3.15057	0.907001	4.59154e-06	0.000516152
Rbm18	713.165	0.0674448	0.153655	0.609843	0.802158
Mrrf	284.722	-0.0235183	0.18676	0.873183	0.944594
Ptgs1	38.1013	3.25724	0.809929	1.11254e-06	0.000159938
Pdcl	255.848	-0.0135509	0.189672	0.92719	0.969413
Rc3h2	903.971	0.405499	0.208181	0.00941302	0.0880689
Zbtb6	169.676	0.231	0.281651	0.135767	0.372176
Zbtb26	92.4773	0.390371	0.236122	0.0165527	0.120311
Rabgap1	656.787	0.507306	0.197055	0.000885716	0.0202487
Strbp	1795.2	0.0154095	0.149015	0.905258	0.959833
Gpr21	19.1099	0.218251	0.333752	0.134718	0.37062
Dennd1a	201.877	-0.701532	0.229359	2.31148e-05	0.00173663
Lhx2	166.842	-0.495006	0.376593	0.00799449	0.0797841
Nek6	104.503	-0.320218	0.304672	0.0495872	0.21786
Psmb7	3003.21	-0.297414	0.234742	0.0628076	0.246005
Nr6a1	79.0006	0.310887	0.263217	0.0554306	0.230527
Olfml2a	52.4879	0.195735	0.46133	0.130581	0.363628
Wdr38	9.51133	0.0729087	0.302847	0.573149	0.781714
Rpl35	8307.8	-0.367178	0.296485	0.0285955	0.161197
Arpc5l	3876.83	0.279759	0.149677	0.0310575	0.16781
Golga1	427.438	0.300028	0.238672	0.0613422	0.243658
Scai	295.112	0.525233	0.244298	0.00178385	0.0320943
Ppp6c	770.101	0.113185	0.167149	0.416469	0.667633
Lrp1b	25.7659	-1.3782	1.14007	0.00102387	0.0219626
Gtdc1	161.926	-0.0412519	0.196184	0.783585	0.902164
Zeb2	585.848	-0.311119	0.407698	0.0516074	0.222807
Zeb2os	31.3479	-1.78211	0.726346	4.45461e-05	0.00277504
Gm13470	15.1699	0.155627	0.407946	0.203875	0.46272
Acvr2a	242.952	0.441175	0.225816	0.00635845	0.0695855
Orc4	485.125	0.133776	0.170696	0.342704	0.605074
Mbd5	210.634	0.222595	0.219525	0.153964	0.398262
Epc2	688.548	0.270087	0.246596	0.0906892	0.298458
Kif5c	472.722	-0.0897055	0.186733	0.542844	0.763865
Lypd6b	41.9509	0.0133319	0.294896	0.917954	0.965469
Mmadhc	762.531	-0.00188722	0.155808	0.988711	0.996487
Rnd3	291.531	-0.0389718	0.277797	0.780403	0.901198
Rbm43	158.925	0.277585	0.22308	0.0784877	0.275786
Nmi	268.814	0.0267686	0.260093	0.855899	0.93631
Tnfaip6	17.8202	-0.0838795	0.330513	0.483601	0.722021
Rif1	1475.93	0.486071	0.286918	0.00556814	0.0650893
Neb	24.1324	-0.104209	0.323142	0.40854	0.661262
Arl5a	521.519	0.515771	0.236433	0.00186987	0.0329674
A430018G15Rik	89.1744	-0.153554	0.234189	0.323415	0.588349
Cacnb4	83.739	0.456487	0.366254	0.0118241	0.100046
Stam2	398.419	0.365989	0.205679	0.0182317	0.127187
Fmnl2	105.334	0.104016	0.224616	0.50115	0.733594
Prpf40a	2426.94	0.319809	0.197506	0.035445	0.181052
Arl6ip6	987.211	0.133074	0.17681	0.354392	0.615819
Rprm	90.1571	0.181192	0.288455	0.221373	0.483316
Galnt13	191.37	0.226755	0.275332	0.144133	0.384554
Kcnj3	186.684	-0.0578762	0.251084	0.701117	0.855566
Nr4a2	265.086	-0.0309996	0.250538	0.83684	0.926981
BB557941	18.162	-0.00198784	0.295953	0.987672	0.99607
A930012O16Rik	5.96982	0.120374	0.352488	0.322626	NA
Gpd2	435.137	0.0374639	0.19415	0.80231	0.910531
Cytip	475.349	-0.0118838	0.283302	0.93044	0.971191
Acvr1c	100.651	0.000421062	0.272454	0.997631	1
Acvr1	894.612	0.345897	0.207321	0.0259394	0.151989
Upp2	383.699	0.0539235	0.165987	0.697447	0.853247
Ccdc148	134.984	0.124328	0.246278	0.418239	0.668684
Pkp4	1383.12	0.189498	0.237785	0.225789	0.488111
Dapl1	74.1097	-0.301491	0.372332	0.0574051	0.235463
Tanc1	308.771	0.66787	0.281591	0.00023982	0.00871412
Wdsub1	157.648	0.049001	0.193158	0.742881	0.880272
Baz2b	1384.07	0.256251	0.165296	0.0641479	0.248492
2024-03-07	1090.4	0.352477	0.171208	0.0126281	0.103958
Cd302	21.7417	-0.0634297	0.317506	0.601288	0.797298
Ly75	14.1963	0.101807	0.32558	0.414761	0.666718
Itgb6	22.1537	0.403025	0.452602	0.0234418	0.144706
Rbms1	888.912	0.0447425	0.212106	0.770386	0.896206
Tank	462.814	-0.081039	0.226977	0.599618	0.796455
Psmd14	1511.07	0.0333621	0.127981	0.773138	0.897118
Slc4a10	9.51236	-0.104816	0.370121	0.358726	0.620179
Dpp4	7.30739	0.0793863	0.323289	0.513615	NA
Fap	8.00485	0.0183866	0.363864	0.851977	0.935002
Ifih1	354.138	0.221909	0.327073	0.132237	0.366396
Gca	238.453	0.188654	0.218452	0.2248	0.487382
Kcnh7	221.469	0.124234	0.229388	0.422742	0.671599
Fign	17.6059	-1.05639	1.03871	0.0022572	0.036947
Grb14	159.634	-0.305373	0.277733	0.0594251	0.239753
Cobll1	438.103	-0.083178	0.212972	0.58812	0.790723
Gm13594	55.9817	-0.807259	0.554708	0.00111741	0.0232355
Slc38a11	597.963	-0.0281741	0.241692	0.853421	0.935516
Scn3a	1199.16	0.319769	0.209335	0.0398302	0.192719
Scn2a	129.498	0.248387	0.25879	0.116776	0.343617
Csrnp3	46.5558	-0.390452	0.530557	0.0278631	0.158336
Galnt3	394.052	0.286331	0.271273	0.0745588	0.2684
Ttc21b	167.707	0.282652	0.217487	0.071591	0.262729
Scn1a	18.9402	-0.0597422	0.289777	0.657363	0.830937
Scn9a	468.875	0.424961	0.303566	0.0141326	0.110059
B3galt1	16.9996	-0.0698488	0.344407	0.534517	0.757637
Stk39	301.667	0.0223503	0.220449	0.88454	0.950137
Cers6	334.322	0.829075	0.568893	0.00104156	0.0222771
Nostrin	214.873	0.319141	0.402896	0.0480934	0.214257
Spc25	1281.9	-0.314497	0.174307	0.0276561	0.157749
Bbs5	95.6473	0.374935	0.264063	0.0240628	0.146663
Klhl41	548.595	-0.43984	0.409139	0.0156248	0.11639
Fastkd1	163.05	0.163401	0.251502	0.289747	0.555475
Ppig	2477.44	0.157348	0.150902	0.228156	0.489789
Ccdc173	111.493	0.286933	0.227265	0.0704342	0.260594
Phospho2	235.611	-0.0867748	0.195676	0.563361	0.776731
Klhl23	187.916	0.206087	0.192513	0.16873	0.418912
Ssb	3802.62	0.16333	0.163148	0.234265	0.49709
Mettl5	325.014	-0.167295	0.175984	0.243332	0.508465
Gm13625	10.4713	0.222809	0.440802	0.107221	0.327187
Mettl5os	21.12	0.164384	0.298679	0.251928	0.517955
Ubr3	547.248	0.411144	0.213299	0.00916445	0.08672
Erich2	33.2931	1.18827	0.844652	0.000732572	0.0179552
Gad1	780.617	-0.0499695	0.279067	0.720376	0.867177
Gorasp2	901.78	0.05939	0.17433	0.676971	0.842658
Tlk1	693.338	0.814508	0.45769	0.000435603	0.0129477
Mettl8	98.1695	0.156204	0.22017	0.313882	0.578847
Dcaf17	316.666	0.399362	0.201803	0.00951795	0.0885117
Cybrd1	75.3497	-0.115033	0.400458	0.303469	0.569098
Dync1i2	2044.66	0.0500445	0.231787	0.745024	0.881657
Slc25a12	341.625	-0.118748	0.22587	0.443189	0.688213
Hat1	1050.6	0.0429706	0.175576	0.763934	0.893146
Metap1d	168.481	0.223347	0.185023	0.129133	0.362023
Dlx1	2.79726	-0.0531022	0.452229	0.520713	NA
Itga6	787.099	0.411989	0.284919	0.0156733	0.116467
Pdk1	494.101	0.281032	0.244922	0.0791364	0.277242
Rapgef4	615.415	0.0709347	0.235024	0.644744	0.823895
Rapgef4os3	5.05102	0.0641123	0.375689	0.533198	NA
Map3k20	117.293	0.241037	0.226574	0.125632	0.357366
Cdca7	342.168	0.0680015	0.228872	0.659212	0.83165
Sp3	851.004	0.434934	0.180373	0.00280276	0.0422846
Sp3os	738.567	-0.209211	0.203112	0.170924	0.42133
Ola1	1597.13	0.188296	0.175831	0.189022	0.443738
Cir1	580.794	0.186451	0.186551	0.206571	0.465828
Scrn3	123.758	0.157181	0.200409	0.300225	0.565964
Gpr155	78.2272	0.14253	0.219328	0.357288	0.618848
D230022J07Rik	11.3992	-0.0987047	0.332105	0.419053	0.669012
Wipf1	71.1444	3.10535	0.538401	7.70263e-10	4.11293e-07
Chrna1os	65.5924	0.0092851	0.255343	0.950287	0.979596
Chn1os3	5.53411	0.112097	0.401186	0.31179	NA
Chn1	246.516	0.0852806	0.303402	0.514073	0.742744
Atf2	593.649	0.285067	0.206417	0.0648417	0.249654
Atp5g3	5794.42	-0.179952	0.183986	0.219801	0.481677
Lnpk	611.628	0.236496	0.201784	0.121409	0.350488
Hoxd13	114.324	0.190609	0.559188	0.111287	0.334149
Hoxd11	175.219	0.143527	0.530481	0.167148	0.416316
Hoxd10	123.455	2.98489	0.951803	1.02888e-05	0.000979792
Gm14396	8.54954	0.220865	0.590906	0.0850902	0.28815
Hoxd9	367.748	0.143229	0.295878	0.310988	0.576314
Hoxd3os1	374.293	-0.0279475	0.286343	0.835765	0.92644
Hoxd8	531.985	0.302244	0.391879	0.0563069	0.23278
Hoxd3	28.5308	0.233281	0.321831	0.119858	0.348231
Hoxd4	188.107	0.226557	0.286794	0.140454	0.379801
Haglr	28.7372	0.21644	0.369513	0.126652	0.358971
Mtx2	1354.86	0.0251176	0.185941	0.864385	0.940691
Hnrnpa3	7444.74	0.147245	0.133696	0.218484	0.480235
Nfe2l2	376.457	0.126168	0.242776	0.413027	0.665332
Agps	339.364	0.348932	0.177676	0.0156499	0.11639
Ttc30b	44.3508	-0.00686653	0.257859	0.96301	0.984611
Ttc30a1	42.9792	0.265819	0.273029	0.0942598	0.304557
Pde11a	242.77	0.527477	0.352015	0.00484437	0.0597592
Rbm45	73.1353	0.190717	0.26575	0.214672	0.474999
Osbpl6	541.657	0.173749	0.21403	0.261074	0.526792
Prkra	539.168	-0.255803	0.159227	0.0585418	0.238101
Fkbp7	55.3513	-0.210442	0.267673	0.174272	0.425742
Plekha3	287.489	0.298725	0.249905	0.0637429	0.247859
Ttn	55.1198	0.137773	0.385886	0.252162	0.518224
Ccdc141	376.8	1.85945	0.366893	1.44192e-08	4.2271e-06
Sestd1	364.227	0.161157	0.212163	0.295861	0.56149
Zfp385b	44.4237	0.273478	0.321945	0.0800915	0.278865
Cwc22	248.382	0.156647	0.241365	0.312858	0.578058
Ube2e3	2250.95	-0.222862	0.15786	0.097525	0.310607
Itga4	6.13296	0.0876028	0.382261	0.41429	NA
Neurod1	7.78841	0.0444235	0.362512	0.664102	0.83493
Itprid2	136.612	0.503837	0.348675	0.00636616	0.0695855
Dnajc10	763.058	0.11665	0.18871	0.431051	0.678098
Nckap1	972.846	0.362733	0.209435	0.0201431	0.134248
Dusp19	160.984	0.106477	0.206584	0.485764	0.723045
Nup35	355.391	0.000720036	0.194618	0.996163	0.999506
Zc3h15	2203.22	0.170538	0.183967	0.244775	0.50996
Itgav	103.793	0.151074	0.297225	0.287469	0.553645
Fam171b	330.456	0.14707	0.284148	0.311946	0.577219
Ctnnd1	809.771	0.286013	0.225986	0.0709698	0.261347
Selenoh	3384.53	-0.462389	0.180622	0.001493	0.0287283
Tmx2	985.229	-0.278573	0.17534	0.0518393	0.222972
Med19	872.464	0.276457	0.14608	0.0302078	0.165847
Zdhhc5	350.439	0.816436	0.273297	9.11243e-06	0.000884675
Clp1	162.531	0.0586474	0.189708	0.692587	0.850433
Ypel4	60.1482	-0.260717	0.278686	0.0989863	0.313415
Gm19426	59.2316	0.472035	0.380877	0.0104424	0.0933843
Serping1	211.123	0.0876818	0.270057	0.546912	0.766702
Ube2l6	247.488	-0.0448274	0.218856	0.770854	0.896402
Timm10	803.515	0.00624827	0.173881	0.964988	0.985091
Slc43a1	27.4594	-0.273151	0.354283	0.0765384	0.272524
Slc43a3	28.3531	0.136483	0.322088	0.303149	0.568823
Ssrp1	2147.46	-0.0100817	0.134352	0.933122	0.972406
Tnks1bp1	134.062	0.575098	0.263489	0.000966688	0.021317
4833423E24Rik	121.753	-0.130189	0.459217	0.230755	0.492578
Ptprj	161.829	0.781108	0.240328	4.94893e-06	0.000548085
Nup160	162.399	0.300611	0.277997	0.062847	0.246005
Fnbp4	608.202	0.205013	0.239823	0.19144	0.446546
Mtch2	1565.7	-0.120808	0.179397	0.403906	0.657534
C1qtnf4	1128.64	-0.188388	0.214742	0.223912	0.486374
Ndufs3	1863.53	-0.254196	0.173389	0.0741481	0.26757
Kbtbd4	136.797	-0.257092	0.214852	0.0992226	0.313831
Ptpmt1	702.185	-0.105976	0.181406	0.466404	0.707581
Celf1	1537.92	0.221091	0.159594	0.10261	0.319275
Rapsn	22.516	0.132369	0.339666	0.298463	0.563889
Psmc3	2722.3	-0.189577	0.143411	0.132399	0.36672
Slc39a13	106.863	-0.0935074	0.191362	0.530104	0.754504
Spi1	14.2165	-0.0346687	0.310868	0.77516	0.898733
Madd	552.257	0.34088	0.183301	0.020237	0.134519
Nr1h3	10.5932	-0.116599	0.360991	0.327229	0.59187
Acp2	219.232	0.0581428	0.179521	0.687837	0.848503
Ddb2	84.8155	0.016573	0.208688	0.91361	0.963457
Pacsin3	173.294	-0.445029	0.238311	0.00692507	0.0730161
Arfgap2	738.652	-0.540088	0.198132	0.000416504	0.0127345
1110051M20Rik	342.328	-0.116214	0.234661	0.452334	0.695909
Lrp4	191.665	-0.0778682	0.280504	0.579532	0.785761
Ckap5	1346.12	0.297581	0.27482	0.0652115	0.250321
F2	42.4994	0.259825	0.365144	0.0854979	0.288554
Zfp408	68.9548	0.0768232	0.255259	0.60882	0.80158
Arhgap1	348.503	0.186727	0.165484	0.177622	0.430239
Atg13	155.044	-0.126076	0.195904	0.401795	0.656027
Harbi1	89.1537	0.182338	0.224377	0.242151	0.506966
Ambra1	134.927	0.0359044	0.228342	0.815616	0.917138
Mdk	29.978	-0.298966	0.47826	0.0558554	0.231521
Dgkz	926.708	0.243985	0.231588	0.122346	0.352107
Gm9821	4.73823	-0.0264909	0.395981	0.770477	NA
Creb3l1	16.5524	-0.0987197	0.343363	0.406396	0.659558
Phf21a	365.719	0.128425	0.224349	0.40723	0.660168
Large2	365.729	0.25757	0.240023	0.104991	0.323335
Pex16	209.711	-0.253563	0.182264	0.0828258	0.284269
1700029I15Rik	11.2056	-0.234088	0.393757	0.103643	0.321072
Mapk8ip1	942.073	-0.451349	0.242433	0.00650788	0.0703538
Cry2	267.138	-0.33379	0.288432	0.0424354	0.199257
Slc35c1	95.3644	-0.0418136	0.233238	0.785597	0.90315
Chst1	13.8566	-0.156518	0.490503	0.170604	0.421255
Syt13	95.3264	-0.536053	0.324301	0.00360505	0.0500456
Prdm11	9.84204	-0.0518125	0.309401	0.67548	0.841725
Trp53i11	120.069	-0.0898642	0.292915	0.508558	0.738921
Tspan18	28.5145	-0.0749409	0.290904	0.579907	0.785842
Cd82	383.546	-0.155982	0.22838	0.316016	0.580638
Ext2	297.076	-0.155006	0.180693	0.286122	0.552246
Accs	34.3338	-0.100347	0.276293	0.485711	0.723045
Gm13889	23.1823	-0.478207	0.656597	0.0171479	0.122728
Alkbh3	221.964	0.0364738	0.193101	0.807052	0.912578
Hsd17b12	1076.78	0.192328	0.144196	0.128356	0.361125
Mir670hg	10.2507	0.170124	0.42073	0.174508	0.42597
Ttc17	109.611	0.220998	0.213363	0.154258	0.398588
2810002D19Rik	95.7664	-0.0425208	0.201229	0.778853	0.900371
Api5	691.634	0.304611	0.1777	0.0348356	0.179456
B230118H07Rik	78.9185	-0.139011	0.293057	0.326633	0.591652
Traf6	109.549	0.317654	0.265397	0.0510332	0.221737
Commd9	653.591	-0.23314	0.159319	0.0848452	0.287997
Ldlrad3	185.794	0.03234	0.219808	0.833573	0.925519
Trim44	1068.71	0.386083	0.199815	0.0117638	0.0997625
Fjx1	177.473	-0.298533	0.411187	0.0576086	0.235903
Pamr1	38.7448	0.68074	0.985828	0.00794482	0.0795438
Cd44	202.382	0.432515	0.364716	0.0152984	0.114822
Pdhx	241.053	0.101528	0.166866	0.465617	0.706903
Apip	490.55	0.178996	0.131154	0.128934	0.361735
Ehf	1174.64	0.995904	0.796659	0.00137973	0.0271069
BC016548	8.58109	0	0.421314	1	1
Elf5	172.997	0.0516243	0.299236	0.689106	0.849113
Cat	465.629	0.0898045	0.263144	0.544392	0.764938
Abtb2	86.133	-2.93591	0.537965	5.35409e-09	1.81929e-06
Nat10	135.646	0.0377972	0.202274	0.803157	0.910663
Caprin1	2337.34	0.40343	0.197101	0.00810892	0.0804488
Lmo2	123.048	0.412212	0.332125	0.0178485	0.125755
Fbxo3	688.959	0.0226993	0.173563	0.873182	0.944594
Cd59b	16.2332	-0.110351	0.340847	0.366308	0.627282
Cd59a	82.2369	-0.0639374	0.305419	0.614949	0.805293
D430041D05Rik	41.1955	-0.295346	0.365725	0.0611589	0.243067
Gm13883	14.0397	0.00515237	0.299216	0.967568	0.986775
Hipk3	413.289	0.18599	0.20639	0.225161	0.487624
Cstf3	644.684	0.117507	0.139519	0.341519	0.603935
Tcp11l1	245.152	-0.126656	0.257993	0.402711	0.65662
Depdc7	75.3325	-0.371419	0.414026	0.029988	0.165406
Qser1	373.29	0.430769	0.21644	0.0067192	0.0713993
Prrg4	62.3976	-0.0570916	0.278444	0.68396	0.846387
Ccdc73	44.2497	-0.0655971	0.276271	0.643471	0.823254
Eif3m	2297.79	0.0266584	0.168632	0.848949	0.933832
Rcn1	295.556	-1.15539	0.43646	1.09869e-05	0.00101548
Pax6	23.3679	0.0552793	0.365367	0.59343	0.793805
Elp4	182.239	0.10741	0.179365	0.457923	0.700562
Immp1l	1009.18	-0.317132	0.178485	0.0284134	0.160669
Dnajc24	232.545	0.0911695	0.182457	0.531995	0.755567
BB218582	16.2584	-3.16109	1.12511	1.51771e-05	0.00124678
Mpped2	85.4745	-0.177256	0.435084	0.159674	0.40614
Arl14ep	207.236	0.151239	0.222077	0.329759	0.593645
Kcna4	103.979	0.0424559	0.269934	0.767607	0.894943
Mettl15	184.67	-0.151326	0.230959	0.330461	0.594438
Kif18a	577.843	0.257536	0.251267	0.105492	0.323875
Bdnf	1518.26	-0.117316	0.255862	0.43854	0.68462
Lin7c	1285.11	0.149106	0.169631	0.288589	0.554873
Lgr4	301.076	0.0572822	0.203979	0.706337	0.858224
Ccdc34	3336.34	-0.104162	0.148586	0.42014	0.669369
Fibin	189.328	0.0200424	0.339574	0.851292	0.934794
Lpcat4	177.679	0.140318	0.289058	0.327024	0.591821
Nop10	2791.83	-0.197456	0.253174	0.205107	0.463607
Slc12a6	248.636	0.0961099	0.201357	0.526154	0.752346
Emc4	1108.16	-0.284543	0.184258	0.0530222	0.225673
Katnbl1	375.324	0.162262	0.194786	0.280076	0.547518
Emc7	1453.64	0.104385	0.162847	0.446576	0.691248
Aven	174.845	-0.147429	0.26412	0.329042	0.59314
Ryr3	10.4636	-0.119476	0.398043	0.292216	0.558114
Fmn1	68.8147	0.279889	0.414676	0.0676757	0.255639
Scg5	1218.12	-0.00140325	0.224504	0.992728	0.9978
Arhgap11a	494.467	0.249773	0.241617	0.115383	0.341432
Gjd2	6.63254	-0.233224	0.515903	0.0898922	NA
A530058N18Rik	15.7015	-0.124034	0.426824	0.262916	0.528618
Aqr	479.354	0.334027	0.241392	0.0390859	0.19145
Zfp770	126.153	0.316208	0.233468	0.0485084	0.215078
Dph6	371.724	0.562689	0.210385	0.000364057	0.0115933
BC052040	170.465	0.289246	0.181928	0.0477813	0.21332
Meis2	615.455	3.267	0.540206	1.11549e-10	7.58079e-08
2700033N17Rik	67.2919	0.529371	0.737888	0.0137888	0.108896
Spred1	291.376	0.922281	0.453343	0.000135291	0.00600217
Fam98b	459.11	0.178861	0.238708	0.251813	0.517933
Gm13986	13.5464	-0.101155	0.356035	0.384424	0.643139
Thbs1	1979.29	-0.02992	0.22948	0.845846	0.932055
Fsip1	25.3873	0.0523061	0.288802	0.697736	0.853531
Eif2ak4	100.424	0.230885	0.241353	0.14367	0.383808
Srp14	2652.97	-0.105622	0.166721	0.447597	0.692111
Bmf	43.7777	0.15573	0.266563	0.302455	0.568234
Bub1b	398.308	0.132242	0.239715	0.392429	0.649797
Pak6	140.855	-0.477493	0.246024	0.00433486	0.0560447
Inafm2	146.903	0.497804	0.31179	0.00559105	0.0651087
Ccdc9b	36.4015	-0.0792488	0.270297	0.584725	0.788582
Disp2	308.594	0.150885	0.187746	0.307718	0.573411
Knstrn	968.096	-0.163661	0.182827	0.262855	0.528618
Ivd	258.313	-0.0700687	0.232986	0.649123	0.826766
Bahd1	88.9479	-0.0594156	0.235964	0.698907	0.854264
Chst14	9.41089	-0.0306016	0.315541	0.796409	0.908246
Ccdc32	196.451	0.0155257	0.201864	0.918387	0.965469
Rpusd2	11.1597	0.116353	0.338394	0.348478	0.610405
Knl1	650.153	0.228934	0.287397	0.1368	0.373839
Rad51	483.164	0.00357884	0.219161	0.981438	0.992992
Rmdn3	298.424	-0.438764	0.204428	0.00468795	0.0587507
Gchfr	40.1443	-0.144238	0.263516	0.339441	0.602358
Dnajc17	239.025	-0.0257686	0.213356	0.866587	0.94152
Gm14137	15.4975	0.0279511	0.369449	0.775261	0.898733
Zfyve19	289.09	-0.000511746	0.175043	0.997142	0.999764
Ppp1r14d	31.7164	0.353325	0.357683	0.0347234	0.179265
Spint1	856.891	0.243355	0.229255	0.122803	0.35315
Rhov	667.902	-0.0348347	0.249292	0.817435	0.917844
Vps18	116.359	-0.243418	0.241454	0.124327	0.355619
Gm14207	487.05	-0.024292	0.283343	0.858619	0.937502
Dll4	84.1322	0.0333505	0.278292	0.810845	0.914504
Chac1	158.946	-1.08863	0.718915	0.000569571	0.0154203
Ino80	308.042	0.0802578	0.230767	0.602874	0.797943
Exd1	10.3645	-0.0258513	0.320169	0.823522	0.920634
Chp1	803.14	-0.241218	0.221614	0.123905	0.355012
Oip5os1	1435.08	0.637516	0.219067	7.81495e-05	0.0039742
Oip5	64.7213	0.154052	0.267131	0.306881	0.572475
Nusap1	1576.72	0.17239	0.209089	0.26219	0.527875
Ndufaf1	153.415	0.0387041	0.172887	0.785066	0.902937
Rtf1	1462.46	0.0353691	0.12961	0.762179	0.892522
Itpka	31.7997	-0.505543	0.401234	0.00784738	0.0790622
Ltk	43.9071	-0.104559	0.266449	0.479255	0.718258
Rpap1	138.388	0.00313925	0.230258	0.983713	0.994142
Tyro3	51.3352	-0.631371	0.699157	0.007234	0.0751602
Mga	775.202	0.499495	0.196693	0.001051	0.0223839
Mapkbp1	76.288	0.0379991	0.217306	0.804831	0.911563
Jmjd7	94.2241	0.029038	0.213666	0.849889	0.934353
Pla2g4b	9.72832	0.145702	0.351439	0.254646	0.520396
Ehd4	403.283	0.284067	0.178043	0.0492712	0.216946
Vps39	161.945	-0.025115	0.194953	0.866897	0.94152
Tmem87a	181.721	0.469067	0.301883	0.00781588	0.0789562
Ganc	320.359	1.3539	0.351879	1.49154e-07	3.27941e-05
Capn3	12.1618	0.0660146	0.410942	0.490825	0.726495
Zfp106	1031.9	0.53516	0.259046	0.0018646	0.0329523
Snap23	135.206	0.0659047	0.22578	0.66916	0.838399
Lrrc57	149.564	0.0276277	0.21713	0.857381	0.936903
Haus2	247.421	0.174051	0.173484	0.221287	0.48327
Stard9	40.3272	0.129226	0.271577	0.381726	0.640681
Cdan1	106.615	-0.11648	0.20332	0.443956	0.689017
Ttbk2	338.586	0.12427	0.212095	0.419055	0.669012
AV039307	7.20858	0.0535573	0.3155	0.658005	NA
Ubr1	312.166	0.302349	0.217355	0.0544375	0.228069
Tmem62	82.4079	-0.00455449	0.216223	0.97635	0.99106
Ccndbp1	477.863	0.0354091	0.15649	0.791215	0.905916
Tgm5	29.4072	-0.19461	0.349798	0.161881	0.409455
Lcmt2	116.233	-0.130072	0.216464	0.399532	0.654258
Adal	73.5365	0.109236	0.200477	0.47082	0.711298
Zscan29	124.457	0.0676513	0.230883	0.660672	0.832788
Tubgcp4	321.512	0.101974	0.168915	0.466801	0.70771
Trp53bp1	468.635	0.231744	0.148307	0.0723637	0.264364
Map1a	251.857	-0.0481209	0.231054	0.754553	0.887454
Ppip5k1	242.592	0.309621	0.1747	0.0303681	0.166252
Ckmt1	526.954	0.207158	0.245585	0.186585	0.441888
Catsper2	23.0578	0.150112	0.269811	0.316318	0.580682
Pdia3	3466.78	-0.0588366	0.154006	0.656683	0.830937
Ell3	15.4149	-0.29002	0.454614	0.0606348	0.242028
Serf2	8658.2	-0.0897614	0.19434	0.549045	0.768129
Hypk	1149.56	-0.267393	0.283243	0.0912628	0.299554
Mfap1b	406.908	-0.12275	0.161416	0.368185	0.628784
Mfap1a	417.687	-0.0117894	0.148293	0.927203	0.969413
Wdr76	557.288	0.119383	0.179536	0.409643	0.662054
Frmd5	216.585	0.117304	0.202531	0.440233	0.685902
Casc4	730.905	0.223184	0.190974	0.134988	0.371061
Ctdspl2	783.413	0.334951	0.201423	0.0290308	0.162683
Eif3j1	1153.56	0.0793119	0.227653	0.607355	0.800825
Spg11	135.978	0.296964	0.227527	0.0616357	0.243995
B2m	6057.9	0.279588	0.312192	0.0763698	0.272182
Sord	695.472	-0.376843	0.336164	0.026742	0.15437
Duox2	6.56659	0.391909	0.588856	0.028513	NA
Duoxa1	7.1544	-0.00155368	0.389071	0.986342	NA
Shf	124.544	-0.452376	0.409852	0.013841	0.109057
Gatm	95.0719	-1.01383	0.585573	0.000307091	0.0102485
AA467197	26.7055	0.033293	0.290875	0.80155	0.910487
Slc30a4	185.052	0.0768583	0.236265	0.617285	0.806206
Bloc1s6os	11.6618	-0.0387186	0.288912	0.772339	0.896942
Bloc1s6	200.788	0.0982803	0.171499	0.486804	0.723888
Sqor	347.431	-0.0526813	0.257062	0.723541	0.869308
Sema6d	44.0485	-0.0788256	0.295744	0.554741	0.771242
Slc24a5	913.454	0.209249	0.268458	0.176159	0.428586
Myef2	1542.68	0.281134	0.221925	0.0745397	0.2684
Dut	6464.63	-0.266939	0.176276	0.0631699	0.246567
Fbn1	307.811	-0.256143	0.337563	0.0926291	0.302204
Cep152	88.4979	0.163241	0.242483	0.293332	0.559174
Shc4	13.2879	-0.00713011	0.311198	0.952545	0.980482
Eid1	2927.03	0.101855	0.199806	0.50077	0.733423
Secisbp2l	539.143	0.602003	0.216838	0.000174523	0.00722795
Cops2	867.47	0.107682	0.158161	0.423953	0.671905
Galk2	329.121	-0.0516436	0.181163	0.722347	0.868361
Dtwd1	102.114	0.245125	0.202972	0.109319	0.330989
Slc27a2	24.45	-0.32196	0.473744	0.0465266	0.210475
Hdc	24.6429	-0.124771	0.297365	0.367309	0.627759
Gabpb1	366.513	0.160902	0.14375	0.202392	0.460574
Gm27003	16.5324	0.0301694	0.267331	0.834649	0.926142
Usp8	489.972	0.259998	0.201165	0.0886697	0.294861
Usp50	151.67	-0.489085	0.509828	0.012529	0.103607
Trpm7	739.48	0.443857	0.240327	0.00721958	0.0751148
Sppl2a	920.055	0.461887	0.34188	0.0102542	0.0929156
Ap4e1	75.1575	0.245159	0.265864	0.120071	0.348416
Blvra	563.994	-0.0808517	0.135297	0.503174	0.734734
Ncaph	372.817	0.0356666	0.198165	0.812903	0.915259
Itpripl1	75.1164	-0.0282591	0.257146	0.849052	0.933875
1810024B03Rik	45.7528	0.0327527	0.274102	0.816878	0.917798
Snrnp200	947.799	0.44292	0.235258	0.00693626	0.0730576
Ciao1	239.551	-0.0622368	0.187617	0.673417	0.840563
Tmem127	224.017	0.0630742	0.219915	0.682253	0.845592
Stard7	737.256	-0.367875	0.186681	0.0130869	0.106165
Dusp2	28.2035	-0.067041	0.284208	0.627178	0.812286
Fahd2a	167.144	-0.109514	0.197738	0.467692	0.708816
Kcnip3	757.6	-0.286928	0.15732	0.0324459	0.172455
Prom2	581.89	-0.279093	0.178834	0.0539374	0.226777
Zfp661	24.7315	-0.0663226	0.283644	0.631434	0.814604
Mrps5	1281.47	-0.123619	0.203145	0.416544	0.667633
Mal	137.034	-0.0405637	0.319462	0.730138	0.872945
Mall	64.6812	-0.206072	0.454779	0.121013	0.349888
Nphp1	315.546	-0.0133058	0.18372	0.92752	0.969609
Mtln	553.499	-0.00687212	0.224975	0.964398	0.985019
Bub1	345.398	0.0994886	0.241758	0.517087	0.745556
Bcl2l11	497.706	0.0664441	0.223671	0.666594	0.837007
Morrbid	302.624	0.0332005	0.296754	0.797058	0.908433
Anapc1	424.45	0.355484	0.2021	0.0208222	0.136236
Mertk	7.02218	-0.15699	0.507719	0.162695	NA
Tmem87b	378.78	0.414037	0.243235	0.0120641	0.101275
Fbln7	57.5177	-0.0646893	0.304028	0.612947	0.803907
Zc3h8	206.761	0.518931	0.194935	0.00062575	0.0162989
Gm10762	114.332	-0.128993	0.21656	0.40345	0.657301
Zc3h6	217.878	-0.155633	0.210276	0.311566	0.576941
Ttl	228.886	0.171338	0.201745	0.260129	0.525992
Polr1b	89.0263	0.293833	0.244144	0.067253	0.25475
Chchd5	405.186	0.0622862	0.193243	0.676792	0.842594
Slc20a1	386.687	0.0376249	0.149306	0.771644	0.896693
Ckap2l	938.454	-0.0905637	0.215778	0.55636	0.772415
Gm14023	23.1909	-0.162953	0.274772	0.275996	0.542706
Il1a	11.5616	-0.0652906	0.31728	0.59178	0.793302
Il1b	232.099	0.00337429	0.268621	0.98126	0.992992
Sirpa	92.1094	0.0824227	0.265955	0.57456	0.782932
Pdyn	39.0212	-0.313363	0.970659	0.00819547	0.0809144
Stk35	176.907	0.177047	0.220405	0.254731	0.520498
Snrpb	5031.08	-0.284462	0.173727	0.0459574	0.20932
Nop56	2080.91	0.071623	0.174888	0.615995	0.8056
Idh3b	1252.99	-0.0833264	0.1703	0.553893	0.770779
Ebf4	24.9286	-0.119323	0.308302	0.372359	0.632342
Cpxm1	14.8688	-0.324685	0.396251	0.0457935	0.208928
Pced1a	54.2367	-0.0547988	0.247863	0.717625	0.865049
Vps16	232.23	-0.130154	0.172637	0.358932	0.62032
Ptpra	1047.75	0.0322184	0.159458	0.811866	0.914504
Mrps26	1122.48	-0.220542	0.201024	0.147727	0.389852
Ubox5	29.0236	0.0264457	0.246458	0.861435	0.939068
Fastkd5	37.2105	-0.182064	0.254016	0.23992	0.504294
Lzts3	50.5826	0.258048	0.340853	0.0903936	0.29801
Ddrgk1	1459.11	-0.132389	0.148118	0.304454	0.570052
Itpa	1283.49	-0.309407	0.175817	0.03108	0.167814
Slc4a11	4.46703	-0.0344188	0.358844	0.735332	NA
4930402H24Rik	267.155	-0.135013	0.21425	0.381217	0.640257
A730017L22Rik	33.3109	0.300417	0.28325	0.0628182	0.246005
Atrn	277.506	0.106896	0.183628	0.465119	0.706473
Gfra4	119.206	-2.38273	0.873709	2.97682e-05	0.00212949
Adam33	6.12208	-0.353358	0.836244	0.0247148	NA
1700037H04Rik	359.09	-0.208137	0.209576	0.177186	0.4297
Spef1	174.621	0.0333954	0.190559	0.822162	0.919865
Cenpb	1231.98	0.0236369	0.253073	0.874567	0.94525
Cdc25b	892.833	0.0231443	0.21922	0.880426	0.948104
Ap5s1	162.881	-0.271532	0.255299	0.0893448	0.295922
Mavs	102.107	0.0763984	0.210594	0.618081	0.806389
Pank2	455.075	-0.0452239	0.162864	0.741574	0.879449
Rnf24	74.4211	0.173405	0.305221	0.225909	0.488145
Smox	384.199	0.105841	0.225119	0.493766	0.7289
Prnp	932.295	-0.0722912	0.226332	0.639398	0.820539
Rassf2	12.95	-0.0877897	0.302735	0.503802	0.735235
Slc23a2	137.347	0.19414	0.218862	0.212016	0.472336
Tmem230	487.045	-0.155073	0.166975	0.265378	0.53143
Pcna	4426.01	-0.168179	0.190729	0.258976	0.525082
AV099323	50.8511	0.104877	0.240999	0.495287	0.730076
Cds2	284.857	0.109428	0.198836	0.468869	0.709736
Prokr2	11.4665	-0.0495972	0.314903	0.681381	0.844783
Gpcpd1	331.467	0.336911	0.225531	0.0346831	0.179118
Shld1	86.4094	0.0201435	0.217364	0.895754	0.955441
Chgb	2004.8	0.554548	0.162015	4.32751e-05	0.00271852
Trmt6	547.773	0.323906	0.170915	0.0217962	0.139338
Mcm8	101.348	0.0720739	0.222679	0.640312	0.82124
Crls1	405.27	0.0517911	0.257689	0.72763	0.871698
Fermt1	60.6994	-0.225334	0.634288	0.0728064	0.265042
Bmp2	217.397	0.386478	0.558811	0.0291845	0.163197
Tmx4	873.229	0.161236	0.196339	0.284545	0.550903
Plcb1	204.891	0.451931	0.229707	0.00552698	0.0648109
Plcb4	1820.85	1.48978	0.421091	8.77144e-07	0.000136606
Pak7	55.4975	-0.222051	0.382711	0.117491	0.344432
Ankef1	6.29559	0.0434492	0.324439	0.707096	NA
Snap25	3573.49	0.134887	0.236881	0.383917	0.64297
Mkks	91.1129	-0.155255	0.241378	0.317036	0.58131
Slx4ip	213.118	0.274013	0.203824	0.0744084	0.268168
Jag1	272.74	0.078857	0.283748	0.570832	0.780212
Btbd3	879.285	0.101552	0.2205	0.510795	0.739931
Tasp1	142.219	0.025042	0.189373	0.865818	0.941273
Esf1	900.592	0.231879	0.16249	0.0905001	0.298164
Ndufaf5	190.864	-0.661456	0.300879	0.000391363	0.0121924
Macrod2	698.193	-0.525462	0.192881	0.000495468	0.0141195
Flrt3	151.493	-0.0445133	0.281003	0.747669	0.883458
Kif16b	176.358	0.158326	0.236098	0.308804	0.574459
Snrpb2	1099.16	-0.221159	0.223305	0.157819	0.403826
Pcsk2os1	72.7542	2.1237	0.641238	7.53145e-06	0.000766005
Pcsk2	107.604	3.33287	0.632911	7.84421e-09	2.49529e-06
Bfsp1	31.7197	-0.0506486	0.28915	0.706254	0.858193
Dstn	8315.15	0.0551048	0.203893	0.716969	0.864537
Rrbp1	1903.52	0.469924	0.202651	0.00238094	0.0383593
Snx5	660.846	0.137887	0.170419	0.327648	0.592377
Mgme1	115.603	0.0520367	0.218134	0.73527	0.875798
Ovol2	90.1841	-0.0632396	0.248459	0.67646	0.842322
Kat14	124.431	0.100399	0.210177	0.51257	0.741235
Dzank1	20.3445	0.0222443	0.289791	0.866829	0.94152
Polr3f	224.4	0.434219	0.219169	0.0065684	0.0707523
Rbbp9	79.0607	0.00295395	0.230645	0.984672	0.994517
Sec23b	414.093	0.188623	0.155313	0.156418	0.401753
Smim26	783.132	0.0682581	0.224492	0.658117	0.831207
Dtd1	846.594	0.0206981	0.196774	0.890488	0.952815
Slc24a3	15.2521	-0.503827	0.576363	0.0128456	0.105002
Rin2	241.312	-0.0335481	0.231894	0.827287	0.922423
Naa20	1198.9	0.0473631	0.16107	0.728054	0.871761
Crnkl1	333.782	0.182053	0.237537	0.243856	0.508847
Cfap61	11.404	0.0628677	0.302591	0.624374	0.81081
Insm1	2650.61	-0.0177853	0.253264	0.905384	0.959833
Ralgapa2	357.629	0.580799	0.259468	0.000809667	0.0193067
Kiz	288.935	-0.403525	0.183704	0.00606292	0.0676973
Xrn2	1250.87	0.295129	0.218758	0.0607116	0.242075
AI646519	12.4557	0	0.485219	1	1
Pax1	19.8229	0	0.485219	1	1
9030622O22Rik	411.4	0.0476591	0.235638	0.756228	0.888625
Foxa2	1962.56	0.126936	0.212064	0.409207	0.661625
Thbd	7.29863	-0.0481092	0.341126	0.660802	NA
Nxt1	690.257	-0.283285	0.163923	0.0396778	0.192417
Gzf1	238.918	0.270003	0.26692	0.0904499	0.298064
Napb	185.821	0.0659621	0.212783	0.667333	0.837323
Cst3	5015.44	0.173759	0.251883	0.261604	0.52725
Syndig1	7.29866	-0.155196	0.575928	0.127074	NA
Zfp120	137.538	0.24217	0.226373	0.123877	0.355008
Zfp937	37.0296	-0.0828194	0.233308	0.591081	0.792895
3300002I08Rik	13.5865	0.126336	0.334222	0.321067	0.585757
Gm10130	36.8699	-0.159222	0.253525	0.300678	0.566319
Zfp442	52.1545	-0.0341665	0.224894	0.824459	0.921239
Apmap	323.887	-0.0572606	0.164707	0.678347	0.843126
Acss1	23.8268	0.157867	0.388096	0.208123	0.467564
Entpd6	99.6647	0.15094	0.233141	0.331597	0.59502
Pygb	358.883	0.064737	0.173532	0.64896	0.826668
Abhd12	758.172	-0.00710854	0.166981	0.959266	0.982698
Gins1	157.421	-0.0636746	0.185473	0.664762	0.83534
Ninl	65.6787	0.16722	0.231064	0.283311	0.550388
Nanp	188.98	0.0901099	0.177475	0.531225	0.755171
Nsfl1c	910.43	-0.0763412	0.140905	0.539576	0.761992
Gm14167	31.2316	-0.0102697	0.240569	0.946346	0.977951
Fkbp1a	3753.62	-0.186791	0.213281	0.227111	0.489
Sdcbp2	40.0058	0.942501	0.800576	0.00181996	0.0324667
Snph	36.0193	0.218014	0.299258	0.148217	0.390278
Psmf1	351.829	-0.151762	0.178546	0.293415	0.559175
Fam110a	467.693	-0.406118	0.186056	0.00608343	0.0678157
Slc52a3	9.71607	0.164424	0.335989	0.223117	0.485563
Srxn1	195.216	-0.244048	0.227424	0.121362	0.350488
Csnk2a1	2124.86	0.445467	0.188404	0.00279993	0.0422846
Tbc1d20	420.479	0.22744	0.18566	0.122911	0.353312
Rbck1	459.767	-0.331197	0.201086	0.0307325	0.167013
Trib3	128.691	-0.123516	0.224009	0.425143	0.673003
Sox12	350.851	0.248215	0.191559	0.0971601	0.309892
Zcchc3	274.525	-0.0197612	0.214776	0.89758	0.956161
H13	643.286	0.139366	0.139304	0.258698	0.525082
Mcts2	282.336	0.167036	0.162903	0.223398	0.485829
Id1	2528.28	0.213048	0.492094	0.108379	0.329655
Cox4i2	235.005	0.033505	0.318169	0.775587	0.898733
Bcl2l1	394.901	0.194546	0.198573	0.199067	0.456791
Tpx2	1137.33	0.182864	0.231725	0.241868	0.506537
Mylk2	4.38678	-0.0527448	0.452633	0.52242	NA
Foxs1	36.1095	-0.010893	0.374496	0.908693	0.961968
Pdrg1	600.018	-0.308096	0.243179	0.0557837	0.231416
Hck	9.16369	0.0279769	0.31989	0.809762	0.914096
Tm9sf4	515.293	0.335385	0.160943	0.013706	0.108662
Plagl2	139.621	0.241497	0.239115	0.127	0.359482
Pofut1	97.1319	0.21381	0.199061	0.158877	0.405491
Kif3b	235.675	0.457785	0.25093	0.00637994	0.069588
2500004C02Rik	54.1991	0.00482347	0.258425	0.973975	0.989814
Asxl1	376.098	0.305225	0.182301	0.0369826	0.185858
Nol4l	375.087	-7.18314e-05	0.165825	0.999587	1
Commd7	573.711	-0.0762556	0.150005	0.557642	0.773477
Dnmt3bos	21.116	-0.117518	0.294432	0.396266	0.652271
Dnmt3b	69.0744	0.0356523	0.261829	0.808229	0.913297
Mapre1	2101.2	-0.0427879	0.140656	0.730652	0.873219
Cdk5rap1	90.099	-0.384867	0.357772	0.0250933	0.149769
Snta1	198.369	-0.0861752	0.246225	0.572065	0.781011
Cbfa2t2	514.364	0.332046	0.216581	0.0350516	0.180104
Necab3	13.6097	-0.108666	0.283989	0.44285	0.688044
1700003F12Rik	108.302	0.247297	0.323515	0.103925	0.321513
E2f1	567.189	-0.611924	0.221198	0.000159171	0.00676332
Pxmp4	252.427	0.0347059	0.192097	0.815875	0.917154
Zfp341	31.6687	0.0592687	0.235669	0.69967	0.854511
Chmp4b	1933.77	-0.0868501	0.201195	0.566577	0.777477
Raly	3300.09	-0.449558	0.168518	0.00129359	0.0259604
Eif2s2	4771.79	0.084328	0.182663	0.5634	0.776731
Ahcy	63.8857	-0.196874	0.322188	0.170721	0.421306
Itch	496.346	0.394722	0.209044	0.0115703	0.0987816
Dynlrb1	3621.22	-0.2152	0.234357	0.171069	0.421429
Map1lc3a	4179.19	-0.253998	0.184952	0.0845388	0.287471
Pigu	281.362	0.107775	0.176327	0.452484	0.695938
Trp53inp2	743.558	0.0520965	0.207377	0.732866	0.874329
Ncoa6	348.12	0.270244	0.207075	0.0800628	0.278865
Ggt7	159.735	-0.104109	0.223631	0.500695	0.733423
Acss2	132.373	-0.0660957	0.242135	0.665445	0.835921
Gss	307.851	-0.0655179	0.178664	0.649966	0.827411
Myh7b	89.4691	-0.119583	0.271137	0.416506	0.667633
Trpc4ap	589.978	-0.0940095	0.147181	0.46393	0.705473
Edem2	277.656	-0.349768	0.199942	0.0223077	0.141084
Procr	6.89432	-0.157969	0.388586	0.207708	NA
Mmp24	49.1734	-0.0871052	0.266388	0.553194	0.770522
BC029722	246.424	-0.206047	0.24812	0.188434	0.443531
Eif6	2144.2	-0.150595	0.167901	0.28097	0.548405
Uqcc1	254.234	0.165816	0.157804	0.217573	0.478654
Cep250	176.225	0.403768	0.226058	0.0121761	0.101701
6430550D23Rik	7.1002	-0.0240241	0.306209	0.845419	NA
Ergic3	1334.12	-0.175436	0.181019	0.227889	0.489567
Spag4	17.9501	-0.231166	0.308169	0.126677	0.358975
Cpne1	226.151	0.232226	0.254314	0.140703	0.379899
Nfs1	346.764	-0.0806747	0.187467	0.584793	0.788593
Romo1	3466.13	-0.17309	0.239542	0.266762	0.532857
Rbm39	6376.2	-0.107485	0.172093	0.447823	0.692295
Phf20	668.787	0.269303	0.166615	0.0528523	0.225319
Scand1	3013.45	0.206088	0.162816	0.132939	0.367592
Cnbd2	16.6458	-0.0392879	0.281643	0.775568	0.898733
2900097C17Rik	966.967	0.360171	0.210283	0.0212144	0.137485
Epb41l1	47.3138	-0.131287	0.299662	0.343189	0.605788
Aar2	165.097	-0.216517	0.171779	0.126166	0.358137
Dlgap4	591.288	-0.128214	0.200849	0.397887	0.652998
Myl9	15.5789	-0.52293	0.797954	0.0147282	0.112034
Tgif2	67.684	-0.352317	0.403419	0.0355468	0.181324
5430405H02Rik	169.457	0.207777	0.213859	0.180156	0.43304
Rab5if	1619.25	-0.164448	0.148831	0.203556	0.462377
Ndrg3	427.103	-0.2788	0.241434	0.0810019	0.280143
Dsn1	111.415	-0.00321793	0.229873	0.983308	0.993944
Soga1	61.375	-0.145489	0.278073	0.322674	0.587256
Samhd1	301.27	0.196929	0.211465	0.202337	0.460518
Rbl1	176.866	0.38844	0.217567	0.014361	0.111077
Rpn2	1982.4	0.103602	0.152328	0.430455	0.677517
Manbal	781.088	-0.303128	0.174357	0.0338169	0.176334
Src	155.314	0.128036	0.196941	0.395436	0.651525
Gm14286	27.9751	-0.0620912	0.294316	0.639429	0.820539
Blcap	341.69	-0.124081	0.205153	0.416108	0.667633
Nnat	1740.59	-0.782499	0.992115	0.00559157	0.0651087
Ctnnbl1	490.125	-0.35267	0.179949	0.0152742	0.114756
Vstm2l	20.5419	-2.15547	0.858266	4.61722e-05	0.00285257
Tti1	80.6496	0.0254976	0.214254	0.868056	0.942168
Rprd1b	428.717	0.542871	0.15831	4.84808e-05	0.00294763
Tgm2	29.5776	-0.144494	0.314369	0.288429	0.554873
D630003M21Rik	13.9633	0.615966	0.962731	0.00990569	0.0909705
Lbp	51.9997	0.0465274	0.406814	0.612367	0.803608
Snhg17	170.858	-0.149095	0.2262	0.337245	0.600114
Snhg11	1994.1	-2.46636	0.609712	1.50237e-06	0.000198778
Ralgapb	261.343	0.137906	0.186774	0.349962	0.61139
Actr5	98.1565	-0.158428	0.217154	0.306161	0.571819
Ppp1r16b	9.49311	-0.206493	0.434199	0.124265	0.355576
Fam83d	156.336	0.133274	0.211517	0.386141	0.644474
Dhx35	42.8256	0.0484788	0.255206	0.745618	0.882011
Mafb	150.925	-0.0116237	0.217149	0.93972	0.975677
Top1	3431.6	0.169013	0.158047	0.20928	0.468616
Plcg1	153.431	-0.0659576	0.211386	0.666993	0.837203
Zhx3	133.026	0.061665	0.229368	0.689073	0.849113
Lpin3	25.6182	0.166497	0.31572	0.233087	0.495995
Chd6	1263.81	0.517049	0.257279	0.0025072	0.0394165
Gm45447	73.0733	0.0229201	0.237488	0.881013	0.948378
Ptprt	242.602	1.3478	0.476652	7.29315e-06	0.000751999
9430021M05Rik	33.175	0.620921	0.578916	0.00545654	0.0644004
Srsf6	1617.59	-0.0491032	0.167846	0.725034	0.870472
Ift52	353.793	0.154653	0.17425	0.278191	0.545045
Mybl2	186.629	-0.0594333	0.210168	0.697857	0.853609
Tox2	58.8877	0.103821	0.270229	0.478354	0.717555
Oser1	728.625	-0.341974	0.193545	0.0233542	0.144464
2900093K20Rik	176.167	-0.142559	0.258235	0.348655	0.610405
Gdap1l1	577.248	-0.0547538	0.190993	0.712784	0.862152
Fitm2	149.552	0.232624	0.194558	0.122284	0.351996
R3hdml	287.839	0.499165	0.5801	0.0133778	0.107418
Ttpal	125.948	-0.0239132	0.188203	0.871488	0.943991
Serinc3	637.38	-0.100083	0.258596	0.50462	0.735588
Pkig	1578.12	-0.33146	0.183084	0.0238574	0.146185
Ada	176.026	-1.46637	0.672719	7.24482e-05	0.00382746
Ccn5	34.4868	-0.229807	0.415257	0.104429	0.322253
Rims4	69.3796	-0.359696	0.37321	0.0327667	0.173599
Ywhab	3289.46	-0.00321278	0.149913	0.980283	0.992498
Pabpc1l	41.6844	-0.187946	0.314225	0.190638	0.445487
Tomm34	750.948	-0.0238555	0.164062	0.862502	0.939739
Stk4	395.863	0.424401	0.219513	0.00788015	0.0792841
Kcns1	176.32	-0.151271	0.557856	0.141811	0.381027
Wfdc5	29.1086	0	0.485219	1	1
A730032A03Rik	11.095	-0.184484	0.569112	0.112018	0.335224
Wfdc12	182.266	-2.94155	1.39473	5.13104e-05	0.0030084
Wfdc15b	211.862	0.386045	0.515265	0.0285044	0.160879
Svs2	400.487	-0.111125	0.526624	0.21388	0.474659
Svs4	111.678	0.060577	0.437858	0.493688	0.728857
Svs5	396.686	-0.0992872	0.462929	0.305626	0.571229
Slpi	1002.95	-0.134083	0.404516	0.250718	0.516462
Matn4	66.0042	0.0359042	0.354404	0.72839	0.871793
Rbpjl	4.79093	-0.06288	0.441099	0.477326	NA
Sdc4	2185.94	0.0862374	0.269205	0.554211	0.77091
Sys1	1280.27	-0.165813	0.153077	0.208463	0.467908
Dbndd2	1622.7	0.146228	0.219887	0.34526	0.607721
Pigt	765.224	-0.238169	0.153146	0.0708183	0.261311
Wfdc2	6532.44	0.337899	0.305273	0.0406134	0.195182
Wfdc3	716.006	0.00313647	0.281014	0.98178	0.993139
Dnttip1	566.39	-0.262812	0.204697	0.0873003	0.292353
Ube2c	5558.45	0.0720447	0.203223	0.635354	0.817344
Tnnc2	5.66149	-0.0159003	0.375188	0.867228	NA
Snx21	190.333	-0.50357	0.324737	0.0056035	0.0651228
Acot8	288.296	-0.0840692	0.181773	0.5637	0.776731
Zswim3	26.4121	0.0230787	0.25849	0.876038	0.945883
Zswim1	98.6946	0.174227	0.226339	0.263627	0.529343
Neurl2	13.5043	-0.424249	0.563929	0.0223705	0.141362
Ctsa	436.369	-0.173751	0.158271	0.197198	0.454704
Pltp	17.1811	-0.00955917	0.317009	0.934725	0.973267
Pcif1	975.038	-0.0871725	0.155026	0.512006	0.74083
Zfp335	114.092	0.114342	0.207598	0.454823	0.697871
Zfp335os	53.4046	-0.41539	0.271723	0.0141337	0.110059
Slc12a5	24.5098	-0.116304	0.297719	0.396408	0.652361
Ncoa5	253.414	-0.025417	0.1656	0.854401	0.936035
Cd40	9.10669	0.308069	0.476839	0.0519748	0.223233
Cdh22	35.0834	-0.475745	1.01901	0.0111199	0.0971679
Slc35c2	352.219	-0.189685	0.165199	0.170416	0.421182
Elmo2	198.228	-0.0443385	0.206894	0.771292	0.896632
Zfp334	71.2174	0.274728	0.279125	0.0845723	0.287475
Trp53rka	213.349	-0.182292	0.182804	0.212472	0.47275
Eya2	99.7847	-0.452083	0.657654	0.0201493	0.134248
Zmynd8	734.445	0.671193	0.199694	1.23115e-05	0.00109834
Ncoa3	280.869	0.520219	0.294084	0.0035423	0.0493849
Sulf2	314.58	-0.108203	0.2708	0.460221	0.70255
Prex1	57.4748	-0.0700498	0.250346	0.643244	0.823201
Trp53rkb	159.627	0.0616875	0.180154	0.670439	0.838846
Arfgef2	205.52	0.50017	0.26696	0.00374205	0.0510004
Cse1l	602.479	0.223199	0.166723	0.108691	0.330177
Stau1	473.61	0.0791111	0.16448	0.56636	0.777348
Ddx27	939.317	0.204047	0.186625	0.167149	0.416316
Znfx1	115.875	0.265078	0.292609	0.0921215	0.301117
Zfas1	1529.47	-0.0532967	0.254366	0.72197	0.868257
Kcnb1	280.313	0.602637	0.218779	0.000183635	0.00734071
1110018N20Rik	45.6573	0.17261	0.282414	0.24551	0.51073
Ptgis	49.6543	0.912174	0.760846	0.00180212	0.0323224
B4galt5	239.156	-0.156278	0.265572	0.301619	0.567368
Slc9a8	184.493	-0.0794126	0.196157	0.597187	0.795057
Spata2	182.151	0.0274846	0.211396	0.857585	0.936989
Rnf114	681.711	-0.25349	0.214414	0.103736	0.321109
Snai1	12.5216	0.0138229	0.331451	0.899909	0.957142
Ube2v1	1475.54	-0.133189	0.195702	0.375686	0.63597
Tmem189	344.678	-0.0110599	0.206982	0.942181	0.976711
Cebpb	1406.51	-0.0831192	0.336123	0.480187	0.718862
9230111E07Rik	4.36397	0.0786871	0.379548	0.456	NA
Ptpn1	1029.16	-0.165106	0.176467	0.250226	0.515947
Pard6b	63.4685	0.197401	0.239355	0.207704	0.467184
Adnp	954.046	0.692365	0.245641	5.40063e-05	0.00309367
Dpm1	1066.92	-0.114401	0.156995	0.393375	0.65052
Mocs3	84.2502	-0.148419	0.245357	0.336852	0.599771
Nfatc2	113.856	0.113241	0.274334	0.436798	0.683065
Atp9a	632.339	0.355349	0.218309	0.0248086	0.149201
Sall4	18.0607	3.56158	0.914989	1.06797e-06	0.000156542
Zfp64	178.154	0.00323687	0.215206	0.983181	0.993884
Tshz2	1440.52	0.589199	0.225678	0.000312519	0.010405
Zfp217	174.236	0.260054	0.24812	0.102386	0.318848
Bcas1	89.6485	0.496727	0.291771	0.0049349	0.0603284
Pfdn4	1402.1	-0.102514	0.210297	0.503819	0.735235
Fam210b	413.654	0.0865265	0.253805	0.566142	0.777191
Aurka	650.5	0.0377242	0.15608	0.777545	0.899993
Cstf1	173.788	-0.114776	0.19457	0.444025	0.689017
Rtf2	697.008	0.0602465	0.160993	0.658183	0.831207
Bmp7	15.9285	-0.18788	0.408813	0.152299	0.396622
Rae1	505.678	-0.00827804	0.184597	0.954966	0.981217
Rbm38	181.894	-0.254038	0.236178	0.109103	0.33067
Zbp1	358.585	0.0958634	0.300977	0.471501	0.71199
Pmepa1	2546.99	0.281995	0.238042	0.0773482	0.27402
Pmepa1os	4.58634	-0.0584111	0.46194	0.475772	NA
Rab22a	553.343	-0.1111	0.152773	0.398766	0.653665
Vapb	947.162	-0.199259	0.172795	0.160606	0.407817
Stx16	614.099	-0.282849	0.195793	0.0614728	0.243852
Npepl1	477.028	-0.720538	0.267895	5.89493e-05	0.00325222
Gnasas1	28.1233	0.155067	0.376159	0.219335	0.481082
Gnas	13776.4	-1.23137	0.333078	1.7538e-07	3.7526e-05
Gm20721	29.4681	0.0301847	0.326798	0.789633	0.905215
Nelfcd	612.359	-0.518369	0.198484	0.000713751	0.0176133
Ctsz	978.239	-2.49231	0.321052	2.19014e-15	3.63831e-12
Atp5e	15416.3	-0.263641	0.211321	0.089601	0.296508
Prelid3b	1562.2	-0.437797	0.163897	0.00143504	0.027864
Zfp831	3.71278	-0.12083	0.551738	0.173155	NA
Edn3	10.0431	-0.156948	0.556802	0.137885	0.375504
Gm14399	17.2676	0.368577	0.397635	0.0304693	0.166501
Gm14443	22.6568	0.131339	0.310579	0.330517	0.594438
Gm14391	8.70237	0.0996628	0.310472	0.442749	0.688039
Gm4631	28.7272	-0.00489497	0.275236	0.972195	0.989156
[truncated: 13,556 more rows]
