# Supplementary material for: Notch signaling suppresses neuroendocrine differentiation and alters the immune microenvironment in advanced prostate cancer
Source: J Clin Invest. 2024 Jul 18;134(17):e175217. doi: 10.1172/JCI175217 (PMC11364388; doi:10.1172/JCI175217)
Supplement: Supplemental table 3 [file jci-134-175217-s230.xlsx]

## Sheet: Supplementary Table 3
	baseMean	log2FoldChange	lfcSE	pvalue	padj
Xkr4	114.977	-9.54946	1.58563	1.6056e-10	1.58672e-09
Gm19938	261.973	-9.21856	1.35997	1.37744e-12	1.78849e-11
Mrpl15	1244.73	0.0107235	0.150967	0.939499	0.957473
Lypla1	434.463	0.0160989	0.270335	0.947922	0.963343
Tcea1	1467.76	-0.269239	0.27898	0.286511	0.3872
Rgs20	186.919	-1.07276	0.41919	0.00283386	0.00745237
Atp6v1h	838.806	-1.21234	0.215776	4.34962e-09	3.45548e-08
Oprk1	9.85527	-5.69608	1.77449	0.000107788	0.000400344
Rb1cc1	779.145	-0.732098	0.365534	0.0227484	0.0456405
4732440D04Rik	94.4468	-0.102692	0.346274	0.735966	0.807274
St18	896.026	-12.3733	1.42208	9.872e-20	2.89188e-18
Pcmtd1	715.778	-0.914841	0.195824	1.2726e-06	6.93112e-06
Gm26901	26.1739	-0.0916998	0.48771	0.813896	0.868204
Rrs1	551.973	1.60526	0.290507	2.35491e-09	1.96728e-08
Adhfe1	9.23219	3.17273	1.17751	0.000234463	0.000808665
2610203C22Rik	7.01256	2.83018	1.51483	0.0026482	0.00701154
Mybl1	117.231	-0.0465081	0.462652	0.901799	0.930451
Vcpip1	341.11	-0.36863	0.286929	0.155503	0.236077
Sgk3	153.954	-0.51541	0.299958	0.0576876	0.101222
Mcmdc2	14.327	-0.304246	0.555116	0.468484	0.572065
Snhg6	1016.51	0.98427	0.590929	0.0275832	0.0539292
Tcf24	21.6689	-0.55426	0.787729	0.260552	0.358504
Cops5	1592.6	-0.0334966	0.197113	0.855175	0.898133
Cspp1	891.551	-0.715084	0.290182	0.00740208	0.017335
Arfgef1	1392.03	-1.0126	0.344854	0.00107198	0.00315524
Cpa6	17.232	3.35487	1.31361	0.000385892	0.0012677
Prex2	27.75	0.344856	0.599004	0.428788	0.533669
A830018L16Rik	75.903	-2.26464	1.17851	0.00248291	0.00662692
Sulf1	15.0467	1.71095	1.34804	0.0209376	0.0425175
Slco5a1	37.4068	-3.17348	1.18368	0.000244618	0.000840705
Ncoa2	329.268	-0.770066	0.348045	0.012965	0.0281113
Tram1	932.355	0.0660019	0.20691	0.731123	0.803548
Lactb2	168.229	-0.666898	0.425367	0.0629744	0.109168
Eya1	39.4014	1.27561	0.985495	0.0316063	0.0607258
Msc	47.123	9.11759	1.54683	4.23904e-10	3.92957e-09
Kcnb2	395.017	-6.99076	0.925228	1.17389e-14	1.96554e-13
Terf1	514.706	-0.595055	0.279284	0.0205963	0.0419065
Sbspon	12.0723	0.449696	0.721394	0.340951	0.445559
Rpl7	14643.3	1.462	0.320771	5.69535e-07	3.27751e-06
Rdh10	388.29	4.45603	0.752108	1.01498e-09	8.88964e-09
Stau2	532.382	-1.09393	0.295712	6.14085e-05	0.000240728
Ube2w	663.164	-0.660978	0.345585	0.0312259	0.0600914
Eloc	3004.28	0.0383539	0.245945	0.865321	0.905049
Tmem70	505.54	0.0329992	0.232368	0.877767	0.913777
Ly96	83.4807	0.579253	0.416781	0.100352	0.16359
Jph1	238.797	-2.15717	0.811433	0.000255505	0.000874838
Gdap1	655.908	-8.17718	0.508774	7.58118e-59	3.68517e-56
Crispld1	13.3319	3.87622	1.75076	0.00111866	0.00327329
Mcm3	1722.38	-0.229439	0.251115	0.317567	0.420798
Paqr8	25.5223	-0.924378	0.807551	0.0748696	0.126945
Tram2	29.3186	1.46903	1.07788	0.0210525	0.0427082
Tmem14a	197.592	-0.0298373	0.3533	0.923237	0.946045
Kcnq5	20.9795	-1.26355	0.887848	0.0248773	0.0493517
Gm29107	8.8919	0.71952	0.676329	0.126339	0.198947
Ogfrl1	484.342	-1.99269	0.566874	1.32237e-05	5.97431e-05
B3gat2	31.9736	-0.629995	0.651265	0.170566	0.255259
Smap1	1541.43	-0.0667075	0.296852	0.803135	0.859554
Sdhaf4	1051.11	-1.12557	0.244272	1.10954e-06	6.1007e-06
Fam135a	309.97	-0.861253	0.33428	0.00423132	0.0106326
Col9a1	162.878	4.75107	0.655454	1.96148e-13	2.84086e-12
Lmbrd1	379.145	-0.658327	0.237572	0.00335954	0.0086706
Adgrb3	228.748	-11.4088	1.47573	4.73267e-16	9.30679e-15
Phf3	1428.9	-0.88637	0.278056	0.000611716	0.00191871
Ptp4a1	20.716	-0.474947	0.7318	0.318145	0.421313
Ptp4a1.1	12.2077	-0.630472	0.717404	0.188214	0.276927
Khdrbs2	420.651	-7.8166	1.46106	1.63974e-08	1.20312e-07
Prim2	296.606	-0.303508	0.212392	0.123455	0.194978
Rab23	328.413	-1.70088	0.234471	2.12005e-14	3.43872e-13
Bag2	322.415	0.569842	0.327538	0.0515988	0.0921068
Zfp451	781.258	-1.07393	0.316171	0.000199255	0.000697751
Bend6	57.8812	-3.11978	1.15301	0.000221367	0.000767924
Dst	1172.8	-3.20862	0.636836	2.0715e-08	1.49662e-07
Gm37233	12.035	5.13037	1.89538	0.000370351	0.00122207
Ccdc115	611.734	-0.076217	0.177283	0.644423	0.730346
Imp4	543.661	0.788611	0.211028	9.72809e-05	0.000365773
Ptpn18	407.228	-1.32666	0.537552	0.001949	0.00535252
Gm28417	15.8501	-2.55498	0.915178	0.000141399	0.00051067
Cfc1	203.931	-9.71153	1.45369	2.15879e-12	2.74347e-11
Amer3	42.137	-8.72198	1.47199	4.19501e-10	3.8934e-09
Arhgef4	70.8917	-3.74137	0.442539	7.76468e-18	1.85529e-16
Gm38336	7.43337	-0.250247	0.664747	0.580097	0.673842
Fam168b	722.93	-0.773897	0.227974	0.00036224	0.00119963
Plekhb2	693.571	-1.40067	0.307377	6.85305e-07	3.88481e-06
Hs6st1	592.638	-0.581934	0.308124	0.036792	0.0692102
Uggt1	628.598	-0.972691	0.335032	0.00129451	0.00372203
Neurl3	220.452	-0.417341	0.653592	0.357859	0.463142
Arid5a	496.617	1.16259	0.438757	0.0017737	0.00492502
4930403P22Rik	10.7992	0.182876	0.607664	0.674948	0.756453
Kansl3	535.179	-0.164121	0.275238	0.511219	0.611881
Lman2l	455.675	-0.922543	0.306252	0.00101693	0.0030136
Cnnm4	155.813	-0.0151411	0.345329	0.960279	0.972879
Cnnm3	135.814	-0.687598	0.380114	0.0375129	0.0702757
Ankrd23	19.1764	0.145173	0.542104	0.725461	0.799245
Ankrd39	198.367	-0.026016	0.223839	0.900076	0.928982
Sema4c	143.193	-1.06185	0.416021	0.00296074	0.0077341
D430040D24Rik	17.3985	-1.24669	0.680775	0.011043	0.024504
Fam178b	7.48025	0.533752	0.660571	0.245385	0.341533
Cox5b	8656.22	-0.0954892	0.274741	0.702266	0.779543
Actr1b	724.331	-0.164754	0.253729	0.477572	0.580634
Zap70	16.2807	-1.10498	0.87867	0.0446482	0.0812949
Tmem131	403.769	-0.356068	0.270329	0.148047	0.22666
Gm38115	51.8269	-0.244221	0.357567	0.434007	0.538699
Vwa3b	5.29822	-0.446352	0.773829	0.356123	0.461355
Inpp4a	176.815	-0.78788	0.480426	0.0439805	0.0803425
Coa5	254.472	-0.0254476	0.266396	0.916676	0.940871
Unc50	569.745	-0.317531	0.238761	0.14835	0.22699
Mgat4a	611.475	-1.20979	0.445505	0.00130526	0.00374947
2010300C02Rik	155.048	-0.699062	0.263269	0.00445046	0.0111012
Tsga10	58.7701	-0.536998	0.456457	0.152414	0.231977
Lipt1	40.3211	0.114822	0.360485	0.715058	0.790416
Mitd1	302.008	-0.408267	0.363315	0.196966	0.287627
Mrpl30	2388.18	0.345006	0.202659	0.0687733	0.117738
Lyg1	12.7453	6.61632	1.7492	1.97563e-05	8.62101e-05
Txndc9	1143.46	0.156812	0.154976	0.275242	0.375034
Eif5b	2413	0.681122	0.258681	0.00487034	0.0119851
Rev1	496.842	-1.84969	0.274412	5.05075e-13	6.98351e-12
Aff3	111.501	-5.15141	0.806298	7.11686e-11	7.46982e-10
Gm16152	39.9157	-8.27755	1.51891	7.89182e-09	6.04715e-08
Lonrf2	119.917	-10.1643	1.49849	8.73957e-13	1.1639e-11
Chst10	22.0167	-0.741856	0.748267	0.132173	0.206275
Pdcl3	830.514	0.383318	0.236594	0.0800266	0.13456
Npas2	10.1213	-2.84247	0.985795	0.000109834	0.000407166
Rpl31	9747.02	0.318909	0.525697	0.434209	0.538908
Tbc1d8	239.556	-1.75789	0.436202	2.5953e-06	1.34656e-05
Cnot11	298.562	-0.305182	0.203015	0.106324	0.17179
Gm15832	11.5864	0.173891	0.632547	0.694593	0.773234
Rnf149	207.19	0.581691	0.333758	0.050471	0.0903381
Map4k4	1593.16	0.0468947	0.35724	0.880675	0.915947
Il1r2	31.802	1.15255	0.737084	0.0232542	0.0464874
Il1r1	36.3055	5.52217	0.84503	2.65892e-11	2.93955e-10
Il1rl2	4.83385	4.66297	2.34805	0.00194759	0.0053496
Il18r1	9.80996	5.9237	1.64309	3.61701e-05	0.00014904
Slc9a4	16.0964	-3.8606	1.93085	0.00193437	0.00531609
Slc9a2	99.896	-2.52502	0.707225	7.45484e-06	3.54401e-05
Mfsd9	18.5733	-0.406787	0.55381	0.333232	0.437382
Mrps9	446.801	0.832453	0.212045	4.21437e-05	0.000170893
Gpr45	28.8284	-1.52193	1.25107	0.027914	0.0544865
Tgfbrap1	152.129	-0.421417	0.289997	0.108461	0.174831
8430432A02Rik	7.67352	-0.655619	0.734422	0.176298	0.262131
AI597479	122.872	-0.776154	0.357796	0.0142593	0.0304968
Fhl2	194.308	1.75054	0.454663	5.66365e-06	2.74791e-05
Nck2	162.921	-0.359714	0.441859	0.325614	0.429122
Ecrg4	45.1965	-0.829805	1.14333	0.163088	0.245579
Uxs1	324.929	0.0143723	0.293265	0.956728	0.970263
Tpp2	772.816	-0.107551	0.235419	0.619749	0.70889
Gm8251	137.801	0.62215	0.407172	0.0730314	0.124208
Tex30	641.849	-0.131514	0.303374	0.629259	0.716606
Poglut2	61.4161	1.55711	0.503516	0.000162316	0.000579222
Bivm	71.541	0.180837	0.290073	0.489578	0.591257
Ercc5	172.624	-0.522376	0.275883	0.0390704	0.0727833
Gulp1	9.11192	5.05865	2.0038	0.000566811	0.00179166
Col3a1	141.47	2.47	0.976586	0.000346957	0.00115442
Col5a2	19.5079	1.62667	1.13631	0.0150251	0.0319022
Wdr75	359.647	0.337462	0.33586	0.255231	0.352492
Slc40a1	261.497	-2.78014	0.514403	1.34149e-09	1.15478e-08
Dnah7b	71.6088	-5.35305	0.713914	2.95539e-14	4.70052e-13
Slc39a10	276.067	-0.181502	0.286032	0.482554	0.585045
Gm28151	12.2863	-0.360059	0.639747	0.422088	0.527609
Tmeff2	101.576	-2.62625	1.36801	0.00230258	0.00620417
Gm28320	11.4114	-1.48632	1.64462	0.0609634	0.106144
Cavin2	9.05281	1.58634	1.41251	0.0331093	0.0632076
Nabp1	69.4966	0.654156	0.511533	0.106288	0.171755
Myo1b	434.981	2.25017	0.555676	1.00331e-06	5.55789e-06
Gm29453	5.80808	0.874668	0.94357	0.112578	0.180271
Gm28323	6.0825	1.54902	1.13216	0.0189839	0.0390756
Gm31812	13.2134	-1.01633	0.674034	0.0343315	0.0651812
Stat1	628.513	-1.60261	0.672494	0.00131562	0.00377512
Gls	1184.22	0.0566104	0.220864	0.781871	0.843178
Nab1	689.045	1.11236	0.2997	5.607e-05	0.000221926
Nemp2	88.3485	-0.624652	0.366796	0.0515953	0.0921068
Mfsd6	1169.24	-1.32398	0.274586	2.35306e-07	1.44786e-06
Gm29670	9.10218	-0.455905	0.892684	0.370178	0.475642
Inpp1	223.422	-0.429476	0.290263	0.102281	0.166254
Hibch	224.665	-0.0749632	0.275053	0.764427	0.830578
1700019D03Rik	434.07	-6.51459	0.390739	7.14436e-63	4.63044e-60
Pms1	116.041	-0.951431	0.357085	0.00275813	0.00727657
Ormdl1	496.294	-1.17224	0.33281	9.96629e-05	0.000373826
Osgepl1	135.387	-0.522896	0.254082	0.0266749	0.0524363
Asnsd1	475.412	0.312922	0.252121	0.175162	0.260832
Dnah7a	161.765	-7.32418	0.857356	3.31083e-18	8.14872e-17
Stk17b	305.839	0.661376	0.350439	0.0330077	0.0630673
Hecw2	15.7157	-2.88948	1.26046	0.000754011	0.00231106
Ccdc150	12.3757	-3.01572	1.28947	0.000669517	0.00207788
Gtf3c3	187.057	-0.575141	0.238193	0.010233	0.0229458
Pgap1	538.002	-1.80423	0.321176	7.36644e-10	6.57778e-09
Ankrd44	131.043	-0.789372	0.407912	0.0239221	0.0476696
Sf3b1	4120.17	-0.175107	0.204595	0.354587	0.459633
Coq10b	608.86	1.14246	0.278004	1.02283e-05	4.72531e-05
Hspd1	4090.6	0.788587	0.274883	0.00204397	0.00558179
Hspe1	4401.46	1.53229	0.322052	1.74943e-07	1.10216e-06
Mob4	1552.52	-0.38591	0.277846	0.126476	0.199129
Mars2	59.667	0.0666886	0.332122	0.820781	0.873393
Plcl1	41.4925	-0.71719	0.734521	0.141454	0.217983
Satb2	11.8663	0.330856	0.634182	0.458436	0.562025
9130024F11Rik	10.5037	0.409522	0.939561	0.426897	0.532082
4930558J18Rik	11.2346	-0.132033	0.611427	0.762356	0.828856
1700066M21Rik	117.321	-2.11896	0.435515	2.20178e-08	1.58632e-07
Tyw5	199.865	-0.212612	0.257769	0.365966	0.471515
Maip1	377.017	0.0264298	0.240608	0.90508	0.932661
Spats2l	981.362	-3.24289	0.442833	1.83039e-14	2.99702e-13
Kctd18	141.963	-0.959968	0.330274	0.00131592	0.00377521
Sgo2a	623.888	-1.54543	0.680507	0.00201496	0.00550844
Aox1	9.84458	-0.155927	0.652729	0.727618	0.800771
Aox4	17.4578	-7.24714	1.54784	5.55102e-07	3.20156e-06
Bzw1	3046.5	0.140103	0.274511	0.574226	0.668819
Clk1	1379.29	-0.182666	0.297605	0.494964	0.596233
Ppil3	292.766	0.500117	0.212135	0.0128923	0.027977
Nif3l1	170.67	-0.0614974	0.218398	0.761094	0.827947
Orc2	512.157	-0.604344	0.327269	0.0391849	0.0729562
Gm15834	11.953	-0.637612	0.83237	0.209311	0.301689
Fam126b	346.664	-1.02536	0.310115	0.000305923	0.00102667
Ndufb3	2929.91	-0.240328	0.240588	0.276043	0.375797
Cflar	367.503	-0.217741	0.203726	0.247828	0.344255
Casp8	726.043	-0.697574	0.394479	0.0401781	0.0744544
Trak2	294.661	-0.700102	0.314893	0.0141532	0.0303032
Stradb	180.546	-1.20995	0.293063	7.97436e-06	3.75882e-05
Tmem237	521.95	-0.860907	0.312535	0.002537	0.00675275
G730003C15Rik	44.5948	-1.57834	0.500823	0.000125666	0.000460155
Mpp4	9.48921	-1.5383	0.892151	0.00823936	0.0190266
Als2	69.0533	-0.311279	0.350515	0.310836	0.413854
Fzd7	79.0207	1.84944	0.691034	0.000344512	0.00114727
Sumo1	2908.47	0.0176522	0.236651	0.935544	0.954819
Nop58	2002.26	0.380475	0.30198	0.160902	0.242781
Bmpr2	672.115	-0.271704	0.302196	0.316161	0.41924
Fam117b	350.034	-0.738282	0.326302	0.0120746	0.0264758
Ica1l	461.904	-5.46802	0.343958	3.12283e-57	1.38788e-54
Wdr12	405.396	0.596232	0.227773	0.00569921	0.0137828
Carf	116.378	-1.3709	0.314374	1.85161e-06	9.84985e-06
Nbeal1	393.985	-0.142237	0.257586	0.545609	0.643749
Cyp20a1	333.266	-0.201216	0.23561	0.352374	0.457565
Abi2	640.265	-0.983865	0.276782	0.000135969	0.000492663
Raph1	575.95	-0.505838	0.243641	0.0259933	0.0512324
Pard3b	34.1151	1.35727	0.985857	0.023663	0.0472075
Nrp2	94.2935	6.54241	1.03615	8.62066e-11	8.92178e-10
Ino80d	769.315	-0.755519	0.267822	0.0024987	0.00666449
Ino80dos	94.2255	-1.20554	0.633455	0.0103401	0.0231308
Gm20342	276.974	-1.10373	0.246988	2.2487e-06	1.18051e-05
Ndufs1	717.053	-0.785856	0.213406	0.000120979	0.000444562
Eef1b2	10318.8	0.846517	0.233032	0.000132062	0.000480745
Fastkd2	164.992	0.53662	0.331898	0.0693275	0.118596
Klf7	994.85	-0.0613392	0.225746	0.768814	0.833373
Creb1	678.363	-0.330211	0.286583	0.202241	0.293704
Mettl21a	73.8925	-0.393854	0.358972	0.208769	0.301048
2810408I11Rik	140.979	-0.240757	0.381821	0.463936	0.567427
Ccnyl1	74.722	-0.0823447	0.347912	0.787692	0.847534
Fzd5	67.6342	1.44404	0.437676	0.000107712	0.000400252
Plekhm3	84.2895	-2.3154	0.400686	1.04658e-10	1.06402e-09
Idh1	411.232	0.268987	0.37923	0.410711	0.516502
Pikfyve	243.907	-0.0696637	0.26909	0.776421	0.839221
Map2	2109.85	-2.27175	0.377727	2.50371e-11	2.77981e-10
Unc80	312.613	-5.03863	0.466646	1.82906e-27	1.07362e-25
Rpe	370.78	-0.437738	0.25136	0.0593174	0.10366
Kansl1l	244.14	-0.3241	0.243159	0.146953	0.225296
Acadl	840.652	0.86718	0.327786	0.00344266	0.00885571
Lancl1	446.948	-0.238936	0.22884	0.256423	0.353918
Cps1	16.8831	0	1.24459	1	1
Ikzf2	66.1274	3.30029	0.899704	9.17628e-06	4.27878e-05
Bard1	142.986	-0.373305	0.367907	0.242541	0.338422
Atic	636.331	0.349221	0.204549	0.0679067	0.116503
Fn1	1392.64	7.96405	0.567995	2.3648e-45	5.03896e-43
Apol7d	6.10512	3.38471	1.67486	0.00176954	0.00491521
Mreg	149.758	-2.00834	0.476806	6.50879e-07	3.70315e-06
Pecr	157.524	-0.468051	0.335965	0.115736	0.184606
Tmem169	20.5599	-5.37753	1.85277	0.000232591	0.000802564
Xrcc5	292.487	-0.342878	0.342362	0.255204	0.352487
2024-03-04	21.8241	-2.74182	0.84963	3.07547e-05	0.000128427
Smarcal1	111.057	-0.47106	0.337385	0.114691	0.183174
Rpl37a	18987.6	0.453953	0.422469	0.20095	0.292116
Igfbp2	4319.96	-9.69741	0.638455	4.41006e-53	1.59531e-50
Igfbp5	6066.45	-2.78199	0.618573	1.46908e-07	9.3731e-07
Tns1	8.78469	-0.133629	0.706561	0.77088	0.834973
Arpc2	3393.61	0.579546	0.197805	0.00228416	0.00616308
Aamp	1616.82	0.17142	0.21756	0.393053	0.498324
Pnkd	1465.11	-0.439829	0.232044	0.042098	0.077541
Tmbim1	240.758	4.44283	0.545664	1.85696e-16	3.79567e-15
Gm29358	13.9966	1.44855	0.758868	0.00614755	0.0147003
Ctdsp1	248.446	0.517844	0.215745	0.0113171	0.025023
Vil1	754.411	-6.23271	0.573495	6.10975e-28	3.8633e-26
Usp37	561.332	-0.75847	0.294535	0.00509219	0.0124699
Cnot9	398.512	-0.252595	0.227042	0.226937	0.321051
Zfp142	155.369	-0.0373361	0.229411	0.860198	0.901369
Bcs1l	128.106	0.784832	0.334752	0.00905894	0.0206585
Rnf25	137.754	-0.23982	0.245991	0.286981	0.387701
Stk36	17.7038	-0.464864	0.602358	0.289955	0.390905
Ttll4	126.178	0.299427	0.32392	0.297971	0.399366
Cyp27a1	4.48151	-1.41716	1.50397	0.0582562	0.102058
Wnt6	9.03628	-1.83295	1.31964	0.0140847	0.0301769
Cdk5r2	264.209	-8.45808	1.04674	1.04543e-16	2.22154e-15
Fev	295.599	-2.87806	2.01162	0.00898074	0.0205133
Cryba2	1186.25	-11.5537	1.46691	1.41098e-16	2.9342e-15
Ihh	27.8597	0.377068	1.04691	0.482762	0.585251
Nhej1	70.0722	0.0674943	0.302729	0.804145	0.860221
Cnppd1	281.227	0.116651	0.270466	0.635624	0.722427
Retreg2	1061.76	-1.82182	0.305269	8.57051e-11	8.88169e-10
Zfand2b	547.615	-0.879307	0.227075	4.82333e-05	0.000193269
Abcb6	139.281	-0.206291	0.39621	0.541837	0.640495
Atg9a	226.71	-0.478216	0.347744	0.118195	0.187854
Ankzf1	116.728	-0.143616	0.332811	0.625964	0.713847
Glb1l	33.1476	-1.29692	0.455389	0.000703901	0.00217116
Stk16	868.348	0.215373	0.192056	0.226234	0.32044
Tuba4a	864.35	0.278481	0.372154	0.38742	0.493313
Dnajb2	422.151	-0.827757	0.286438	0.00178951	0.00495828
Ptprn	262.593	-1.09074	0.955479	0.0560552	0.0988033
Resp18	797.691	-6.86503	1.5739	2.40339e-06	1.25326e-05
Dnpep	853.921	-0.571118	0.298341	0.0352124	0.0666904
Des	7.3967	0.49121	0.931284	0.344097	0.448841
Speg	14.4751	-0.624381	0.826414	0.21691	0.310342
Gmppa	310.626	-0.68382	0.344585	0.0256481	0.050661
Chpf	244.593	-0.330266	0.383809	0.316989	0.420177
Obsl1	209.535	-1.9753	0.593941	2.84718e-05	0.000120119
Tmem198	156.402	-3.3264	0.687109	6.69348e-08	4.46471e-07
Inha	104.113	-4.52185	0.453127	1.00369e-23	4.30094e-22
Stk11ip	173.685	-1.99286	0.460975	4.00643e-07	2.37184e-06
Slc4a3	405.209	-5.34455	0.456063	4.94355e-32	4.11214e-30
Epha4	151.236	0.211223	0.406949	0.540304	0.639071
Pax3	13.9154	8.41123	1.88656	9.62818e-07	5.34689e-06
Sgpp2	169.464	-8.55908	1.08003	3.53953e-16	7.0677e-15
Farsb	560.149	0.400471	0.233029	0.0641858	0.110922
Mogat1	3.85771	-3.15181	2.26424	0.00954481	0.021627
Acsl3	453.816	0.70268	0.316674	0.0142508	0.0304827
Utp14b	236.135	-0.41491	0.40714	0.22957	0.323838
Scg2	822.994	-10.16	1.79211	9.65549e-10	8.49017e-09
Ap1s3	219.365	-1.06518	0.417599	0.00295133	0.00772081
Wdfy1	435.684	-0.484664	0.446015	0.18899	0.2777
Mrpl44	320.133	-0.453416	0.260061	0.0582467	0.102056
Serpine2	3445.91	0.279545	0.534477	0.49662	0.597766
Cul3	1478.47	-0.340692	0.370848	0.289064	0.389939
Dock10	52.9288	-0.436621	0.618824	0.325512	0.429109
Nyap2	10.4108	-6.71427	2.04706	8.03822e-05	0.000307512
Irs1	100.741	2.18285	1.10304	0.00217132	0.00588926
Rhbdd1	106.794	0.615216	0.277175	0.0161205	0.0339224
Col4a4	8.44755	0.626304	0.743944	0.197429	0.288088
Mff	1139.42	-0.377104	0.234877	0.0828487	0.138631
Gm28941	3.39216	-0.0704455	0.800701	0.882017	0.916608
Agfg1	629.515	0.309378	0.345754	0.308402	0.41114
Ccl20	167.903	10.3457	1.24612	7.52475e-18	1.80629e-16
Pid1	201.46	0.310877	0.722233	0.505484	0.605985
Dner	1618.11	-13.4197	1.42606	9.32827e-23	3.72055e-21
Trip12	989.539	-0.293194	0.303596	0.28137	0.381612
Fbxo36	136.978	2.19688	0.40144	7.06735e-10	6.33137e-09
C130026I21Rik	26.8727	-1.87479	1.13612	0.00680667	0.0160908
Sp110	12.0551	2.78383	1.68037	0.00485855	0.0119599
Sp140	31.7218	-0.669634	0.634536	0.141442	0.217983
Sp100	12.7252	2.39104	1.31325	0.00321327	0.00833039
Cab39	796.322	-0.248894	0.245703	0.268659	0.367545
Itm2c	1025.94	-0.30102	0.486378	0.439588	0.544236
Psmd1	1640.75	0.179164	0.198152	0.328513	0.432156
Armc9	102.3	-0.440406	0.325962	0.128847	0.20212
Ncl	9596.59	0.775394	0.303793	0.00527527	0.0128717
C130036L24Rik	104.494	-0.0105403	0.346279	0.972404	0.981745
Ptma	89243	-0.335812	0.234827	0.121132	0.191697
Pde6d	775.246	-1.03346	0.321638	0.000414587	0.00135197
Cops7b	176.896	-0.132854	0.293481	0.615669	0.705364
Nppc	47.4911	0.661635	0.648746	0.150248	0.229263
Dis3l2	182.283	-0.51465	0.260753	0.0327996	0.0627087
Ecel1	11.8105	0.216961	1.96755	0.765963	0.831562
Chrnd	148.094	-9.1406	1.43659	2.27982e-11	2.54395e-10
Chrng	5.08095	-3.49224	2.12353	0.00479605	0.0118285
Eif4e2	1489.41	-0.00115802	0.199461	0.995025	0.996969
Efhd1	26.7337	4.91629	1.02046	3.59874e-07	2.15136e-06
Gigyf2	641.419	-0.357163	0.264193	0.138683	0.214485
Kcnj13	8.92734	-0.509739	0.937971	0.328743	0.432403
Snorc	1262.56	11.0407	1.26862	1.784e-19	5.10111e-18
Ngef	50.0132	1.79308	0.725175	0.000716247	0.00220487
Inpp5d	6.56393	2.2369	1.56107	0.0102346	0.0229459
Atg16l1	236.059	-0.0644011	0.236869	0.76797	0.832922
Sag	124.684	-0.393143	0.783074	0.415552	0.521199
Dgkd	284.228	-0.00561024	0.278513	0.982317	0.988417
Usp40	223.209	-1.07122	0.293927	7.99366e-05	0.000306034
Dnajb3	14.3539	0	1.10694	1	1
Mroh2a	11.9562	-2.22432	1.48655	0.00860429	0.0197375
Hjurp	1359.05	-1.001	0.314782	0.000497909	0.00159657
Gm29538	11.7039	2.20367	3.28181	0.0570948	0.100374
Arl4c	1194.23	1.81504	0.26976	6.14478e-13	8.40652e-12
Sh3bp4	299.348	-0.805093	0.243417	0.00046872	0.0015117
Agap1	1191.05	-1.34048	0.283706	3.62588e-07	2.16592e-06
Gm28499	5.68466	-0.611394	0.805566	0.221464	0.315493
Gbx2	5.76404	-2.456	1.8298	0.0123977	0.0270397
D130058E05Rik	37.9965	-3.49492	1.14482	8.92193e-05	0.000337995
Ackr3	220.837	10.031	1.22126	1.80674e-17	4.12684e-16
Gm28723	6.4203	3.90053	2.86167	0.00869229	0.0199188
Cops8	795.425	0.701216	0.253642	0.00322077	0.00834567
Col6a3	352.153	5.76306	0.544081	1.39213e-26	7.54513e-25
Mlph	47.0692	4.1287	0.599966	1.96496e-12	2.50532e-11
Rab17	369.614	-1.86054	0.636953	0.000149535	0.000537187
Lrrfip1	1886.78	0.610975	0.284173	0.0192498	0.0395393
Rbm44	34.4566	-2.11905	1.83358	0.0229494	0.0459845
Ramp1	82.046	1.98794	0.562421	1.23345e-05	5.60513e-05
Ube2f	580.937	1.07621	0.224395	4.95968e-07	2.88403e-06
Scly	260.988	-1.52952	0.288831	1.07998e-08	8.12332e-08
Erfe	147.871	-1.85875	0.603943	8.67878e-05	0.000329425
Ilkap	1826.02	-1.45304	0.236079	8.79155e-11	9.07449e-10
1700020N18Rik	15.9423	-3.08046	1.36633	0.000872233	0.00262882
Hes6	12950.4	-5.57792	0.368364	3.89427e-52	1.28884e-49
Per2	128.428	-0.667579	0.329669	0.0239509	0.0477105
Traf3ip1	189.206	-1.02402	0.308321	0.000291206	0.00098067
Asb1	121.236	-2.33743	0.577498	9.66289e-07	5.36425e-06
Hdac4	359.843	-0.246562	0.230079	0.244017	0.339963
Ndufa10	2029.96	0.40749	0.202288	0.0327175	0.0625593
Cops9	2758.89	-0.0115691	0.428522	0.974224	0.98291
Gpc1	309.789	0.996429	0.527982	0.0172316	0.0359492
Ankmy1	16.7893	0.248761	0.641901	0.577513	0.671391
Dusp28	334.646	-1.28156	0.290908	1.93412e-06	1.02442e-05
5033417F24Rik	14.4373	-1.6175	1.2511	0.0212885	0.04314
Rnpepl1	809.217	-1.14983	0.287415	1.59424e-05	7.09135e-05
9430060I03Rik	17.7952	-0.809914	0.532941	0.0524338	0.0934152
Capn10	217.978	-0.469365	0.275197	0.0622145	0.107995
Gpr35	6.53302	1.72521	1.10283	0.00975691	0.0220338
Kif1a	986.662	-12.7804	1.41463	4.15129e-21	1.4099e-19
Sned1	12.8728	-0.541677	0.587202	0.213539	0.306591
Mterf4	169.885	-0.356134	0.23247	0.0976699	0.160073
Gm28535	9.32743	0.00609661	0.611798	0.988847	0.992996
Pask	57.7448	-0.417545	0.397851	0.218691	0.312287
Ppp1r7	678.31	-0.325807	0.260011	0.170023	0.254679
Ano7	14.8695	-3.24772	1.28752	0.000409016	0.00133576
Hdlbp	2099.25	0.0968012	0.30752	0.725573	0.799313
2024-09-02	91.1759	-0.334551	0.497905	0.397327	0.502923
Farp2	57.4395	0.222771	0.385125	0.500855	0.601653
Stk25	722.113	-0.190718	0.240014	0.386394	0.492168
Bok	655.912	0.569175	0.408513	0.101274	0.164851
Thap4	294.551	-0.696685	0.268946	0.00537305	0.0130774
Atg4b	340.873	0.412645	0.276729	0.101542	0.165218
Dtymk	2218.71	-0.33546	0.278667	0.184297	0.272167
Ing5	279.617	-0.367809	0.347018	0.227515	0.321561
D2hgdh	65.1984	-0.0499965	0.365855	0.875202	0.912267
Fam174a	2099.6	-3.38582	0.421738	1.22533e-16	2.57219e-15
St8sia4	102.977	-4.6286	0.768157	6.11848e-10	5.53009e-09
Slco4c1	37.6674	-7.98674	1.51331	2.25761e-08	1.6258e-07
Panct2	47.0802	-7.84692	1.38149	2.56607e-09	2.12202e-08
D1Ertd622e	263.483	0.253278	0.294742	0.33958	0.444066
Ppip5k2	488.799	-0.807179	0.466845	0.0356046	0.0672857
Gin1	304.563	-0.661098	0.247176	0.00444552	0.0110924
Pam	645.254	0.821994	0.464381	0.0318389	0.0610973
B230216N24Rik	93.5053	0.0873632	0.512715	0.827549	0.87752
Gm7967	21.0973	-0.179263	0.821767	0.709311	0.78557
Cntnap5b	28.2852	-5.4585	1.7107	0.000112934	0.000417763
Gm28187	6.89614	-0.408108	1.0921	0.457804	0.561516
Cdh20	402.534	-12.3498	1.48295	2.43111e-18	6.10918e-17
Rnf152	51.6708	-3.42098	0.790006	7.65844e-07	4.31776e-06
Pign	134.202	0.373229	0.297707	0.163736	0.246459
Relch	418.845	-0.597798	0.36611	0.0618384	0.107426
Tnfrsf11a	111.049	-5.51953	0.471183	4.9865e-32	4.1258e-30
Gm7160	59.0067	-0.772257	0.505746	0.0558743	0.0985402
Zcchc2	224.208	-1.16485	0.401886	0.000844271	0.00255499
Phlpp1	194.013	-0.499018	0.271339	0.045224	0.0821318
Bcl2	159.446	-0.29817	0.352259	0.333589	0.437746
Kdsr	237.916	0.00525244	0.203715	0.977888	0.985236
Vps4b	900.073	-0.296398	0.242385	0.182811	0.270435
Serpinb5	20.7388	1.84545	0.985508	0.00380681	0.00968671
Serpinb11	17.194	-0.0957597	0.822417	0.841516	0.888045
Serpinb7	15.0823	0.191611	1.5639	0.773051	0.836506
Serpinb8	64.4158	4.02872	0.590295	2.61419e-12	3.28198e-11
Cdh7	6.99209	-7.13136	2.07962	4.94608e-05	0.000197729
Dsel	174.758	-1.60669	0.618643	0.000698286	0.00215598
Cntnap5a	523.45	-8.29161	1.59247	2.89543e-08	2.05186e-07
Tsn	3237.75	-0.261626	0.186891	0.132707	0.206984
Nifk	615.427	0.803768	0.235072	0.00031533	0.00105619
Clasp1	486.232	-0.51023	0.287299	0.0513025	0.09162
2900060B14Rik	140.423	0.570913	0.432127	0.114418	0.182803
Tfcp2l1	123.628	1.58141	0.777978	0.00354703	0.00908962
Gli2	4.70629	3.27985	2.77782	0.0154578	0.0326826
Gm29455	33.8191	-5.32682	0.880461	5.82041e-10	5.28217e-09
Inhbb	320.06	0.699422	0.410645	0.0457525	0.0829851
Ralb	446.985	1.4399	0.275955	2.1649e-08	1.5612e-07
Tmem185b	103.286	0.856888	0.380372	0.0100126	0.0225425
Epb41l5	448.67	0.128602	0.352847	0.67741	0.758573
Ptpn4	270.801	-0.408161	0.325844	0.158745	0.240227
Tmem177	59.8133	-0.698963	0.394846	0.0399287	0.0741071
Tmem37	29.9285	5.1652	0.680924	1.56381e-14	2.59328e-13
Dbi	8820.33	1.44397	0.444299	0.000128021	0.000467785
3110009E18Rik	94.1135	0.995368	0.451441	0.00843031	0.0193812
Steap3	9.71075	2.2459	0.958257	0.000681794	0.00211219
C1ql2	7.32846	-1.81386	1.89892	0.0446428	0.0812947
Insig2	675.375	-0.457726	0.307053	0.0973351	0.159609
Ccdc93	74.5761	-0.219471	0.377094	0.500289	0.601298
Htr5b	28.6875	-5.4054	0.952242	5.11455e-09	4.02616e-08
Ddx18	820.743	0.353495	0.271411	0.1524	0.231977
Dpp10	128.904	-6.41229	1.60297	9.95902e-06	4.60775e-05
Actr3	2104.29	0.0104271	0.179594	0.950435	0.965392
Slc35f5	348.939	-0.451571	0.290209	0.0861255	0.143467
Gpr39	12.5607	5.05673	2.1173	0.000772841	0.00236273
Lypd1	67.3321	-2.17892	0.644181	1.77721e-05	7.83575e-05
Nckap5	29.6671	8.49171	1.55882	7.29055e-09	5.61131e-08
Mgat5	400.792	-0.323772	0.462983	0.391083	0.496596
Tmem163	2116.31	-9.03904	0.592659	2.18559e-53	8.09448e-51
2900009J06Rik	35.1332	0.452987	0.538436	0.274625	0.374291
Ccnt2	715.853	-0.907093	0.293675	0.000817914	0.00248344
Rab3gap1	483.024	-0.309048	0.362051	0.326935	0.430498
Zranb3	227.838	-2.52814	0.496663	5.62046e-09	4.38887e-08
R3hdm1	1554.1	-0.97874	0.273085	0.000123051	0.000451321
Ubxn4	1818.02	-0.163994	0.19232	0.357228	0.462545
Mcm6	2249.17	-0.229715	0.232959	0.283231	0.383702
Dars	982.48	-0.303949	0.223463	0.141101	0.21759
Cxcr4	54.8885	-1.2025	0.714378	0.0165528	0.0346828
Cd55b	11.3485	-7.01738	1.69565	5.45007e-06	2.65505e-05
Gm15675	5.73225	-2.50074	1.50075	0.00491314	0.0120752
Cd55	204.815	-7.37587	0.691756	3.83468e-27	2.19296e-25
Pfkfb2	41.4821	-1.45207	0.475789	0.000244767	0.000841031
Yod1	291.635	-0.480068	0.384363	0.147069	0.22543
AA986860	10.3027	0.933318	0.642053	0.0451176	0.0819674
Pigr	19.4959	0.0837667	0.842892	0.862158	0.902568
Fcmr	29.1901	-3.12862	0.865844	9.52144e-06	4.41891e-05
Il19	5.17059	-0.347285	0.747218	0.463246	0.566894
Il10	7.8442	4.34441	2.01893	0.00134849	0.00386081
Mapkapk2	615.18	0.725793	0.306767	0.00945168	0.0214535
Dyrk3	117.324	-0.577798	0.27836	0.0240168	0.0478154
Eif2d	264.507	-0.133287	0.239474	0.544704	0.643053
Rassf5	10.7026	1.7016	0.978858	0.00639165	0.0152208
Ikbke	29.243	-0.854522	0.481866	0.0296095	0.0573639
Srgap2	267.456	-0.528863	0.300125	0.0517503	0.0923138
Gm29488	12.5741	-0.400209	0.689291	0.387012	0.492874
Fam72a	36.4106	0.35362	0.397382	0.296803	0.398195
Rab7b	12.7078	2.39014	1.18361	0.00177641	0.004929
Slc26a9	108.072	-6.86216	1.19498	2.56308e-09	2.12068e-08
Slc41a1	221.279	-0.247992	0.274941	0.319897	0.423094
Rab29	27.5588	-0.131998	0.486797	0.73447	0.806259
Nucks1	5616.24	-0.774017	0.259084	0.00144343	0.00409344
Slc45a3	9.62977	3.68901	1.4984	0.000556126	0.00176254
Elk4	255.937	0.14002	0.255344	0.548714	0.646248
Mfsd4a	106.587	-0.650664	0.506014	0.1058	0.171197
Cdk18	39.6263	0.634828	0.62519	0.159459	0.241047
Klhdc8a	47.0193	-3.86184	0.657096	7.55336e-10	6.7331e-09
Nuak2	93.5511	-1.28915	0.440756	0.000566442	0.00179085
Tmcc2	253.58	-3.61256	0.677109	9.54976e-09	7.22502e-08
Dstyk	267.866	-0.113587	0.365675	0.721034	0.79527
6030442K20Rik	28.8373	-1.06896	0.708969	0.030699	0.0591947
Rbbp5	167.492	-0.112437	0.249717	0.623322	0.711817
Tmem81	10.787	-0.555882	0.621369	0.214519	0.307629
Nfasc	494.745	-9.17962	1.05018	2.82178e-19	7.86608e-18
Lrrn2	19.7211	-4.41929	1.96291	0.00106478	0.00313746
Mdm4	524.309	-0.894614	0.359989	0.00509625	0.0124779
Pik3c2b	47.0018	-0.189145	0.478612	0.62344	0.711856
Ppp1r15b	511.888	-0.0582892	0.228679	0.782611	0.843742
Plekha6	159.796	-0.392623	0.377909	0.228852	0.323031
Etnk2	124.041	-0.801502	0.87146	0.129107	0.202325
Sox13	337.031	-1.29997	0.513326	0.00174604	0.00485861
Snrpe	5435.26	0.387669	0.24117	0.0819126	0.137242
Zc3h11a	39.1749	-0.0446087	0.423693	0.900063	0.928982
Gm38394	24.6078	-0.00278648	0.699849	0.995129	0.996969
Atp2b4	157.677	1.34468	1.00345	0.0260374	0.0513127
Optc	19.5548	-0.743463	0.665873	0.112274	0.179933
Prelp	166.051	9.32318	1.65066	1.62856e-09	1.38427e-08
Btg2	4547.93	-0.354661	0.343042	0.240057	0.335649
Adora1	5.40605	-2.73971	2.77069	0.0285452	0.0555165
Ppfia4	11.2925	-1.19529	0.823324	0.0265264	0.052184
Tmem183a	825.605	-0.155383	0.184332	0.363187	0.468634
Cyb5r1	511.086	-0.445108	0.319771	0.118941	0.188803
Adipor1	1631.86	-0.119535	0.270712	0.627552	0.715239
Klhl12	220.382	-0.367082	0.257414	0.119566	0.189625
Rabif	240.995	0.295918	0.262704	0.216472	0.309886
Kdm5b	673.084	0.630127	0.346865	0.0403224	0.0746952
Syt2	403.844	-7.84674	0.643726	7.51911e-35	8.06619e-33
Ppp1r12b	220.469	-1.57202	0.374578	2.12981e-06	1.12188e-05
Ube2t	620.106	-1.37283	0.326623	3.7186e-06	1.87436e-05
Arl8a	822.024	-1.32435	0.398187	0.000136124	0.000493108
Gpr37l1	21.3024	-2.24493	1.78792	0.0167121	0.0349639
Elf3	1979.69	-1.24618	0.505814	0.0024073	0.00644947
Rnpep	767.483	0.0993499	0.19808	0.588941	0.681773
Timm17a	2310.29	-0.532993	0.15638	0.000479394	0.00154101
Shisa4	502.989	-0.660407	0.542258	0.115257	0.183897
Ipo9	549.196	-0.638511	0.21569	0.00192691	0.0052984
Nav1	456.615	-0.773938	0.417888	0.0294615	0.0571057
Csrp1	898.348	1.30135	0.427905	0.000378884	0.00124784
Phlda3	280.798	3.47772	0.845624	2.01606e-06	1.06557e-05
Tnni1	52.5387	1.5019	1.01667	0.0155425	0.0328395
Lad1	336.319	3.26506	0.344766	2.96995e-22	1.1132e-20
Tnnt2	217.943	7.92612	0.672456	9.41215e-33	8.41414e-31
Pkp1	504.5	2.26578	0.489343	6.2414e-08	4.18289e-07
Tmem9	893.245	-0.345438	0.360215	0.271329	0.370579
Kif21b	25.5198	0.343411	0.564955	0.417845	0.523424
Inava	18.7478	5.23496	0.900628	2.36381e-09	1.97259e-08
Camsap2	364.828	-0.572181	0.321208	0.0470985	0.0850595
9230116N13Rik	48.5242	-0.843598	0.377747	0.0107796	0.0239984
Ddx59	94.9302	-0.177758	0.342199	0.555317	0.651871
Kif14	170.378	-1.25488	0.585776	0.00533125	0.012996
Zfp281	210.508	0.379097	0.293351	0.152048	0.231536
Gm19705	22.1135	0.139263	0.563414	0.740999	0.81133
Gm4258	20.3371	3.87261	1.89503	0.00173087	0.00482245
Ptprc	23.5315	2.32597	1.099	0.0013463	0.00385524
Nek7	571.367	-1.16071	0.245839	5.89323e-07	3.37764e-06
2310009B15Rik	430.813	0.527992	0.286777	0.0436312	0.0797607
Dennd1b	358.148	-0.258909	0.367891	0.417452	0.523119
Crb1	9.7762	-0.643967	1.32751	0.301454	0.403295
Zbtb41	422.395	-0.928443	0.356864	0.00345514	0.0088849
Aspm	440.429	-0.971674	0.568136	0.0260408	0.0513129
Cfh	11.6312	4.12973	1.55423	0.000367457	0.00121406
Cdc73	892.049	-1.0111	0.414563	0.00450817	0.0112199
B3galt2	1230.2	-7.55738	1.17707	3.02027e-11	3.31782e-10
Glrx2	1171.69	-0.449366	0.259867	0.0602826	0.105135
Ro60	1634.66	-2.00488	0.462469	3.70009e-07	2.20686e-06
Uchl5	1060.31	-0.632705	0.215086	0.0020599	0.00561839
Gm29170	95.8429	-1.35438	0.411829	0.000142967	0.000515379
Rgs2	440.163	-1.70586	0.74484	0.0014187	0.0040351
Rgs1	62.8362	2.64784	0.879757	6.61091e-05	0.000257533
Pla2g4a	68.6122	8.36101	1.05418	3.64184e-16	7.26266e-15
Ptgs2	63.1544	4.2748	0.657257	2.66586e-11	2.94513e-10
Odr4	315.863	0.545432	0.225126	0.0103533	0.0231521
Tpr	3500.7	0.0237745	0.346377	0.93782	0.956362
Hmcn1	62.206	4.91345	1.00436	2.57266e-07	1.5755e-06
Gm10138	90.9896	-0.00418651	0.28649	0.987129	0.991888
Ivns1abp	932.03	-0.266257	0.231297	0.210882	0.303417
Swt1	387.859	0.507526	0.207435	0.010096	0.0227007
Trmt1l	293.57	-0.865642	0.269216	0.000578816	0.00182515
Rnf2	400.247	0.0467651	0.238173	0.831278	0.879928
Fam129a	73.5377	5.30521	0.689695	6.72012e-15	1.15123e-13
2810414N06Rik	10.5578	-0.0681611	0.611086	0.875797	0.91254
Edem3	148.986	-0.39534	0.296293	0.138872	0.214663
1700025G04Rik	464.003	0.0373714	0.308877	0.892673	0.923793
Tsen15	444.282	0.0186672	0.262056	0.937917	0.956362
Rgl1	37.005	-0.730233	0.530403	0.0785291	0.132414
Arpc5	2394.53	0.319255	0.221439	0.11948	0.189529
Ncf2	11.4057	1.13159	0.863741	0.0387803	0.0723208
Smg7	537.027	-0.328037	0.30624	0.231763	0.326254
Gm28791	113.562	-0.278624	0.343608	0.356507	0.461737
Nmnat2	58.1665	2.22783	1.29925	0.00461539	0.011452
Lamc2	183.744	2.66571	0.928021	0.000108143	0.000401471
Lamc1	195.911	1.02167	0.33307	0.000691329	0.00213917
E330020D12Rik	7.37834	-1.33626	1.02265	0.0282629	0.0550706
Dhx9	1866.48	-0.443544	0.394184	0.188441	0.277183
Npl	22.9791	0.112715	0.63498	0.799071	0.856411
Rgs8	65.7036	-7.61997	1.38857	8.32657e-09	6.35425e-08
Rgs16	302.746	-2.46157	0.366833	2.47486e-13	3.51887e-12
Rnasel	43.7932	-1.24216	0.542622	0.00382751	0.00972667
Teddm2	5.42966	-0.0271423	0.671401	0.951978	0.966527
Glul	644.066	0.631162	0.430526	0.0806742	0.135458
Gm9530	23.9125	0.693042	0.515016	0.0888012	0.147213
Ier5	1417.02	4.32223	0.336801	5.94067e-38	7.96613e-36
Mr1	17.1895	0.0140304	0.5947	0.97404	0.982823
Stx6	539.103	0.50178	0.18445	0.00469317	0.0116116
BC034090	99.1888	-5.95661	0.677217	5.71386e-19	1.52976e-17
Xpr1	555.076	-1.74468	0.346858	2.27477e-08	1.63663e-07
Acbd6	1365.48	-0.40025	0.217815	0.0494241	0.0886522
Qsox1	1063.9	-3.13481	0.55875	8.58509e-10	7.59187e-09
Cep350	581.315	-0.658692	0.561777	0.123514	0.195051
Tor1aip1	649.203	-0.0866576	0.278555	0.731895	0.80417
Tor1aip2	675.173	-0.350725	0.2549	0.133151	0.207408
Tdrd5	22.4142	-2.56146	0.817023	4.10391e-05	0.000167203
Gm2000	476.55	1.15516	0.612468	0.0120248	0.0263855
Soat1	313.365	-0.699916	0.489676	0.0762335	0.128935
Abl2	283.019	1.54877	0.327606	1.93078e-07	1.20664e-06
Tor3a	232.96	-0.396518	0.326467	0.171517	0.256335
Fam20b	545.662	-0.24664	0.259101	0.296524	0.397864
Ralgps2	389.825	-0.216164	0.45511	0.562251	0.658224
Rasal2	323.818	-0.213138	0.333747	0.470137	0.573432
Cryzl2	18.2906	3.04887	1.229	0.000437073	0.00141787
Brinp2	87.2527	-5.17546	0.906159	4.19042e-09	3.33924e-08
Astn1	88.4908	-8.18794	1.69351	1.94271e-07	1.21263e-06
Cop1	849.467	-0.414315	0.229879	0.0529228	0.0941677
Tnr	63.4532	-6.40608	1.70488	2.20163e-05	9.51816e-05
4930523C07Rik	311.846	2.57058	0.824608	4.39062e-05	0.000177162
Tnn	6.99391	6.83664	2.47908	0.000259337	0.000886591
Mrps14	2032.51	0.735207	0.221196	0.000496125	0.00159151
Cacybp	2913.09	-0.0264682	0.158123	0.857955	0.900263
Rabgap1l	406.883	-0.997046	0.327002	0.0007743	0.00236672
Gm37529	21.4905	-0.130804	0.473878	0.732547	0.804602
Rc3h1	620.028	0.134624	0.327097	0.643006	0.728846
Serpinc1	19.9793	0.92811	0.644689	0.0467193	0.0844825
Zbtb37	162.714	-1.10371	0.363985	0.000642152	0.00200254
Gas5	5074.32	1.35017	0.541637	0.0017186	0.0047934
Dars2	111.837	-0.473932	0.32297	0.100034	0.163225
Cenpl	228.079	-0.763892	0.338592	0.0117597	0.0258658
Klhl20	107.606	-0.395835	0.399304	0.244749	0.34083
Ankrd45	53.2136	-5.77698	0.903814	6.44387e-11	6.84661e-10
Prdx6	1582.65	0.875534	0.235827	9.18877e-05	0.000346921
Suco	699.041	-0.28261	0.384369	0.39234	0.497744
Pigc	113.705	0.458023	0.259956	0.0557398	0.0983587
Dnm3	136.37	-0.492712	0.670906	0.28523	0.385805
Eef1aknmt	124.338	0.295685	0.305841	0.280373	0.380559
Vamp4	364.395	-0.258166	0.314323	0.35725	0.462545
Prrc2c	3546.81	0.0775907	0.271968	0.754023	0.822441
Fmo1	25.7281	7.83875	1.95851	6.94426e-06	3.31954e-05
Fmo2	69.6772	7.66384	1.17006	1.23349e-11	1.42442e-10
Prrx1	14.4589	4.63333	1.55484	0.000176342	0.000625565
Gorab	147.713	-0.0776451	0.251759	0.736629	0.807717
Kifap3	771.577	-1.10986	0.283859	2.5527e-05	0.000108817
Scyl3	120.837	-0.629143	0.348213	0.0412433	0.0761832
BC055324	77.4876	-0.290972	0.387494	0.381443	0.487444
Mettl18	52.3463	-0.573553	0.447708	0.121792	0.192626
F5	31.1882	7.99012	1.40682	2.42991e-09	2.01801e-08
Slc19a2	39.1927	0.15466	0.415934	0.659036	0.743549
Ccdc181	250.701	-0.972871	0.250036	3.72525e-05	0.000152993
Blzf1	270.764	-0.486591	0.18114	0.00526071	0.0128422
Nme7	329.061	-1.58291	0.361939	9.32689e-07	5.19255e-06
Atp1b1	4078.93	-1.5991	0.204408	3.83931e-16	7.63689e-15
Dpt	5.54054	0.925744	1.26934	0.144518	0.222066
Sft2d2	373.279	0.369515	0.290306	0.158746	0.240227
Tiprl	953.403	-0.134439	0.189527	0.444338	0.548808
Gm38190	42.5747	-0.642835	0.431151	0.0756278	0.128063
Gpr161	46.5515	1.16879	0.533548	0.00582427	0.0140307
Dcaf6	247.884	-0.631982	0.265603	0.0104618	0.0233774
Gm37864	5.19747	-0.165177	0.816491	0.730481	0.80307
Mpc2	3481.1	-0.754107	0.243652	0.00105165	0.00310406
Mpzl1	578.925	-0.719273	0.510505	0.0760641	0.12869
Rcsd1	16.0384	5.51909	1.34315	6.96527e-06	3.32754e-05
Creg1	547.791	-2.00603	0.321879	9.62435e-12	1.13024e-10
Cd247	5.30288	-1.08526	1.28183	0.09703	0.159209
Pou2f1	417.044	-0.681266	0.279879	0.00844478	0.0194088
Gpa33	71.5492	-0.509896	0.887428	0.318634	0.421817
Ildr2	19.7217	-0.493587	0.985999	0.352677	0.457758
Gm15853	14.7805	-1.45741	0.904514	0.012154	0.0266388
Tada1	253.089	-0.836278	0.312282	0.00332207	0.00858385
Pogk	337.16	-1.9527	0.495354	2.41172e-06	1.25676e-05
Fam78b	30.3045	-5.69385	0.937484	4.83726e-10	4.43915e-09
Uck2	445.671	0.61307	0.273889	0.0154212	0.0326214
Tmco1	1564.54	-0.0211571	0.239962	0.923766	0.9464
Aldh9a1	320.913	0.0143193	0.226908	0.945607	0.961856
Mgst3	1044.48	-0.450792	0.306014	0.101426	0.165046
Rxrg	3.06916	2.64294	2.5675	0.0270167	0.052981
Pbx1	1907.98	0.795305	0.583539	0.0703144	0.120059
Nuf2	353.182	-1.05989	0.411428	0.0027859	0.00734485
Rgs5	28.5166	2.36664	1.1483	0.00157543	0.00442584
Hsd17b7	382.256	-0.372769	0.383398	0.258455	0.356154
3110045C21Rik	48.34	-0.929433	0.608059	0.039986	0.074178
Ddr2	6.94212	0.994473	0.907136	0.0709843	0.121083
Uap1	571.664	0.00450184	0.172128	0.977681	0.985157
Uhmk1	452.684	-1.66684	0.246889	8.62479e-13	1.1496e-11
Gm7694	45.6025	-1.44406	0.50689	0.00047851	0.00153913
Nos1ap	283.598	-2.95824	0.357414	4.57532e-18	1.11202e-16
Olfml2b	39.849	5.68009	1.06655	3.36672e-08	2.35579e-07
Atf6	387.713	-1.00353	0.335109	0.00090943	0.00272776
Dusp12	195.304	0.355326	0.351854	0.24892	0.345463
Fcgr2b	15.2145	3.98145	1.17878	4.32249e-05	0.000174822
Fcgr4	6.90494	2.58988	2.10646	0.016365	0.0343814
Fcgr3	15.8369	1.67924	1.20266	0.0155967	0.0329226
Cfap126	11.3333	1.88573	0.933809	0.00241683	0.00646831
Sdhc	1167.74	-0.0960218	0.179177	0.564509	0.660122
Tomm40l	162.768	0.173456	0.364694	0.584584	0.677636
Apoa2	42.051	-0.662727	0.5488	0.116496	0.18557
Fcer1g	111.43	2.91723	0.615799	5.54715e-08	3.75483e-07
Ndufs2	2618.25	0.234611	0.208594	0.223726	0.318103
Adamts4	12.2529	4.22746	1.40046	0.000141155	0.00050991
B4galt3	346.326	0.210707	0.213626	0.285207	0.385805
Ppox	168.037	-0.229516	0.303972	0.399629	0.505181
Usp21	163.31	-0.354943	0.326398	0.220489	0.314449
Ufc1	1715.66	0.510341	0.169313	0.00188447	0.00519734
Gm20045	76.1377	-0.454522	0.594117	0.297442	0.398808
Dedd	244.794	0.0628975	0.268142	0.797032	0.855103
Nit1	412.172	-0.785114	0.279032	0.00243245	0.00650116
Pfdn2	3248.64	-0.142012	0.202565	0.448843	0.553273
Klhdc9	13.5524	0.273836	0.673405	0.547244	0.645023
Nectin4	231.375	1.96532	0.445451	2.78707e-07	1.69745e-06
Arhgap30	11.1233	0.762889	0.757046	0.124178	0.195921
Usf1	401.579	-0.34489	0.327106	0.23462	0.329498
Tstd1	351.568	-1.10035	0.405502	0.00171662	0.00478959
F11r	1327.54	0.126655	0.264127	0.599059	0.690198
B930036N10Rik	186.4	0.675269	0.495983	0.0894786	0.148178
Alyref2	114.016	-1.53407	0.37373	3.55921e-06	1.7981e-05
Vangl2	321.565	-0.0359425	0.229409	0.865367	0.905049
Ncstn	424.191	0.0104041	0.254765	0.964477	0.975347
Copa	1181.4	-0.16391	0.187099	0.344457	0.449197
Pex19	597.948	-0.71018	0.367885	0.0277704	0.0542471
Dcaf8	737.9	-0.304721	0.311775	0.273884	0.373479
Pea15a	755.084	-1.21626	0.487716	0.00239157	0.00641381
Casq1	37.3048	-4.00897	1.16161	3.48279e-05	0.000143761
Igsf8	1038.75	-1.83224	0.336495	1.82187e-09	1.54101e-08
Pigm	142.614	-0.373149	0.332311	0.204598	0.296407
Slamf9	15.921	-0.0707722	0.610684	0.87105	0.909403
Igsf9	745.354	-2.29241	0.29527	9.64753e-17	2.07275e-15
Tagln2	6809.99	1.60963	0.304767	9.05059e-09	6.87076e-08
Cfap45	22.7409	1.67448	0.783932	0.00230335	0.00620517
4933439K11Rik	11.7008	0.290206	0.580578	0.498536	0.599468
Dusp23	52.1869	-1.69386	0.425848	3.86226e-06	1.94111e-05
Ackr1	22.8109	-6.50046	1.6196	9.39694e-06	4.36979e-05
Cadm3	91.5351	-6.81348	1.23123	8.53972e-09	6.50516e-08
Aim2	41.8062	-5.67673	0.891732	7.76615e-11	8.10211e-10
Ifi207	8.7738	2.08102	1.55581	0.0141489	0.0302981
Ifi204	70.3838	6.00675	1.02415	1.58926e-09	1.35235e-08
Mndal	22.0714	3.98211	1.38078	0.000188222	0.000662997
Ifi211	29.3983	6.76002	1.15499	1.38602e-09	1.18851e-08
Ifi203	15.5667	2.60305	1.58207	0.00512748	0.0125445
Ifi202b	11.4331	3.85315	1.7321	0.00108532	0.00318652
Fmn2	236.624	-6.46684	0.511506	4.26046e-37	5.21823e-35
Rgs7	260.488	-10.5104	1.43052	1.32653e-14	2.2116e-13
Fh1	1083.12	-0.344337	0.305487	0.208555	0.300907
Opn3	115.502	-1.2304	0.441319	0.00100084	0.00297152
Chml	332.404	-1.40621	0.27343	3.57077e-08	2.4885e-07
Exo1	186.681	-0.53748	0.371359	0.0960672	0.157846
Pld5	5.5625	-4.47558	2.25581	0.00198809	0.00544737
Rbm8a2	10.7797	0.166154	0.567297	0.69439	0.773156
Cep170	615.266	-0.603859	0.355867	0.0538552	0.0955536
Sdccag8	385.931	-1.35945	0.524195	0.00126787	0.00365438
Akt3	335.592	-0.264264	0.373901	0.413841	0.519514
Gm26801	7.60738	0.711018	0.76898	0.152304	0.231855
Zbtb18	410.267	-0.939692	0.387198	0.00543013	0.0132101
1700016C15Rik	6.33383	2.71975	2.21469	0.0159374	0.033578
Adss	844.008	0.842156	0.245546	0.000283863	0.000959349
Catspere2	11.229	-1.43476	0.884362	0.0122769	0.0268477
Desi2	913.96	0.13612	0.215326	0.493856	0.595374
B230369F24Rik	95.6703	-1.37686	0.346494	9.79089e-06	4.53401e-05
Cox20	1582.74	-1.46712	0.362742	5.60631e-06	2.72349e-05
Hnrnpu	6606.26	-0.081135	0.311083	0.77085	0.834973
Efcab2	71.5843	-0.256684	0.415051	0.463219	0.566894
Kif26b	149.44	7.30583	1.44914	9.85292e-08	6.40996e-07
Smyd3	417.305	3.69841	0.297192	5.32985e-36	6.00767e-34
Tfb2m	217.418	0.493675	0.240033	0.0275606	0.0539048
Cnst	221.842	-1.53262	0.370585	3.12723e-06	1.59489e-05
Sccpdh	301.777	-0.0812794	0.223642	0.694181	0.772996
Ahctf1	441.567	0.493769	0.271071	0.0472645	0.0852702
Cdc42bpa	830.049	0.621884	0.312714	0.0278152	0.0543209
Coq8a	62.1248	-0.51886	0.389317	0.121036	0.191587
Psen2	213.936	-0.785266	0.328862	0.00808733	0.0187117
Itpkb	60.6597	3.48824	1.09493	5.79047e-05	0.000228606
Parp1	1252.88	-0.250469	0.296191	0.347042	0.451848
Lin9	609.23	-2.31671	0.458749	6.80914e-09	5.26306e-08
Acbd3	1110.76	-0.63742	0.43257	0.0787637	0.132781
H3f3a	38990.8	-0.962807	0.266065	0.000111465	0.000412916
H3f3aos	15.8473	-0.837487	0.744783	0.0915399	0.151093
Sde2	738.486	0.190857	0.18318	0.261061	0.359078
Pycr2	640.124	0.370557	0.28835	0.155156	0.235597
Lefty1	63.5676	-1.61879	1.04681	0.0114289	0.0252093
Tmem63a	242.782	0.543695	0.429646	0.130902	0.204641
Ephx1	84.8095	0.957438	0.317079	0.000925826	0.00277106
Nvl	480.647	-0.427851	0.299318	0.112813	0.18061
Cnih4	938.945	1.93384	0.212182	1.8412e-21	6.40712e-20
Wdr26	959.147	-0.075494	0.318458	0.790506	0.849722
Cnih3	9.44256	0.793051	0.90209	0.138246	0.213993
Lbr	583.02	-0.0468901	0.264703	0.846229	0.891634
Enah	1012.63	0.42432	0.458169	0.258297	0.356031
Srp9	2620.77	0.803037	0.175061	2.33389e-06	1.21988e-05
Degs1	570.971	0.334194	0.303052	0.219005	0.31262
Fbxo28	501.197	-0.245305	0.221285	0.229218	0.323451
Trp53bp2	550.875	1.85441	0.314804	1.24483e-10	1.25086e-09
Capn2	454.722	2.70151	0.275598	1.90811e-24	8.80733e-23
Susd4	111.158	-3.22583	0.436704	1.09535e-14	1.84197e-13
Tlr5	6.40161	7.14297	2.0748	4.75475e-05	0.000190767
Disp1	30.6758	0.174502	0.425704	0.62434	0.712622
Brox	465.396	-0.772697	0.209148	0.000117963	0.000434919
Aida	365.484	-0.818331	0.195691	1.45458e-05	6.52047e-05
Mia3	1339.22	-0.939391	0.297912	0.000619355	0.00193961
Taf1a	72.9526	0.547788	0.401258	0.109813	0.176717
Dusp10	584.958	-1.17486	0.430116	0.00135962	0.00388268
1700056E22Rik	125.973	-1.26435	0.448817	0.00084099	0.00254654
2024-03-02	702.183	0.155843	0.296802	0.559668	0.655891
Mark1	393.43	-8.02839	0.553792	2.53003e-48	6.90432e-46
Rab3gap2	334.693	-1.45997	0.26865	6.21649e-09	4.83488e-08
Iars2	406.254	-0.037016	0.350461	0.90423	0.932156
Bpnt1	601.338	-0.823792	0.286848	0.00190489	0.00524621
4930532G15Rik	20.7917	-0.477321	0.445675	0.195482	0.285865
Eprs	3060.94	-0.491651	0.375351	0.130575	0.204295
Lyplal1	149.995	-1.66154	0.303371	2.59059e-09	2.14002e-08
Tgfb2	82.5989	-1.46302	1.20887	0.0300098	0.0580599
Rrp15	284.659	2.07687	0.258677	1.5729e-17	3.62466e-16
A430105J06Rik	19.0179	-0.0200269	0.483772	0.958791	0.971786
Gpatch2	180.339	-0.196588	0.376333	0.545428	0.643664
Esrrg	21.3811	-1.59139	1.09168	0.0146315	0.0311685
Kctd3	342.704	-0.439037	0.212816	0.0284769	0.0554183
Kcnk2	109.054	-7.97718	1.56219	5.53308e-08	3.74693e-07
Cenpf	4648.92	-1.5372	0.596979	0.000870196	0.00262374
Ptpn14	396.283	-1.21517	0.538143	0.00441659	0.0110326
Gm37422	5.23292	-0.519784	0.936221	0.319627	0.422808
Smyd2	657.523	-1.1722	0.260864	1.7034e-06	9.1114e-06
Prox1	2849.8	-11.8541	0.670857	3.24488e-71	3.15463e-68
Gm28172	102.012	-10.0202	1.54532	6.93946e-12	8.27152e-11
Prox1os	654.782	-12.6326	1.45238	8.94001e-20	2.64376e-18
Rps6kc1	102.317	-1.13489	0.341896	0.000227016	0.000785678
Angel2	502.969	-0.109944	0.169619	0.485577	0.587657
Vash2	49.5597	-0.822766	0.522546	0.0462866	0.0838073
Flvcr1	133.96	-0.461792	0.308421	0.0956944	0.157266
Tatdn3	80.5013	0.0350251	0.277244	0.889486	0.921659
Nsl1	91.4669	-0.890202	0.341053	0.00364141	0.00930476
Batf3	421.965	-1.12747	0.524443	0.00708253	0.0166771
Fam71a	24.0645	0.940281	0.810539	0.0709469	0.121046
Atf3	3041.58	1.01645	0.399769	0.00337174	0.00870065
D730003I15Rik	239.3	-1.0986	0.38303	0.00108768	0.00319163
Nenf	2823.84	-0.739561	0.25815	0.00224169	0.00605899
Pacc1	117.757	0.129135	0.286449	0.618168	0.707602
Ppp2r5a	435.026	0.176566	0.32267	0.538386	0.637336
Dtl	658.002	-0.487153	0.310782	0.0811031	0.13612
Ints7	447.131	0.265499	0.255306	0.254786	0.352034
Lpgat1	779.89	0.958531	0.272492	0.000164481	0.000586408
Gm38037	96.8608	-1.66375	0.328826	2.49913e-08	1.78834e-07
Nek2	466.1	-1.03545	0.339184	0.000703313	0.00217021
1700034H15Rik	6.02797	-0.400199	0.776081	0.406194	0.511815
Slc30a1	103.1	0.113433	0.339935	0.705303	0.782029
Gm26670	29.1874	-0.672834	0.526556	0.102776	0.166982
Traf5	8.53098	-1.10122	0.986359	0.0576357	0.101165
Gm26879	19.1749	-0.371611	0.794521	0.442675	0.547145
Rcor3	356.184	-1.16678	0.274538	5.22684e-06	2.5527e-05
Gm10516	17.4782	-2.6843	0.784937	1.43564e-05	6.44112e-05
Kcnh1	151.536	-8.89681	1.39203	2.10836e-11	2.36279e-10
Hhat	30.8659	-0.307958	0.559784	0.465009	0.568442
Sertad4	252.3	0.237974	0.468694	0.531454	0.63081
Gm15867	19.2005	5.2358	0.94551	1.09814e-08	8.24006e-08
Syt14	256.552	-7.53687	0.687641	1.40592e-28	9.30598e-27
Utp25	139.224	0.290135	0.324104	0.313436	0.416354
Irf6	778.903	0.858417	0.309778	0.00242713	0.00649028
A130010J15Rik	188.252	0.849709	0.252054	0.000345829	0.00115116
Traf3ip3	4.35823	2.17726	1.51751	0.010402	0.023251
Lamb3	126.46	6.92976	1.96442	3.9636e-05	0.000161906
Hsd11b1	223.827	-0.481807	0.635957	0.284918	0.385449
G0s2	475.884	1.96148	0.559597	1.44973e-05	6.5006e-05
Plxna2	664.639	-8.1123	0.485261	1.9087e-63	1.29086e-60
Cd34	42.3096	0.610813	0.83937	0.228961	0.323126
A330023F24Rik	24.46	-0.832091	0.610342	0.065019	0.112101
Cd46	8.8963	-1.20601	1.08064	0.0496141	0.0889422
Cr1l	442.933	-0.913125	0.263682	0.000220256	0.00076492
Fam171a1	525.797	-1.48847	0.548465	0.000646523	0.00201456
Nmt2	1077.19	-0.796405	0.317741	0.00577456	0.0139304
Rpp38	108.631	0.233399	0.386144	0.481517	0.58432
Acbd7	21.7298	-0.819069	0.62927	0.0735778	0.125
Dclre1c	44.0831	-0.102065	0.470926	0.788909	0.848591
Suv39h2	146.982	0.0048457	0.281099	0.984851	0.990134
Hspa14	776.735	-0.106945	0.266062	0.659367	0.743706
Gm45902	67.7487	-0.834224	0.357633	0.00854552	0.0196133
Fam107b	195.944	1.17883	0.532265	0.00536288	0.0130587
Frmd4a	409.7	0.360203	0.222606	0.0815858	0.136841
Gm13187	3.56725	2.70118	3.1833	0.0365383	0.0688246
Gm36988	14.7293	4.20812	1.37071	0.000121186	0.000445112
Prpf18	324.497	-0.385401	0.318977	0.17527	0.260918
Bend7	247.707	-1.26014	0.494423	0.00184488	0.00509628
Sephs1	426.257	-0.193263	0.212905	0.3254	0.429073
Phyh	957.764	-2.53143	0.230334	4.93743e-30	3.55564e-28
Mcm10	100.647	0.639767	0.360737	0.0435721	0.0796619
Optn	211.708	-0.894562	0.398639	0.00949655	0.0215239
Camk1d	397.812	-0.628183	0.39296	0.0632132	0.109544
Cdc123	1507.19	-0.258514	0.185903	0.13527	0.210182
Nudt5	1550.17	-0.473586	0.210862	0.0176182	0.036633
Gm13199	11.7301	0.0928176	0.573891	0.827008	0.8773
Sec61a2	384.855	-0.506235	0.287084	0.0529421	0.0941913
Dhtkd1	8.9616	0.212565	0.591014	0.622117	0.710908
Upf2	454.178	0.0557012	0.358871	0.858986	0.900979
Proser2	56.5995	4.08831	0.442585	1.11943e-20	3.59768e-19
Echdc3	30.6217	-0.93201	0.444502	0.0124958	0.0272268
Usp6nl	265.973	0.182595	0.286912	0.481111	0.583978
Celf2	1579.7	-3.16742	0.616229	1.1449e-08	8.56199e-08
Gata3	918.271	-3.90431	0.743804	2.25918e-08	1.62617e-07
9230102O04Rik	70.4849	-3.98902	1.05734	1.18379e-05	5.40155e-05
Taf3	551.114	0.11052	0.19467	0.540697	0.639436
Atp5c1	7096.79	-0.246759	0.240091	0.262516	0.36076
Kin	592.809	-0.338684	0.228527	0.109127	0.175794
Pfkfb3	302.857	-0.972797	0.488397	0.0144985	0.0309319
Rbm17	1129.95	0.126388	0.195852	0.486402	0.588335
Il15ra	29.2949	-0.0510064	0.494588	0.896674	0.926748
Fbh1	246.628	-0.502517	0.233147	0.0215111	0.0435344
Ankrd16	147.154	-0.171881	0.324542	0.551192	0.648256
Mindy3	513.083	-0.0674931	0.247201	0.766292	0.831792
Pter	25.9274	0.992442	0.960776	0.0788621	0.132903
Rsu1	339.443	0.581146	0.333425	0.0504964	0.0903672
Trdmt1	28.1898	-0.132657	0.399154	0.69653	0.774337
Vim	1124.34	7.14633	0.7435	1.93877e-22	7.42796e-21
St8sia6	39.2502	3.75477	1.71276	0.00116604	0.00339341
Hacd1	1416.84	-2.84859	0.700374	1.12305e-06	6.16628e-06
Stamos	38.7513	-1.1455	0.462082	0.00296118	0.0077341
Stam	367.742	-0.344839	0.250057	0.132898	0.207138
Mrc1	11.2351	0.78739	0.846692	0.130731	0.204435
Cacnb2	146.425	-5.61083	0.659355	7.71548e-18	1.8487e-16
Gm10848	28.8891	-7.91189	1.74752	8.74173e-07	4.8948e-06
Nsun6	129.001	-0.607398	0.34465	0.0467597	0.0845458
Arl5b	327.101	0.416371	0.324356	0.149078	0.227746
Plxdc2	56.6663	4.43977	0.695428	6.30731e-11	6.71528e-10
Nebl	322.763	7.17955	0.703123	4.77421e-25	2.25039e-23
A930004D18Rik	15.9509	-0.655024	0.598577	0.138503	0.214276
Skida1	14.2484	-2.94951	1.03596	0.000129805	0.000473749
Mllt10	789.67	-0.468951	0.23887	0.0351419	0.0665732
Dnajc1	647.088	-0.0496909	0.279771	0.844934	0.890927
Commd3	1490.87	0.053653	0.217168	0.78976	0.849213
Bmi1	563.743	-0.213868	0.330539	0.465022	0.568442
Pip4k2a	134.559	-1.61108	0.621511	0.000702017	0.00216664
Msrb2	185.629	-1.87395	0.52856	1.45909e-05	6.53315e-05
Ptf1a	16.3568	-2.36462	2.19138	0.026055	0.051328
Otud1	226.005	-4.33194	0.772971	5.56565e-09	4.34825e-08
Etl4	325.87	-0.265183	0.354766	0.392561	0.497944
Arhgap21	338.84	0.483215	0.331319	0.100688	0.164086
Gm13375	5.67077	-0.359544	0.778491	0.454107	0.558522
Enkur	10.4726	1.2905	0.911185	0.0241287	0.0480197
Thnsl1	172.775	-0.314845	0.287851	0.225684	0.319923
Gpr158	38.2727	-2.54653	1.90314	0.0122846	0.0268606
Gad2	189.134	-9.70363	1.91062	2.92443e-08	2.06865e-07
Apbb1ip	42.0136	-4.31559	1.34009	8.21062e-05	0.000313414
Pdss1	148.827	-1.30239	0.393061	0.00015091	0.000541874
Abi1	648.147	-0.147839	0.319995	0.604048	0.695122
Acbd5	594.165	-0.675717	0.276772	0.00834866	0.0192248
Mastl	103.566	-0.241211	0.340974	0.421871	0.527508
Yme1l1	960.403	-0.326906	0.302174	0.227993	0.3221
Spopl	284.311	-0.770847	0.253897	0.00124113	0.00358578
Il1rn	234.764	3.11496	0.870505	1.07341e-05	4.94136e-05
Psd4	44.2521	-0.915126	0.495802	0.0224771	0.0451661
Cacna1b	229.713	-2.50266	0.775431	2.87993e-05	0.000121369
Ehmt1	572.346	-0.25181	0.261058	0.289837	0.390813
Arrdc1	282.751	0.727875	0.394537	0.0324796	0.0621733
Zmynd19	563.783	-0.213714	0.268657	0.381525	0.487444
Dph7	100.634	-0.523562	0.394796	0.121639	0.192423
Mrpl41	1035.18	-0.30625	0.265233	0.204884	0.296711
Pnpla7	32.1335	0.189639	0.473676	0.620268	0.709186
Nsmf	329.791	-0.375508	0.396837	0.267497	0.366342
Nrarp	534.338	3.50631	0.381409	7.43949e-21	2.44654e-19
Gm38287	18.559	0.903272	0.815182	0.0823033	0.137822
Tor4a	17.6166	-1.18811	0.650289	0.0126647	0.0275495
Nelfb	527.246	-0.58991	0.188259	0.00116666	0.00339458
Tubb4b	7764.27	-0.556529	0.394847	0.100234	0.163431
Cysrt1	7.21601	1.06174	0.906753	0.0559115	0.0985946
Rnf208	524.403	-3.35785	0.427886	4.75298e-16	9.33493e-15
Ndor1	70.183	0.295454	0.334669	0.317659	0.420824
Tmem203	170.246	0.775075	0.233538	0.000473636	0.00152536
Tprn	174.066	-0.937708	0.493445	0.0190897	0.0392779
Ssna1	1862.56	-0.37327	0.225438	0.074765	0.126796
Anapc2	375.579	0.0324835	0.236233	0.881484	0.916253
Grin1	158.729	-4.30863	0.52939	1.81486e-16	3.72466e-15
Man1b1	265.499	0.214575	0.326801	0.459269	0.562958
Dpp7	66.0831	-0.124438	0.377607	0.702804	0.779995
Uap1l1	116.806	-0.147369	0.38017	0.653026	0.738589
Sapcd2	210.698	-0.312995	0.354292	0.31238	0.415463
Entpd2	34.5622	-0.315965	0.604114	0.469623	0.573081
Npdc1	1509.06	-1.04965	0.36854	0.00129517	0.00372322
Abca2	160.621	-0.942741	0.48731	0.0175477	0.0365268
Paxx	515.615	-0.359609	0.375079	0.267435	0.366289
Clic3	36.9757	6.28882	1.02623	3.01039e-10	2.85877e-09
Ptgds	361.431	0.104522	0.584604	0.807203	0.862899
C8g	14.9741	-0.712591	0.630689	0.11755	0.186981
Fbxw5	274.699	-0.0587048	0.388315	0.860187	0.901369
Traf2	230.568	0.884956	0.294476	0.00111963	0.00327551
Edf1	5393.92	-0.0650275	0.241003	0.769404	0.833861
Phpt1	707.192	0.398612	0.605411	0.363812	0.469323
Ajm1	27.5502	-3.77159	0.8892	1.70396e-06	9.1114e-06
Rabl6	966.085	0.404563	0.204154	0.0354124	0.0670127
Tmem141	208.351	0.0517646	0.332606	0.860598	0.901697
Obp2a	30.6773	-5.44678	2.58494	0.00133782	0.00383308
Bmyc	676.335	-2.92959	0.462389	6.82929e-12	8.1527e-11
Gm13539	11.066	-6.36976	1.79521	4.12341e-05	0.000167775
Kcnt1	49.6716	-8.62581	1.468	5.88077e-10	5.33384e-09
Camsap1	518.423	-0.704301	0.232416	0.00140323	0.00399547
Ubac1	500.481	-0.252522	0.209436	0.192409	0.281845
Nacc2	31.7318	1.22945	0.489526	0.00220587	0.00597464
Tmem250-ps	203.06	-0.124677	0.393095	0.710829	0.786915
Qsox2	258.932	-1.09772	0.22806	4.33794e-07	2.5511e-06
Ccdc187	49.0327	-7.16751	1.0946	1.50661e-11	1.72318e-10
Gpsm1	76.1881	-0.499886	0.479164	0.196586	0.287207
Dnlz	590.771	0.390324	0.290708	0.137361	0.212878
Snapc4	71.8797	0.498544	0.316922	0.0791891	0.133397
Gm13563	4.98653	-0.190135	0.758892	0.685748	0.765264
Entr1	514.022	-0.242896	0.186573	0.161272	0.243222
Pmpca	576.829	-0.054697	0.246882	0.80948	0.864949
Inpp5e	63.2867	-0.0693182	0.373876	0.83046	0.879568
Sec16a	260.093	-0.268686	0.236176	0.215649	0.308907
0610009E02Rik	28.7215	1.20534	0.531825	0.00442995	0.0110607
Notch1	526.082	5.7226	0.393511	2.86374e-48	7.68024e-46
Egfl7	96.7991	-2.81783	0.549579	6.47288e-09	5.01422e-08
Agpat2	131.716	0.545669	0.445245	0.139221	0.215117
Dipk1b	186.414	-1.3577	0.558702	0.00200095	0.00547681
Surf6	200.473	0.376815	0.326015	0.19309	0.282763
Med22	356.425	-0.418346	0.362305	0.185245	0.273256
Rpl7a	11831.6	1.09586	0.360156	0.000632547	0.00197655
Surf1	541.125	-0.36095	0.320796	0.2062	0.298255
Surf2	365.653	0.490592	0.256923	0.0389494	0.0725839
Surf4	924.071	0.665582	0.269721	0.00789151	0.0183158
Rexo4	390.177	-0.17011	0.250653	0.458268	0.561907
Cacfd1	444.446	-0.559872	0.29457	0.036817	0.0692346
Adamtsl2	19.0037	-5.66789	1.95391	0.000231874	0.000800622
Fam163b	45.7891	-9.28681	4.08526	0.000102037	0.000381262
Dbh	22.1888	0	1.93563	1	1
Sardh	27.2841	0.591183	0.92622	0.260499	0.358463
Vav2	79.5866	-0.58667	0.375408	0.0721095	0.122868
Brd3os	50.3627	-1.26654	0.686035	0.0102452	0.0229664
Brd3	1764.7	-1.17551	0.222133	2.97516e-08	2.10261e-07
Wdr5	314.473	0.827869	0.223048	0.000100505	0.00037635
Gm13421	50.0369	-2.39625	0.815158	8.47611e-05	0.000322283
Rxra	42.9826	1.12662	0.501253	0.00560788	0.0135873
Col5a1	24.6858	4.90714	0.814031	6.49834e-10	5.84964e-09
Olfm1	321.968	-6.04327	0.676596	1.64202e-19	4.73869e-18
Gm13373	7.7478	-5.6793	1.95407	0.000228667	0.00079025
Ppp1r26	59.2592	-1.06866	0.419184	0.00293864	0.00769278
Mrps2	145.549	0.32292	0.285798	0.211203	0.303712
Ralgds	287.152	0.705577	0.365372	0.0279382	0.0545199
Gtf3c5	189.371	0.425914	0.263115	0.0776376	0.131081
Tsc1	280.203	0.035907	0.469004	0.92476	0.947043
Spaca9	27.1434	-2.49134	0.781987	3.37143e-05	0.000139735
Gtf3c4	286.02	-0.493854	0.241666	0.0284323	0.0553592
Ddx31	91.6039	0.96022	0.31794	0.000918827	0.0027533
Cfap77	14.1863	-0.380711	0.744986	0.422303	0.527658
Ttf1	202.342	0.225769	0.313691	0.420066	0.525589
Setx	525.422	-0.976127	0.414954	0.00609664	0.0145987
Med27	275.862	-0.313631	0.274366	0.207926	0.300122
Rapgef1	236.168	-0.94551	0.226011	1.14183e-05	5.23157e-05
Trub2	142.133	0.357173	0.268951	0.144988	0.222657
Coq4	188.558	0.42954	0.345278	0.157534	0.238685
Slc27a4	177.574	-0.478823	0.360219	0.128248	0.201342
Urm1	465.512	1.51497	0.348882	1.318e-06	7.16586e-06
Cercam	8.78681	3.59052	1.17002	8.97952e-05	0.00033968
Odf2	526.374	-0.735493	0.278157	0.00434569	0.010887
Gle1	399.417	0.214209	0.239339	0.329228	0.432967
Sptan1	1160.19	-0.0654522	0.239314	0.766463	0.831868
Wdr34	178.251	0.0647072	0.290257	0.805216	0.86113
Set	6631.83	0.479682	0.223951	0.0227194	0.0455883
Pkn3	9.04103	1.51521	0.931115	0.010746	0.0239506
Zdhhc12	391.918	-0.850676	0.381141	0.0106691	0.0237936
Zer1	206.902	-1.53245	0.233758	5.08249e-12	6.15239e-11
Tbc1d13	71.9647	0.00441421	0.301191	0.987008	0.991854
Endog	442.16	0.132744	0.319449	0.641061	0.727171
Spout1	331.889	-0.0623851	0.297065	0.815775	0.869612
Kyat1	129.996	0.203494	0.358451	0.515423	0.616107
1700084E18Rik	19.1135	0.433988	0.671028	0.344546	0.449276
Lrrc8a	208.452	0.972765	0.640393	0.0369916	0.0695101
Dolk	148.511	-0.196794	0.30561	0.472406	0.575783
Nup188	243.376	0.635881	0.328636	0.0308256	0.0593872
Sh3glb2	1482.59	-1.83157	0.357963	1.11256e-08	8.33613e-08
Miga2	130.928	-1.21822	0.26043	6.32271e-07	3.60388e-06
Dolpp1	140.691	-0.349403	0.306269	0.202977	0.294553
Crat	246.456	-1.04429	0.377897	0.00168957	0.00471922
Ptpa	1024.28	0.00876203	0.204932	0.963331	0.974546
Ier5l	343.842	0.731991	0.595128	0.09818	0.160774
Cstad	18.8314	-2.19923	0.860234	0.000349469	0.00116129
Gm14488	8.18133	3.63287	1.14534	6.65764e-05	0.000259093
1700001O22Rik	80.2141	-0.691079	0.488886	0.0796184	0.133989
Ntmt1	691.771	-0.00613238	0.235244	0.977464	0.985063
Asb6	169.423	0.468292	0.312339	0.0946621	0.155734
Prrx2	124.12	-0.306688	0.955628	0.549909	0.647331
Ptges	71.5493	1.39862	0.841767	0.0119313	0.0262061
Tor1b	666.009	-0.625021	0.251083	0.00786231	0.0182616
Tor1a	662.77	-0.0780968	0.188997	0.656945	0.741781
BC005624	861.295	0.123935	0.181168	0.46122	0.564859
Usp20	237.41	-0.908857	0.240019	6.44328e-05	0.000251632
Fnbp1	222.247	-0.561731	0.361266	0.0758232	0.128324
D330023K18Rik	102.819	-0.0703746	0.364776	0.824623	0.875922
Gpr107	327.432	0.152526	0.224084	0.460252	0.563985
Ncs1	84.8881	0.0590163	0.545182	0.886722	0.920021
Ass1	23.7474	1.92781	0.676613	0.000171672	0.000610368
Fubp3	383.838	0.321497	0.289959	0.219038	0.312639
Exosc2	417.542	0.0854987	0.23035	0.687466	0.766782
Abl1	216.334	0.337609	0.301837	0.212773	0.305609
Aif1l	487.959	-2.43093	0.729709	1.93047e-05	8.44683e-05
Nup214	345.482	0.0698953	0.314671	0.80379	0.860019
Plpp7	86.115	-7.60373	1.08272	4.83289e-13	6.71245e-12
Prrc2b	1265.52	-0.521905	0.276008	0.0393168	0.0731546
Pomt1	86.9443	-0.0365263	0.306407	0.894367	0.92493
Uck1	430.635	-0.0742767	0.335168	0.802252	0.858846
Swi5	5296.63	-0.0235056	0.228447	0.911381	0.937045
Golga2	321.214	-0.245356	0.30872	0.374262	0.480334
Dnm1	69.3302	-1.21146	0.737453	0.0176437	0.0366642
Ciz1	305.562	-0.506876	0.293651	0.0572833	0.100626
1110008P14Rik	2750.44	-2.02623	0.261762	1.81504e-16	3.72466e-15
Lcn2	221.023	5.77093	1.44989	1.10582e-05	5.08004e-05
Ptges2	287.78	0.0127717	0.273905	0.959156	0.972093
Slc25a25	374.08	0.871513	0.393947	0.0107504	0.0239506
Naif1	25.48	0.156553	0.452074	0.673303	0.754827
Fam102a	352.653	1.09247	0.30373	9.12877e-05	0.000344907
Dpm2	648.158	0.17829	0.245754	0.428429	0.533522
St6galnac4	61.5005	0.108076	0.49996	0.784566	0.845504
St6galnac6	67.8421	-0.431369	0.572298	0.313411	0.416354
Ak1	103.919	-1.09624	0.686229	0.0245294	0.0487298
Eng	10.3175	4.22592	1.46888	0.000208807	0.000728576
Fpgs	87.4649	1.03874	0.396248	0.00257648	0.00684611
Cdk9	593.916	0.723021	0.260633	0.00302902	0.00790085
Sh2d3c	75.4432	-0.762601	0.39298	0.0248186	0.0492416
Ttc16	10.9795	-0.0162781	0.59355	0.969859	0.979684
Tor2a	614.901	0.265671	0.33181	0.365477	0.471042
Ptrh1	32.7397	2.47713	0.646488	2.47043e-06	1.28457e-05
Stxbp1	768.008	-3.62492	0.49178	3.16203e-14	5.01379e-13
Gm13524	10.6348	-0.0419725	0.708411	0.927003	0.948529
Fam129b	294.506	1.80198	0.602397	0.000130728	0.000476445
Lrsam1	44.7825	-0.29181	0.37014	0.363055	0.468533
Rpl12	17374.2	2.30591	0.332727	5.19416e-14	8.00745e-13
Slc2a8	97.4453	-0.0631594	0.295447	0.812657	0.86718
Garnl3	38.6281	-0.274336	0.494421	0.485446	0.587589
Ralgps1	285.378	-2.48234	0.278363	5.45396e-21	1.82444e-19
Angptl2	65.8617	4.07339	0.867109	3.55424e-07	2.12803e-06
Zbtb34	51.1097	-0.0387493	0.342644	0.897929	0.927562
Zbtb43	248.344	-0.0465609	0.382962	0.887731	0.920577
Lmx1b	79.9898	-7.1083	0.826031	2.08014e-18	5.29568e-17
C130021I20Rik	35.0634	-9.51203	1.53693	5.83138e-11	6.22989e-10
Mvb12b	474.428	-3.14626	0.445153	8.75288e-14	1.31041e-12
Pbx3	298.126	0.868631	0.317251	0.00262608	0.00696363
Mapkap1	455.516	0.546174	0.331697	0.0644978	0.111375
Gapvd1	877.801	0.00334503	0.236628	0.987773	0.992366
Hspa5	6264.56	0.168368	0.31668	0.551157	0.648256
Rabepk	294.811	-0.223852	0.285992	0.38613	0.491993
Fbxw2	1308.13	-1.19477	0.185997	3.17463e-11	3.47756e-10
Gm34653	84.063	-6.54306	0.909282	2.02906e-13	2.93056e-12
Psmd5	590.339	-0.89471	0.15336	2.42207e-09	2.01365e-08
Cutal	67.6781	-4.71484	0.604771	3.11216e-15	5.51992e-14
Phf19	112.624	-3.08839	0.414934	4.8817e-15	8.48434e-14
Traf1	39.3375	7.4448	1.25214	6.2471e-10	5.63979e-09
Cntrl	260.641	-0.1644	0.426372	0.644911	0.730846
Rab14	2723.42	0.0513551	0.189175	0.770759	0.834957
Gsn	965.572	2.30413	0.520145	1.63957e-07	1.03969e-06
Stom	77.9722	3.03665	0.681103	2.49059e-07	1.52825e-06
Ggta1	31.8092	9.73724	1.63639	2.27687e-10	2.19707e-09
Dab2ip	344.418	0.471957	0.404409	0.170003	0.254679
Ttll11	42.5561	-4.02464	0.603464	7.31717e-12	8.68182e-11
Ndufa8	3537.99	-0.585639	0.266285	0.017604	0.0366133
Morn5	17.6835	-1.87886	0.922731	0.00232022	0.00624196
Lhx6	11.9226	-3.45575	1.3812	0.000464453	0.00149918
Rbm18	713.165	-0.44652	0.22196	0.0319821	0.061311
Mrrf	284.722	0.378001	0.279049	0.135767	0.210723
Ptgs1	38.1013	3.3836	1.37347	0.000508057	0.00162535
Pdcl	255.848	-0.192131	0.275719	0.442333	0.546852
Rc3h2	903.971	-0.534451	0.303043	0.0512515	0.0915395
Zbtb6	169.676	-0.492128	0.49337	0.211937	0.304572
Zbtb26	92.4773	-0.877396	0.326642	0.00300495	0.00783999
Rabgap1	656.787	-0.384876	0.264008	0.110907	0.178218
Strbp	1795.2	-2.07011	0.22763	1.48683e-21	5.29236e-20
Gpr21	19.1099	-0.0893685	0.541487	0.82866	0.878411
Dennd1a	201.877	-0.99674	0.257047	3.74249e-05	0.00015364
Lhx2	166.842	-0.68191	0.4859	0.0823954	0.137961
Nek6	104.503	3.48765	0.545559	1.81656e-11	2.04906e-10
Psmb7	3003.21	-0.00986824	0.359908	0.974951	0.983231
Nr6a1	79.0006	0.863071	0.399056	0.01232	0.0269155
Olfml2a	52.4879	9.52801	1.41264	1.51405e-12	1.95445e-11
Wdr38	9.51133	-0.290522	0.587025	0.500263	0.601298
Rpl35	8307.8	1.00657	0.496661	0.0124416	0.0271164
Arpc5l	3876.83	-1.07851	0.217406	2.14729e-07	1.33231e-06
Golga1	427.438	-1.37669	0.412851	0.000114478	0.00042326
Scai	295.112	-1.00086	0.328569	0.000775342	0.00236944
Ppp6c	770.101	-0.476422	0.247908	0.0383943	0.0716782
Lrp1b	25.7659	-7.6369	1.69115	1.01463e-06	5.60861e-06
Gtdc1	161.926	-0.158759	0.282901	0.535269	0.634418
Zeb2	585.848	4.65731	0.860533	1.85755e-08	1.35399e-07
Zeb2os	31.3479	6.76108	1.15496	1.37691e-09	1.18134e-08
Gm13470	15.1699	8.44504	1.70602	9.98851e-08	6.49546e-07
Acvr2a	242.952	-1.57294	0.332511	1.7666e-07	1.11163e-06
Orc4	485.125	-0.14665	0.239392	0.504812	0.605377
Mbd5	210.634	-0.81725	0.350261	0.00880263	0.0201479
Epc2	688.548	-0.205535	0.390744	0.539083	0.638016
Kif5c	472.722	-3.23215	0.348325	1.61657e-21	5.66345e-20
Lypd6b	41.9509	-0.113689	0.617152	0.795238	0.85351
Mmadhc	762.531	-0.206313	0.22062	0.310225	0.413182
Rnd3	291.531	3.78001	0.720523	1.93934e-08	1.40898e-07
Rbm43	158.925	-0.647452	0.345589	0.0347442	0.065908
Nmi	268.814	-0.505384	0.500252	0.203891	0.295576
Tnfaip6	17.8202	3.78936	1.02643	1.33392e-05	6.0195e-05
Rif1	1475.93	-0.496055	0.393997	0.141603	0.218191
Neb	24.1324	-1.11202	0.867327	0.0422188	0.0777451
Arl5a	521.519	-0.257501	0.308551	0.350825	0.455859
A430018G15Rik	89.1744	-0.213336	0.366321	0.502709	0.603356
Cacnb4	83.739	-3.33331	0.689242	6.93403e-08	4.61132e-07
Stam2	398.419	0.251456	0.289361	0.335226	0.439575
Fmnl2	105.334	0.086382	0.344577	0.775843	0.838829
Prpf40a	2426.94	0.184423	0.288891	0.479397	0.582216
Arl6ip6	987.211	-0.569569	0.267629	0.0213768	0.0432907
Rprm	90.1571	-7.01134	1.46266	3.57745e-07	2.13946e-06
Galnt13	191.37	-9.16863	1.49548	9.7888e-11	1.0024e-09
Kcnj3	186.684	-10.7323	1.48262	2.66448e-14	4.26399e-13
Nr4a2	265.086	-0.478961	0.462035	0.204925	0.296742
BB557941	18.162	-1.80639	0.973625	0.00415864	0.0104706
A930012O16Rik	5.96982	-0.176824	0.688871	0.698254	0.775865
Gpd2	435.137	0.413462	0.301873	0.12795	0.200955
Cytip	475.349	9.58051	0.801919	7.27782e-34	7.11991e-32
Acvr1c	100.651	-3.70011	0.741828	6.07224e-08	4.0836e-07
Acvr1	894.612	-1.03899	0.317234	0.000330931	0.0011044
Upp2	383.699	-2.26339	0.265346	1.67322e-19	4.8198e-18
Ccdc148	134.984	1.19176	0.465136	0.00210871	0.00573544
Pkp4	1383.12	1.54949	0.459663	6.24733e-05	0.000244594
Dapl1	74.1097	6.70209	0.729068	1.21396e-20	3.89342e-19
Tanc1	308.771	1.53982	0.341636	5.71671e-07	3.28495e-06
Wdsub1	157.648	0.141404	0.276705	0.57341	0.668119
Baz2b	1384.07	-0.779627	0.24202	0.000659613	0.00205042
2024-03-07	1090.4	0.0695446	0.232335	0.745603	0.815143
Cd302	21.7417	4.64113	0.924334	1.26799e-07	8.15022e-07
Ly75	14.1963	0.183125	0.634696	0.679729	0.760442
Itgb6	22.1537	0.918461	0.671106	0.0536157	0.0951719
Rbms1	888.912	0.584681	0.353552	0.0604068	0.105316
Tank	462.814	-0.258381	0.377329	0.427615	0.532806
Psmd14	1511.07	0.173114	0.175269	0.286854	0.387596
Slc4a10	9.51236	-2.26389	1.86369	0.0185939	0.0383693
Dpp4	7.30739	0.350245	0.689838	0.447472	0.551846
Fap	8.00485	2.39276	1.6422	0.00913342	0.0208009
Ifih1	354.138	-0.473933	0.60595	0.282197	0.382534
Gca	238.453	-2.17638	0.402871	1.08538e-09	9.46364e-09
Kcnh7	221.469	-6.36888	0.542949	3.1948e-32	2.67178e-30
Fign	17.6059	-0.642272	1.19182	0.276134	0.375854
Grb14	159.634	-1.44956	0.527353	0.000641144	0.0019998
Cobll1	438.103	-1.87686	0.3887	4.42396e-08	3.04178e-07
Gm13594	55.9817	-3.1277	0.64441	4.46042e-08	3.06457e-07
Slc38a11	597.963	-12.4417	1.47134	7.88469e-19	2.07523e-17
Scn3a	1199.16	-11.5745	1.35681	6.26563e-19	1.66601e-17
Scn2a	129.498	-8.36183	1.47124	2.03623e-09	1.71394e-08
Csrnp3	46.5558	-1.16974	0.95752	0.0427773	0.0785756
Galnt3	394.052	-0.445474	0.448459	0.22871	0.322888
Ttc21b	167.707	-0.965411	0.339849	0.00159256	0.00446912
Scn1a	18.9402	-5.98664	1.65004	3.37309e-05	0.000139767
Scn9a	468.875	-10.303	1.47372	1.92536e-13	2.79375e-12
B3galt1	16.9996	-2.96578	2.17666	0.0106299	0.0237228
Stk39	301.667	0.38373	0.361738	0.223471	0.317857
Cers6	334.322	-2.40773	0.696748	1.18304e-05	5.39972e-05
Nostrin	214.873	-6.07561	0.875108	1.44448e-12	1.86929e-11
Spc25	1281.9	-2.2252	0.274259	5.98977e-18	1.449e-16
Bbs5	95.6473	-0.27877	0.376976	0.3917	0.497136
Klhl41	548.595	-9.12788	0.98905	3.43756e-21	1.17458e-19
Fastkd1	163.05	-0.383061	0.434003	0.289284	0.390168
Ppig	2477.44	-0.263844	0.217362	0.188773	0.277486
Ccdc173	111.493	-0.654711	0.346076	0.0330102	0.0630673
Phospho2	235.611	-0.243783	0.291093	0.352735	0.457766
Klhl23	187.916	-0.926611	0.291983	0.000593587	0.00186901
Ssb	3802.62	-0.158428	0.235231	0.463736	0.56727
Mettl5	325.014	-0.535375	0.259403	0.0259518	0.0511831
Gm13625	10.4713	-0.998879	0.921773	0.0718962	0.122545
Mettl5os	21.12	-0.987602	0.64443	0.0349674	0.0662588
Ubr3	547.248	-0.68041	0.30727	0.014909	0.0316945
Erich2	33.2931	1.38502	0.85787	0.0135554	0.029192
Gad1	780.617	-5.61965	0.747962	2.48917e-14	3.99991e-13
Gorasp2	901.78	0.467423	0.26367	0.0539694	0.0957342
Tlk1	693.338	-0.216683	0.422105	0.540686	0.639436
Mettl8	98.1695	0.61995	0.346472	0.0433818	0.0794167
Dcaf17	316.666	-0.923399	0.292086	0.000622229	0.00194744
Cybrd1	75.3497	7.75928	0.739632	2.07816e-26	1.09952e-24
Dync1i2	2044.66	-0.47918	0.407725	0.166169	0.249711
Slc25a12	341.625	-1.14469	0.405969	0.0011278	0.00329383
Hat1	1050.6	-0.0868808	0.254949	0.709825	0.785971
Metap1d	168.481	1.07424	0.265023	1.52315e-05	6.80039e-05
Dlx1	2.79726	2.95556	2.77716	0.0222927	0.0448651
Itga6	787.099	-1.4469	0.470991	0.000232216	0.000801445
Pdk1	494.101	0.213818	0.38173	0.515387	0.616107
Rapgef4	615.415	-3.50074	0.481908	5.30212e-14	8.14965e-13
Rapgef4os3	5.05102	-3.38849	2.07668	0.00499389	0.0122543
Map3k20	117.293	0.842659	0.339447	0.00567125	0.0137216
Cdca7	342.168	1.15789	0.417823	0.0012614	0.00363757
Sp3	851.004	-0.402779	0.249918	0.0802918	0.134904
Sp3os	738.567	-0.104982	0.304801	0.701237	0.778569
Ola1	1597.13	0.590261	0.265683	0.0165532	0.0346828
Cir1	580.794	-0.474209	0.282679	0.0656726	0.113077
Scrn3	123.758	-0.329738	0.291919	0.210217	0.302687
Gpr155	78.2272	0.364906	0.342145	0.225812	0.320017
D230022J07Rik	11.3992	-0.475738	0.749645	0.32152	0.424842
Wipf1	71.1444	1.08654	0.728964	0.030537	0.0589187
Chrna1os	65.5924	-2.69834	0.649743	6.66279e-07	3.78523e-06
Chn1os3	5.53411	-0.614829	1.02921	0.263518	0.361817
Chn1	246.516	-4.41576	1.16099	1.40828e-05	6.32934e-05
Atf2	593.649	-0.311601	0.309531	0.260271	0.358275
Atp5g3	5794.42	-0.0610065	0.271298	0.805031	0.86105
Lnpk	611.628	-1.01394	0.320692	0.000514826	0.00164418
Hoxd13	114.324	0	1.33042	1	1
Hoxd11	175.219	-1.79483	2.40424	0.0764306	0.129254
Hoxd10	123.455	-10.8327	1.68353	6.50972e-12	7.80113e-11
Gm14396	8.54954	-7.25403	2.10215	4.51614e-05	0.000181897
Hoxd9	367.748	-6.54271	0.775874	1.12318e-17	2.62724e-16
Hoxd3os1	374.293	-4.26095	0.821006	4.3938e-08	3.02414e-07
Hoxd8	531.985	-5.36376	0.831996	4.83334e-11	5.21016e-10
Hoxd3	28.5308	-5.55136	0.970068	3.90536e-09	3.12168e-08
Hoxd4	188.107	-5.36512	0.656212	1.36794e-16	2.85231e-15
Haglr	28.7372	3.28874	0.992174	3.24233e-05	0.000134567
Mtx2	1354.86	0.151907	0.279653	0.548984	0.646438
Hnrnpa3	7444.74	-0.601089	0.189846	0.00103125	0.00305265
Nfe2l2	376.457	2.95847	0.507285	1.62614e-10	1.606e-09
Agps	339.364	-0.47049	0.246227	0.0395851	0.0735918
Ttc30b	44.3508	-0.736122	0.506861	0.0683839	0.117213
Ttc30a1	42.9792	-1.82712	0.543786	3.28797e-05	0.000136385
Pde11a	242.77	-5.01512	0.545008	1.78861e-20	5.64338e-19
Rbm45	73.1353	-0.234059	0.443781	0.523373	0.623693
Osbpl6	541.657	-3.21073	0.386458	7.72519e-18	1.8487e-16
Prkra	539.168	-0.253887	0.22294	0.216688	0.310138
Fkbp7	55.3513	0.534347	0.450835	0.150978	0.230209
Plekha3	287.489	-0.404945	0.391284	0.226975	0.321051
Ttn	55.1198	-2.00099	1.26152	0.00742639	0.0173815
Ccdc141	376.8	3.19498	0.440073	2.53427e-14	4.06397e-13
Sestd1	364.227	-0.791603	0.345257	0.0102182	0.0229291
Zfp385b	44.4237	-8.76218	1.51408	9.37331e-10	8.25138e-09
Cwc22	248.382	-0.136921	0.395498	0.685242	0.764905
Ube2e3	2250.95	-0.410039	0.231126	0.0564942	0.0994531
Itga4	6.13296	1.29754	1.37532	0.0641557	0.110882
Neurod1	7.78841	0	1.20205	1	1
Itprid2	136.612	1.79202	0.517102	2.37744e-05	0.000102045
Dnajc10	763.058	-0.305508	0.287884	0.23972	0.335268
Nckap1	972.846	-0.42359	0.31006	0.127524	0.200412
Dusp19	160.984	-0.00381983	0.303407	0.988828	0.992996
Nup35	355.391	0.161605	0.292529	0.540068	0.638841
Zc3h15	2203.22	0.318139	0.279323	0.208724	0.301048
Itgav	103.793	3.82256	0.721671	1.59713e-08	1.17407e-07
Fam171b	330.456	-1.01938	0.626645	0.0274555	0.0537157
Ctnnd1	809.771	-0.0936457	0.339876	0.754898	0.823261
Selenoh	3384.53	-0.382942	0.253535	0.100128	0.163309
Tmx2	985.229	-0.342048	0.257265	0.146158	0.22432
Med19	872.464	0.115037	0.194754	0.524353	0.624478
Zdhhc5	350.439	0.279584	0.27919	0.268759	0.36765
Clp1	162.531	1.2304	0.282648	2.80731e-06	1.44691e-05
Ypel4	60.1482	-5.07244	0.750718	6.30571e-12	7.57415e-11
Gm19426	59.2316	0.783772	0.508379	0.0531795	0.0945488
Serping1	211.123	4.98948	0.639487	2.95823e-15	5.2554e-14
Ube2l6	247.488	-1.84518	0.430407	6.59532e-07	3.74964e-06
Timm10	803.515	1.13929	0.266714	5.07446e-06	2.49315e-05
Slc43a1	27.4594	4.17605	1.03153	5.14578e-06	2.51949e-05
Slc43a3	28.3531	0.0803212	0.637131	0.856148	0.89879
Ssrp1	2147.46	0.398004	0.190313	0.0273756	0.0535902
Tnks1bp1	134.062	2.18398	0.313599	4.59191e-14	7.14271e-13
4833423E24Rik	121.753	0.411869	0.975306	0.431174	0.536038
Ptprj	161.829	0.148818	0.241769	0.502462	0.603163
Nup160	162.399	0.19959	0.428023	0.576855	0.671027
Fnbp4	608.202	-0.208336	0.390827	0.533628	0.633101
Mtch2	1565.7	0.136487	0.26482	0.57183	0.666727
C1qtnf4	1128.64	-1.94894	0.398282	2.651e-08	1.88811e-07
Ndufs3	1863.53	0.0990887	0.247299	0.662419	0.746228
Kbtbd4	136.797	0.246196	0.310528	0.375032	0.481124
Ptpmt1	702.185	0.903713	0.27763	0.000469949	0.00151535
Celf1	1537.92	-0.149435	0.22374	0.468787	0.572369
Rapsn	22.516	-2.64973	1.14573	0.000693198	0.00214368
Psmc3	2722.3	-0.144826	0.200142	0.43449	0.539213
Slc39a13	106.863	-0.215345	0.268267	0.377265	0.48347
Spi1	14.2165	1.33809	1.01714	0.0276701	0.0540714
Madd	552.257	-1.7104	0.282248	6.93793e-11	7.30172e-10
Nr1h3	10.5932	0.862143	0.922861	0.113791	0.181894
Acp2	219.232	-1.06215	0.270859	2.71531e-05	0.000114992
Ddb2	84.8155	-0.0256743	0.299526	0.92418	0.946698
Pacsin3	173.294	1.21798	0.344289	8.38394e-05	0.000319559
Arfgap2	738.652	-0.0322278	0.252609	0.88941	0.921643
1110051M20Rik	342.328	-0.682478	0.421675	0.0556652	0.0982383
Lrp4	191.665	-1.38125	0.719529	0.0068318	0.0161404
Ckap5	1346.12	-0.685089	0.468519	0.0739863	0.125598
F2	42.4994	-5.84529	1.13623	8.36924e-08	5.49994e-07
Zfp408	68.9548	-0.099204	0.434631	0.783794	0.8449
Arhgap1	348.503	-0.0960852	0.22773	0.647546	0.733298
Atg13	155.044	-0.313542	0.28957	0.230036	0.324348
Harbi1	89.1537	-0.457582	0.351828	0.138349	0.214131
Ambra1	134.927	-0.053228	0.365717	0.867167	0.9062
Mdk	29.978	0.166235	0.688931	0.715395	0.790623
Dgkz	926.708	-1.48406	0.419583	4.05837e-05	0.000165603
Gm9821	4.73823	-1.33813	1.63644	0.0831032	0.138993
Creb3l1	16.5524	-0.163159	0.751656	0.727287	0.80052
Phf21a	365.719	-0.476102	0.373977	0.141895	0.218532
Large2	365.729	-0.994677	0.418129	0.00546869	0.0132832
Pex16	209.711	0.0336045	0.250804	0.883963	0.918078
1700029I15Rik	11.2056	-0.3689	0.661604	0.417148	0.522822
Mapk8ip1	942.073	-3.20494	0.390489	1.74123e-17	3.98892e-16
Cry2	267.138	-1.53684	0.542444	0.000397736	0.00130166
Slc35c1	95.3644	0.231256	0.383853	0.483562	0.585975
Chst1	13.8566	-0.754897	1.55645	0.273533	0.373098
Syt13	95.3264	-7.54565	1.07715	5.60274e-13	7.69203e-12
Prdm11	9.84204	-1.30474	1.05698	0.0342862	0.0651422
Trp53i11	120.069	0.155362	0.585411	0.717191	0.792154
Tspan18	28.5145	-3.20787	0.964667	2.93111e-05	0.000123325
Cd82	383.546	3.43079	0.409173	7.45294e-18	1.79182e-16
Ext2	297.076	0.721267	0.266156	0.00367216	0.00937631
Accs	34.3338	0.122257	0.494304	0.755573	0.823785
Gm13889	23.1823	-0.122137	0.702782	0.789688	0.849194
Alkbh3	221.964	1.46083	0.303808	1.69281e-07	1.07005e-06
Hsd17b12	1076.78	0.465866	0.202634	0.0154828	0.0327265
Mir670hg	10.2507	-2.0833	1.7628	0.0216566	0.0437776
Ttc17	109.611	0.0532742	0.296446	0.842029	0.888346
2810002D19Rik	95.7664	-0.476511	0.312517	0.0892851	0.147905
Api5	691.634	-0.0696509	0.24361	0.755861	0.823984
B230118H07Rik	78.9185	0.931256	0.629555	0.0433871	0.0794171
Traf6	109.549	0.232986	0.389895	0.485518	0.587631
Commd9	653.591	0.252637	0.226076	0.225004	0.31925
Ldlrad3	185.794	1.82501	0.408979	3.0679e-07	1.85758e-06
Trim44	1068.71	-0.783507	0.293225	0.00370771	0.00945447
Fjx1	177.473	6.46068	0.827766	2.02011e-15	3.64958e-14
Pamr1	38.7448	4.8452	1.33694	2.99012e-05	0.000125469
Cd44	202.382	6.25916	0.593779	2.06011e-26	1.09369e-24
Pdhx	241.053	0.0641224	0.227137	0.759973	0.826987
Apip	490.55	0.403184	0.177341	0.0173238	0.0361125
Ehf	1174.64	1.44167	0.820837	0.00892483	0.0203975
BC016548	8.58109	6.88728	2.61648	0.000328829	0.0010981
Elf5	172.997	3.42077	0.730589	1.63652e-07	1.03817e-06
Cat	465.629	5.52549	0.5693	1.30383e-22	5.04505e-21
Abtb2	86.133	0.476298	0.463867	0.208625	0.30098
Nat10	135.646	1.43846	0.323779	1.04601e-06	5.77384e-06
Caprin1	2337.34	-0.503693	0.286953	0.0540142	0.0958028
Lmo2	123.048	-4.84172	0.629567	7.12172e-15	1.21868e-13
Fbxo3	688.959	-1.22665	0.268998	1.08711e-06	5.98582e-06
Cd59b	16.2332	-2.08173	1.22695	0.00520436	0.0127186
Cd59a	82.2369	-4.79142	1.00354	4.15701e-07	2.45118e-06
D430041D05Rik	41.1955	-8.8937	1.54774	1.12362e-09	9.76965e-09
Gm13883	14.0397	-7.80635	1.56815	1.1274e-07	7.29479e-07
Hipk3	413.289	-0.660526	0.32694	0.0244672	0.0486188
Cstf3	644.684	-0.654771	0.19219	0.000414849	0.00135254
Tcp11l1	245.152	-0.556685	0.479691	0.151268	0.230571
Depdc7	75.3325	0.467337	0.581147	0.279131	0.379204
Qser1	373.29	0.0201699	0.286804	0.938107	0.956493
Prrg4	62.3976	0.756736	0.567933	0.079919	0.134408
Ccdc73	44.2497	-0.191801	0.521619	0.635993	0.722741
Eif3m	2297.79	1.04399	0.258102	1.68896e-05	7.47634e-05
Rcn1	295.556	1.49278	0.382157	9.26613e-06	4.31541e-05
Pax6	23.3679	3.49995	0.767147	3.1537e-07	1.90508e-06
Elp4	182.239	0.306229	0.248721	0.179055	0.265719
Immp1l	1009.18	0.427692	0.260634	0.0740298	0.125658
Dnajc24	232.545	0.66273	0.264323	0.00711201	0.0167364
BB218582	16.2584	2.15477	0.756162	0.000132293	0.000481361
Mpped2	85.4745	5.89958	1.15814	1.06914e-07	6.93513e-07
Arl14ep	207.236	0.0674367	0.342358	0.823198	0.875067
Kcna4	103.979	-6.7165	1.03771	2.91258e-11	3.20858e-10
Mettl15	184.67	-2.49097	0.456008	6.88443e-10	6.18644e-09
Kif18a	577.843	-2.95731	0.49887	9.15494e-11	9.4121e-10
Bdnf	1518.26	-7.99887	0.601577	4.89515e-41	8.18754e-39
Lin7c	1285.11	-0.779189	0.253977	0.00110333	0.00323328
Lgr4	301.076	-0.212553	0.30708	0.439492	0.544221
Ccdc34	3336.34	-0.46804	0.21589	0.0215268	0.0435605
Fibin	189.328	10.0387	1.07903	1.1752e-21	4.20236e-20
Lpcat4	177.679	1.21996	0.688224	0.0132571	0.0286567
Nop10	2791.83	0.804315	0.466646	0.0361924	0.0682887
Slc12a6	248.636	-1.27823	0.329091	1.85704e-05	8.15794e-05
Emc4	1108.16	0.368369	0.273648	0.138992	0.214806
Katnbl1	375.324	0.701141	0.298217	0.0102077	0.0229087
Emc7	1453.64	0.240745	0.237333	0.269126	0.368087
Aven	174.845	1.12481	0.535288	0.0079846	0.018496
Ryr3	10.4636	-0.413576	0.984156	0.431055	0.536019
Fmn1	68.8147	0.751048	0.739461	0.125896	0.19835
Scg5	1218.12	-10.208	1.08546	4.22322e-22	1.56038e-20
Arhgap11a	494.467	-1.40238	0.441201	0.000183246	0.000647053
Gjd2	6.63254	-3.02662	2.29065	0.0117098	0.0257668
A530058N18Rik	15.7015	-2.32529	2.29878	0.0315118	0.0605742
Aqr	479.354	0.0942065	0.357305	0.762957	0.829394
Zfp770	126.153	-0.468939	0.342988	0.12123	0.191796
Dph6	371.724	-0.323657	0.265853	0.181462	0.268747
BC052040	170.465	-1.25347	0.262851	3.69982e-07	2.20686e-06
Meis2	615.455	-0.000813758	0.539079	0.998424	0.999773
2700033N17Rik	67.2919	-0.521993	0.79891	0.289956	0.390905
Spred1	291.376	0.975655	0.420436	0.00661653	0.0156902
Fam98b	459.11	-0.22086	0.393725	0.511661	0.612222
Gm13986	13.5464	-0.768897	0.954538	0.158715	0.240227
Thbs1	1979.29	-2.38516	0.482236	1.16751e-08	8.71015e-08
Fsip1	25.3873	-0.820858	0.656956	0.0792604	0.133488
Eif2ak4	100.424	-0.254306	0.364109	0.42199	0.52753
Srp14	2652.97	-0.246812	0.246268	0.273691	0.373248
Bmf	43.7777	-0.662112	0.477661	0.0879507	0.145975
Bub1b	398.308	-0.401034	0.411716	0.249332	0.34585
Pak6	140.855	-3.0632	0.381652	4.93608e-17	1.08778e-15
Inafm2	146.903	-0.642508	0.407484	0.0644545	0.111325
Ccdc9b	36.4015	-2.26726	0.684626	2.20057e-05	9.51622e-05
Disp2	308.594	-10.8821	1.42515	1.26305e-15	2.35573e-14
Knstrn	968.096	-0.704171	0.281702	0.00683531	0.0161463
Ivd	258.313	0.0417807	0.384638	0.899527	0.928661
Bahd1	88.9479	0.213077	0.381653	0.516779	0.617397
Chst14	9.41089	1.34404	0.93532	0.0212398	0.043058
Ccdc32	196.451	0.308763	0.311411	0.267107	0.366034
Rpusd2	11.1597	0.277708	0.663648	0.539597	0.638478
Knl1	650.153	-1.13437	0.58594	0.0113221	0.0250305
Rad51	483.164	-0.494262	0.369166	0.123687	0.195285
Rmdn3	298.424	-0.721127	0.286632	0.00637134	0.0151817
Gchfr	40.1443	-1.17791	0.504592	0.00399063	0.0100885
Dnajc17	239.025	-0.109179	0.334619	0.712326	0.788179
Gm14137	15.4975	6.69684	1.30791	7.99209e-08	5.26098e-07
Zfyve19	289.09	0.193279	0.2517	0.40098	0.506435
Ppp1r14d	31.7164	0.0614047	0.473549	0.872471	0.910274
Spint1	856.891	0.510707	0.374571	0.11592	0.184804
Rhov	667.902	6.7238	0.503734	3.88877e-41	6.57497e-39
Vps18	116.359	0.146292	0.371689	0.64972	0.735492
Gm14207	487.05	-3.02704	0.888177	1.88114e-05	8.26117e-05
Dll4	84.1322	-0.338043	0.557492	0.421976	0.52753
Chac1	158.946	0.766196	0.587092	0.0817758	0.137057
Ino80	308.042	0.317961	0.384742	0.336238	0.440548
Exd1	10.3645	-0.245748	0.706019	0.594276	0.686439
Chp1	803.14	0.0859427	0.342768	0.77602	0.838846
Oip5os1	1435.08	-1.22001	0.282901	3.46223e-06	1.75252e-05
Oip5	64.7213	-0.0876852	0.456	0.814345	0.868564
Nusap1	1576.72	-1.21792	0.356618	0.0001313	0.000478195
Ndufaf1	153.415	0.041647	0.229985	0.844599	0.890814
Rtf1	1462.46	-0.00767674	0.170019	0.961486	0.973712
Itpka	31.7997	-0.460805	0.462744	0.222931	0.317294
Ltk	43.9071	-1.78223	0.633239	0.000246555	0.00084699
Rpap1	138.388	0.0749032	0.370933	0.815921	0.869648
Tyro3	51.3352	3.74475	0.829605	5.40543e-07	3.12338e-06
Mga	775.202	-0.197277	0.25804	0.4021	0.507684
Mapkbp1	76.288	-0.789337	0.344101	0.0102302	0.0229428
Jmjd7	94.2241	1.11133	0.340117	0.000287723	0.000970829
Pla2g4b	9.72832	-0.270191	0.637993	0.54463	0.643014
Ehd4	403.283	0.267383	0.250449	0.243125	0.338993
Vps39	161.945	-0.817989	0.301418	0.00309324	0.0080474
Tmem87a	181.721	0.168811	0.387267	0.611596	0.701835
Ganc	320.359	-0.449482	0.337998	0.132572	0.206877
Capn3	12.1618	7.9976	2.04479	8.94879e-06	4.18265e-05
Zfp106	1031.9	0.320562	0.335452	0.279256	0.379341
Snap23	135.206	2.98619	0.396525	1.8716e-15	3.40898e-14
Lrrc57	149.564	-0.0447569	0.33557	0.880193	0.915629
Haus2	247.421	0.115885	0.23549	0.592886	0.685244
Stard9	40.3272	-0.724408	0.537519	0.0832675	0.139242
Cdan1	106.615	-0.60385	0.312269	0.0323078	0.0618672
Ttbk2	338.586	-1.86923	0.3881	4.80196e-08	3.28472e-07
AV039307	7.20858	-0.304467	0.665026	0.502211	0.602956
Ubr1	312.166	-1.6444	0.364487	4.07644e-07	2.40824e-06
Tmem62	82.4079	0.0670139	0.32402	0.816242	0.869811
Ccndbp1	477.863	0.0325154	0.212534	0.869073	0.907825
Tgm5	29.4072	3.00219	0.984672	6.69798e-05	0.000260402
Lcmt2	116.233	-1.12824	0.35861	0.000417113	0.00135907
Adal	73.5365	-0.829675	0.298103	0.00246733	0.00658985
Zscan29	124.457	-0.448857	0.382491	0.173296	0.258456
Tubgcp4	321.512	-0.76614	0.242841	0.000844878	0.00255633
Trp53bp1	468.635	-1.40734	0.208861	2.17148e-12	2.75509e-11
Map1a	251.857	-3.42127	0.476995	8.51736e-14	1.27637e-12
Ppip5k1	242.592	-1.1545	0.249217	9.20543e-07	5.1286e-06
Ckmt1	526.954	-0.281772	0.412022	0.418204	0.52368
Catsper2	23.0578	0.218423	0.443957	0.551586	0.648471
Pdia3	3466.78	-0.439769	0.227309	0.0384852	0.0718308
Ell3	15.4149	-0.99971	0.869909	0.0646123	0.111523
Serf2	8658.2	0.606869	0.312896	0.0317596	0.0609676
Hypk	1149.56	0.109891	0.466465	0.771818	0.835701
Mfap1b	406.908	-0.152831	0.22461	0.460353	0.564026
Mfap1a	417.687	-0.530388	0.20672	0.00711059	0.0167355
Wdr76	557.288	-1.00688	0.275367	8.79567e-05	0.000333455
Frmd5	216.585	-5.0845	0.389527	3.16734e-39	4.7373e-37
Casc4	730.905	-0.601643	0.291365	0.023913	0.0476636
Ctdspl2	783.413	-0.530699	0.299732	0.0507149	0.0906956
Eif3j1	1153.56	0.772973	0.404705	0.0260526	0.051328
Spg11	135.978	-0.155788	0.327275	0.591775	0.684238
B2m	6057.9	-0.484336	0.536073	0.242067	0.337791
Sord	695.472	-0.0453742	0.482733	0.906687	0.93376
Duox2	6.56659	-0.4981	0.703756	0.289186	0.390071
Duoxa1	7.1544	3.44813	1.88288	0.002955	0.00772522
Shf	124.544	1.94972	0.672417	0.000139787	0.000505424
Gatm	95.0719	-1.10011	0.521272	0.00828498	0.0191121
AA467197	26.7055	0.0208556	0.601706	0.961607	0.973712
Slc30a4	185.052	-0.620162	0.41344	0.0771801	0.13038
Bloc1s6os	11.6618	-0.977431	0.616774	0.0325463	0.0622652
Bloc1s6	200.788	-0.444667	0.240318	0.046423	0.0840053
Sqor	347.431	-5.14721	0.60438	8.05763e-18	1.91646e-16
Sema6d	44.0485	-6.70642	1.12037	6.3474e-10	5.7237e-09
Slc24a5	913.454	-1.93625	0.612747	5.6384e-05	0.000223055
Myef2	1542.68	-1.7234	0.394054	6.15447e-07	3.51377e-06
Dut	6464.63	0.059029	0.2523	0.798663	0.856123
Fbn1	307.811	7.59443	0.69136	1.05211e-28	7.08467e-27
Cep152	88.4979	-0.355397	0.387108	0.284799	0.38539
Shc4	13.2879	-0.319274	0.688073	0.487318	0.589083
Eid1	2927.03	-1.2649	0.338092	3.40504e-05	0.000141016
Secisbp2l	539.143	-1.37545	0.28413	1.84972e-07	1.16065e-06
Cops2	867.47	0.0328044	0.216994	0.870473	0.908983
Galk2	329.121	-1.40472	0.290808	1.79137e-07	1.12676e-06
Dtwd1	102.114	0.0716706	0.276885	0.775797	0.838829
Slc27a2	24.45	0.484859	0.569179	0.256826	0.35438
Hdc	24.6429	1.20084	0.724995	0.0175426	0.0365246
Gabpb1	366.513	0.240859	0.192291	0.177114	0.263209
Gm27003	16.5324	-0.333372	0.466922	0.379878	0.486167
Usp8	489.972	-0.183108	0.294008	0.489299	0.590966
Usp50	151.67	-0.185444	0.583696	0.665275	0.748578
Trpm7	739.48	-0.362937	0.337268	0.222835	0.317243
Sppl2a	920.055	0.260566	0.450172	0.481732	0.584413
Ap4e1	75.1575	-0.0785741	0.409351	0.820637	0.873358
Blvra	563.994	-0.505169	0.187078	0.00496169	0.0121849
Ncaph	372.817	-0.569374	0.311884	0.0429589	0.0788466
Itpripl1	75.1164	2.45096	0.57483	3.52623e-07	2.11451e-06
1810024B03Rik	45.7528	0.956552	0.592266	0.0322368	0.0617617
Snrnp200	947.799	-0.0951124	0.322052	0.740188	0.810647
Ciao1	239.551	0.34081	0.277932	0.176461	0.262313
Tmem127	224.017	-0.248754	0.352121	0.419765	0.525297
Stard7	737.256	-0.864645	0.273594	0.000698924	0.00215752
Dusp2	28.2035	0.518258	0.567659	0.225466	0.319758
Fahd2a	167.144	-1.31589	0.323474	7.80928e-06	3.69016e-05
Kcnip3	757.6	-5.09525	0.271175	4.80131e-79	7.46844e-76
Prom2	581.89	-3.21649	0.273045	5.37554e-33	4.86143e-31
Zfp661	24.7315	0.392742	0.533956	0.34051	0.44502
Mrps5	1281.47	0.0210323	0.312194	0.940025	0.957841
Mal	137.034	7.12668	1.16524	2.47094e-10	2.37256e-09
Mall	64.6812	10.5346	1.73751	7.82452e-11	8.15207e-10
Nphp1	315.546	-0.520487	0.278129	0.0411383	0.0760166
Mtln	553.499	0.684676	0.39403	0.043736	0.0799428
Bub1	345.398	-0.295772	0.416868	0.399484	0.505078
Bcl2l11	497.706	0.53439	0.373579	0.0995123	0.162664
Morrbid	302.624	8.91966	0.820584	2.23604e-28	1.4553e-26
Anapc1	424.45	0.28189	0.288027	0.278094	0.377993
Mertk	7.02218	5.09295	1.94065	0.000449506	0.00145547
Tmem87b	378.78	-0.00781269	0.3359	0.979029	0.986193
Fbln7	57.5177	8.15722	1.34737	2.43123e-10	2.33732e-09
Zc3h8	206.761	-0.131168	0.234658	0.543516	0.641992
Gm10762	114.332	-0.720085	0.348159	0.0199449	0.0407784
Zc3h6	217.878	-1.36591	0.35233	1.50383e-05	6.72379e-05
Ttl	228.886	-0.418076	0.310462	0.132898	0.207138
Polr1b	89.0263	1.24368	0.38926	0.000264976	0.000904277
Chchd5	405.186	0.546561	0.29991	0.0444898	0.0810634
Slc20a1	386.687	0.255975	0.203829	0.175269	0.260918
Ckap2l	938.454	-1.70801	0.401638	1.11593e-06	6.13149e-06
Gm14023	23.1909	-1.0006	0.541352	0.0185144	0.0382205
Il1a	11.5616	4.66151	1.82152	0.000514719	0.00164418
Il1b	232.099	2.62322	0.757308	1.1766e-05	5.37188e-05
Sirpa	92.1094	-1.52146	0.639186	0.00156984	0.00441253
Pdyn	39.0212	-11.8792	3.48697	2.38376e-06	1.24428e-05
Stk35	176.907	-0.056885	0.330266	0.846079	0.89159
Snrpb	5031.08	0.548064	0.259076	0.0226043	0.0453982
Nop56	2080.91	0.312821	0.263759	0.193188	0.28288
Idh3b	1252.99	-0.0964737	0.245754	0.669021	0.751326
Ebf4	24.9286	-0.509854	0.646657	0.262069	0.360241
Cpxm1	14.8688	1.76267	0.786753	0.00149645	0.00422991
Pced1a	54.2367	0.0227846	0.411756	0.947807	0.963289
Vps16	232.23	0.0284221	0.236369	0.896273	0.926409
Ptpra	1047.75	-0.643221	0.234383	0.00371351	0.00946479
Mrps26	1122.48	0.250454	0.307355	0.362569	0.468108
Ubox5	29.0236	-0.0377455	0.396484	0.911226	0.937029
Fastkd5	37.2105	0.2031	0.404014	0.553891	0.650503
Lzts3	50.5826	-0.250452	0.553951	0.549728	0.647167
Ddrgk1	1459.11	0.265466	0.211615	0.175116	0.260787
Itpa	1283.49	-0.142213	0.249519	0.5338	0.633208
Slc4a11	4.46703	0.387013	0.879529	0.440489	0.545178
4930402H24Rik	267.155	-0.322318	0.339776	0.281731	0.381968
A730017L22Rik	33.3109	0.130298	0.417766	0.710974	0.787019
Atrn	277.506	-0.91463	0.275992	0.00037479	0.00123566
Gfra4	119.206	-3.94083	0.994861	5.83808e-06	2.82637e-05
Adam33	6.12208	-0.449445	1.22684	0.442638	0.547142
1700037H04Rik	359.09	-0.505033	0.332244	0.0872198	0.144938
Spef1	174.621	-1.08511	0.298779	8.12839e-05	0.000310427
Cenpb	1231.98	-0.109543	0.457309	0.769671	0.833953
Cdc25b	892.833	-1.98034	0.431822	1.16519e-07	7.52991e-07
Ap5s1	162.881	-0.965076	0.446111	0.00995464	0.0224295
Mavs	102.107	-0.47166	0.326214	0.104476	0.169354
Pank2	455.075	0.253496	0.23045	0.231793	0.326263
Rnf24	74.4211	0.351467	0.561427	0.405645	0.511329
Smox	384.199	-0.448881	0.381277	0.172224	0.257121
Prnp	932.295	-2.53195	0.467336	9.13704e-10	8.05707e-09
Rassf2	12.95	-2.63549	1.08205	0.000468162	0.00151053
Slc23a2	137.347	-0.780599	0.349229	0.0120363	0.0264031
Tmem230	487.045	-0.779425	0.245608	0.000776548	0.00237219
Pcna	4426.01	-0.384043	0.296837	0.150986	0.230209
AV099323	50.8511	0.059948	0.385086	0.85636	0.898953
Cds2	284.857	-0.68445	0.313723	0.0160638	0.0338168
Prokr2	11.4665	-4.26507	1.97385	0.00131731	0.0037785
Gpcpd1	331.467	-1.07863	0.355248	0.000672372	0.00208591
Shld1	86.4094	-1.35074	0.385663	6.70321e-05	0.000260541
Chgb	2004.8	-12.6489	1.33224	6.10393e-23	2.48551e-21
Trmt6	547.773	0.520389	0.240186	0.0205499	0.0418286
Mcm8	101.348	-0.100796	0.340514	0.737224	0.80814
Crls1	405.27	0.320627	0.477355	0.404982	0.510535
Fermt1	60.6994	8.64516	2.53137	2.92948e-05	0.00012329
Bmp2	217.397	6.88521	1.12553	2.66796e-10	2.55228e-09
Tmx4	873.229	-1.38197	0.325728	3.04344e-06	1.55529e-05
Plcb1	204.891	-2.92941	0.341528	3.26641e-19	9.0247e-18
Plcb4	1820.85	-2.85187	0.47067	3.26484e-11	3.57135e-10
Pak7	55.4975	-4.37515	1.97262	0.00115198	0.00335687
Ankef1	6.29559	-1.69024	1.38473	0.0240413	0.047858
Snap25	3573.49	-12.4435	1.10925	1.08089e-30	8.04463e-29
Mkks	91.1129	0.569845	0.401464	0.0965654	0.158547
Slx4ip	213.118	-0.791086	0.304659	0.00453846	0.0112773
Jag1	272.74	5.8967	0.666287	3.58068e-19	9.80588e-18
Btbd3	879.285	-0.884488	0.382353	0.00814993	0.0188397
Tasp1	142.219	-0.210857	0.267103	0.385439	0.491368
Esf1	900.592	0.517703	0.23326	0.0180668	0.0374106
Ndufaf5	190.864	0.207793	0.334052	0.4817	0.584413
Macrod2	698.193	-1.48615	0.271074	4.3837e-09	3.48078e-08
Flrt3	151.493	0.189254	0.55739	0.651872	0.737445
Kif16b	176.358	0.410219	0.394917	0.224249	0.31861
Snrpb2	1099.16	1.44189	0.399546	3.48335e-05	0.000143761
Pcsk2os1	72.7542	-6.96855	1.46801	4.48915e-07	2.63008e-06
Pcsk2	107.604	-2.93567	1.43115	0.00155903	0.00438451
Bfsp1	31.7197	-0.794898	0.66642	0.0908474	0.150173
Dstn	8315.15	0.59679	0.337005	0.0466086	0.084302
Rrbp1	1903.52	2.5224	0.309107	4.13796e-18	1.00887e-16
Snx5	660.846	1.77621	0.264174	7.21525e-13	9.74246e-12
Mgme1	115.603	0.970772	0.358036	0.00231272	0.00622501
Ovol2	90.1841	0.0562763	0.415925	0.872468	0.910274
Kat14	124.431	0.936991	0.338439	0.00209746	0.00570908
Dzank1	20.3445	-0.15426	0.637698	0.728242	0.801231
Polr3f	224.4	0.765415	0.310129	0.00675737	0.015984
Rbbp9	79.0607	0.744667	0.391521	0.0278853	0.0544372
Sec23b	414.093	0.873051	0.221108	3.56742e-05	0.000147114
Smim26	783.132	0.747517	0.39609	0.0286506	0.0557075
Dtd1	846.594	0.731965	0.319014	0.0112533	0.0249103
Slc24a3	15.2521	0.0594938	0.580162	0.889104	0.921483
Rin2	241.312	1.0027	0.42427	0.00559121	0.0135514
Naa20	1198.9	0.680189	0.238923	0.00259006	0.00687749
Crnkl1	333.782	1.03063	0.427697	0.00465812	0.0115433
Cfap61	11.404	-0.65655	0.803528	0.191164	0.28034
Insm1	2650.61	-13.3686	1.49038	5.55191e-21	1.84925e-19
Ralgapa2	357.629	-2.69937	0.372335	7.24157e-15	1.23783e-13
Kiz	288.935	-0.598611	0.263349	0.0143878	0.0307209
Xrn2	1250.87	1.12717	0.358084	0.000415898	0.00135547
AI646519	12.4557	2.24273	3.30537	0.0547851	0.096916
Pax1	19.8229	2.5521	3.48226	0.039899	0.0740607
9030622O22Rik	411.4	-9.54816	1.39086	6.55565e-13	8.90595e-12
Foxa2	1962.56	-3.75249	0.382716	3.51031e-23	1.4522e-21
Thbd	7.29863	-1.63151	1.26941	0.021428	0.0433774
Nxt1	690.257	1.05421	0.238281	3.08803e-06	1.57593e-05
Gzf1	238.918	-0.365341	0.437294	0.314644	0.417673
Napb	185.821	-1.81269	0.398713	2.12336e-07	1.31904e-06
Cst3	5015.44	3.53735	0.52738	2.66195e-12	3.33925e-11
Syndig1	7.29866	2.85255	2.95057	0.028331	0.0551758
Zfp120	137.538	0.0500835	0.334979	0.865865	0.905265
Zfp937	37.0296	-0.973445	0.407599	0.00559133	0.0135514
3300002I08Rik	13.5865	-0.445415	0.680276	0.334943	0.439258
Gm10130	36.8699	0.695458	0.422244	0.051496	0.091955
Zfp442	52.1545	-0.118221	0.351207	0.701111	0.778484
Apmap	323.887	1.06773	0.246994	4.75582e-06	2.34996e-05
Acss1	23.8268	9.07667	1.67809	6.94632e-09	5.36495e-08
Entpd6	99.6647	-0.0497895	0.369379	0.876637	0.913029
Pygb	358.883	0.879826	0.264581	0.000384883	0.00126465
Abhd12	758.172	2.1539	0.266362	8.34893e-18	1.97969e-16
Gins1	157.421	0.569975	0.276764	0.0252047	0.049893
Ninl	65.6787	2.65971	0.425156	6.52987e-12	7.81925e-11
Nanp	188.98	-0.0312341	0.250568	0.892007	0.923349
Nsfl1c	910.43	1.23643	0.203658	2.7199e-10	2.59718e-09
Gm14167	31.2316	-0.105658	0.412221	0.761616	0.828301
Fkbp1a	3753.62	0.718754	0.355069	0.0221416	0.0445841
Sdcbp2	40.0058	1.43286	0.885636	0.0124397	0.027116
Snph	36.0193	-1.7033	1.02896	0.00790191	0.0183324
Psmf1	351.829	1.09945	0.274296	1.7394e-05	7.68431e-05
Fam110a	467.693	0.768907	0.266305	0.00199496	0.00546428
Slc52a3	9.71607	0.0674802	0.633021	0.878648	0.914389
Srxn1	195.216	1.38305	0.390225	5.24596e-05	0.000208538
Csnk2a1	2124.86	0.605563	0.267922	0.0147356	0.0313645
Tbc1d20	420.479	0.73426	0.276887	0.00425928	0.0106929
Rbck1	459.767	0.951295	0.307934	0.000747467	0.00229236
Trib3	128.691	1.50679	0.400893	1.61564e-05	7.1783e-05
Sox12	350.851	0.268581	0.285759	0.298	0.399366
Zcchc3	274.525	3.49549	0.425092	3.30837e-17	7.40457e-16
H13	643.286	1.22631	0.196851	1.02936e-10	1.0472e-09
Mcts2	282.336	5.99822	0.397991	1.0123e-51	3.28047e-49
Id1	2528.28	3.23842	1.81573	0.00335485	0.00865993
Cox4i2	235.005	8.72773	0.69537	5.95372e-37	7.12385e-35
Bcl2l1	394.901	0.596313	0.31068	0.0337074	0.0642153
Tpx2	1137.33	0.0405944	0.375185	0.900494	0.929351
Mylk2	4.38678	5.09977	3.09041	0.0034709	0.00891935
Foxs1	36.1095	7.55388	1.25869	4.27274e-10	3.95845e-09
Pdrg1	600.018	2.20951	0.460682	2.8132e-08	1.99541e-07
Hck	9.16369	2.62841	1.27621	0.00151529	0.00427773
Tm9sf4	515.293	1.12944	0.224508	1.33319e-07	8.5552e-07
Plagl2	139.621	1.29988	0.406615	0.000227082	0.000785678
Pofut1	97.1319	0.803049	0.301856	0.00370793	0.00945447
Kif3b	235.675	-0.152907	0.336778	0.6073	0.697883
2500004C02Rik	54.1991	-0.861574	0.516463	0.0358558	0.0677277
Asxl1	376.098	-0.00976323	0.245517	0.965517	0.976186
Nol4l	375.087	-2.322	0.263519	1.33986e-20	4.26207e-19
Commd7	573.711	1.64313	0.219754	4.85952e-15	8.45524e-14
Dnmt3bos	21.116	-2.38454	1.001	0.000571752	0.00180544
Dnmt3b	69.0744	0.426483	0.487179	0.274907	0.37461
Mapre1	2101.2	0.919073	0.202475	2.38183e-06	1.24368e-05
Cdk5rap1	90.099	0.480324	0.527685	0.241721	0.337489
Snta1	198.369	0.827315	0.465694	0.0310939	0.0598621
Cbfa2t2	514.364	-1.93437	0.367662	3.84063e-09	3.07309e-08
Necab3	13.6097	-0.561193	0.584933	0.197029	0.287693
1700003F12Rik	108.302	0.185853	0.537839	0.65186	0.737445
E2f1	567.189	-0.415157	0.283165	0.106386	0.171823
Pxmp4	252.427	-0.0496898	0.286641	0.848186	0.892782
Zfp341	31.6687	0.267944	0.369051	0.402545	0.508081
Chmp4b	1933.77	0.532196	0.326863	0.0681276	0.116787
Raly	3300.09	1.23291	0.241658	7.13674e-08	4.72995e-07
Eif2s2	4771.79	1.25675	0.294369	3.81748e-06	1.92109e-05
Ahcy	63.8857	1.01808	0.70194	0.0378384	0.070785
Itch	496.346	0.916823	0.30688	0.00111345	0.00325987
Dynlrb1	3621.22	0.0543181	0.377436	0.867728	0.906665
Map1lc3a	4179.19	-0.405968	0.281495	0.112334	0.179991
Pigu	281.362	0.831052	0.266717	0.000861785	0.0026009
Trp53inp2	743.558	-1.86616	0.385329	4.22601e-08	2.9164e-07
Ncoa6	348.12	0.151422	0.303826	0.578676	0.672492
Ggt7	159.735	-2.87809	0.487757	9.07448e-11	9.34592e-10
Acss2	132.373	-0.684412	0.443727	0.064077	0.110759
Gss	307.851	1.04814	0.27444	4.2424e-05	0.000171851
Myh7b	89.4691	-3.15572	0.73012	5.44881e-07	3.14728e-06
Trpc4ap	589.978	0.724703	0.207106	0.000267396	0.000911137
Edem2	277.656	0.746057	0.29311	0.00564645	0.0136659
Procr	6.89432	3.16592	1.69803	0.00268524	0.00710234
Mmp24	49.1734	-4.59452	1.04889	1.93624e-06	1.02478e-05
BC029722	246.424	0.783479	0.446483	0.0354059	0.0670127
Eif6	2144.2	1.60558	0.263335	7.77756e-11	8.10858e-10
Uqcc1	254.234	1.02185	0.225056	1.92594e-06	1.02106e-05
Cep250	176.225	-0.0193944	0.301026	0.942936	0.959969
6430550D23Rik	7.1002	-0.161392	0.639091	0.716484	0.791542
Ergic3	1334.12	1.63536	0.293198	1.58761e-09	1.35168e-08
Spag4	17.9501	-0.0159862	0.51329	0.968216	0.978469
Cpne1	226.151	1.25118	0.470061	0.00137319	0.0039171
Nfs1	346.764	0.878505	0.291991	0.00112084	0.00327718
Romo1	3466.13	0.323926	0.407773	0.348422	0.453342
Rbm39	6376.2	0.722383	0.263512	0.00334197	0.00862953
Phf20	668.787	0.497685	0.239688	0.0261894	0.0515797
Scand1	3013.45	0.7442	0.24158	0.00112048	0.00327675
Cnbd2	16.6458	0.592346	0.566123	0.166611	0.250327
2900097C17Rik	966.967	0.194281	0.30514	0.477506	0.5806
Epb41l1	47.3138	0.471843	0.596692	0.280785	0.380952
Aar2	165.097	1.61792	0.25472	1.47394e-11	1.68954e-10
Dlgap4	591.288	1.25287	0.335286	3.57846e-05	0.000147491
Myl9	15.5789	1.58125	1.27333	0.0248906	0.0493718
Tgif2	67.684	2.32708	0.7244	3.13759e-05	0.000130775
5430405H02Rik	169.457	-0.348907	0.334436	0.237871	0.333205
Rab5if	1619.25	1.47996	0.219965	1.86601e-12	2.38895e-11
Ndrg3	427.103	-0.0730025	0.37658	0.822569	0.874577
Dsn1	111.415	0.639281	0.388992	0.056892	0.100097
Soga1	61.375	0.566563	0.522167	0.165836	0.249259
Samhd1	301.27	2.00764	0.370595	1.34477e-09	1.15632e-08
Rbl1	176.866	0.937116	0.312942	0.00104562	0.00308862
Rpn2	1982.4	1.54714	0.230359	1.63546e-12	2.10593e-11
Manbal	781.088	1.0033	0.260827	4.18668e-05	0.000169947
Src	155.314	0.999525	0.306829	0.000383295	0.00126103
Gm14286	27.9751	0.690979	0.673819	0.140558	0.216881
Blcap	341.69	-0.917411	0.342007	0.00280783	0.00739641
Nnat	1740.59	-3.14338	1.64834	0.00238392	0.00639674
Ctnnbl1	490.125	0.336578	0.254578	0.14875	0.227401
Vstm2l	20.5419	-7.3582	1.56041	4.60524e-07	2.691e-06
Tti1	80.6496	0.561248	0.341416	0.0636047	0.110101
Rprd1b	428.717	0.631696	0.199366	0.000983913	0.00292634
Tgm2	29.5776	3.93288	0.979401	4.75025e-06	2.34796e-05
D630003M21Rik	13.9633	0.631279	1.03583	0.253385	0.350383
Lbp	51.9997	5.81081	2.78647	0.00127612	0.00367592
Snhg17	170.858	1.82837	0.422886	5.82013e-07	3.34067e-06
Snhg11	1994.1	-6.7006	0.783691	3.88175e-18	9.4938e-17
Ralgapb	261.343	0.196119	0.272853	0.428551	0.533533
Actr5	98.1565	0.742972	0.348966	0.0166279	0.0348111
Ppp1r16b	9.49311	-0.439188	0.804821	0.369877	0.475294
Fam83d	156.336	0.661124	0.340996	0.0294453	0.0570815
Dhx35	42.8256	0.70926	0.468309	0.064483	0.111361
Mafb	150.925	3.70839	0.364583	8.38622e-25	3.90562e-23
Top1	3431.6	0.673702	0.232957	0.00227513	0.00614054
Plcg1	153.431	1.65176	0.362089	3.14156e-07	1.89849e-06
Zhx3	133.026	-0.594562	0.39502	0.0795318	0.133873
Lpin3	25.6182	1.2515	0.741817	0.0148556	0.0315983
Chd6	1263.81	-0.44361	0.347143	0.146269	0.224424
Gm45447	73.0733	-4.59951	0.794208	2.33383e-09	1.95281e-08
Ptprt	242.602	-7.54515	1.38879	1.15864e-08	8.65227e-08
9430021M05Rik	33.175	-7.1811	1.54796	6.86486e-07	3.89009e-06
Srsf6	1617.59	0.375003	0.250853	0.103872	0.168463
Ift52	353.793	0.585577	0.253949	0.0134417	0.0290074
Mybl2	186.629	-0.399177	0.327065	0.16934	0.253887
Tox2	58.8877	-2.60662	1.46632	0.0035005	0.0089852
Oser1	728.625	0.50873	0.285221	0.0505401	0.0904245
2900093K20Rik	176.167	-0.839261	0.499017	0.0365964	0.0689173
Gdap1l1	577.248	-8.63413	0.779142	2.40943e-29	1.65105e-27
Fitm2	149.552	-0.738303	0.287533	0.0053715	0.0130757
R3hdml	287.839	1.47383	0.912714	0.0117595	0.0258658
Ttpal	125.948	-0.687677	0.277183	0.00737317	0.0172751
Serinc3	637.38	0.522805	0.489673	0.183082	0.270655
Pkig	1578.12	-0.851382	0.274038	0.000856104	0.00258577
Ada	176.026	-0.349555	0.496506	0.3758	0.48195
Ccn5	34.4868	7.02434	1.04116	4.14328e-12	5.0847e-11
Rims4	69.3796	-8.16705	1.45926	3.63035e-09	2.91986e-08
Ywhab	3289.46	-0.357006	0.219462	0.0802787	0.134904
Pabpc1l	41.6844	-0.528443	0.588652	0.225226	0.319498
Tomm34	750.948	-0.15714	0.236516	0.46967	0.573081
Stk4	395.863	-0.404035	0.307602	0.143069	0.2201
Kcns1	176.32	10.9042	2.2603	5.23372e-08	3.55815e-07
Wfdc5	29.1086	2.83281	3.6281	0.0303295	0.0585839
A730032A03Rik	11.095	8.07623	1.90517	2.67236e-06	1.38332e-05
Wfdc12	182.266	3.52133	1.73447	0.00174712	0.00486075
Wfdc15b	211.862	12.3913	1.57438	9.83041e-17	2.10333e-15
Svs2	400.487	0	1.58447	1	1
Svs4	111.678	0.677694	1.71045	0.347237	0.452065
Svs5	396.686	0.324724	1.47803	0.615561	0.705293
Slpi	1002.95	12.644	1.79372	4.00166e-14	6.26216e-13
Matn4	66.0042	9.27763	1.16867	2.35294e-16	4.77183e-15
Rbpjl	4.79093	5.00591	2.56593	0.00199898	0.00547239
Sdc4	2185.94	4.28647	0.612793	1.01525e-12	1.33946e-11
Sys1	1280.27	0.908303	0.2205	1.62186e-05	7.20182e-05
Dbndd2	1622.7	4.67687	0.391121	3.27324e-33	2.99501e-31
Pigt	765.224	2.29638	0.22838	9.09448e-26	4.59301e-24
Wfdc2	6532.44	1.83534	0.616712	0.000129409	0.000472415
Wfdc3	716.006	9.22706	0.62787	8.66242e-50	2.59123e-47
Dnttip1	566.39	0.742793	0.31877	0.0100906	0.0226919
Ube2c	5558.45	-0.745758	0.337305	0.0135645	0.0292036
Tnnc2	5.66149	1.83586	1.7312	0.0334318	0.063745
Snx21	190.333	-0.373332	0.412296	0.283901	0.384408
Acot8	288.296	-0.358891	0.273073	0.148518	0.227157
Zswim3	26.4121	-0.968099	0.48563	0.0145958	0.0311096
Zswim1	98.6946	-0.270537	0.351406	0.379398	0.485763
Neurl2	13.5043	-0.0488233	0.626938	0.911708	0.937154
Ctsa	436.369	0.404149	0.226986	0.0559453	0.098643
Pltp	17.1811	5.70039	1.46662	1.50651e-05	6.73384e-05
Pcif1	975.038	0.434722	0.224921	0.03881	0.0723588
Zfp335	114.092	0.834459	0.323172	0.00437771	0.0109513
Zfp335os	53.4046	0.0494649	0.365116	0.876323	0.912825
Slc12a5	24.5098	-4.55803	1.02469	1.45168e-06	7.84878e-06
Ncoa5	253.414	-0.639606	0.234738	0.00395347	0.0100059
Cd40	9.10669	2.25148	1.28865	0.00416407	0.0104792
Cdh22	35.0834	-3.87733	3.0268	0.0103031	0.0230642
Slc35c2	352.219	-0.353843	0.236868	0.105606	0.170936
Elmo2	198.228	-1.06226	0.339219	0.000511342	0.00163493
Zfp334	71.2174	-0.77168	0.46883	0.0448757	0.0816328
Trp53rka	213.349	-0.539589	0.270718	0.030511	0.0588832
Eya2	99.7847	-0.0501519	0.683363	0.911902	0.937227
Zmynd8	734.445	-0.265778	0.239599	0.226801	0.321038
Ncoa3	280.869	0.232841	0.368543	0.466547	0.570037
Sulf2	314.58	5.41701	0.529677	7.09006e-25	3.32186e-23
Prex1	57.4748	-2.87532	0.57839	1.60471e-08	1.17909e-07
Trp53rkb	159.627	-0.348883	0.259715	0.14177	0.218405
Arfgef2	205.52	-1.24748	0.374092	0.000161993	0.000578333
Cse1l	602.479	-0.132034	0.231013	0.534855	0.63411
Stau1	473.61	-0.020312	0.22531	0.922388	0.945392
Ddx27	939.317	0.831775	0.286801	0.00172062	0.00479655
Znfx1	115.875	-0.327674	0.48194	0.397622	0.5032
Zfas1	1529.47	1.01238	0.523982	0.0151099	0.0320516
Kcnb1	280.313	-9.08173	1.04351	4.10507e-19	1.11439e-17
1110018N20Rik	45.6573	-7.20375	1.51893	4.27222e-07	2.51626e-06
Ptgis	49.6543	0.119313	0.702141	0.794366	0.852692
B4galt5	239.156	0.459233	0.489246	0.241279	0.336993
Slc9a8	184.493	-0.352634	0.298545	0.189059	0.27776
Spata2	182.151	-0.219262	0.321658	0.443407	0.547787
Rnf114	681.711	-0.940732	0.349293	0.00259552	0.00689081
Snai1	12.5216	3.96972	1.16425	3.87812e-05	0.00015879
Ube2v1	1475.54	0.349833	0.306652	0.202909	0.294481
Tmem189	344.678	0.283978	0.325996	0.326187	0.429659
Cebpb	1406.51	2.50166	1.41202	0.00362025	0.0092544
9230111E07Rik	4.36397	0.412476	0.82433	0.402029	0.507635
Ptpn1	1029.16	0.454072	0.266335	0.0632191	0.109544
Pard6b	63.4685	-0.103246	0.353435	0.738788	0.809513
Adnp	954.046	-0.682332	0.292265	0.010958	0.0243397
Dpm1	1066.92	0.1859	0.223347	0.366222	0.471767
Mocs3	84.2502	0.10957	0.400638	0.748045	0.817181
Nfatc2	113.856	-1.0907	0.6054	0.0166156	0.0347939
Atp9a	632.339	-1.76655	0.36312	4.99894e-08	3.40816e-07
Sall4	18.0607	-8.52006	1.55161	5.65891e-09	4.41225e-08
Zfp64	178.154	0.145265	0.33294	0.622108	0.710908
Tshz2	1440.52	-3.80701	0.315316	5.88716e-34	5.83279e-32
Zfp217	174.236	-0.699517	0.406129	0.0440068	0.0803738
Bcas1	89.6485	-5.51957	0.762018	1.91319e-13	2.77867e-12
Pfdn4	1402.1	-0.0406971	0.33068	0.889668	0.921726
Fam210b	413.654	-0.26004	0.4582	0.487757	0.589332
Aurka	650.5	-1.04934	0.229145	1.50934e-06	8.13505e-06
Cstf1	173.788	0.108613	0.279223	0.668158	0.750628
Rtf2	697.008	0.237976	0.229731	0.26007	0.358063
Bmp7	15.9285	-6.11023	1.7578	5.18645e-05	0.000206542
Rae1	505.678	1.0106	0.286385	0.000141494	0.000510895
Rbm38	181.894	0.0692652	0.357927	0.824775	0.876024
Zbp1	358.585	-0.33593	0.628317	0.449984	0.55424
Pmepa1	2546.99	4.06354	0.41418	4.57796e-23	1.86903e-21
Pmepa1os	4.58634	4.85978	3.18754	0.00467739	0.0115781
Rab22a	553.343	-0.0742998	0.204122	0.695021	0.773449
Vapb	947.162	-0.706255	0.258077	0.00347354	0.00892267
Stx16	614.099	-0.461339	0.294387	0.0834154	0.139429
Npepl1	477.028	-0.524164	0.306473	0.0580753	0.10181
Gnasas1	28.1233	-0.976392	0.937591	0.0798818	0.13436
Gnas	13776.4	-1.01201	0.339643	0.000936436	0.00279851
Gm20721	29.4681	-1.86661	1.26063	0.010793	0.0240213
Nelfcd	612.359	-0.987833	0.273152	0.000106764	0.00039711
Ctsz	978.239	0.830868	0.392666	0.0146555	0.031207
Atp5e	15416.3	-0.861513	0.343124	0.00506867	0.0124202
Prelid3b	1562.2	-0.593716	0.228221	0.00598521	0.0143717
Zfp831	3.71278	-2.76127	3.00811	0.0322856	0.0618476
Edn3	10.0431	-4.7618	3.13518	0.00490016	0.0120509
Gm14399	17.2676	-3.20076	0.897504	1.21715e-05	5.53426e-05
Gm14443	22.6568	-2.17603	0.923607	0.000681528	0.00211178
Gm14391	8.70237	-0.731441	0.673179	0.119727	0.189843
Gm4631	28.7272	-0.85128	0.592881	0.0554738	0.0979672
[truncated: 13,556 more rows]
