# Supplementary material for: Notch signaling suppresses neuroendocrine differentiation and alters the immune microenvironment in advanced prostate cancer
Source: J Clin Invest. 2024 Jul 18;134(17):e175217. doi: 10.1172/JCI175217 (PMC11364388; doi:10.1172/JCI175217)
Supplement: Supplemental table 4 [file jci-134-175217-s231.xlsx]

## Sheet: Supplementary Table 4
	ID	Description	setSize	enrichmentScore	NES	pvalue	p.adjust	qvalues	rank	leading_edge	core_enrichment	Group
GOCC_MITOCHONDRIAL_ENVELOPE	GOCC_MITOCHONDRIAL_ENVELOPE	GOCC_MITOCHONDRIAL_ENVELOPE	687	-0.405211	-1.80909	0.000178891	0.0489263	0.0468821	3888	tags=46%, list=26%, signal=35%	216001/18674/66271/69922/14356/68537/67273/67388/19246/74104/433771/50529/11637/27395/218215/71679/66826/69029/109672/226844/67067/210582/68197/66119/11949/67003/66416/70451/12859/94279/66114/228033/66495/67184/75387/68375/67994/66845/69875/13361/12044/56280/66128/66142/67267/66218/22171/64660/68463/66043/18100/66576/12018/229285/12177/64656/27393/121022/231430/76137/66841/68342/78330/72113/69076…	TKO-Nicd1_vs_TKO
GOCC_ORGANELLE_INNER_MEMBRANE	GOCC_ORGANELLE_INNER_MEMBRANE	GOCC_ORGANELLE_INNER_MEMBRANE	475	-0.425594	-1.8426	0.000180473	0.0489263	0.0468821	3888	tags=55%, list=26%, signal=42%	17713/28028/225887/14057/66419/64657/26457/94281/66493/231279/230125/381038/27050/94282/66047/107734/67270/68117/67554/11951/65111/70397/66272/53333/66448/26912/12868/216001/18674/66271/14356/68537/67273/67388/19246/433771/50529/27395/71679/66826/69029/226844/67067/223697/210582/68197/11949/67003/66416/70451/12859/94279/18438/66114/228033/66495/67184/75387/68375/67994/66845/13726/69875/13361/5628…	TKO-Nicd1_vs_TKO
GOMF_STRUCTURAL_MOLECULE_ACTIVITY	GOMF_STRUCTURAL_MOLECULE_ACTIVITY	GOMF_STRUCTURAL_MOLECULE_ACTIVITY	500	-0.379712	-1.65059	0.000180538	0.0489263	0.0468821	3009	tags=26%, list=20%, signal=22%	228576/11837/103733/54127/94065/19981/66258/67840/67707/22371/67031/68735/94066/231470/94064/19944/54160/66475/226180/66229/12111/19935/11459/171508/245865/13179/59042/20085/27367/20068/71908/12740/76808/14118/59054/19982/14548/103768/18295/22142/67212/12386/214685/65973/56642/18120/107733/22121/20104/11465/24030/67941/22154/445007/110379/70549/68089/55991/15361/12827/66292/67681/114641/56282/107…	TKO-Nicd1_vs_TKO
GOCC_MITOCHONDRIAL_MATRIX	GOCC_MITOCHONDRIAL_MATRIX	GOCC_MITOCHONDRIAL_MATRIX	436	-0.382324	-1.64049	0.000181192	0.0489263	0.0468821	4458	tags=47%, list=30%, signal=34%	17713/28028/225887/13382/66419/78920/64657/72181/66493/231279/27050/66047/52538/107734/68626/67270/239017/65111/72831/219158/74241/76894/22334/269951/66448/74776/66400/213012/235386/68537/67273/64384/19246/60315/50529/227682/67432/27395/66834/69029/11949/66416/15528/12261/75387/66399/380601/67994/66845/13361/21752/56280/66128/67267/68133/56361/22171/64660/68463/66043/18100/27393/121022/71984/6690…	TKO-Nicd1_vs_TKO
GOBP_RESPIRATORY_ELECTRON_TRANSPORT_CHAIN	GOBP_RESPIRATORY_ELECTRON_TRANSPORT_CHAIN	GOBP_RESPIRATORY_ELECTRON_TRANSPORT_CHAIN	94	-0.601315	-2.12631	0.000182849	0.0489263	0.0468821	3663	tags=68%, list=25%, signal=52%	66826/68197/66416/12859/66495/68375/66218/66576/66841/68342/20656/78330/107197/595136/110826/70316/12857/12858/110842/226646/67130/68349/68194/12122/22272/17991/66108/12866/66377/66916/13063/14555/75406/67530/57320/66383/66445/20463/67264/17995/66694/72900/54405/68198/66052/66148/68202/12865/407785/17992/66945/67914/66414/19017/12867/67680/66046/66091/230075/68943/66925/93757/17993/12861	TKO-Nicd1_vs_TKO
GOBP_ADENYLATE_CYCLASE_ACTIVATING_G_PROTEIN_COUPLED_RECEPTOR_SIGNALING_PATHWAY	GOBP_ADENYLATE_CYCLASE_ACTIVATING_G_PROTEIN_COUPLED_RECEPTOR_SIGNALING_PATHWAY	GOBP_ADENYLATE_CYCLASE_ACTIVATING_G_PROTEIN_COUPLED_RECEPTOR_SIGNALING_PATHWAY	84	-0.583221	-2.02406	0.000183251	0.0489263	0.0468821	1425	tags=25%, list=10%, signal=23%	18750/76854/11513/14748/53978/11803/54409/14160/319387/230775/56089/13489/19227/14683/12310/107831/11548/12801/99633/18578/14652	TKO-Nicd1_vs_TKO
REACTOME_RESPIRATORY_ELECTRON_TRANSPORT	REACTOME_RESPIRATORY_ELECTRON_TRANSPORT	REACTOME_RESPIRATORY_ELECTRON_TRANSPORT	91	-0.65086	-2.28446	0.000183925	0.0489263	0.0468821	3607	tags=76%, list=24%, signal=58%	210582/68197/67003/66416/12859/66495/67184/68375/69875/66142/66218/66576/231430/66841/68342/78330/595136/110826/104130/70316/66690/12857/12858/66359/66379/110842/226646/110323/67130/68349/68194/22272/17991/66108/66594/66377/66916/13063/75406/67530/66445/20463/67264/17995/72416/66694/72900/12864/54405/68198/66052/68202/407785/17992/66945/22273/66414/12867/26940/67680/66046/66091/230075/68033/66925…	TKO-Nicd1_vs_TKO
GOCC_NADH_DEHYDROGENASE_COMPLEX	GOCC_NADH_DEHYDROGENASE_COMPLEX	GOCC_NADH_DEHYDROGENASE_COMPLEX	39	-0.722566	-2.17486	0.000184434	0.0489263	0.0468821	3572	tags=92%, list=24%, signal=70%	67273/68197/66416/66495/67184/68375/69875/66218/68342/78330/595136/104130/70316/226646/67130/68349/68194/17991/66108/66377/66916/75406/235169/67264/17995/72900/54405/68198/68202/407785/17992/66414/66046/66091/230075/17993	TKO-Nicd1_vs_TKO
KEGG_OXIDATIVE_PHOSPHORYLATION	KEGG_OXIDATIVE_PHOSPHORYLATION	KEGG_OXIDATIVE_PHOSPHORYLATION	106	-0.628205	-2.25721	0.000184468	0.0489263	0.0468821	3923	tags=75%, list=26%, signal=55%	12868/114143/11966/67273/71679/68197/11949/67003/66416/12859/228033/66495/68375/69875/66142/66218/66043/66576/66144/68342/78330/595136/57423/70316/12857/12858/226646/110323/67130/68349/68194/22272/11947/17991/66108/67126/54411/66594/11958/12866/66377/66916/75406/67530/66445/20463/11946/67264/17995/66290/11957/66694/72900/12864/54405/68198/66052/68202/12865/407785/17992/66945/22273/12867/67680/660…	TKO-Nicd1_vs_TKO
GOMF_NADH_DEHYDROGENASE_ACTIVITY	GOMF_NADH_DEHYDROGENASE_ACTIVITY	GOMF_NADH_DEHYDROGENASE_ACTIVITY	37	-0.699966	-2.0846	0.000184638	0.0489263	0.0468821	3836	tags=86%, list=26%, signal=64%	67273/68197/66416/66495/67184/68375/66218/68342/78330/595136/226646/67130/68349/68194/17991/66108/66377/66916/75406/67264/17995/72900/54405/68198/68202/407785/17992/66414/66046/66091/230075/17993	TKO-Nicd1_vs_TKO
GOBP_MITOCHONDRIAL_ELECTRON_TRANSPORT_NADH_TO_UBIQUINONE	GOBP_MITOCHONDRIAL_ELECTRON_TRANSPORT_NADH_TO_UBIQUINONE	GOBP_MITOCHONDRIAL_ELECTRON_TRANSPORT_NADH_TO_UBIQUINONE	41	-0.686313	-2.0889	0.000184706	0.0489263	0.0468821	3572	tags=85%, list=24%, signal=65%	68197/66416/66495/68375/66218/68342/78330/595136/70316/226646/67130/68349/68194/17991/66108/66377/66916/75406/57320/66383/67264/17995/72900/54405/68198/66148/68202/407785/17992/67914/66046/66091/230075/68943/17993	TKO-Nicd1_vs_TKO
GOMF_ELECTRON_TRANSFER_ACTIVITY	GOMF_ELECTRON_TRANSFER_ACTIVITY	GOMF_ELECTRON_TRANSFER_ACTIVITY	98	-0.592656	-2.10416	0.000184706	0.0489263	0.0468821	3701	tags=68%, list=25%, signal=52%	110391/109672/68197/66416/12859/66495/67184/68375/66142/66218/66576/69367/66841/68342/236539/78330/595136/18105/110826/12857/12858/13244/110842/226646/110323/11532/67130/68349/68194/104174/17991/66108/66594/12866/65973/66377/66916/13063/75406/66445/20463/67264/17995/66694/72900/54405/68198/66052/68202/12865/407785/17992/66945/22273/212647/66414/11677/67680/66046/66091/230075/109006/66925/69802/17…	TKO-Nicd1_vs_TKO
GOBP_ATP_SYNTHESIS_COUPLED_ELECTRON_TRANSPORT	GOBP_ATP_SYNTHESIS_COUPLED_ELECTRON_TRANSPORT	GOBP_ATP_SYNTHESIS_COUPLED_ELECTRON_TRANSPORT	74	-0.662387	-2.25012	0.000184775	0.0489263	0.0468821	3663	tags=76%, list=25%, signal=57%	66826/68197/66416/12859/66495/68375/66218/66576/68342/78330/107197/595136/70316/12857/12858/226646/67130/68349/68194/12122/22272/17991/66108/12866/66377/66916/13063/75406/67530/57320/66383/66445/20463/67264/17995/66694/72900/54405/68198/66052/66148/68202/12865/407785/17992/66945/67914/66414/12867/66046/66091/230075/68943/66925/17993/12861	TKO-Nicd1_vs_TKO
KEGG_PARKINSONS_DISEASE	KEGG_PARKINSONS_DISEASE	KEGG_PARKINSONS_DISEASE	101	-0.660341	-2.35323	0.000184775	0.0489263	0.0468821	3572	tags=72%, list=24%, signal=55%	68197/11949/67003/66416/12859/228033/66495/68375/66142/66218/66043/66576/68342/78330/595136/70316/12857/22335/12858/226646/110323/67130/68349/68194/140499/22272/11947/17991/66108/67126/66594/12866/66377/66916/13063/75406/67530/57320/66445/20463/11946/67264/17995/11957/66694/72900/12864/54405/68198/64704/66052/68202/12865/11739/407785/11740/17992/66945/22273/50873/12867/67680/66046/66091/230075/68…	TKO-Nicd1_vs_TKO
GOMF_OXIDOREDUCTASE_ACTIVITY_ACTING_ON_NAD_P_H	GOMF_OXIDOREDUCTASE_ACTIVITY_ACTING_ON_NAD_P_H	GOMF_OXIDOREDUCTASE_ACTIVITY_ACTING_ON_NAD_P_H	66	-0.589973	-1.9672	0.000184843	0.0489263	0.0468821	3572	tags=58%, list=24%, signal=44%	68197/66416/66495/67184/68375/66218/68342/78330/595136/18105/226646/67130/68349/68194/17991/66108/66377/66609/66916/28200/75406/67264/17995/72900/54405/68198/68202/12972/407785/17992/66414/12408/230582/66046/66091/230075/17993/72168	TKO-Nicd1_vs_TKO
GOCC_MITOCHONDRIAL_PROTEIN_CONTAINING_COMPLEX	GOCC_MITOCHONDRIAL_PROTEIN_CONTAINING_COMPLEX	GOCC_MITOCHONDRIAL_PROTEIN_CONTAINING_COMPLEX	253	-0.560018	-2.27101	0.00018498	0.0489263	0.0468821	4458	tags=66%, list=30%, signal=47%	17713/28028/225887/13382/66419/64657/72181/66493/66169/66047/107734/67270/68117/11951/65111/53333/66448/12868/216001/14356/68537/67273/433771/50529/27395/71679/69029/67067/68197/11949/67003/66416/12859/228033/66495/67184/68375/67994/66845/69875/56280/66128/66142/66218/64660/68463/66043/18100/66576/27393/121022/68342/78330/94065/595136/103172/66258/67840/67707/12039/68735/94066/57423/94064/104130/…	TKO-Nicd1_vs_TKO
GOBP_DETECTION_OF_ABIOTIC_STIMULUS	GOBP_DETECTION_OF_ABIOTIC_STIMULUS	GOBP_DETECTION_OF_ABIOTIC_STIMULUS	81	-0.586157	-2.01856	0.000185014	0.0489263	0.0468821	1428	tags=21%, list=10%, signal=19%	73750/504186/22248/83603/19881/270190/244646/74596/14806/54652/328789/12310/20357/20215/238384/12814/21333	TKO-Nicd1_vs_TKO
GOCC_ORGANELLAR_RIBOSOME	GOCC_ORGANELLAR_RIBOSOME	GOCC_ORGANELLAR_RIBOSOME	81	-0.534787	-1.84165	0.000185014	0.0489263	0.0468821	5241	tags=69%, list=35%, signal=45%	66242/69821/64659/94062/66407/79044/27397/67308/77721/28028/66419/64657/72181/66493/66047/107734/67270/65111/66448/68537/50529/27395/66416/67994/66845/56280/64660/68463/18100/27393/121022/94065/66258/67840/67707/68735/94066/94064/99045/19935/68499/59054/14548/67212/52856/18120/52443/107733/24030/212508/66292/67681/56282/234384/68611/66163	TKO-Nicd1_vs_TKO
GOCC_RESPIRASOME	GOCC_RESPIRASOME	GOCC_RESPIRASOME	81	-0.674988	-2.32446	0.000185014	0.0489263	0.0468821	3923	tags=80%, list=26%, signal=59%	12868/67273/67388/68197/67003/66416/12859/66495/67184/68375/69875/66142/66218/66576/68342/78330/595136/104130/67044/70316/12857/12858/226646/110323/67130/68349/68194/22272/17991/66108/66594/12866/66377/66821/66916/13063/75406/67530/66445/20463/235169/67705/67264/17995/66694/72900/12864/54405/68198/66052/68202/12865/407785/17992/66945/22273/66414/12867/67680/66046/66091/230075/66925/17993/12861	TKO-Nicd1_vs_TKO
GOBP_OXIDATIVE_PHOSPHORYLATION	GOBP_OXIDATIVE_PHOSPHORYLATION	GOBP_OXIDATIVE_PHOSPHORYLATION	113	-0.584792	-2.12509	0.000185082	0.0489263	0.0468821	3679	tags=70%, list=25%, signal=53%	71679/66826/68197/11949/67003/66416/12859/66114/66495/68375/67267/66218/66043/66576/68342/78330/107197/66592/595136/103172/57423/70316/12857/12858/226646/67130/68349/68194/12122/22272/11947/17991/66108/67126/14297/11958/12866/66377/66916/13063/66972/75406/67530/57320/66383/66445/20463/11946/70556/67264/17995/11957/66694/72900/54405/68198/66052/66148/68202/12865/407785/17992/66945/22273/67914/6641…	TKO-Nicd1_vs_TKO
GOCC_OXIDOREDUCTASE_COMPLEX	GOCC_OXIDOREDUCTASE_COMPLEX	GOCC_OXIDOREDUCTASE_COMPLEX	99	-0.566534	-2.01463	0.000185151	0.0489263	0.0468821	3572	tags=64%, list=24%, signal=49%	68197/67003/66416/66495/67184/68375/69875/66128/68133/66218/66576/68342/78330/595136/12039/110826/104130/70316/20135/67834/12040/110842/226646/67130/68349/68194/22272/104174/17991/66108/66594/66377/66821/66916/14555/75406/67530/12041/66445/235169/67264/17995/66694/14979/72900/54405/68198/66052/68202/15929/407785/17992/66945/22273/68263/66414/67680/66046/66091/230075/66925/17993/18604	TKO-Nicd1_vs_TKO
REACTOME_RESPIRATORY_ELECTRON_TRANSPORT_ATP_SYNTHESIS_BY_CHEMIOSMOTIC_COUPLING_AND_HEAT_PRODUCTION_BY_UNCOUPLING_PROTEINS	REACTOME_RESPIRATORY_ELECTRON_TRANSPORT_ATP_SYNTHESIS_BY_CHEMIOSMOTIC_COUPLING_AND_HEAT_PRODUCTION_BY_UNCOUPLING_PROTEINS	REACTOME_RESPIRATORY_ELECTRON_TRANSPORT_ATP_SYNTHESIS_BY_CHEMIOSMOTIC_COUPLING_AND_HEAT_PRODUCTION_BY_UNCOUPLING_PROTEINS	109	-0.631247	-2.27911	0.000185391	0.0489263	0.0468821	3679	tags=75%, list=25%, signal=57%	71679/210582/68197/11949/67003/66416/12859/228033/66495/67184/68375/69875/66142/66218/66043/66576/231430/66841/68342/78330/595136/57423/110826/104130/70316/66690/12857/12858/74011/66359/66379/110842/226646/110323/67130/68349/68194/22272/11947/17991/66108/67126/66594/11958/66377/66916/13063/75406/67530/66445/20463/11946/67264/17995/72416/11957/66694/72900/12864/54405/68198/66052/68202/407785/17992…	TKO-Nicd1_vs_TKO
GOBP_CELLULAR_RESPIRATION	GOBP_CELLULAR_RESPIRATION	GOBP_CELLULAR_RESPIRATION	196	-0.457981	-1.80048	0.000185563	0.0489263	0.0468821	3679	tags=54%, list=25%, signal=41%	71679/66826/210582/68197/11949/67003/66416/12859/66114/66495/68375/66128/67267/66218/66043/66576/76824/66841/68342/20656/78330/107197/67472/14194/66592/595136/103172/11429/57423/110826/70316/12857/67834/12858/110842/226646/75530/67130/68349/68194/12122/22272/11947/17991/66108/67126/14297/52637/11958/12866/66377/66916/13063/66972/14555/75406/67530/57320/66383/66445/17448/69089/20463/11946/70556/67…	TKO-Nicd1_vs_TKO
HALLMARK_OXIDATIVE_PHOSPHORYLATION	HALLMARK_OXIDATIVE_PHOSPHORYLATION	HALLMARK_OXIDATIVE_PHOSPHORYLATION	196	-0.562339	-2.21075	0.000185563	0.0489263	0.0468821	3686	tags=60%, list=25%, signal=46%	27395/71679/109672/68197/11949/67003/66416/12859/228033/66495/16922/68375/67994/66142/66043/66576/66144/66841/14194/94065/18105/12039/11429/57423/110826/14719/104776/70316/66525/12857/223696/67834/22335/12858/12369/30056/110842/226646/110323/21854/67130/68349/68194/59054/22272/11947/17991/13177/66108/67126/625249/54411/66594/14297/11958/12866/66377/66916/13063/75406/67530/66383/66445/51798/17448/…	TKO-Nicd1_vs_TKO
GOBP_ENERGY_DERIVATION_BY_OXIDATION_OF_ORGANIC_COMPOUNDS	GOBP_ENERGY_DERIVATION_BY_OXIDATION_OF_ORGANIC_COMPOUNDS	GOBP_ENERGY_DERIVATION_BY_OXIDATION_OF_ORGANIC_COMPOUNDS	261	-0.444778	-1.80855	0.000185736	0.0489263	0.0468821	3679	tags=48%, list=25%, signal=36%	71679/66826/18642/210582/68197/11949/67003/66416/12859/16548/66114/66495/68375/66128/105193/67267/66218/66043/66576/76824/66841/68342/20656/78330/107197/67472/14194/66592/595136/103172/19062/11429/57423/110826/11651/70316/12857/67834/12858/17751/110842/226646/75530/67130/68349/68194/19045/19047/12122/11652/22272/11947/17991/66108/67126/14297/52637/11958/12866/66377/66916/13063/66972/14555/75406/6…	TKO-Nicd1_vs_TKO
GOMF_CYCLIC_NUCLEOTIDE_BINDING	GOMF_CYCLIC_NUCLEOTIDE_BINDING	GOMF_CYCLIC_NUCLEOTIDE_BINDING	29	-0.738635	-2.09372	0.000185736	0.0489263	0.0468821	960	tags=31%, list=6%, signal=29%	14226/12799/207728/223864/78977/16510/23828/23984/18578	TKO-Nicd1_vs_TKO
GOCC_INNER_MITOCHONDRIAL_MEMBRANE_PROTEIN_COMPLEX	GOCC_INNER_MITOCHONDRIAL_MEMBRANE_PROTEIN_COMPLEX	GOCC_INNER_MITOCHONDRIAL_MEMBRANE_PROTEIN_COMPLEX	129	-0.637892	-2.36427	0.000185805	0.0489263	0.0468821	3923	tags=75%, list=26%, signal=56%	12868/216001/14356/67273/433771/71679/69029/67067/68197/11949/67003/66416/12859/228033/66495/67184/68375/69875/66142/66218/66043/66576/68342/78330/595136/103172/57423/104130/70316/66525/12857/56322/12858/30056/226646/110323/21854/67130/68349/68194/22272/11947/17991/66108/67126/66594/11958/12866/66377/66821/66916/68653/75406/66477/67530/67713/66445/224904/12034/20463/11946/235169/67264/17995/11957…	TKO-Nicd1_vs_TKO
GOMF_OXIDOREDUCTASE_ACTIVITY_ACTING_ON_NAD_P_H_QUINONE_OR_SIMILAR_COMPOUND_AS_ACCEPTOR	GOMF_OXIDOREDUCTASE_ACTIVITY_ACTING_ON_NAD_P_H_QUINONE_OR_SIMILAR_COMPOUND_AS_ACCEPTOR	GOMF_OXIDOREDUCTASE_ACTIVITY_ACTING_ON_NAD_P_H_QUINONE_OR_SIMILAR_COMPOUND_AS_ACCEPTOR	43	-0.710262	-2.18314	0.000185908	0.0489263	0.0468821	3572	tags=84%, list=24%, signal=64%	68197/66416/66495/67184/68375/66218/68342/78330/595136/18105/226646/67130/68349/68194/17991/66108/66377/66609/66916/28200/75406/67264/17995/72900/54405/68198/68202/12972/407785/17992/66414/12408/66046/66091/230075/17993	TKO-Nicd1_vs_TKO
GOBP_ADENYLATE_CYCLASE_MODULATING_G_PROTEIN_COUPLED_RECEPTOR_SIGNALING_PATHWAY	GOBP_ADENYLATE_CYCLASE_MODULATING_G_PROTEIN_COUPLED_RECEPTOR_SIGNALING_PATHWAY	GOBP_ADENYLATE_CYCLASE_MODULATING_G_PROTEIN_COUPLED_RECEPTOR_SIGNALING_PATHWAY	134	-0.508539	-1.89403	0.00018622	0.0489263	0.0468821	1425	tags=22%, list=10%, signal=20%	18750/76854/54393/11513/14748/53978/19156/11803/207728/108068/54409/108071/14160/18483/319387/230775/56089/13489/12289/19227/12000/14683/12310/107831/11548/12801/99633/18578/14652	TKO-Nicd1_vs_TKO
GOBP_ELECTRON_TRANSPORT_CHAIN	GOBP_ELECTRON_TRANSPORT_CHAIN	GOBP_ELECTRON_TRANSPORT_CHAIN	134	-0.541806	-2.01793	0.00018622	0.0489263	0.0468821	3701	tags=60%, list=25%, signal=45%	110391/66826/109672/68197/66416/12859/66495/67184/68375/66218/66576/69367/66841/68342/236539/20656/78330/107197/595136/18105/110826/70316/12857/12858/13244/110842/226646/11532/67130/68349/68194/12122/22272/104174/17991/66108/12866/65973/66377/66916/13063/14555/75406/67530/57320/66383/66445/20463/67264/17995/66694/72900/54405/68198/66052/66148/68202/12865/407785/17992/66945/212647/67914/66414/1167…	TKO-Nicd1_vs_TKO
GOMF_OXIDOREDUCTION_DRIVEN_ACTIVE_TRANSMEMBRANE_TRANSPORTER_ACTIVITY	GOMF_OXIDOREDUCTION_DRIVEN_ACTIVE_TRANSMEMBRANE_TRANSPORTER_ACTIVITY	GOMF_OXIDOREDUCTION_DRIVEN_ACTIVE_TRANSMEMBRANE_TRANSPORTER_ACTIVITY	57	-0.666143	-2.16122	0.000186741	0.0489263	0.0468821	3923	tags=81%, list=26%, signal=60%	12868/67273/109672/68197/66416/12859/66495/67184/68375/66142/66218/66576/68342/78330/595136/12857/12858/226646/110323/67130/68349/68194/17991/66108/66377/66916/75406/66445/20463/67264/17995/66694/72900/54405/68198/68202/12865/407785/17992/22273/66414/66046/66091/230075/17993/12861	TKO-Nicd1_vs_TKO
REACTOME_PROTEIN_LOCALIZATION	REACTOME_PROTEIN_LOCALIZATION	REACTOME_PROTEIN_LOCALIZATION	151	-0.488863	-1.85482	0.000186916	0.0489263	0.0468821	4275	tags=57%, list=29%, signal=41%	66169/19301/11430/11951/53333/56550/20280/216080/14356/80911/66826/109672/56794/66119/668173/16922/13726/74043/66212/20907/67528/22318/103172/20335/105886298/11429/20524/15488/28146/67952/19302/66525/223696/56322/71883/30056/21854/18633/140499/17117/103737/11947/67604/71767/14297/66821/28200/68653/67713/19305/66445/69617/51798/11946/66437/12908/56273/67264/17527/110959/66531/19298/26458/23986/113…	TKO-Nicd1_vs_TKO
REACTOME_THE_CITRIC_ACID_TCA_CYCLE_AND_RESPIRATORY_ELECTRON_TRANSPORT	REACTOME_THE_CITRIC_ACID_TCA_CYCLE_AND_RESPIRATORY_ELECTRON_TRANSPORT	REACTOME_THE_CITRIC_ACID_TCA_CYCLE_AND_RESPIRATORY_ELECTRON_TRANSPORT	155	-0.551131	-2.09887	0.000187091	0.0489263	0.0468821	3607	tags=62%, list=24%, signal=47%	71679/210582/68197/11949/67003/66416/12859/228033/66495/67184/68375/69875/66142/66218/66043/66576/231430/66841/98314/68342/78330/14194/109801/14651/595136/11429/57423/110826/104130/70316/66690/12857/67834/12858/74011/66359/66379/110842/226646/110323/67130/68349/68194/22272/11947/17991/66108/67126/66594/11958/66377/66916/13063/75406/67530/66445/17448/20463/11946/67264/17995/72416/11957/66694/72900…	TKO-Nicd1_vs_TKO
GOBP_AEROBIC_RESPIRATION	GOBP_AEROBIC_RESPIRATION	GOBP_AEROBIC_RESPIRATION	158	-0.485099	-1.85114	0.000187126	0.0489263	0.0468821	3679	tags=59%, list=25%, signal=45%	71679/66826/68197/11949/67003/66416/12859/66114/66495/68375/66128/67267/66218/66043/66576/76824/68342/78330/107197/67472/14194/66592/595136/103172/11429/57423/70316/12857/67834/12858/226646/67130/68349/68194/12122/22272/11947/17991/66108/67126/14297/11958/12866/66377/66916/13063/66972/75406/67530/57320/66383/66445/17448/69089/20463/11946/70556/67264/17995/11957/66694/72900/54405/68198/66052/66148…	TKO-Nicd1_vs_TKO
HP_INCREASED_SERUM_LACTATE	HP_INCREASED_SERUM_LACTATE	HP_INCREASED_SERUM_LACTATE	164	-0.46965	-1.80121	0.000187371	0.0489263	0.0468821	3576	tags=47%, list=24%, signal=36%	72026/68197/67003/12261/67184/66399/68375/69875/66218/56361/85305/226539/107197/320634/103172/107271/18563/14719/100503890/67426/66525/12857/56322/12858/71883/66359/246782/66379/27883/226646/75530/110323/68349/22272/17991/66108/66821/75406/67530/67713/66383/66445/224904/69617/17448/18975/235169/67264/17995/72416/72900/54405/64704/71807/56282/11739/17992/69955/66945/67914/69046/66414/27376/68961/6…	TKO-Nicd1_vs_TKO
GOCC_COMPLEX_OF_COLLAGEN_TRIMERS	GOCC_COMPLEX_OF_COLLAGEN_TRIMERS	GOCC_COMPLEX_OF_COLLAGEN_TRIMERS	17	-0.79838	-2.0181	0.000189573	0.0489263	0.0468821	1552	tags=29%, list=10%, signal=26%	12827/107581/17022/12814/12837	TKO-Nicd1_vs_TKO
GOBP_ANTERIOR_POSTERIOR_PATTERN_SPECIFICATION	GOBP_ANTERIOR_POSTERIOR_PATTERN_SPECIFICATION	GOBP_ANTERIOR_POSTERIOR_PATTERN_SPECIFICATION	149	0.598355	2.26612	0.000214408	0.0489263	0.0468821	1377	tags=23%, list=9%, signal=21%	15413/15414/15410/15417/103889/15412/15415/15416/15430/20893/328572/226049/15258/225164/12168/11819/218850/15404/19090/11480/16974/11920/327826/11308/68151/12156/15400/23872/17128/70122/14367/15257/100121/12166	TKO-Nicd1_vs_TKO
REACTOME_ACTIVATION_OF_ANTERIOR_HOX_GENES_IN_HINDBRAIN_DEVELOPMENT_DURING_EARLY_EMBRYOGENESIS	REACTOME_ACTIVATION_OF_ANTERIOR_HOX_GENES_IN_HINDBRAIN_DEVELOPMENT_DURING_EARLY_EMBRYOGENESIS	REACTOME_ACTIVATION_OF_ANTERIOR_HOX_GENES_IN_HINDBRAIN_DEVELOPMENT_DURING_EARLY_EMBRYOGENESIS	59	0.689031	2.24005	0.000214869	0.0489263	0.0468821	498	tags=14%, list=3%, signal=13%	15410/103889/15412/218772/328572/22289/381022/17979	TKO-Nicd1_vs_TKO
GOBP_POSITIVE_REGULATION_OF_PROTEIN_SERINE_THREONINE_KINASE_ACTIVITY	GOBP_POSITIVE_REGULATION_OF_PROTEIN_SERINE_THREONINE_KINASE_ACTIVITY	GOBP_POSITIVE_REGULATION_OF_PROTEIN_SERINE_THREONINE_KINASE_ACTIVITY	176	0.461604	1.78407	0.000215889	0.0489263	0.0468821	2606	tags=30%, list=17%, signal=25%	14164/17311/22339/21898/14254/13866/18590/93759/11491/12168/69601/216965/16590/58231/29875/330177/78757/17763/12156/12569/12570/11551/16337/14367/26407/12166/15516/242202/13205/22034/71751/18479/21939/19264/23963/26408/67043/54324/20617/56426/22418/75547/227210/19130/20963/26564/15944/18763/93897/26395/12443/78943	TKO-Nicd1_vs_TKO
GOBP_SKELETAL_SYSTEM_MORPHOGENESIS	GOBP_SKELETAL_SYSTEM_MORPHOGENESIS	GOBP_SKELETAL_SYSTEM_MORPHOGENESIS	181	0.501569	1.94553	0.000216169	0.0489263	0.0468821	99	tags=6%, list=1%, signal=6%	15413/15414/15410/15417/103889/15412/15415/15416/15430/218772/17387	TKO-Nicd1_vs_TKO
GOBP_REGIONALIZATION	GOBP_REGIONALIZATION	GOBP_REGIONALIZATION	252	0.508564	2.0581	0.000217912	0.0489263	0.0468821	1377	tags=18%, list=9%, signal=16%	15413/15414/15410/15417/103889/15412/15415/15416/15430/14164/20893/20350/328572/226049/15258/225164/319478/19206/12168/11819/218850/15404/19090/11480/16974/11920/327826/11308/17965/71137/68151/17130/16917/12156/15400/23872/17128/11477/70122/14367/17260/213081/15257/100121/12166	TKO-Nicd1_vs_TKO
GOBP_EMBRYONIC_ORGAN_MORPHOGENESIS	GOBP_EMBRYONIC_ORGAN_MORPHOGENESIS	GOBP_EMBRYONIC_ORGAN_MORPHOGENESIS	226	0.483648	1.93178	0.000218293	0.0489263	0.0468821	430	tags=9%, list=3%, signal=9%	15413/15414/15410/15417/103889/15412/15415/15416/15430/20897/19662/218772/17387/15902/20191/102502/15258/60613/225164/17920/21906	TKO-Nicd1_vs_TKO
GOBP_EMBRYONIC_SKELETAL_SYSTEM_DEVELOPMENT	GOBP_EMBRYONIC_SKELETAL_SYSTEM_DEVELOPMENT	GOBP_EMBRYONIC_SKELETAL_SYSTEM_DEVELOPMENT	104	0.604833	2.16328	0.000218341	0.0489263	0.0468821	282	tags=12%, list=2%, signal=12%	15413/15414/15410/15417/103889/15412/15415/15416/15430/19662/17387/208618/226049	TKO-Nicd1_vs_TKO
HALLMARK_INTERFERON_ALPHA_RESPONSE	HALLMARK_INTERFERON_ALPHA_RESPONSE	HALLMARK_INTERFERON_ALPHA_RESPONSE	90	0.575196	2.01068	0.000218388	0.0489263	0.0468821	4130	tags=54%, list=28%, signal=40%	68713/66141/80876/13709/19039/211329/209086/108670/15958/217069/71701/12362/67775/55932/234311/100121/65972/19106/67168/80285/67138/17454/22375/12010/16391/20821/56417/22038/71586/54123/547253/16913/74153/58185/12370/319236/109032/24110/15945/16363/231655/69550/22169/16912/80861/268749/212943/14469/243771	TKO-Nicd1_vs_TKO
GOBP_EMBRYONIC_SKELETAL_SYSTEM_MORPHOGENESIS	GOBP_EMBRYONIC_SKELETAL_SYSTEM_MORPHOGENESIS	GOBP_EMBRYONIC_SKELETAL_SYSTEM_MORPHOGENESIS	79	0.637525	2.17812	0.000218723	0.0489263	0.0468821	99	tags=13%, list=1%, signal=13%	15413/15414/15410/15417/103889/15412/15415/15416/15430/17387	TKO-Nicd1_vs_TKO
GOBP_POSITIVE_REGULATION_OF_MAP_KINASE_ACTIVITY	GOBP_POSITIVE_REGULATION_OF_MAP_KINASE_ACTIVITY	GOBP_POSITIVE_REGULATION_OF_MAP_KINASE_ACTIVITY	93	0.562622	1.97454	0.000219491	0.0489263	0.0468821	2239	tags=30%, list=15%, signal=26%	14164/17311/22339/21898/14254/13866/18590/69601/16590/330177/11551/16337/14367/26407/242202/22034/71751/18479/21939/19264/23963/26408/54324/56426/22418/75547/20963/26564	TKO-Nicd1_vs_TKO
GOBP_PATTERN_SPECIFICATION_PROCESS	GOBP_PATTERN_SPECIFICATION_PROCESS	GOBP_PATTERN_SPECIFICATION_PROCESS	332	0.481274	2.01642	0.000220119	0.0489263	0.0468821	1377	tags=17%, list=9%, signal=15%	15413/15414/15410/15417/103889/15412/15415/15416/17536/15430/14164/20893/20350/328572/13590/226049/15258/225164/319478/19206/27428/12168/231214/71458/11819/16569/218850/15404/19090/11480/16974/11920/327826/11308/11789/17965/71137/68151/17130/16917/12156/15400/72569/23872/93836/110082/17128/11477/70122/14367/17260/213081/15257/100121/12166	TKO-Nicd1_vs_TKO
GOBP_EMBRYONIC_ORGAN_DEVELOPMENT	GOBP_EMBRYONIC_ORGAN_DEVELOPMENT	GOBP_EMBRYONIC_ORGAN_DEVELOPMENT	353	0.453255	1.91266	0.000220264	0.0489263	0.0468821	795	tags=12%, list=5%, signal=12%	15413/15414/15410/15417/103889/15412/15415/15416/15430/20897/17311/19662/22339/218772/12142/17387/26380/243743/15902/18590/20191/76574/50785/102502/15258/60613/21676/225164/17920/21906/19206/230857/100169/231214/71713/11819/14368/12211/16669/15404/20687/16590/58231	TKO-Nicd1_vs_TKO
GOBP_SKELETAL_SYSTEM_DEVELOPMENT	GOBP_SKELETAL_SYSTEM_DEVELOPMENT	GOBP_SKELETAL_SYSTEM_DEVELOPMENT	408	0.39331	1.68527	0.000221288	0.0489263	0.0468821	2037	tags=20%, list=14%, signal=17%	15413/15414/15410/15417/103889/15412/15415/15416/15430/19662/218772/17387/11977/13003/77583/16450/208618/328572/226049/110651/67216/12097/12168/192195/80752/15404/11480/20687/16590/12505/14247/101476/11308/16420/71175/20678/12156/12393/15400/268396/23872/240396/230709/252973/242687/17260/213081/12166/18133/18733/15170/12552/58250/270685/109181/15402/228790/18472/107823/19264/15437/235626/76775/76…	TKO-Nicd1_vs_TKO
GOBP_EMBRYO_DEVELOPMENT_ENDING_IN_BIRTH_OR_EGG_HATCHING	GOBP_EMBRYO_DEVELOPMENT_ENDING_IN_BIRTH_OR_EGG_HATCHING	GOBP_EMBRYO_DEVELOPMENT_ENDING_IN_BIRTH_OR_EGG_HATCHING	559	0.378583	1.67255	0.000223264	0.0489263	0.0468821	1289	tags=14%, list=9%, signal=13%	15413/15414/15410/15417/103889/15412/15415/15416/99377/15430/19662/22339/11600/12142/17387/12614/11977/103149/26380/16450/208618/328572/226049/50785/20482/17886/225164/11487/19206/230857/27428/12649/50790/100169/243574/12168/52463/16798/231214/71458/11819/14368/12211/170823/16669/17158/15404/19090/11480/14218/20687/16974/11920/58231/68795/78757/11308/319583/71175/74318/12156/12393/15400/19253/231…	TKO-Nicd1_vs_TKO
REACTOME_RHO_GTPASE_CYCLE	REACTOME_RHO_GTPASE_CYCLE	REACTOME_RHO_GTPASE_CYCLE	421	0.396372	1.70317	0.000223464	0.0489263	0.0468821	2932	tags=34%, list=20%, signal=28%	215280/330319/11856/20874/57257/20844/68813/216197/19878/268739/14269/68187/239027/213498/320557/11855/19418/56381/108670/17920/17207/330914/74159/18708/212285/20403/380664/22284/210998/224105/52428/67300/211499/270163/71893/13511/12874/238505/14270/76626/229658/14218/20430/214804/22042/109711/29875/330177/327826/11308/70804/27360/224014/108686/59009/226751/13518/21873/232339/73178/56324/50884/22…	TKO-Nicd1_vs_TKO
GOBP_EMBRYONIC_MORPHOGENESIS	GOBP_EMBRYONIC_MORPHOGENESIS	GOBP_EMBRYONIC_MORPHOGENESIS	478	0.394047	1.7158	0.000223964	0.0489263	0.0468821	1394	tags=14%, list=9%, signal=14%	15413/15414/15410/15417/103889/15412/15415/15416/99377/15430/20897/19662/218772/17387/12614/14254/14268/15902/16450/20191/19878/319520/102502/15258/60613/225164/17920/21906/19206/230857/27428/50493/16777/100169/12168/13138/216850/16798/231214/14368/170823/218850/15404/11480/20687/58231/327826/68151/71175/12914/12393/15400/12288/72569/23872/14365/17128/11477/252973/20662/214498/20353/14367/17260/2…	TKO-Nicd1_vs_TKO
GOBP_IMMUNE_SYSTEM_DEVELOPMENT	GOBP_IMMUNE_SYSTEM_DEVELOPMENT	GOBP_IMMUNE_SYSTEM_DEVELOPMENT	743	0.349621	1.58514	0.00022553	0.0489263	0.0468821	2562	tags=25%, list=17%, signal=22%	15410/15412/15415/15416/17536/17311/22339/17060/245945/11600/12142/28240/17387/68027/11977/21898/14254/13866/16194/15902/12398/16450/223770/12326/19271/328572/20351/17886/15258/14011/93685/93759/208650/66058/64602/226562/225888/18708/57432/320404/11491/15511/12097/16452/51869/108138/381305/244349/74206/12912/217864/80752/15404/268564/13653/11820/240354/19090/11480/14218/20687/18996/16590/19712/11…	TKO-Nicd1_vs_TKO
GOBP_NEGATIVE_REGULATION_OF_TRANSCRIPTION_BY_RNA_POLYMERASE_II	GOBP_NEGATIVE_REGULATION_OF_TRANSCRIPTION_BY_RNA_POLYMERASE_II	GOBP_NEGATIVE_REGULATION_OF_TRANSCRIPTION_BY_RNA_POLYMERASE_II	709	0.332822	1.50074	0.000229621	0.0489263	0.0468821	2585	tags=25%, list=17%, signal=21%	15410/15412/15416/99377/17536/22339/218772/12142/56353/20893/11906/15902/21416/13134/16599/22688/328572/30928/13590/245671/20482/15258/14011/269023/56381/226075/93759/19206/14815/68750/20602/57432/21815/22284/22661/66313/51869/218613/17258/71458/11819/56805/212391/211652/69601/15404/268564/13653/20238/22631/20687/18996/19712/77683/18193/114774/22589/20852/331623/13435/22770/67155/12419/71175/3531…	TKO-Nicd1_vs_TKO
GOBP_GENERATION_OF_PRECURSOR_METABOLITES_AND_ENERGY	GOBP_GENERATION_OF_PRECURSOR_METABOLITES_AND_ENERGY	GOBP_GENERATION_OF_PRECURSOR_METABOLITES_AND_ENERGY	393	-0.374485	-1.59078	0.000365698	0.0708576	0.0678971	3701	tags=41%, list=25%, signal=32%	110391/71679/66826/109672/21351/18642/13806/210582/68197/11949/67003/66416/12859/16548/66114/66495/67184/68375/12499/66128/11983/105193/67267/66218/66043/66576/76824/69367/66841/68342/236539/20656/78330/107197/67472/14194/66592/595136/103172/19062/18105/11429/57423/110826/11651/72141/70316/74637/11529/12857/13808/67834/12858/17751/13244/67041/110842/226646/75530/11532/67130/68349/68194/19045/1904…	TKO-Nicd1_vs_TKO
GOBP_MITOCHONDRIAL_RESPIRATORY_CHAIN_COMPLEX_ASSEMBLY	GOBP_MITOCHONDRIAL_RESPIRATORY_CHAIN_COMPLEX_ASSEMBLY	GOBP_MITOCHONDRIAL_RESPIRATORY_CHAIN_COMPLEX_ASSEMBLY	85	-0.525313	-1.8251	0.00036704	0.0708576	0.0678971	3873	tags=60%, list=26%, signal=45%	66271/67273/66826/68197/66495/67184/68375/69875/67267/66218/231430/68342/107197/595136/104130/100503890/70316/66278/66690/66359/66379/226646/75530/67130/68349/68194/17991/66108/66377/66821/66916/68653/75406/69089/52469/70556/235169/67264/66694/54405/68198/68202/66414/66046/66091/230075/68033/93757/66928/17993/69487	TKO-Nicd1_vs_TKO
REACTOME_ASPARAGINE_N_LINKED_GLYCOSYLATION	REACTOME_ASPARAGINE_N_LINKED_GLYCOSYLATION	REACTOME_ASPARAGINE_N_LINKED_GLYCOSYLATION	279	-0.396951	-1.62486	0.000370165	0.0708576	0.0678971	3384	tags=31%, list=23%, signal=25%	208624/217364/20333/68947/68563/192193/66682/217664/68137/69654/66174/245828/56494/66890/17308/13135/54197/241230/110119/54160/12345/56737/228998/27096/20444/105785/23802/20334/59042/56447/50907/56455/76308/24070/108124/19703/22142/67422/20441/12793/225742/13426/74498/53418/110379/69064/56395/56174/20454/54399/19179/193813/20446/108687/193670/11840/67569/56334/94181/22190/22143/54130/21787/66111/…	TKO-Nicd1_vs_TKO
GOBP_AMINE_METABOLIC_PROCESS	GOBP_AMINE_METABOLIC_PROCESS	GOBP_AMINE_METABOLIC_PROCESS	76	-0.520814	-1.77685	0.000370233	0.0708576	0.0678971	1916	tags=32%, list=13%, signal=28%	57320/12041/56695/14811/104069/12846/13819/14528/270076/50873/69215/242669/26570/66569/56209/18245/14462/170787/13489/18247/218865/67847/109731/21808	TKO-Nicd1_vs_TKO
REACTOME_COMPLEX_I_BIOGENESIS	REACTOME_COMPLEX_I_BIOGENESIS	REACTOME_COMPLEX_I_BIOGENESIS	49	-0.641753	-2.02174	0.000371747	0.0708576	0.0678971	3572	tags=73%, list=24%, signal=56%	68197/66416/66495/67184/68375/69875/66218/68342/78330/595136/104130/70316/66690/226646/67130/68349/68194/17991/66108/66377/66916/75406/67264/17995/72900/54405/68198/68202/407785/66414/26940/66046/66091/230075/17993/69487	TKO-Nicd1_vs_TKO
GOMF_CAMP_BINDING	GOMF_CAMP_BINDING	GOMF_CAMP_BINDING	21	-0.775397	-2.04261	0.000375587	0.0708576	0.0678971	323	tags=29%, list=2%, signal=28%	207728/223864/78977/23828/23984/18578	TKO-Nicd1_vs_TKO
GOBP_REGULATION_OF_SYNCYTIUM_FORMATION_BY_PLASMA_MEMBRANE_FUSION	GOBP_REGULATION_OF_SYNCYTIUM_FORMATION_BY_PLASMA_MEMBRANE_FUSION	GOBP_REGULATION_OF_SYNCYTIUM_FORMATION_BY_PLASMA_MEMBRANE_FUSION	20	-0.759258	-1.98371	0.000375657	0.0708576	0.0678971	1842	tags=40%, list=12%, signal=35%	13660/23886/14251/52163/12334/223864/107831/259300	TKO-Nicd1_vs_TKO
GOMF_GTPASE_ACTIVATOR_ACTIVITY	GOMF_GTPASE_ACTIVATOR_ACTIVITY	GOMF_GTPASE_ACTIVATOR_ACTIVITY	226	0.427115	1.70598	0.000436586	0.0794262	0.0761077	3176	tags=39%, list=21%, signal=31%	11856/57257/12663/211673/68813/207227/19739/105835/239027/213498/11855/241694/98910/78618/330914/98732/212285/227800/217325/245638/114713/74206/69601/270163/18795/14270/19386/214804/29875/15463/14682/74006/226407/226525/71435/20662/52850/24012/71302/244867/14020/66251/98366/66687/218397/18015/109294/217692/225358/29809/107045/72238/78808/71310/544817/228482/26431/213522/73910/75415/231532/347722/…	TKO-Nicd1_vs_TKO
GOBP_GLAND_DEVELOPMENT	GOBP_GLAND_DEVELOPMENT	GOBP_GLAND_DEVELOPMENT	348	0.38413	1.61699	0.000441404	0.0794262	0.0761077	1610	tags=18%, list=11%, signal=17%	15410/15417/21405/14164/20897/227231/100102/22339/13123/11977/331487/103149/15902/18590/19213/16011/12583/75605/18548/11855/16004/545622/57764/16324/94109/19206/68750/20602/13138/16452/22228/16798/192195/17158/12912/268564/69047/71701/20687/12550/11920/15277/20852/327826/68151/15379/12156/15400/13000/16337/238386/230709/17128/56711/26554/14155/12166/108961/225631/18484/15402/228790/17314/244585	TKO-Nicd1_vs_TKO
GOBP_MYELOID_CELL_DIFFERENTIATION	GOBP_MYELOID_CELL_DIFFERENTIATION	GOBP_MYELOID_CELL_DIFFERENTIATION	312	0.395265	1.64355	0.000441794	0.0794262	0.0761077	2434	tags=26%, list=16%, signal=22%	15415/15416/17536/17311/22339/68027/21898/15902/12398/223770/12326/328572/17886/15258/93759/64602/18708/320404/15511/12097/16452/244349/12912/217864/80752/15404/11820/19090/11480/14218/20687/18996/16590/22042/109711/14247/11308/16420/16859/214498/69188/242687/17260/18733/22034/15170/230257/229700/15402/18472/98366/27060/19766/16825/18015/11774/12010/20846/56484/15467/56406/214133/11863/12192/1712…	TKO-Nicd1_vs_TKO
REACTOME_METABOLISM_OF_AMINO_ACIDS_AND_DERIVATIVES	REACTOME_METABOLISM_OF_AMINO_ACIDS_AND_DERIVATIVES	REACTOME_METABOLISM_OF_AMINO_ACIDS_AND_DERIVATIVES	301	-0.387689	-1.60433	0.000552486	0.0900501	0.0862877	4067	tags=43%, list=27%, signal=32%	228769/57296/20115/26912/20103/54217/50880/26446/235386/19173/57808/19181/67432/67281/12709/110391/19170/13371/107869/66480/14085/67186/19166/68133/75617/100678/19182/257635/20090/19188/20054/269378/19989/236539/85305/20044/11837/54127/19981/11702/231872/11846/20768/12039/18408/19944/20422/15473/66475/23996/14719/104776/70316/26445/26442/20085/27367/269642/58875/12040/20068/76808/12715/19982/1041…	TKO-Nicd1_vs_TKO
GOCC_LARGE_RIBOSOMAL_SUBUNIT	GOCC_LARGE_RIBOSOMAL_SUBUNIT	GOCC_LARGE_RIBOSOMAL_SUBUNIT	106	-0.492742	-1.77048	0.000553403	0.0900501	0.0862877	5508	tags=62%, list=37%, signal=40%	19951/74600/69163/26961/19896/69821/67671/68436/319195/94062/23879/27397/67308/67115/28028/66419/72181/66493/66047/107734/67270/66448/54217/68537/57808/67281/27395/66480/66845/67186/56280/68463/18100/27393/19989/11837/94065/19981/67840/67707/94066/94064/19944/66229/19935/27367/68499/76808/59054/19982/67212/18120/52443/107733/22121/67681/114641/56282/67891/234384/66489/68611/110954/268449/66163/22…	TKO-Nicd1_vs_TKO
GOMF_SIGNALING_RECEPTOR_REGULATOR_ACTIVITY	GOMF_SIGNALING_RECEPTOR_REGULATOR_ACTIVITY	GOMF_SIGNALING_RECEPTOR_REGULATOR_ACTIVITY	270	-0.39249	-1.60273	0.000554221	0.0900501	0.0862877	1941	tags=24%, list=13%, signal=21%	12153/18119/12568/18183/20360/106014/17242/22139/11606/16854/19773/18610/23886/210029/102545/108151/30878/16976/20359/18188/21944/12163/83430/14172/67564/18383/14419/18159/27220/14272/56636/211064/16000/20302/16153/20301/29873/53603/12931/70083/22422/19242/20358/20310/20295/20292/14167/23934/20346/19227/56069/20311/12310/20357/16173/320265/12424/12587/21808/14825/12159/14456/225642/56811	TKO-Nicd1_vs_TKO
GOBP_SENSORY_PERCEPTION_OF_LIGHT_STIMULUS	GOBP_SENSORY_PERCEPTION_OF_LIGHT_STIMULUS	GOBP_SENSORY_PERCEPTION_OF_LIGHT_STIMULUS	118	-0.48113	-1.75969	0.000556896	0.0900501	0.0862877	1532	tags=20%, list=10%, signal=18%	98711/13819/73750/12972/192236/22248/19434/18582/11994/26889/19881/16779/101023/18242/217143/17022/54652/26386/20357/54352/12814/12960/22295/14051	TKO-Nicd1_vs_TKO
GOBP_NADH_DEHYDROGENASE_COMPLEX_ASSEMBLY	GOBP_NADH_DEHYDROGENASE_COMPLEX_ASSEMBLY	GOBP_NADH_DEHYDROGENASE_COMPLEX_ASSEMBLY	51	-0.625457	-1.98711	0.000560224	0.0900501	0.0862877	3873	tags=73%, list=26%, signal=54%	66271/67273/66826/68197/66495/67184/68375/69875/66218/68342/595136/104130/70316/66690/226646/67130/68349/68194/17991/66108/66377/66821/66916/75406/69089/235169/67264/54405/68198/68202/66414/66046/66091/230075/66928/17993/69487	TKO-Nicd1_vs_TKO
GOMF_STRUCTURAL_CONSTITUENT_OF_RIBOSOME	GOMF_STRUCTURAL_CONSTITUENT_OF_RIBOSOME	GOMF_STRUCTURAL_CONSTITUENT_OF_RIBOSOME	152	-0.455518	-1.72847	0.000562219	0.0900501	0.0862877	5265	tags=59%, list=35%, signal=38%	19896/66242/67671/68028/64659/68436/319195/94062/66407/79044/27397/64658/67308/67115/77721/20084/76846/66419/66493/27050/66047/107734/67270/65111/66448/20115/20103/54217/68537/57808/50529/67281/27395/66416/66480/67994/66845/67186/56280/225215/64660/75617/68463/64656/20090/121022/20054/19989/20044/11837/54127/94065/19981/66258/67840/67707/68735/94066/94064/19944/66475/66229/19935/20085/27367/20068…	TKO-Nicd1_vs_TKO
REACTOME_GLUCAGON_TYPE_LIGAND_RECEPTORS	REACTOME_GLUCAGON_TYPE_LIGAND_RECEPTORS	REACTOME_GLUCAGON_TYPE_LIGAND_RECEPTORS	18	-0.773007	-1.97616	0.000565718	0.0900501	0.0862877	1473	tags=33%, list=10%, signal=30%	14693/14704/14696/14706/14683/14652	TKO-Nicd1_vs_TKO
GOBP_POSITIVE_REGULATION_OF_SYNCYTIUM_FORMATION_BY_PLASMA_MEMBRANE_FUSION	GOBP_POSITIVE_REGULATION_OF_SYNCYTIUM_FORMATION_BY_PLASMA_MEMBRANE_FUSION	GOBP_POSITIVE_REGULATION_OF_SYNCYTIUM_FORMATION_BY_PLASMA_MEMBRANE_FUSION	17	-0.786571	-1.98825	0.00056872	0.0900501	0.0862877	1842	tags=47%, list=12%, signal=41%	13660/23886/14251/52163/12334/223864/107831/259300	TKO-Nicd1_vs_TKO
GOBP_CELL_MIGRATION_INVOLVED_IN_HEART_DEVELOPMENT	GOBP_CELL_MIGRATION_INVOLVED_IN_HEART_DEVELOPMENT	GOBP_CELL_MIGRATION_INVOLVED_IN_HEART_DEVELOPMENT	15	-0.804913	-1.97341	0.000572519	0.0900501	0.0862877	1814	tags=33%, list=12%, signal=29%	18128/234593/233651/12159/23828	TKO-Nicd1_vs_TKO
GOBP_RESPONSE_TO_CORTICOSTERONE	GOBP_RESPONSE_TO_CORTICOSTERONE	GOBP_RESPONSE_TO_CORTICOSTERONE	11	-0.854773	-1.94904	0.000579151	0.0900501	0.0862877	367	tags=36%, list=2%, signal=35%	12315/109731/225872/18039	TKO-Nicd1_vs_TKO
HP_ABNORMAL_PANCREAS_SIZE	HP_ABNORMAL_PANCREAS_SIZE	HP_ABNORMAL_PANCREAS_SIZE	23	0.76503	2.08478	0.000648228	0.0994468	0.0952918	443	tags=26%, list=3%, signal=25%	21405/20897/218772/19213/226075/78244	TKO-Nicd1_vs_TKO
GOMF_DNA_BINDING_TRANSCRIPTION_ACTIVATOR_ACTIVITY	GOMF_DNA_BINDING_TRANSCRIPTION_ACTIVATOR_ACTIVITY	GOMF_DNA_BINDING_TRANSCRIPTION_ACTIVATOR_ACTIVITY	315	0.390247	1.6248	0.000664011	0.100528	0.0963275	2409	tags=26%, list=16%, signal=22%	15413/15410/103889/15415/17536/21405/15430/26380/13661/19213/13709/226049/77128/14011/226075/20683/14815/68750/18045/17258/12912/22764/15404/13653/21406/15500/18996/230700/14247/226641/20852/71137/15379/69743/18021/13557/12393/207806/54446/110593/17128/56711/252973/235682/70227/12609/18612/17260/208104/18027/228491/225631/14536/15402/15437/22026/22632/11909/22221/240186/56484/229004/30046/58208/1…	TKO-Nicd1_vs_TKO
GOBP_G_PROTEIN_COUPLED_RECEPTOR_SIGNALING_PATHWAY	GOBP_G_PROTEIN_COUPLED_RECEPTOR_SIGNALING_PATHWAY	GOBP_G_PROTEIN_COUPLED_RECEPTOR_SIGNALING_PATHWAY	447	-0.348075	-1.49748	0.000725426	0.104792	0.100414	1145	tags=14%, list=8%, signal=13%	14748/53978/14704/16765/19156/19416/14419/14696/11803/207728/108068/27220/54409/108071/320207/14160/13982/16801/20302/64297/26558/18673/20977/12426/18483/14788/319387/117148/22174/230775/56089/20310/67903/12315/217143/20295/14362/11607/20292/14706/13489/12289/19227/330485/12000/14683/12310/18217/74055/331374/20215/11486/107831/11548/12801/238384/14825/13349/225642/99633/18578/21333/14652	TKO-Nicd1_vs_TKO
GOBP_INTERFERON_GAMMA_PRODUCTION	GOBP_INTERFERON_GAMMA_PRODUCTION	GOBP_INTERFERON_GAMMA_PRODUCTION	70	-0.536019	-1.80748	0.000736241	0.104792	0.100414	1160	tags=16%, list=8%, signal=15%	19720/83430/12475/16153/14462/20539/16858/16173/14456/18578/74131	TKO-Nicd1_vs_TKO
GOBP_PURINE_NUCLEOTIDE_CATABOLIC_PROCESS	GOBP_PURINE_NUCLEOTIDE_CATABOLIC_PROCESS	GOBP_PURINE_NUCLEOTIDE_CATABOLIC_PROCESS	41	-0.626061	-1.90551	0.000738825	0.104792	0.100414	1663	tags=32%, list=11%, signal=28%	75686/16434/110959/213484/207728/110446/70025/22436/56690/11486/11717/23984/18578	TKO-Nicd1_vs_TKO
GOBP_PURINE_CONTAINING_COMPOUND_CATABOLIC_PROCESS	GOBP_PURINE_CONTAINING_COMPOUND_CATABOLIC_PROCESS	GOBP_PURINE_CONTAINING_COMPOUND_CATABOLIC_PROCESS	45	-0.624763	-1.93433	0.000744879	0.104792	0.100414	1663	tags=33%, list=11%, signal=30%	75686/224794/16434/110959/17766/213484/207728/110446/70025/22436/56690/11486/11717/23984/18578	TKO-Nicd1_vs_TKO
REACTOME_CLASS_B_2_SECRETIN_FAMILY_RECEPTORS	REACTOME_CLASS_B_2_SECRETIN_FAMILY_RECEPTORS	REACTOME_CLASS_B_2_SECRETIN_FAMILY_RECEPTORS	52	-0.585806	-1.8667	0.000746547	0.104792	0.100414	1089	tags=21%, list=7%, signal=20%	14704/14696/54409/22422/56089/14362/14706/19227/14683/12310/14652	TKO-Nicd1_vs_TKO
GOCC_RIBOSOMAL_SUBUNIT	GOCC_RIBOSOMAL_SUBUNIT	GOCC_RIBOSOMAL_SUBUNIT	169	-0.428214	-1.65218	0.000746826	0.104792	0.100414	5265	tags=56%, list=35%, signal=37%	19896/66242/69821/67671/64659/68436/319195/94062/66407/79044/23879/27397/67308/67115/77721/20084/76846/28028/66419/64657/72181/66493/27050/66047/107734/67270/65111/66448/20115/20103/54217/68537/57808/50529/67281/27395/66480/67994/66845/67186/56280/64660/75617/68463/18100/27393/20090/121022/20054/19989/20044/11837/54127/94065/19981/66258/67840/67707/68735/94066/94064/19944/99045/66475/66229/19935/…	TKO-Nicd1_vs_TKO
GOMF_NEUROPEPTIDE_RECEPTOR_BINDING	GOMF_NEUROPEPTIDE_RECEPTOR_BINDING	GOMF_NEUROPEPTIDE_RECEPTOR_BINDING	14	-0.811037	-1.9697	0.000758869	0.105199	0.100804	1351	tags=36%, list=9%, signal=33%	30878/14419/12426/14683/21333	TKO-Nicd1_vs_TKO
HP_INCOMITANT_STRABISMUS	HP_INCOMITANT_STRABISMUS	HP_INCOMITANT_STRABISMUS	57	0.621192	2.00123	0.00086077	0.117905	0.112979	2368	tags=44%, list=16%, signal=37%	99377/12778/328572/327987/13209/14897/14802/239528/80883/12914/211660/74006/20496/213988/59026/69188/228355/56217/15194/72145/21411/78697/83767/207165/74143	TKO-Nicd1_vs_TKO
REACTOME_SIGNALING_BY_RECEPTOR_TYROSINE_KINASES	REACTOME_SIGNALING_BY_RECEPTOR_TYROSINE_KINASES	REACTOME_SIGNALING_BY_RECEPTOR_TYROSINE_KINASES	458	0.346742	1.50307	0.000891464	0.119682	0.114682	2212	tags=21%, list=15%, signal=19%	12839/399558/14164/11540/17311/22339/21990/12142/16438/14254/14268/13866/57257/74769/20844/15902/114715/18590/19271/19878/319520/328572/545622/110651/18654/109880/11487/12402/18708/12649/16777/11491/20750/16452/224105/17258/67300/12912/68652/14388/13653/21406/107568/16590/16782/20418/20430/19712/13430/78757/20852/327826/11308/22612/16396/19253/12569/74334/56324/12570/16337/50884/18710/13867/20662…	TKO-Nicd1_vs_TKO
GOCC_COLLAGEN_CONTAINING_EXTRACELLULAR_MATRIX	GOCC_COLLAGEN_CONTAINING_EXTRACELLULAR_MATRIX	GOCC_COLLAGEN_CONTAINING_EXTRACELLULAR_MATRIX	287	-0.378499	-1.55638	0.000919456	0.119682	0.114682	1706	tags=18%, list=11%, signal=17%	17242/11606/16854/224697/12827/23886/20202/240725/20377/107581/246228/12404/72514/21923/19156/71951/12835/12841/12476/16779/11803/20657/21804/107250/20200/11747/223838/226866/64075/17313/207596/16780/17181/268977/14115/16855/233744/17022/16678/14114/20970/11568/13612/56363/56213/18553/21922/219151/12814/21808/12837/20317/64138	TKO-Nicd1_vs_TKO
GOBP_NUCLEOSIDE_TRIPHOSPHATE_BIOSYNTHETIC_PROCESS	GOBP_NUCLEOSIDE_TRIPHOSPHATE_BIOSYNTHETIC_PROCESS	GOBP_NUCLEOSIDE_TRIPHOSPHATE_BIOSYNTHETIC_PROCESS	68	-0.532872	-1.78713	0.00092302	0.119682	0.114682	3679	tags=59%, list=25%, signal=45%	71679/66826/13806/23918/11949/66114/228033/18103/229949/22171/66043/69719/107197/66592/54369/57423/56520/237336/79059/11947/67126/11636/11958/21915/11946/56632/108099/216805/11534/11957/72325/55936/19017/27425/18102/68943/28080/19241/23917/22245	TKO-Nicd1_vs_TKO
GOCC_CYTOCHROME_COMPLEX	GOCC_CYTOCHROME_COMPLEX	GOCC_CYTOCHROME_COMPLEX	31	-0.658545	-1.89271	0.000925926	0.119682	0.114682	3550	tags=71%, list=24%, signal=54%	12868/67003/12859/66142/66576/12857/12858/110323/22272/66594/12866/66821/67530/66445/20463/66694/12864/12865/17992/22273/12867/12861	TKO-Nicd1_vs_TKO
HP_DECREASED_ACTIVITY_OF_MITOCHONDRIAL_COMPLEX_I	HP_DECREASED_ACTIVITY_OF_MITOCHONDRIAL_COMPLEX_I	HP_DECREASED_ACTIVITY_OF_MITOCHONDRIAL_COMPLEX_I	49	-0.586753	-1.84847	0.000929368	0.119682	0.114682	3576	tags=57%, list=24%, signal=44%	72026/68197/66495/66399/68375/69875/384281/66218/64656/68342/104130/56322/226646/67130/68349/75406/66383/235169/17995/72900/54405/56282/407785/27376/71941/17993/56551/69487	TKO-Nicd1_vs_TKO
GOCC_MITOCHONDRIAL_LARGE_RIBOSOMAL_SUBUNIT	GOCC_MITOCHONDRIAL_LARGE_RIBOSOMAL_SUBUNIT	GOCC_MITOCHONDRIAL_LARGE_RIBOSOMAL_SUBUNIT	54	-0.574202	-1.84398	0.000936154	0.119682	0.114682	5468	tags=70%, list=37%, signal=45%	74600/69163/69821/94062/27397/67308/28028/66419/72181/66493/66047/107734/67270/66448/68537/27395/66845/56280/68463/18100/27393/94065/67840/67707/94066/94064/19935/68499/59054/67212/18120/52443/107733/67681/56282/234384/68611/66163	TKO-Nicd1_vs_TKO
BIOCARTA_BTG2_PATHWAY	BIOCARTA_BTG2_PATHWAY	BIOCARTA_BTG2_PATHWAY	11	0.866631	2.0133	0.00103691	0.131107	0.125629	41	tags=18%, list=0%, signal=18%	15417/14164	TKO-Nicd1_vs_TKO
GOBP_TRIGLYCERIDE_CATABOLIC_PROCESS	GOBP_TRIGLYCERIDE_CATABOLIC_PROCESS	GOBP_TRIGLYCERIDE_CATABOLIC_PROCESS	17	0.816256	2.09977	0.00105775	0.132288	0.126761	54	tags=18%, list=0%, signal=18%	66113/20660/227231	TKO-Nicd1_vs_TKO
GOMF_OXIDOREDUCTASE_ACTIVITY_ACTING_ON_PAIRED_DONORS_WITH_INCORPORATION_OR_REDUCTION_OF_MOLECULAR_OXYGEN	GOMF_OXIDOREDUCTASE_ACTIVITY_ACTING_ON_PAIRED_DONORS_WITH_INCORPORATION_OR_REDUCTION_OF_MOLECULAR_OXYGEN	GOMF_OXIDOREDUCTASE_ACTIVITY_ACTING_ON_PAIRED_DONORS_WITH_INCORPORATION_OR_REDUCTION_OF_MOLECULAR_OXYGEN	109	0.505636	1.82495	0.00108507	0.1336	0.128018	2433	tags=32%, list=16%, signal=27%	19224/13082/13123/21990/26432/19223/70059/22289/75605/268420/104263/194401/52463/216850/270086/338523/20250/18451/67667/18452/18484/319660/19225/20249/194388/214133/99982/112405/30841/194952/225876/71519/22290/235293/55990	TKO-Nicd1_vs_TKO
GOCC_TRANS_GOLGI_NETWORK	GOCC_TRANS_GOLGI_NETWORK	GOCC_TRANS_GOLGI_NETWORK	226	0.40155	1.60387	0.00109146	0.1336	0.128018	2367	tags=25%, list=16%, signal=22%	20660/67844/17912/226518/11977/211673/268859/18548/66616/16004/216549/98910/11980/54670/56175/245944/75423/18704/99371/210998/67300/12211/11820/69047/75869/67916/12550/226089/13430/71913/68151/12121/320940/11981/230249/207425/22134/18484/11765/76899/73296/76775/70297/54214/227446/76295/213760/213993/217887/54667/20239/108011/107338/26422/76303/338368/320615	TKO-Nicd1_vs_TKO
REACTOME_NEURONAL_SYSTEM	REACTOME_NEURONAL_SYSTEM	REACTOME_NEURONAL_SYSTEM	298	-0.373963	-1.54523	0.0011064	0.134002	0.128404	1855	tags=20%, list=12%, signal=18%	140492/207565/14811/386750/108099/18191/18751/55991/12846/14251/14693/18750/110835/54393/210274/11513/13169/74571/22143/14406/67071/14704/14408/11449/19082/14696/11773/320472/19266/108071/327814/16531/216028/240444/11447/110886/18747/52163/26558/22153/17762/22144/65106/224997/11784/60510/15561/20508/14806/14706/13823/22152/74342/14645/14805/12889/12038/16510/53857/18039/217826	TKO-Nicd1_vs_TKO
GOBP_CAMP_METABOLIC_PROCESS	GOBP_CAMP_METABOLIC_PROCESS	GOBP_CAMP_METABOLIC_PROCESS	18	-0.747661	-1.91137	0.00113144	0.135607	0.129941	219	tags=22%, list=1%, signal=22%	11513/19227/23984/18578	TKO-Nicd1_vs_TKO
GOMF_G_PROTEIN_COUPLED_CHEMOATTRACTANT_RECEPTOR_ACTIVITY	GOMF_G_PROTEIN_COUPLED_CHEMOATTRACTANT_RECEPTOR_ACTIVITY	GOMF_G_PROTEIN_COUPLED_CHEMOATTRACTANT_RECEPTOR_ACTIVITY	10	0.878451	2.00656	0.00123839	0.146896	0.140759	24	tags=20%, list=0%, signal=20%	12778/13051	TKO-Nicd1_vs_TKO
GOMF_GROWTH_FACTOR_RECEPTOR_BINDING	GOMF_GROWTH_FACTOR_RECEPTOR_BINDING	GOMF_GROWTH_FACTOR_RECEPTOR_BINDING	98	0.509473	1.80271	0.00130776	0.153542	0.147126	1041	tags=18%, list=7%, signal=17%	399558/14164/22339/57257/16194/18590/19271/18654/11491/215114/16452/170823/69601/11820/12488/327826/108686/266632	TKO-Nicd1_vs_TKO
HP_PROTRUSIO_ACETABULI	HP_PROTRUSIO_ACETABULI	HP_PROTRUSIO_ACETABULI	15	-0.78181	-1.91677	0.00133588	0.155259	0.148772	87	tags=20%, list=1%, signal=20%	14118/21808/20317	TKO-Nicd1_vs_TKO
GOBP_CYCLIC_NUCLEOTIDE_METABOLIC_PROCESS	GOBP_CYCLIC_NUCLEOTIDE_METABOLIC_PROCESS	GOBP_CYCLIC_NUCLEOTIDE_METABOLIC_PROCESS	32	-0.648223	-1.87549	0.00147601	0.16983	0.162735	1323	tags=25%, list=9%, signal=23%	230103/11513/18159/12799/207728/19227/23984/18578	TKO-Nicd1_vs_TKO
GOBP_CARDIAC_RIGHT_VENTRICLE_MORPHOGENESIS	GOBP_CARDIAC_RIGHT_VENTRICLE_MORPHOGENESIS	GOBP_CARDIAC_RIGHT_VENTRICLE_MORPHOGENESIS	12	-0.802054	-1.86846	0.00153965	0.175398	0.168069	545	tags=42%, list=4%, signal=40%	18128/66993/14462/21808/12159	TKO-Nicd1_vs_TKO
GOMF_NUCLEOSIDE_TRIPHOSPHATASE_REGULATOR_ACTIVITY	GOMF_NUCLEOSIDE_TRIPHOSPHATASE_REGULATOR_ACTIVITY	GOMF_NUCLEOSIDE_TRIPHOSPHATASE_REGULATOR_ACTIVITY	413	0.352705	1.51229	0.00155798	0.175746	0.168403	3199	tags=35%, list=21%, signal=28%	11856/98845/11554/57257/12663/211673/68813/76484/207227/268739/19739/105835/239027/213498/11855/329260/19418/241694/98910/78618/17207/330914/98732/232227/212285/20403/227800/99371/217325/245638/78255/114713/74206/69601/270163/18795/14270/19386/214804/329877/102442/226089/29875/15463/224014/233726/108686/14682/211922/74006/226407/73178/215821/226525/71435/20663/20662/228355/52850/210293/20947/2401…	TKO-Nicd1_vs_TKO
GOBP_NERVOUS_SYSTEM_PROCESS	GOBP_NERVOUS_SYSTEM_PROCESS	GOBP_NERVOUS_SYSTEM_PROCESS	706	-0.305305	-1.36725	0.00159151	0.177786	0.170358	1532	tags=16%, list=10%, signal=15%	98711/14667/22594/195208/22141/13819/73750/14528/110835/12972/504186/76854/81907/192236/14403/22248/234593/94245/12404/19434/210274/14534/18582/50873/11994/15212/13405/53328/14406/14408/21983/26889/63959/11449/26570/14226/19881/16779/29813/319984/19699/14156/101023/27220/108071/20393/270190/14048/56847/12581/18242/214230/20776/319504/53324/225908/20302/11447/16153/110886/30057/83964/20266/244646/…	TKO-Nicd1_vs_TKO
REACTOME_THE_ROLE_OF_GTSE1_IN_G2_M_PROGRESSION_AFTER_G2_CHECKPOINT	REACTOME_THE_ROLE_OF_GTSE1_IN_G2_M_PROGRESSION_AFTER_G2_CHECKPOINT	REACTOME_THE_ROLE_OF_GTSE1_IN_G2_M_PROGRESSION_AFTER_G2_CHECKPOINT	70	-0.517187	-1.74398	0.00165654	0.179582	0.172079	4067	tags=46%, list=27%, signal=33%	228769/57296/26446/19173/19181/19170/67951/12575/19166/19182/19188/20422/23996/26445/26442/22142/26443/26440/29870/19177/19175/19192/19179/22190/22143/67151/22153/22144/22186/22152/22187/53857	TKO-Nicd1_vs_TKO
REACTOME_VASOPRESSIN_REGULATES_RENAL_WATER_HOMEOSTASIS_VIA_AQUAPORINS	REACTOME_VASOPRESSIN_REGULATES_RENAL_WATER_HOMEOSTASIS_VIA_AQUAPORINS	REACTOME_VASOPRESSIN_REGULATES_RENAL_WATER_HOMEOSTASIS_VIA_AQUAPORINS	35	-0.638545	-1.88513	0.00165746	0.179582	0.172079	1473	tags=26%, list=10%, signal=23%	14693/11513/14704/14696/18747/14706/12000/14683/11829	TKO-Nicd1_vs_TKO
GOBP_GANGLIOSIDE_METABOLIC_PROCESS	GOBP_GANGLIOSIDE_METABOLIC_PROCESS	GOBP_GANGLIOSIDE_METABOLIC_PROCESS	23	-0.699815	-1.88289	0.00167473	0.179582	0.172079	2800	tags=52%, list=19%, signal=42%	241230/20444/76524/20441/14667/11305/20454/15212/14421/50935/20442/20447	TKO-Nicd1_vs_TKO
KEGG_GLYCINE_SERINE_AND_THREONINE_METABOLISM	KEGG_GLYCINE_SERINE_AND_THREONINE_METABOLISM	KEGG_GLYCINE_SERINE_AND_THREONINE_METABOLISM	23	-0.701238	-1.88672	0.00167473	0.179582	0.172079	1273	tags=39%, list=9%, signal=36%	27364/108037/107272/14711/14431/12411/67092/218865/109731	TKO-Nicd1_vs_TKO
GOBP_DEFINITIVE_HEMOPOIESIS	GOBP_DEFINITIVE_HEMOPOIESIS	GOBP_DEFINITIVE_HEMOPOIESIS	16	0.801875	2.03399	0.00168563	0.179582	0.172079	15	tags=12%, list=0%, signal=13%	15410/15412	TKO-Nicd1_vs_TKO
REACTOME_RAC1_GTPASE_CYCLE	REACTOME_RAC1_GTPASE_CYCLE	REACTOME_RAC1_GTPASE_CYCLE	169	0.432404	1.6627	0.00172191	0.180827	0.173271	2437	tags=36%, list=16%, signal=30%	215280/330319/57257/68813/239027/213498/11855/19418/17207/330914/18708/212285/380664/224105/71893/14270/229658/20430/214804/22042/29875/330177/11308/226751/73178/50884/23943/71435/20663/18710/20662/242687/109333/210293/20947/59079/66898/18479/71302/244867/223435/54324/67299/16412/109294/225358/68524/12704/544817/11352/102098/26431/83767/70584/213522/75415/231532/105445/226652/75974	TKO-Nicd1_vs_TKO
GOMF_NEUROPEPTIDE_HORMONE_ACTIVITY	GOMF_NEUROPEPTIDE_HORMONE_ACTIVITY	GOMF_NEUROPEPTIDE_HORMONE_ACTIVITY	10	-0.831612	-1.85138	0.0017452	0.180827	0.173271	939	tags=40%, list=6%, signal=38%	14419/27220/12424/225642	TKO-Nicd1_vs_TKO
GOBP_TRIGLYCERIDE_METABOLIC_PROCESS	GOBP_TRIGLYCERIDE_METABOLIC_PROCESS	GOBP_TRIGLYCERIDE_METABOLIC_PROCESS	70	0.539734	1.81116	0.00175093	0.180827	0.173271	517	tags=10%, list=3%, signal=10%	66113/20660/227231/100102/76574/93759/64898	TKO-Nicd1_vs_TKO
REACTOME_RAC3_GTPASE_CYCLE	REACTOME_RAC3_GTPASE_CYCLE	REACTOME_RAC3_GTPASE_CYCLE	84	0.511963	1.76639	0.00176018	0.180827	0.173271	2240	tags=38%, list=15%, signal=33%	11856/11855/330914/18708/212285/380664/224105/71893/13511/14270/229658/20430/22042/330177/11308/70804/50884/23943/71435/242687/210293/20947/59079/66898/18479/71302/223435/16412/11352/26431/83767/70584	TKO-Nicd1_vs_TKO
HALLMARK_PEROXISOME	HALLMARK_PEROXISOME	HALLMARK_PEROXISOME	92	-0.484939	-1.70579	0.0018406	0.186734	0.178932	3126	tags=41%, list=21%, signal=33%	12904/20656/12785/73836/20524/15488/19302/18458/76524/13870/68801/19305/51798/67283/66437/56752/12908/56273/22139/110959/12903/26458/13016/54683/23986/113868/18670/11739/76263/16413/56325/26889/224824/18632/14081/56690/12257/13850	TKO-Nicd1_vs_TKO
GOBP_LIMBIC_SYSTEM_DEVELOPMENT	GOBP_LIMBIC_SYSTEM_DEVELOPMENT	GOBP_LIMBIC_SYSTEM_DEVELOPMENT	81	-0.497058	-1.71172	0.00185014	0.186734	0.178932	2275	tags=30%, list=15%, signal=25%	13131/22272/15904/12568/19401/17242/22594/81907/19434/20359/12028/73242/12032/19699/18846/56847/235180/13489/20346/22187/16001/12571/13839/18039	TKO-Nicd1_vs_TKO
GOBP_POSITIVE_REGULATION_OF_MYOBLAST_FUSION	GOBP_POSITIVE_REGULATION_OF_MYOBLAST_FUSION	GOBP_POSITIVE_REGULATION_OF_MYOBLAST_FUSION	12	-0.796851	-1.85634	0.00192456	0.19234	0.184304	1842	tags=50%, list=12%, signal=44%	13660/23886/14251/12334/107831/259300	TKO-Nicd1_vs_TKO
GOBP_MESODERMAL_CELL_FATE_COMMITMENT	GOBP_MESODERMAL_CELL_FATE_COMMITMENT	GOBP_MESODERMAL_CELL_FATE_COMMITMENT	10	-0.831134	-1.85032	0.00193911	0.19234	0.184304	769	tags=50%, list=5%, signal=47%	14048/14049/20472/15396/12159	TKO-Nicd1_vs_TKO
REACTOME_AGGREPHAGY	REACTOME_AGGREPHAGY	REACTOME_AGGREPHAGY	36	-0.62178	-1.84174	0.00203139	0.198891	0.190581	2296	tags=36%, list=15%, signal=31%	56455/22142/57320/13426/50873/22190/22143/22153/22144/22186/22152/22187/53857	TKO-Nicd1_vs_TKO
GOBP_HEART_PROCESS	GOBP_HEART_PROCESS	GOBP_HEART_PROCESS	181	-0.414324	-1.61278	0.00204613	0.198891	0.190581	679	tags=13%, list=5%, signal=12%	109676/240444/20193/18747/20266/53419/74166/56089/12315/227753/232975/116810/14167/13489/20346/12289/12310/11486/11548/21808/23828/18578/14652	TKO-Nicd1_vs_TKO
GOMF_2_IRON_2_SULFUR_CLUSTER_BINDING	GOMF_2_IRON_2_SULFUR_CLUSTER_BINDING	GOMF_2_IRON_2_SULFUR_CLUSTER_BINDING	22	-0.708527	-1.88787	0.00206263	0.198891	0.190581	2365	tags=59%, list=16%, signal=50%	66162/14297/52637/66383/66694/72900/217149/69046/67680/109006/22436/73046/72168	TKO-Nicd1_vs_TKO
GOMF_SIALYLTRANSFERASE_ACTIVITY	GOMF_SIALYLTRANSFERASE_ACTIVITY	GOMF_SIALYLTRANSFERASE_ACTIVITY	18	-0.735548	-1.8804	0.0020743	0.198891	0.190581	2800	tags=56%, list=19%, signal=45%	241230/20444/20441/225742/20454/20446/50935/20443/20442/20447	TKO-Nicd1_vs_TKO
GOBP_REGULATION_OF_MYOBLAST_FUSION	GOBP_REGULATION_OF_MYOBLAST_FUSION	GOBP_REGULATION_OF_MYOBLAST_FUSION	15	-0.763596	-1.87211	0.00209924	0.199618	0.191278	1842	tags=40%, list=12%, signal=35%	13660/23886/14251/12334/107831/259300	TKO-Nicd1_vs_TKO
HP_CUTANEOUS_SYNDACTYLY	HP_CUTANEOUS_SYNDACTYLY	HP_CUTANEOUS_SYNDACTYLY	55	0.576917	1.84663	0.00214316	0.202125	0.19368	2242	tags=44%, list=15%, signal=37%	17536/67547/58235/328572/380664/71458/244349/12550/12914/12288/229227/13990/74107/213081/12552/18392/17257/13548/77087/12388/233781/319757/26564/65964	TKO-Nicd1_vs_TKO
GOBP_NERVE_DEVELOPMENT	GOBP_NERVE_DEVELOPMENT	GOBP_NERVE_DEVELOPMENT	64	0.561086	1.85318	0.00217344	0.202511	0.194049	799	tags=16%, list=5%, signal=15%	15410/103889/12778/243743/20350/230857/54670/13138/18996/268882	TKO-Nicd1_vs_TKO
PID_HIF2PATHWAY	PID_HIF2PATHWAY	PID_HIF2PATHWAY	32	0.684751	1.98202	0.00218245	0.202511	0.194049	962	tags=31%, list=6%, signal=29%	11540/22339/17387/14254/20893/328572/93759/20683/20525/12914	TKO-Nicd1_vs_TKO
GOMF_CADHERIN_BINDING	GOMF_CADHERIN_BINDING	GOMF_CADHERIN_BINDING	304	0.367023	1.52155	0.00220897	0.203331	0.194836	3229	tags=36%, list=22%, signal=29%	12564/98845/215654/17912/20874/19281/19271/21753/66616/17886/228140/239719/12402/57342/18222/12168/224105/18772/69601/78781/52635/22631/217069/110611/12550/13209/29875/16403/12488/11735/11308/11789/65970/18810/21873/70737/12569/16573/22066/11477/242687/54366/109333/233489/20742/15516/20947/13205/66898/17356/234023/12552/56041/75786/12388/16412/98878/66395/12340/20846/17535/16952/56505/13690/23243…	TKO-Nicd1_vs_TKO
GOBP_REGULATION_OF_HEART_CONTRACTION	GOBP_REGULATION_OF_HEART_CONTRACTION	GOBP_REGULATION_OF_HEART_CONTRACTION	143	-0.428202	-1.60822	0.00224845	0.205323	0.196744	679	tags=14%, list=5%, signal=13%	109676/240444/20193/18747/20266/53419/74166/12315/232975/116810/13489/20346/12289/12310/11486/11548/21808/23828/18578/14652	TKO-Nicd1_vs_TKO
GOBP_NEPHRIC_DUCT_MORPHOGENESIS	GOBP_NEPHRIC_DUCT_MORPHOGENESIS	GOBP_NEPHRIC_DUCT_MORPHOGENESIS	10	-0.828292	-1.84399	0.00232693	0.210817	0.202008	442	tags=30%, list=3%, signal=29%	14462/16869/12159	TKO-Nicd1_vs_TKO
REACTOME_SIALIC_ACID_METABOLISM	REACTOME_SIALIC_ACID_METABOLISM	REACTOME_SIALIC_ACID_METABOLISM	28	-0.663329	-1.86687	0.00240696	0.216363	0.207323	2800	tags=43%, list=19%, signal=35%	241230/20444/20441/225742/20454/20446/94181/50935/20443/74091/20442/20447	TKO-Nicd1_vs_TKO
HALLMARK_DNA_REPAIR	HALLMARK_DNA_REPAIR	HALLMARK_DNA_REPAIR	148	-0.423793	-1.60164	0.00243765	0.217423	0.208339	3883	tags=42%, list=26%, signal=31%	22088/18969/53421/24075/20908/18538/20922/23918/17749/13716/13194/22171/18100/21681/56626/20021/66406/66420/59022/13135/18970/667034/20016/223921/107569/194309/56520/218630/66162/74167/68219/79059/236733/625249/11636/110074/57278/13870/19718/19365/268395/235459/16434/58202/69870/66914/70456/19891/330192/56436/230103/72151/56334/66653/18102/14156/57813/330959/52696/57314/11486/18578	TKO-Nicd1_vs_TKO
GOBP_SIALYLATION	GOBP_SIALYLATION	GOBP_SIALYLATION	17	-0.739361	-1.86891	0.00246445	0.217904	0.2088	2800	tags=59%, list=19%, signal=48%	241230/20444/20441/225742/20454/20446/50935/20443/20442/20447	TKO-Nicd1_vs_TKO
GOBP_POSITIVE_REGULATION_OF_INTERLEUKIN_17_PRODUCTION	GOBP_POSITIVE_REGULATION_OF_INTERLEUKIN_17_PRODUCTION	GOBP_POSITIVE_REGULATION_OF_INTERLEUKIN_17_PRODUCTION	15	-0.754187	-1.84904	0.00248092	0.217904	0.2088	2490	tags=53%, list=17%, signal=44%	16193/20698/214855/83430/76438/18673/20539/16173	TKO-Nicd1_vs_TKO
GOBP_REGULATION_OF_SYSTEMIC_ARTERIAL_BLOOD_PRESSURE	GOBP_REGULATION_OF_SYSTEMIC_ARTERIAL_BLOOD_PRESSURE	GOBP_REGULATION_OF_SYSTEMIC_ARTERIAL_BLOOD_PRESSURE	61	-0.531631	-1.74329	0.00260611	0.226089	0.216643	482	tags=21%, list=3%, signal=21%	13809/276952/71544/18552/53419/11607/13489/11835/12000/12310/11548/14456/64138	TKO-Nicd1_vs_TKO
GOBP_CARBOHYDRATE_DERIVATIVE_CATABOLIC_PROCESS	GOBP_CARBOHYDRATE_DERIVATIVE_CATABOLIC_PROCESS	GOBP_CARBOHYDRATE_DERIVATIVE_CATABOLIC_PROCESS	136	-0.433075	-1.61557	0.0026134	0.226089	0.216643	2189	tags=26%, list=15%, signal=22%	14430/19703/110074/15254/14555/12183/66848/75686/224794/16434/110959/17766/14667/56174/66422/50760/108687/15212/15586/213484/207728/110446/227619/70025/22436/22256/18294/56690/59007/74091/233038/11486/11717/23984/18578	TKO-Nicd1_vs_TKO
GOCC_GOLGI_APPARATUS_SUBCOMPARTMENT	GOCC_GOLGI_APPARATUS_SUBCOMPARTMENT	GOCC_GOLGI_APPARATUS_SUBCOMPARTMENT	319	0.357327	1.48979	0.00266075	0.228467	0.218922	2266	tags=23%, list=15%, signal=20%	20660/67844/17912/226518/11977/211673/268859/18548/66616/16004/216549/14423/98910/11980/70675/54670/56175/245944/75423/78752/18704/99371/210998/67300/211499/12211/17158/11820/69047/75869/67916/12550/269181/226089/13430/71913/68151/12121/78923/330671/320940/14344/11981/20661/230249/207425/56041/22134/18484/11765/76899/73296/76775/70297/73124/54214/224139/227446/19070/76295/14425/213760/233781/1270…	TKO-Nicd1_vs_TKO
KEGG_TYROSINE_METABOLISM	KEGG_TYROSINE_METABOLISM	KEGG_TYROSINE_METABOLISM	26	-0.664	-1.83701	0.00276753	0.228793	0.219234	2676	tags=46%, list=18%, signal=38%	67689/14719/11529/11532/30949/12846/69536/14874/56847/14718/11522/109731	TKO-Nicd1_vs_TKO
REACTOME_AQUAPORIN_MEDIATED_TRANSPORT	REACTOME_AQUAPORIN_MEDIATED_TRANSPORT	REACTOME_AQUAPORIN_MEDIATED_TRANSPORT	37	-0.60868	-1.81274	0.00276957	0.228793	0.219234	2784	tags=35%, list=19%, signal=29%	11826/11828/14700/11830/14693/11513/14704/14696/18747/14706/12000/14683/11829	TKO-Nicd1_vs_TKO
GOMF_OXIDOREDUCTASE_ACTIVITY_ACTING_ON_CH_OH_GROUP_OF_DONORS	GOMF_OXIDOREDUCTASE_ACTIVITY_ACTING_ON_CH_OH_GROUP_OF_DONORS	GOMF_OXIDOREDUCTASE_ACTIVITY_ACTING_ON_CH_OH_GROUP_OF_DONORS	98	-0.468403	-1.66301	0.00277059	0.228793	0.219234	3182	tags=41%, list=21%, signal=32%	66375/216820/98314/236539/77219/18194/19682/16499/15488/192970/11529/66469/67834/58875/14104/11532/105014/28200/14555/17448/14979/58810/98711/13016/15929/74032/11677/17449/12408/20322/27973/14187/23917/20751/11522/15486/52585/67103/218865/239273	TKO-Nicd1_vs_TKO
REACTOME_GPCR_LIGAND_BINDING	REACTOME_GPCR_LIGAND_BINDING	REACTOME_GPCR_LIGAND_BINDING	186	-0.406547	-1.58878	0.00278242	0.228793	0.219234	1380	tags=21%, list=9%, signal=19%	76854/216152/30878/54393/53978/14704/235044/19156/14419/14696/108068/54409/108071/20302/20301/12426/22422/56089/20310/20295/14362/11607/20292/14706/13489/19227/20311/12000/14683/12310/18217/11548/12801/12424/14825/13349/225642/21333/14652	TKO-Nicd1_vs_TKO
GOBP_REGULATION_OF_MAP_KINASE_ACTIVITY	GOBP_REGULATION_OF_MAP_KINASE_ACTIVITY	GOBP_REGULATION_OF_MAP_KINASE_ACTIVITY	152	0.434044	1.64709	0.00278611	0.228793	0.219234	2239	tags=26%, list=15%, signal=23%	20660/14164/17311/22339/21898/14254/13866/74769/18590/19271/69131/69601/16590/330177/15357/12156/11551/16337/20662/14367/26407/242202/22034/15170/71751/18479/21939/19264/23963/26408/54324/18015/24066/56426/22418/75547/17096/19023/20963/26564	TKO-Nicd1_vs_TKO
GOMF_HORMONE_ACTIVITY	GOMF_HORMONE_ACTIVITY	GOMF_HORMONE_ACTIVITY	46	-0.579618	-1.80368	0.00279018	0.228793	0.219234	1699	tags=30%, list=11%, signal=27%	22139/11606/19773/210029/30878/14419/18159/27220/16000/70083/19227/12310/12424/225642	TKO-Nicd1_vs_TKO
GOBP_RESPONSE_TO_KETONE	GOBP_RESPONSE_TO_KETONE	GOBP_RESPONSE_TO_KETONE	151	-0.416907	-1.58181	0.00280374	0.228793	0.219234	801	tags=11%, list=5%, signal=11%	22378/20393/13078/12567/12257/15395/12315/11835/15360/16001/109731/21808/15396/225872/14456/20317/18039	TKO-Nicd1_vs_TKO
REACTOME_FCGAMMA_RECEPTOR_FCGR_DEPENDENT_PHAGOCYTOSIS	REACTOME_FCGAMMA_RECEPTOR_FCGR_DEPENDENT_PHAGOCYTOSIS	REACTOME_FCGAMMA_RECEPTOR_FCGR_DEPENDENT_PHAGOCYTOSIS	82	0.50273	1.73266	0.00283286	0.229542	0.219951	2278	tags=32%, list=15%, signal=27%	215280/330319/16438/57257/74769/17886/17909/18708/66713/20430/11308/22612/73178/50884/17918/242687/15516/16439/18479/68524/17096/229709/20963/83767/12928/14191	TKO-Nicd1_vs_TKO
GOCC_EXTERNAL_ENCAPSULATING_STRUCTURE	GOCC_EXTERNAL_ENCAPSULATING_STRUCTURE	GOCC_EXTERNAL_ENCAPSULATING_STRUCTURE	375	-0.34018	-1.44024	0.00291386	0.234454	0.224658	1706	tags=18%, list=11%, signal=17%	17242/11606/16854/224697/16979/12827/23886/20202/70575/240725/20377/107581/246228/12404/72514/21923/378937/19156/94214/71951/12835/12841/12476/18383/12032/16779/11803/19699/13004/20657/235402/21804/107250/20200/13353/11747/223838/226866/216028/64075/17313/207596/16780/17181/268977/14115/16855/233744/17022/16678/17386/14114/20970/17389/78892/242384/74342/11568/13612/56363/56213/18553/21922/219151/…	TKO-Nicd1_vs_TKO
GOBP_EAR_MORPHOGENESIS	GOBP_EAR_MORPHOGENESIS	GOBP_EAR_MORPHOGENESIS	92	-0.474313	-1.66841	0.00294497	0.234552	0.224752	1485	tags=18%, list=10%, signal=17%	13395/73750/504186/14836/13543/14048/15372/56847/20776/14462/110253/328789/21418/71461/20472/12814/22295	TKO-Nicd1_vs_TKO
GOMF_STRUCTURAL_CONSTITUENT_OF_CYTOSKELETON	GOMF_STRUCTURAL_CONSTITUENT_OF_CYTOSKELETON	GOMF_STRUCTURAL_CONSTITUENT_OF_CYTOSKELETON	82	-0.48505	-1.67432	0.00295585	0.234552	0.224752	2171	tags=28%, list=15%, signal=24%	103768/22142/12386/11465/22154/70549/68089/13405/22143/83766/16939/109676/11519/16666/22153/22144/71924/13823/22152/18040/53857/11733/18039	TKO-Nicd1_vs_TKO
GOBP_REGULATION_OF_BLOOD_CIRCULATION	GOBP_REGULATION_OF_BLOOD_CIRCULATION	GOBP_REGULATION_OF_BLOOD_CIRCULATION	169	-0.404912	-1.56228	0.0029873	0.234975	0.225158	960	tags=15%, list=6%, signal=14%	14226/17896/71544/109676/240444/20193/18747/20266/53419/74166/12315/232975/116810/11607/13489/20346/12289/12000/12310/11486/11548/21808/23828/18578/14652	TKO-Nicd1_vs_TKO
PID_FAK_PATHWAY	PID_FAK_PATHWAY	PID_FAK_PATHWAY	58	0.557248	1.80411	0.0030127	0.234975	0.225158	4031	tags=55%, list=27%, signal=40%	17387/19878/245671/213498/109880/18708/109711/22612/26398/73178/20662/26420/18479/71302/16412/218397/20130/14786/26431/12928/26395/12443/22330/26413/14083/215449/16410/17973/17974/18706/19303/20779	TKO-Nicd1_vs_TKO
GOBP_NEUTRAL_LIPID_CATABOLIC_PROCESS	GOBP_NEUTRAL_LIPID_CATABOLIC_PROCESS	GOBP_NEUTRAL_LIPID_CATABOLIC_PROCESS	25	0.725164	2.00468	0.00302245	0.234975	0.225158	54	tags=12%, list=0%, signal=12%	66113/20660/227231	TKO-Nicd1_vs_TKO
GOBP_G_PROTEIN_COUPLED_RECEPTOR_SIGNALING_PATHWAY_INVOLVED_IN_HEART_PROCESS	GOBP_G_PROTEIN_COUPLED_RECEPTOR_SIGNALING_PATHWAY_INVOLVED_IN_HEART_PROCESS	GOBP_G_PROTEIN_COUPLED_RECEPTOR_SIGNALING_PATHWAY_INVOLVED_IN_HEART_PROCESS	13	-0.773685	-1.83859	0.0030622	0.236468	0.226588	380	tags=15%, list=3%, signal=15%	56089/18578	TKO-Nicd1_vs_TKO
GOBP_SENSORY_PERCEPTION	GOBP_SENSORY_PERCEPTION	GOBP_SENSORY_PERCEPTION	320	-0.35264	-1.47001	0.00308922	0.236964	0.227063	1556	tags=16%, list=10%, signal=15%	18610/98711/195208/22141/13819/73750/12972/504186/192236/22248/19434/18582/11994/15212/26889/19881/16779/101023/270190/14048/12581/18242/20776/20302/16153/110886/30057/244646/217143/17022/110253/246190/22368/14806/54652/328789/13489/21418/12289/26386/14683/12310/18217/20357/54352/12801/238384/12814/12960/22295/21333/14051	TKO-Nicd1_vs_TKO
GOBP_POSITIVE_REGULATION_OF_LOCOMOTION	GOBP_POSITIVE_REGULATION_OF_LOCOMOTION	GOBP_POSITIVE_REGULATION_OF_LOCOMOTION	459	0.330181	1.43055	0.00313129	0.238442	0.22848	1915	tags=19%, list=13%, signal=17%	12778/13051/14164/17311/22339/11600/17387/11977/21898/14254/14268/74769/16194/68813/338366/18590/20350/20356/16011/19878/20351/20304/18654/20541/93759/11487/20683/11980/240185/68750/18708/232227/16777/18222/11491/18704/12168/66313/16452/69601/14388/11820/14270/16590/16782/67916/11920/58231/215999/54357/18003/16403/239528/11789/12374/15379/71175/214593/16859/12156/74006/214812/11551/16337/104836/1…	TKO-Nicd1_vs_TKO
HP_PANCREATIC_HYPOPLASIA	HP_PANCREATIC_HYPOPLASIA	HP_PANCREATIC_HYPOPLASIA	15	0.787299	1.96838	0.00314994	0.238442	0.22848	443	tags=27%, list=3%, signal=26%	21405/19213/226075/78244	TKO-Nicd1_vs_TKO
GOMF_HELICASE_ACTIVITY	GOMF_HELICASE_ACTIVITY	GOMF_HELICASE_ACTIVITY	148	0.432889	1.63877	0.00321268	0.239665	0.229652	3431	tags=45%, list=23%, signal=35%	109151/71389/268281/320632/13209/15201/22589/67155/78455/76251/319955/13990/72935/237886/234311/20585/11834/72047/27225/107182/67848/13205/77987/67040/13204/93762/212880/216848/230073/74351/234733/17454/12648/104806/17217/17535/13211/217207/56505/19704/98999/107932/244059/100043597/69192/106794/208144/71990/71586/56200/75560/20586/192119/13872/19360/228889/191578/26900/218629/78394/17215/67755/22…	TKO-Nicd1_vs_TKO
HP_CAFE_AU_LAIT_SPOT	HP_CAFE_AU_LAIT_SPOT	HP_CAFE_AU_LAIT_SPOT	151	0.427039	1.61955	0.00322442	0.239665	0.229652	3030	tags=38%, list=20%, signal=30%	17311/114715/328572/22289/381022/109880/12402/327987/216850/218343/11920/13209/14897/14802/239528/11789/80883/12914/20496/213988/207806/268396/17222/56711/59026/69188/228355/56392/56217/15194/22222/72145/83946/19714/18015/52864/104806/59024/21411/68703/19713/78697/83767/207165/70349/20466/26395/67784/69716/27354/12189/76719/16653/77097/27054/26413/328365	TKO-Nicd1_vs_TKO
GOBP_REGULATION_OF_MYELOID_CELL_DIFFERENTIATION	GOBP_REGULATION_OF_MYELOID_CELL_DIFFERENTIATION	GOBP_REGULATION_OF_MYELOID_CELL_DIFFERENTIATION	159	0.428456	1.63676	0.00322858	0.239665	0.229652	2716	tags=29%, list=18%, signal=24%	15416/17536/17311/68027/21898/15902/223770/12326/18708/320404/15511/12097/12912/217864/15404/19090/11480/18996/214498/17260/18733/22034/229700/15402/98366/19766/16825/18015/12010/20846/56484/11863/12192/19014/17096/19255/26564/14390/238690/235497/16322/54123/15251/237625/57259/53621	TKO-Nicd1_vs_TKO
GOMF_ENDOPEPTIDASE_ACTIVITY	GOMF_ENDOPEPTIDASE_ACTIVITY	GOMF_ENDOPEPTIDASE_ACTIVITY	262	0.371626	1.51352	0.00325239	0.239884	0.229862	1219	tags=14%, list=8%, signal=13%	18549/18491/50528/227231/100102/13522/76453/17387/215772/14938/22217/18548/239833/11487/230857/56175/23794/11491/230726/22284/68817/22019/66552/17847/240354/12337/74112/170822/329908/59025/12362/15439/22224/75805/230709/74841	TKO-Nicd1_vs_TKO
GOBP_COPULATION	GOBP_COPULATION	GOBP_COPULATION	10	-0.823517	-1.83336	0.00329649	0.241589	0.231495	749	tags=40%, list=5%, signal=38%	70503/11486/12801/21333	TKO-Nicd1_vs_TKO
HP_HETEROCHROMIA_IRIDIS	HP_HETEROCHROMIA_IRIDIS	HP_HETEROCHROMIA_IRIDIS	18	0.761813	1.97493	0.00340498	0.24796	0.2376	966	tags=28%, list=6%, signal=26%	99377/17311/16590/16917/14682	TKO-Nicd1_vs_TKO
GOBP_REGULATION_OF_VIRAL_ENTRY_INTO_HOST_CELL	GOBP_REGULATION_OF_VIRAL_ENTRY_INTO_HOST_CELL	GOBP_REGULATION_OF_VIRAL_ENTRY_INTO_HOST_CELL	30	0.674427	1.92497	0.00347222	0.251267	0.240768	1293	tags=23%, list=9%, signal=21%	68713/50528/66141/80876/217069/16859/94094	TKO-Nicd1_vs_TKO
GOBP_PURINE_CONTAINING_COMPOUND_BIOSYNTHETIC_PROCESS	GOBP_PURINE_CONTAINING_COMPOUND_BIOSYNTHETIC_PROCESS	GOBP_PURINE_CONTAINING_COMPOUND_BIOSYNTHETIC_PROCESS	162	-0.410511	-1.57199	0.00355672	0.254422	0.243792	3696	tags=43%, list=25%, signal=32%	11637/71679/66826/13806/23918/11949/66114/228033/18103/229949/14450/66043/229665/54325/23959/107197/66592/15444/60596/11702/54369/73836/667034/57423/56520/170439/79059/18127/11947/71743/67126/11636/11958/68801/106529/11946/56632/108099/216805/11534/11957/70456/72325/230103/83603/270076/11513/68263/19017/67763/108037/27425/18102/68087/68943/665563/14081/28080/18159/110446/19241/70025/19139/23917/5…	TKO-Nicd1_vs_TKO
HP_LACTIC_ACIDOSIS	HP_LACTIC_ACIDOSIS	HP_LACTIC_ACIDOSIS	150	-0.412292	-1.56125	0.00356005	0.254422	0.243792	4217	tags=47%, list=28%, signal=34%	68626/70397/66272/229487/12868/18674/67273/225913/50529/66826/72026/66495/66399/68375/69875/384281/66218/56361/66043/66904/114863/68342/107197/14194/12039/104130/18563/100503890/67426/71883/246782/12040/27883/226646/75530/110323/56748/67130/68349/78653/67126/66821/75406/66383/66445/224904/67283/18975/235169/17995/17527/72416/66694/72900/54405/11739/407785/17992/69955/66945/67914/68263/68961/24670…	TKO-Nicd1_vs_TKO
REACTOME_CONSTITUTIVE_SIGNALING_BY_ABERRANT_PI3K_IN_CANCER	REACTOME_CONSTITUTIVE_SIGNALING_BY_ABERRANT_PI3K_IN_CANCER	REACTOME_CONSTITUTIVE_SIGNALING_BY_ABERRANT_PI3K_IN_CANCER	53	0.574109	1.82731	0.00363714	0.258122	0.247337	1504	tags=25%, list=10%, signal=22%	14164/17311/13866/74769/18590/18708/14388/268980/16590/327826/18710/13867/83490	TKO-Nicd1_vs_TKO
HP_APLASIA_HYPOPLASIA_OF_THE_HUMERUS	HP_APLASIA_HYPOPLASIA_OF_THE_HUMERUS	HP_APLASIA_HYPOPLASIA_OF_THE_HUMERUS	24	0.720215	1.97826	0.00366379	0.258122	0.247337	105	tags=12%, list=1%, signal=12%	23888/99377/11977	TKO-Nicd1_vs_TKO
HP_DISTAL_LOWER_LIMB_AMYOTROPHY	HP_DISTAL_LOWER_LIMB_AMYOTROPHY	HP_DISTAL_LOWER_LIMB_AMYOTROPHY	30	-0.633102	-1.80975	0.00370782	0.258122	0.247337	947	tags=23%, list=6%, signal=22%	21787/16594/14705/67903/11565/18858/18039	TKO-Nicd1_vs_TKO
GOBP_REGULATION_OF_G_PROTEIN_COUPLED_RECEPTOR_SIGNALING_PATHWAY	GOBP_REGULATION_OF_G_PROTEIN_COUPLED_RECEPTOR_SIGNALING_PATHWAY	GOBP_REGULATION_OF_G_PROTEIN_COUPLED_RECEPTOR_SIGNALING_PATHWAY	100	-0.46525	-1.65531	0.00371126	0.258122	0.247337	1472	tags=21%, list=10%, signal=19%	22141/102193/18750/76854/30878/16765/11803/54409/108071/18673/20977/117148/56089/14706/13489/74055/20215/11486/238384/225642/18578	TKO-Nicd1_vs_TKO
REACTOME_REGULATION_OF_INSULIN_LIKE_GROWTH_FACTOR_IGF_TRANSPORT_AND_UPTAKE_BY_INSULIN_LIKE_GROWTH_FACTOR_BINDING_PROTEINS_IGFBPS	REACTOME_REGULATION_OF_INSULIN_LIKE_GROWTH_FACTOR_IGF_TRANSPORT_AND_UPTAKE_BY_INSULIN_LIKE_GROWTH_FACTOR_BINDING_PROTEINS_IGFBPS	REACTOME_REGULATION_OF_INSULIN_LIKE_GROWTH_FACTOR_IGF_TRANSPORT_AND_UPTAKE_BY_INSULIN_LIKE_GROWTH_FACTOR_BINDING_PROTEINS_IGFBPS	91	0.486974	1.70492	0.00372399	0.258122	0.247337	819	tags=20%, list=5%, signal=19%	66113/18491/100102/76453/14268/13003/338366/77583/16011/216197/11487/12653/16777/20750/16008/80752/11820/269181	TKO-Nicd1_vs_TKO
GOMF_OXIDOREDUCTASE_ACTIVITY	GOMF_OXIDOREDUCTASE_ACTIVITY	GOMF_OXIDOREDUCTASE_ACTIVITY	543	-0.312894	-1.36996	0.00379267	0.261308	0.25039	3643	tags=38%, list=24%, signal=29%	109672/13371/23918/72552/68197/66416/102115/70451/12859/338521/66495/67184/16922/68375/13361/72054/233065/66142/66218/66627/231642/66576/72562/66375/14261/216820/69367/66841/98314/68342/236539/20656/78330/15369/109232/77219/18822/18194/595136/19682/18105/16499/12039/59012/110826/15488/192970/67689/53381/93684/210530/104776/20135/11529/66469/12857/230784/67834/12858/218885/76650/58875/13244/12040/…	TKO-Nicd1_vs_TKO
GOBP_REGULATION_OF_FEEDING_BEHAVIOR	GOBP_REGULATION_OF_FEEDING_BEHAVIOR	GOBP_REGULATION_OF_FEEDING_BEHAVIOR	12	-0.784543	-1.82766	0.00384911	0.262868	0.251885	197	tags=25%, list=1%, signal=25%	73094/12801/238384	TKO-Nicd1_vs_TKO
GOCC_FIBRILLAR_COLLAGEN_TRIMER	GOCC_FIBRILLAR_COLLAGEN_TRIMER	GOCC_FIBRILLAR_COLLAGEN_TRIMER	11	-0.802574	-1.83002	0.003861	0.262868	0.251885	1325	tags=27%, list=9%, signal=25%	107581/17022/12814	TKO-Nicd1_vs_TKO
GOBP_PEPTIDYL_ARGININE_MODIFICATION	GOBP_PEPTIDYL_ARGININE_MODIFICATION	GOBP_PEPTIDYL_ARGININE_MODIFICATION	22	-0.683226	-1.82046	0.00393775	0.264966	0.253895	734	tags=32%, list=5%, signal=30%	99890/11875/66423/69487/15468/11870/381813	TKO-Nicd1_vs_TKO
GOBP_CELLULAR_DEFENSE_RESPONSE	GOBP_CELLULAR_DEFENSE_RESPONSE	GOBP_CELLULAR_DEFENSE_RESPONSE	33	0.654796	1.90585	0.00393787	0.264966	0.253895	1762	tags=33%, list=12%, signal=29%	13051/11540/19039/22661/11541/100040462/18733/12772/17087/27060/16412	TKO-Nicd1_vs_TKO
REACTOME_TRANSPORT_OF_CONNEXONS_TO_THE_PLASMA_MEMBRANE	REACTOME_TRANSPORT_OF_CONNEXONS_TO_THE_PLASMA_MEMBRANE	REACTOME_TRANSPORT_OF_CONNEXONS_TO_THE_PLASMA_MEMBRANE	14	-0.753666	-1.83037	0.00398406	0.266515	0.25538	1102	tags=36%, list=7%, signal=33%	22143/22153/22144/22152/53857	TKO-Nicd1_vs_TKO
GOMF_CELL_ADHESION_MOLECULE_BINDING	GOMF_CELL_ADHESION_MOLECULE_BINDING	GOMF_CELL_ADHESION_MOLECULE_BINDING	481	0.320573	1.39668	0.00403316	0.26824	0.257033	2719	tags=27%, list=18%, signal=23%	12564/14164/98845/215654/17912/17387/14268/20874/269116/19281/69524/104099/58235/19271/72040/21753/66616/17886/228140/11487/239719/12402/57342/23794/16777/18222/11491/20750/12168/224105/18189/18772/69601/13511/78781/52635/22631/217069/110611/67916/12550/13209/109711/29875/16403/12488/11735/11308/16420/11789/12374/80883/65970/13518/18810/21873/70737/12569/16573/22066/11477/242687/54366/109333/2334…	TKO-Nicd1_vs_TKO
REACTOME_SYNTHESIS_OF_SUBSTRATES_IN_N_GLYCAN_BIOSYTHESIS	REACTOME_SYNTHESIS_OF_SUBSTRATES_IN_N_GLYCAN_BIOSYTHESIS	REACTOME_SYNTHESIS_OF_SUBSTRATES_IN_N_GLYCAN_BIOSYTHESIS	57	-0.530625	-1.72155	0.00410831	0.271668	0.260317	4013	tags=44%, list=27%, signal=32%	227697/12764/69080/234730/19025/68563/66174/241230/110119/20444/19703/67422/20441/225742/69064/56174/20454/20446/94181/50935/57357/20443/74091/20442/20447	TKO-Nicd1_vs_TKO
HP_ABNORMAL_SPERM_TAIL_MORPHOLOGY	HP_ABNORMAL_SPERM_TAIL_MORPHOLOGY	HP_ABNORMAL_SPERM_TAIL_MORPHOLOGY	12	-0.778723	-1.8141	0.00442648	0.289654	0.277552	756	tags=33%, list=5%, signal=32%	213402/13417/269701/66573	TKO-Nicd1_vs_TKO
GOBP_REGULATION_OF_PROTEIN_SERINE_THREONINE_KINASE_ACTIVITY	GOBP_REGULATION_OF_PROTEIN_SERINE_THREONINE_KINASE_ACTIVITY	GOBP_REGULATION_OF_PROTEIN_SERINE_THREONINE_KINASE_ACTIVITY	314	0.351961	1.46444	0.00443066	0.289654	0.277552	2638	tags=25%, list=18%, signal=21%	20660/14164/17311/22339/21898/14254/13866/19049/74769/18590/19271/20541/93759/11491/12168/16798/11819/69131/69601/216965/66917/16590/16974/58231/29875/330177/15357/78757/11789/233726/17763/12156/12569/12570/11551/16337/20662/14367/26407/12166/15516/242202/13205/22034/15170/77446/71751/18479/18519/21939/15194/19264/23963/26408/67043/54324/20617/18015/69237/24066/56426/22418/75547/227210/17096/1902…	TKO-Nicd1_vs_TKO
GOMF_CHEMOKINE_ACTIVITY	GOMF_CHEMOKINE_ACTIVITY	GOMF_CHEMOKINE_ACTIVITY	25	-0.659299	-1.80196	0.00446927	0.289764	0.277657	596	tags=28%, list=4%, signal=27%	20302/20301/20310/20295/20292/20311/14825	TKO-Nicd1_vs_TKO
HP_ABNORMALITY_OF_THE_PULMONARY_ARTERY	HP_ABNORMALITY_OF_THE_PULMONARY_ARTERY	HP_ABNORMALITY_OF_THE_PULMONARY_ARTERY	148	0.423684	1.60393	0.00449775	0.289764	0.277657	2221	tags=24%, list=15%, signal=21%	23888/20897/17311/16438/109880/12402/12168/327987/71458/114713/218343/13209/14897/14802/239528/381694/80883/20496/213988/20663/20662/59026/69188/228355/22385/56217/15194/72145/27060/20130/21411/58208/19664/78697/83767/207165	TKO-Nicd1_vs_TKO
HP_KETONURIA	HP_KETONURIA	HP_KETONURIA	20	-0.69403	-1.81329	0.00450789	0.289764	0.277657	2374	tags=55%, list=16%, signal=46%	66379/67041/27883/109136/73724/72039/78038/270076/66925/110446/20501	TKO-Nicd1_vs_TKO
HP_ABNORMALITY_OF_FEMUR_MORPHOLOGY	HP_ABNORMALITY_OF_FEMUR_MORPHOLOGY	HP_ABNORMALITY_OF_FEMUR_MORPHOLOGY	221	0.382757	1.52356	0.00458115	0.290332	0.278202	3327	tags=32%, list=22%, signal=25%	23888/99377/12839/11977/67884/14268/26432/328572/110651/78244/18704/239985/22589/16917/12914/214593/211660/74442/12393/20496/319955/230709/228061/11477/228355/56068/329795/18392/109181/76775/21871/27060/98376/218397/13626/52864/104806/233781/63873/22418/83925/107932/19713/100043597/13026/56452/67163/20019/13666/71586/16973/74019/213827/101592/12189/14184/110279/20910/234356/26413/75914/21934/5726…	TKO-Nicd1_vs_TKO
GOBP_CRANIAL_NERVE_DEVELOPMENT	GOBP_CRANIAL_NERVE_DEVELOPMENT	GOBP_CRANIAL_NERVE_DEVELOPMENT	39	0.623438	1.87068	0.00458515	0.290332	0.278202	487	tags=15%, list=3%, signal=15%	15410/103889/12778/243743/20350/54670	TKO-Nicd1_vs_TKO
REACTOME_GLUTAMATE_AND_GLUTAMINE_METABOLISM	REACTOME_GLUTAMATE_AND_GLUTAMINE_METABOLISM	REACTOME_GLUTAMATE_AND_GLUTAMINE_METABOLISM	13	-0.762814	-1.81275	0.0045933	0.290332	0.278202	1052	tags=38%, list=7%, signal=36%	209027/18242/56454/14645/108653	TKO-Nicd1_vs_TKO
GOBP_REGULATION_OF_OSSIFICATION	GOBP_REGULATION_OF_OSSIFICATION	GOBP_REGULATION_OF_OSSIFICATION	98	-0.45685	-1.62199	0.00461766	0.290332	0.278202	596	tags=13%, list=4%, signal=13%	20302/17313/12043/19242/105722/338352/21418/12310/20472/21808/12159/20666/14588	TKO-Nicd1_vs_TKO
GOBP_RIBONUCLEOSIDE_TRIPHOSPHATE_BIOSYNTHETIC_PROCESS	GOBP_RIBONUCLEOSIDE_TRIPHOSPHATE_BIOSYNTHETIC_PROCESS	GOBP_RIBONUCLEOSIDE_TRIPHOSPHATE_BIOSYNTHETIC_PROCESS	58	-0.525542	-1.70906	0.00466853	0.291936	0.279738	3679	tags=59%, list=25%, signal=44%	71679/66826/13806/23918/11949/66114/228033/18103/66043/69719/107197/66592/54369/57423/56520/79059/11947/67126/11958/11946/56632/108099/216805/11957/72325/55936/19017/27425/18102/68943/28080/19241/23917/22245	TKO-Nicd1_vs_TKO
HP_ABNORMALITY_OF_THE_BASAL_GANGLIA	HP_ABNORMALITY_OF_THE_BASAL_GANGLIA	HP_ABNORMALITY_OF_THE_BASAL_GANGLIA	204	-0.384073	-1.51757	0.00482554	0.300122	0.287583	2942	tags=30%, list=20%, signal=25%	74319/77582/69305/74772/56737/100503890/67426/67374/71883/108073/226646/68349/71743/17991/66108/230235/20441/75406/75613/67713/106529/12349/15531/67203/235169/26562/67264/17995/72416/24136/72900/14528/67153/17992/66945/270076/50873/66414/94181/30058/14325/20480/54636/93747/52466/18226/227619/57813/17993/11992/14705/14462/17762/11522/69487/69724/14806/14683/22152/67847/56213/23984	TKO-Nicd1_vs_TKO
GOBP_MESODERMAL_CELL_DIFFERENTIATION	GOBP_MESODERMAL_CELL_DIFFERENTIATION	GOBP_MESODERMAL_CELL_DIFFERENTIATION	20	-0.693523	-1.81196	0.00488355	0.302097	0.289475	769	tags=25%, list=5%, signal=24%	14048/14049/20472/15396/12159	TKO-Nicd1_vs_TKO
KEGG_GLYCOSPHINGOLIPID_BIOSYNTHESIS_GANGLIO_SERIES	KEGG_GLYCOSPHINGOLIPID_BIOSYNTHESIS_GANGLIO_SERIES	KEGG_GLYCOSPHINGOLIPID_BIOSYNTHESIS_GANGLIO_SERIES	13	-0.761888	-1.81055	0.00497608	0.306175	0.293383	1868	tags=62%, list=13%, signal=54%	20444/225742/20454/15212/14421/50935/20442/20447	TKO-Nicd1_vs_TKO
GOBP_EAR_DEVELOPMENT	GOBP_EAR_DEVELOPMENT	GOBP_EAR_DEVELOPMENT	169	-0.396079	-1.5282	0.00504108	0.308525	0.295634	1615	tags=18%, list=11%, signal=17%	12305/17527/98711/13395/73750/504186/14836/13543/11994/15398/67042/14160/14048/15372/17164/56847/20776/110886/233651/12043/14462/110253/328789/21418/71461/20472/12814/21808/12159/22295/14051	TKO-Nicd1_vs_TKO
GOBP_CALCIUM_INDEPENDENT_CELL_CELL_ADHESION_VIA_PLASMA_MEMBRANE_CELL_ADHESION_MOLECULES	GOBP_CALCIUM_INDEPENDENT_CELL_CELL_ADHESION_VIA_PLASMA_MEMBRANE_CELL_ADHESION_MOLECULES	GOBP_CALCIUM_INDEPENDENT_CELL_CELL_ADHESION_VIA_PLASMA_MEMBRANE_CELL_ADHESION_MOLECULES	16	-0.726512	-1.8075	0.00513699	0.311599	0.29858	173	tags=31%, list=1%, signal=31%	71908/12740/12741/56863/18417	TKO-Nicd1_vs_TKO
GOBP_NEGATIVE_REGULATION_OF_INCLUSION_BODY_ASSEMBLY	GOBP_NEGATIVE_REGULATION_OF_INCLUSION_BODY_ASSEMBLY	GOBP_NEGATIVE_REGULATION_OF_INCLUSION_BODY_ASSEMBLY	10	0.840749	1.92044	0.00515996	0.311599	0.29858	527	tags=40%, list=4%, signal=39%	20660/50720/58233/15511	TKO-Nicd1_vs_TKO
GOBP_NUCLEOSIDE_PHOSPHATE_CATABOLIC_PROCESS	GOBP_NUCLEOSIDE_PHOSPHATE_CATABOLIC_PROCESS	GOBP_NUCLEOSIDE_PHOSPHATE_CATABOLIC_PROCESS	75	-0.489329	-1.66403	0.00519963	0.311599	0.29858	2104	tags=31%, list=14%, signal=26%	110074/15254/12496/75686/16434/110959/66422/237868/213484/12799/207728/110446/70025/14198/22436/22256/18294/56690/67725/11486/11717/23984/18578	TKO-Nicd1_vs_TKO
REACTOME_G_ALPHA_S_SIGNALLING_EVENTS	REACTOME_G_ALPHA_S_SIGNALLING_EVENTS	REACTOME_G_ALPHA_S_SIGNALLING_EVENTS	75	-0.488841	-1.66237	0.00519963	0.311599	0.29858	1218	tags=20%, list=8%, signal=18%	19773/14693/11513/14704/14696/207728/54409/56089/14706/19227/12000/14683/12310/23984/14652	TKO-Nicd1_vs_TKO
GOBP_POSITIVE_REGULATION_OF_GTPASE_ACTIVITY	GOBP_POSITIVE_REGULATION_OF_GTPASE_ACTIVITY	GOBP_POSITIVE_REGULATION_OF_GTPASE_ACTIVITY	223	0.377222	1.50353	0.00544662	0.324709	0.311142	3350	tags=38%, list=22%, signal=30%	11856/11554/13866/105835/66616/239027/329260/382253/20304/19418/241694/98910/232227/212285/227800/170625/245638/78255/74206/270163/14270/214804/18003/226089/16403/217463/226407/20663/20194/20662/52850/233489/210293/17356/24012/21939/14020/54324/66687/67299/16412/218397/18015/217944/217692/29809/107045/22418/72238/71310/544817/110829/228482/192786/12928/231532/20300/105445/67231/70727/231821/75974…	TKO-Nicd1_vs_TKO
REACTOME_SELECTIVE_AUTOPHAGY	REACTOME_SELECTIVE_AUTOPHAGY	REACTOME_SELECTIVE_AUTOPHAGY	73	-0.493246	-1.67466	0.00552588	0.326902	0.313244	2623	tags=34%, list=18%, signal=28%	67952/223696/56455/66734/22142/57320/19305/13426/108099/67443/13819/50873/100756/22190/22143/68943/19082/11520/22153/22144/66905/22186/22152/22187/53857	TKO-Nicd1_vs_TKO
HP_APLASIA_HYPOPLASIA_OF_THE_TIBIA	HP_APLASIA_HYPOPLASIA_OF_THE_TIBIA	HP_APLASIA_HYPOPLASIA_OF_THE_TIBIA	21	0.713005	1.9125	0.00555912	0.326902	0.313244	105	tags=10%, list=1%, signal=9%	23888/11977	TKO-Nicd1_vs_TKO
REACTOME_DOWNSTREAM_SIGNALING_OF_ACTIVATED_FGFR1	REACTOME_DOWNSTREAM_SIGNALING_OF_ACTIVATED_FGFR1	REACTOME_DOWNSTREAM_SIGNALING_OF_ACTIVATED_FGFR1	22	0.712039	1.9271	0.00556864	0.326902	0.313244	1247	tags=27%, list=8%, signal=25%	399558/14164/18708/14388/327826/20662	TKO-Nicd1_vs_TKO
HP_TONGUE_ATROPHY	HP_TONGUE_ATROPHY	HP_TONGUE_ATROPHY	10	-0.807728	-1.79821	0.00562342	0.327387	0.313708	359	tags=20%, list=2%, signal=20%	227753/18039	TKO-Nicd1_vs_TKO
REACTOME_FORMATION_OF_TUBULIN_FOLDING_INTERMEDIATES_BY_CCT_TRIC	REACTOME_FORMATION_OF_TUBULIN_FOLDING_INTERMEDIATES_BY_CCT_TRIC	REACTOME_FORMATION_OF_TUBULIN_FOLDING_INTERMEDIATES_BY_CCT_TRIC	21	-0.686895	-1.80947	0.0056338	0.327387	0.313708	1102	tags=24%, list=7%, signal=22%	22143/22153/22144/22152/53857	TKO-Nicd1_vs_TKO
REACTOME_ACTIVATION_OF_AMPK_DOWNSTREAM_OF_NMDARS	REACTOME_ACTIVATION_OF_AMPK_DOWNSTREAM_OF_NMDARS	REACTOME_ACTIVATION_OF_AMPK_DOWNSTREAM_OF_NMDARS	21	-0.686165	-1.80755	0.0058216	0.335945	0.321909	2087	tags=48%, list=14%, signal=41%	22142/207565/108099/22143/19082/22153/17762/22144/22152/53857	TKO-Nicd1_vs_TKO
GOBP_HEPATICOBILIARY_SYSTEM_DEVELOPMENT	GOBP_HEPATICOBILIARY_SYSTEM_DEVELOPMENT	GOBP_HEPATICOBILIARY_SYSTEM_DEVELOPMENT	114	0.441761	1.60274	0.00586065	0.335945	0.321909	2583	tags=29%, list=17%, signal=24%	21405/14164/227231/100102/11977/103149/16004/545622/19206/22228/17158/71701/20687/15379/71175/13000/230709/26554/108961/225631/244585/11909/18015/16952/12704/19014/11991/19130/21814/140740/18763/78925/12443	TKO-Nicd1_vs_TKO
REACTOME_MITOCHONDRIAL_TRANSLATION	REACTOME_MITOCHONDRIAL_TRANSLATION	REACTOME_MITOCHONDRIAL_TRANSLATION	93	-0.457398	-1.61298	0.00587587	0.335945	0.321909	5241	tags=61%, list=35%, signal=40%	66242/64659/94062/66407/79044/27397/64658/67308/77721/28028/66419/64657/66493/66047/107734/67270/65111/66448/68537/50529/27395/66399/67994/66845/56280/66128/64660/68463/18100/64656/27393/121022/94065/66258/67840/67707/68735/94066/94064/99045/66077/19935/68499/59054/14548/67212/18120/52443/107733/24030/69089/66292/67681/56282/66121/68611/66163	TKO-Nicd1_vs_TKO
GOBP_INNER_EAR_MORPHOGENESIS	GOBP_INNER_EAR_MORPHOGENESIS	GOBP_INNER_EAR_MORPHOGENESIS	76	-0.486484	-1.65973	0.00592373	0.335945	0.321909	1485	tags=20%, list=10%, signal=18%	13395/73750/504186/13543/14048/15372/56847/20776/14462/110253/328789/21418/71461/12814/22295	TKO-Nicd1_vs_TKO
GOBP_ANTIMICROBIAL_HUMORAL_RESPONSE	GOBP_ANTIMICROBIAL_HUMORAL_RESPONSE	GOBP_ANTIMICROBIAL_HUMORAL_RESPONSE	45	-0.557487	-1.72603	0.00595903	0.335945	0.321909	370	tags=13%, list=2%, signal=13%	20310/15331/20292/20311/14825/192200	TKO-Nicd1_vs_TKO
REACTOME_NEUROTRANSMITTER_RECEPTORS_AND_POSTSYNAPTIC_SIGNAL_TRANSMISSION	REACTOME_NEUROTRANSMITTER_RECEPTORS_AND_POSTSYNAPTIC_SIGNAL_TRANSMISSION	REACTOME_NEUROTRANSMITTER_RECEPTORS_AND_POSTSYNAPTIC_SIGNAL_TRANSMISSION	151	-0.40119	-1.52218	0.00598131	0.335945	0.321909	1836	tags=22%, list=12%, signal=19%	207565/14811/108099/18751/14693/18750/110835/54393/11513/22143/14406/67071/14704/14408/11449/19082/14696/11773/320472/11447/110886/18747/52163/22153/17762/22144/15561/14806/14706/22152/14805/53857/18039	TKO-Nicd1_vs_TKO
GOBP_PROTEIN_LIPID_COMPLEX_ASSEMBLY	GOBP_PROTEIN_LIPID_COMPLEX_ASSEMBLY	GOBP_PROTEIN_LIPID_COMPLEX_ASSEMBLY	20	0.72167	1.91287	0.00598546	0.335945	0.321909	307	tags=20%, list=2%, signal=20%	66113/76574/20652/66616	TKO-Nicd1_vs_TKO
GOBP_DETECTION_OF_LIGHT_STIMULUS	GOBP_DETECTION_OF_LIGHT_STIMULUS	GOBP_DETECTION_OF_LIGHT_STIMULUS	34	-0.60021	-1.76254	0.00607399	0.339259	0.325084	1330	tags=24%, list=9%, signal=21%	22248/83603/19881/74596/54652/20357/20215/238384	TKO-Nicd1_vs_TKO
REACTOME_PEROXISOMAL_PROTEIN_IMPORT	REACTOME_PEROXISOMAL_PROTEIN_IMPORT	REACTOME_PEROXISOMAL_PROTEIN_IMPORT	56	-0.523757	-1.69187	0.00618905	0.342998	0.328667	4191	tags=61%, list=28%, signal=44%	11430/56550/20280/216080/80911/56794/668173/16922/74043/67528/15488/19302/17117/103737/71767/28200/19305/51798/12908/56273/17527/110959/26458/23986/113868/22190/76263/224824/111175/70503/56690/22186/22187/13850	TKO-Nicd1_vs_TKO
GOMF_MICROFILAMENT_MOTOR_ACTIVITY	GOMF_MICROFILAMENT_MOTOR_ACTIVITY	GOMF_MICROFILAMENT_MOTOR_ACTIVITY	21	0.707301	1.8972	0.00620056	0.342998	0.328667	1261	tags=33%, list=8%, signal=31%	17912/338367/17886/17920/17909/17918/71960	TKO-Nicd1_vs_TKO
GOBP_VASCULATURE_DEVELOPMENT	GOBP_VASCULATURE_DEVELOPMENT	GOBP_VASCULATURE_DEVELOPMENT	594	0.303606	1.34889	0.00625559	0.344386	0.329997	2592	tags=23%, list=17%, signal=20%	15410/12778/13051/14164/20897/22339/11600/12142/17387/11977/14254/14268/13866/57257/74769/16194/338366/114715/18590/19223/21416/20356/19878/94192/50501/20351/50785/239027/17886/15258/18654/225164/93759/11487/20683/57342/240185/18704/56332/12168/13138/11819/69538/11622/170823/69601/15404/14388/13653/22631/16590/58231/15277/239528/17130/18021/15400/20496/16451/19250/236511/18710/67154/11477/20662/1…	TKO-Nicd1_vs_TKO
GOBP_REGULATION_OF_BLOOD_PRESSURE	GOBP_REGULATION_OF_BLOOD_PRESSURE	GOBP_REGULATION_OF_BLOOD_PRESSURE	115	-0.434244	-1.58034	0.00632323	0.345132	0.330712	1426	tags=19%, list=10%, signal=17%	14528/30878/230103/13809/276952/12490/27220/54409/20393/71544/18552/53419/11607/13489/11835/12000/12310/11548/12801/14456/64138/14652	TKO-Nicd1_vs_TKO
GOBP_ORGANIC_ACID_CATABOLIC_PROCESS	GOBP_ORGANIC_ACID_CATABOLIC_PROCESS	GOBP_ORGANIC_ACID_CATABOLIC_PROCESS	182	-0.386064	-1.50336	0.00632911	0.345132	0.330712	3763	tags=46%, list=25%, signal=35%	80911/67432/110391/216136/56794/104184/14073/16922/14085/72054/68133/257635/66904/66841/67528/11846/12039/110826/20524/15488/15473/14719/11651/104776/19302/107885/230784/58875/12040/110842/26569/18127/52665/17117/11652/223722/104174/13177/19703/71767/66514/11409/76282/19305/12041/51798/12908/67460/110959/12903/73724/58810/26458/56174/23986/72039/66948/11847/113868/78038/75731/270076/212647/108037…	TKO-Nicd1_vs_TKO
REACTOME_GAP_JUNCTION_ASSEMBLY	REACTOME_GAP_JUNCTION_ASSEMBLY	REACTOME_GAP_JUNCTION_ASSEMBLY	19	-0.691578	-1.7897	0.00637899	0.34621	0.331745	1102	tags=32%, list=7%, signal=29%	22143/14620/22153/22144/22152/53857	TKO-Nicd1_vs_TKO
GOMF_LOW_DENSITY_LIPOPROTEIN_PARTICLE_BINDING	GOMF_LOW_DENSITY_LIPOPROTEIN_PARTICLE_BINDING	GOMF_LOW_DENSITY_LIPOPROTEIN_PARTICLE_BINDING	12	0.797069	1.89312	0.00686642	0.37025	0.354781	55	tags=17%, list=0%, signal=17%	20660/100102	TKO-Nicd1_vs_TKO
REACTOME_MITOCHONDRIAL_PROTEIN_IMPORT	REACTOME_MITOCHONDRIAL_PROTEIN_IMPORT	REACTOME_MITOCHONDRIAL_PROTEIN_IMPORT	63	-0.502807	-1.65895	0.00688628	0.37025	0.354781	4864	tags=62%, list=33%, signal=42%	66433/78830/12974/14004/17713/72170/66169/11951/53333/14356/66826/66119/103172/105886298/11429/67952/66525/223696/56322/71883/30056/21854/11947/14297/66821/68653/67713/66445/69617/11946/67264/66531/11739/15929/21855/30058/68033/53600/30057	TKO-Nicd1_vs_TKO
GOMF_UDP_GALACTOSE_BETA_N_ACETYLGLUCOSAMINE_BETA_1_3_GALACTOSYLTRANSFERASE_ACTIVITY	GOMF_UDP_GALACTOSE_BETA_N_ACETYLGLUCOSAMINE_BETA_1_3_GALACTOSYLTRANSFERASE_ACTIVITY	GOMF_UDP_GALACTOSE_BETA_N_ACETYLGLUCOSAMINE_BETA_1_3_GALACTOSYLTRANSFERASE_ACTIVITY	11	-0.783828	-1.78727	0.00694981	0.371928	0.356388	14	tags=18%, list=0%, signal=18%	93961/76898	TKO-Nicd1_vs_TKO
GOCC_CELL_LEADING_EDGE	GOCC_CELL_LEADING_EDGE	GOCC_CELL_LEADING_EDGE	374	0.331591	1.40707	0.00708121	0.377206	0.361446	2302	tags=25%, list=15%, signal=22%	215280/11540/17311/98845/338367/11977/21898/20874/19271/216190/66616/106957/17886/382253/16500/78618/17920/57342/240185/17909/100169/54519/11491/13138/77300/69538/66713/211652/11820/58800/14270/12505/12725/20430/12550/109711/18003/29875/13430/12488/101476/11308/53872/11789/77113/224014/108686/16502/214593/59009/226751/65970/13518/11941/73178/16337/50884/269060/17918/242687/109333/18759/20742/2094…	TKO-Nicd1_vs_TKO
GOMF_PEPTIDASE_ACTIVITY	GOMF_PEPTIDASE_ACTIVITY	GOMF_PEPTIDASE_ACTIVITY	413	0.324726	1.39233	0.00712219	0.37764	0.361862	1242	tags=13%, list=8%, signal=12%	18549/18491/329093/50528/227231/100102/269109/13522/76453/17387/215772/14938/240028/73945/22217/18548/239833/231915/77593/11487/230857/70675/56175/23794/76179/11491/269966/230726/22284/67574/68817/22019/66552/17847/240354/12874/22042/12337/192159/74256/74112/170822/329908/59025/12362/15439/22224/76630/75805/230709/74841/74388	TKO-Nicd1_vs_TKO
GOBP_INTERLEUKIN_2_PRODUCTION	GOBP_INTERLEUKIN_2_PRODUCTION	GOBP_INTERLEUKIN_2_PRODUCTION	47	-0.544592	-1.70131	0.00741152	0.388522	0.372289	1662	tags=21%, list=11%, signal=19%	108723/22030/19720/234779/12490/81601/26558/14462/18578/74131	TKO-Nicd1_vs_TKO
REACTOME_TRANSMISSION_ACROSS_CHEMICAL_SYNAPSES	REACTOME_TRANSMISSION_ACROSS_CHEMICAL_SYNAPSES	REACTOME_TRANSMISSION_ACROSS_CHEMICAL_SYNAPSES	198	-0.37058	-1.45922	0.00742115	0.388522	0.372289	1497	tags=18%, list=10%, signal=17%	12846/14693/18750/110835/54393/11513/22143/14406/67071/14704/14408/11449/19082/14696/11773/320472/327814/11447/110886/18747/52163/22153/17762/22144/65106/15561/20508/14806/14706/22152/14645/14805/12889/12038/53857/18039	TKO-Nicd1_vs_TKO
REACTOME_DNA_DOUBLE_STRAND_BREAK_RESPONSE	REACTOME_DNA_DOUBLE_STRAND_BREAK_RESPONSE	REACTOME_DNA_DOUBLE_STRAND_BREAK_RESPONSE	44	-0.554906	-1.71211	0.00743909	0.388522	0.372289	1450	tags=25%, list=10%, signal=23%	104416/19060/22190/68251/81601/11785/14048/14049/22186/22187/14051	TKO-Nicd1_vs_TKO
GOCC_PHOSPHOLIPID_TRANSLOCATING_ATPASE_COMPLEX	GOCC_PHOSPHOLIPID_TRANSLOCATING_ATPASE_COMPLEX	GOCC_PHOSPHOLIPID_TRANSLOCATING_ATPASE_COMPLEX	11	0.810722	1.88342	0.00746578	0.388522	0.372289	2062	tags=64%, list=14%, signal=55%	11980/54670/69981/320940/76295/54667/319767	TKO-Nicd1_vs_TKO
GOBP_CRANIAL_NERVE_MORPHOGENESIS	GOBP_CRANIAL_NERVE_MORPHOGENESIS	GOBP_CRANIAL_NERVE_MORPHOGENESIS	22	0.693158	1.876	0.00749625	0.388522	0.372289	487	tags=23%, list=3%, signal=22%	15410/103889/243743/20350/54670	TKO-Nicd1_vs_TKO
GOCC_TRIGLYCERIDE_RICH_PLASMA_LIPOPROTEIN_PARTICLE	GOCC_TRIGLYCERIDE_RICH_PLASMA_LIPOPROTEIN_PARTICLE	GOCC_TRIGLYCERIDE_RICH_PLASMA_LIPOPROTEIN_PARTICLE	13	0.77871	1.89105	0.00753611	0.388836	0.37259	16	tags=8%, list=0%, signal=8%	66113	TKO-Nicd1_vs_TKO
GOBP_CELL_CHEMOTAXIS	GOBP_CELL_CHEMOTAXIS	GOBP_CELL_CHEMOTAXIS	212	0.376724	1.49129	0.00762527	0.39168	0.375315	1048	tags=13%, list=7%, signal=12%	15417/12778/13051/14164/22339/13123/28240/14254/57257/16194/104099/20356/17101/20304/18654/11487/57342/11491/14388/16590/215999/233079/17965/18711/16859/18810/74006/20496	TKO-Nicd1_vs_TKO
REACTOME_TRANSLATION	REACTOME_TRANSLATION	REACTOME_TRANSLATION	286	-0.3468	-1.42439	0.00774194	0.395384	0.378864	5265	tags=49%, list=35%, signal=33%	19896/66242/54709/67671/68028/64659/68436/319195/94062/20813/66407/234734/79044/13684/27397/56529/13667/217337/64658/67308/67115/77721/20084/76846/28028/66419/64657/67674/23874/66143/66493/27050/66047/107734/67270/66235/13682/65111/66448/74776/20115/20103/54217/68537/57808/53421/50529/67281/27395/66480/235606/66399/67994/66845/57743/67186/56280/66128/66212/64660/75617/68463/18100/64656/27393/2009…	TKO-Nicd1_vs_TKO
HP_ABNORMAL_UPPER_LIMB_BONE_MORPHOLOGY	HP_ABNORMAL_UPPER_LIMB_BONE_MORPHOLOGY	HP_ABNORMAL_UPPER_LIMB_BONE_MORPHOLOGY	416	0.321948	1.38205	0.00779684	0.395384	0.378864	2239	tags=23%, list=15%, signal=20%	23888/99377/12839/17536/17387/11977/16518/328572/11538/382253/110651/109880/12402/19206/98732/327987/22284/71458/114713/21406/239985/20274/13209/18193/14897/14802/239528/13435/319583/11789/67155/381694/17130/16917/71175/80883/12914/211660/12156/12393/20496/213988/72388/268396/50789/17222/230709/20663/229731/228061/11477/20662/59026/69188/228355/213081/22385/56068/329795/12166/56217/109181/15194/2…	TKO-Nicd1_vs_TKO
GOCC_EARLY_ENDOSOME	GOCC_EARLY_ENDOSOME	GOCC_EARLY_ENDOSOME	342	0.336158	1.41445	0.00786885	0.395384	0.378864	2136	tags=20%, list=14%, signal=17%	66113/12778/20660/67844/100102/17912/338367/11554/11977/21898/66141/13866/240028/20844/216190/81840/16004/231876/209086/218441/18222/69981/11820/16974/12725/22042/230597/242864/209200/68151/217463/16396/18711/320940/105171/22224/56324/93790/269060/11981/71801/17918/242687/14367/20661/99237/230249/66222/233489/170749/15194/101490/76295/98878/66797/65112/12010/74051/29809/16952/70527/84092/65114/11…	TKO-Nicd1_vs_TKO
GOBP_DETECTION_OF_STIMULUS_INVOLVED_IN_SENSORY_PERCEPTION	GOBP_DETECTION_OF_STIMULUS_INVOLVED_IN_SENSORY_PERCEPTION	GOBP_DETECTION_OF_STIMULUS_INVOLVED_IN_SENSORY_PERCEPTION	55	-0.517481	-1.66875	0.00787106	0.395384	0.378864	1630	tags=24%, list=11%, signal=21%	13864/73750/504186/19881/270190/244646/14806/54652/328789/12310/20357/238384/12814	TKO-Nicd1_vs_TKO
REACTOME_PARASITE_INFECTION	REACTOME_PARASITE_INFECTION	REACTOME_PARASITE_INFECTION	55	0.547236	1.75162	0.0079297	0.395384	0.378864	2450	tags=36%, list=16%, signal=31%	215280/330319/57257/17886/17909/66713/20430/11308/22612/73178/50884/17918/242687/68524/17096/20963/83767/12928/14191/12503	TKO-Nicd1_vs_TKO
GOMF_HORMONE_BINDING	GOMF_HORMONE_BINDING	GOMF_HORMONE_BINDING	47	-0.5397	-1.68603	0.00796739	0.395384	0.378864	1699	tags=26%, list=11%, signal=23%	22139/14600/76854/230103/54409/56847/12257/12426/232975/11835/16001/14652	TKO-Nicd1_vs_TKO
HP_ABNORMAL_URINE_PH	HP_ABNORMAL_URINE_PH	HP_ABNORMAL_URINE_PH	75	-0.481145	-1.6362	0.00798514	0.395384	0.378864	4114	tags=49%, list=28%, signal=36%	66272/52710/269951/17025/67432/22276/66826/66904/66841/98314/68342/110826/21452/15288/67041/110842/109136/11409/67713/67283/18975/73724/72039/66948/78038/11739/270076/26363/19044/57279/55951/66925/17993/56690/11370/217593/67092	TKO-Nicd1_vs_TKO
GOMF_ATP_DEPENDENT_ACTIVITY	GOMF_ATP_DEPENDENT_ACTIVITY	GOMF_ATP_DEPENDENT_ACTIVITY	451	0.31785	1.37607	0.0080089	0.395384	0.378864	3446	tags=34%, list=23%, signal=27%	17912/338367/11977/11306/76574/109151/17886/11980/17920/17909/76408/54670/50790/71389/227099/15511/69981/16569/16552/69047/268281/320632/11938/13209/15201/22589/53313/67155/18711/15505/320940/78455/11941/59033/20479/76251/226026/319955/110082/13990/16573/72935/11981/237806/66884/17918/30934/71960/237886/234311/17250/20585/11834/237877/11307/72047/11964/27225/107182/110920/67848/15516/70218/13205/…	TKO-Nicd1_vs_TKO
HP_PROMINENT_DIGIT_PAD	HP_PROMINENT_DIGIT_PAD	HP_PROMINENT_DIGIT_PAD	67	0.513112	1.71122	0.00804173	0.395384	0.378864	2221	tags=42%, list=15%, signal=36%	328572/22289/381022/327987/71458/239985/13209/14897/14802/239528/80883/12914/20496/213988/59026/69188/228355/329650/56217/15194/72145/59024/21411/30046/81004/78697/83767/207165	TKO-Nicd1_vs_TKO
HP_AGANGLIONIC_MEGACOLON	HP_AGANGLIONIC_MEGACOLON	HP_AGANGLIONIC_MEGACOLON	112	0.440969	1.59409	0.00807508	0.395384	0.378864	2219	tags=24%, list=15%, signal=21%	99377/17311/11977/13866/328572/68750/230857/231214/71458/16590/18193/22589/12914/211660/13867/329795/244585/235626/68642/73692/52864/104806/216274/52028/319757/19713/70325	TKO-Nicd1_vs_TKO
GOBP_BLOOD_VESSEL_MORPHOGENESIS	GOBP_BLOOD_VESSEL_MORPHOGENESIS	GOBP_BLOOD_VESSEL_MORPHOGENESIS	499	0.307628	1.34492	0.00807537	0.395384	0.378864	2613	tags=23%, list=17%, signal=20%	15410/12778/13051/14164/20897/22339/11600/12142/17387/14254/14268/13866/57257/74769/338366/114715/18590/19223/20356/19878/94192/50501/20351/50785/239027/17886/15258/18654/93759/20683/57342/240185/18704/56332/12168/13138/11819/170823/69601/15404/14388/22631/58231/15277/239528/15400/20496/16451/236511/18710/67154/11477/20662/18607/242687/14367/15257/12166/68465/18133/108961/12772/77446/229700/21939…	TKO-Nicd1_vs_TKO
REACTOME_HDMS_DEMETHYLATE_HISTONES	REACTOME_HDMS_DEMETHYLATE_HISTONES	REACTOME_HDMS_DEMETHYLATE_HISTONES	22	0.688692	1.86391	0.00813879	0.3968	0.380222	3533	tags=68%, list=24%, signal=52%	22289/75605/104263/216850/338523/99982/30841/225876/22290/76804/320595/277250/18676/214899/71371	TKO-Nicd1_vs_TKO
GOBP_TAXIS	GOBP_TAXIS	GOBP_TAXIS	442	0.31641	1.36697	0.00824053	0.400066	0.38335	1311	tags=15%, list=9%, signal=14%	15417/12778/13051/399558/14164/22339/13123/11600/28240/14254/269116/13866/57257/74769/243743/16194/104099/18590/20350/20356/58235/19271/328572/17101/12661/50501/20351/56839/20304/18654/11487/57342/19206/230857/11491/12168/13138/18189/14388/11820/16590/16782/20430/215999/233079/17965/12374/170822/59025/18711/16859/18810/74006/20496/12569/12570/11658/16573/14365/17128/20662/20353/18792/17250/140497	TKO-Nicd1_vs_TKO
GOCC_PERINUCLEAR_REGION_OF_CYTOPLASM	GOCC_PERINUCLEAR_REGION_OF_CYTOPLASM	GOCC_PERINUCLEAR_REGION_OF_CYTOPLASM	617	0.296336	1.32323	0.00843882	0.407971	0.390925	2042	tags=20%, list=14%, signal=18%	12778/13051/17536/100102/14417/207839/17912/16438/11977/21898/20874/66141/13866/240028/211673/216197/18548/330953/67579/16004/231876/74493/216549/14423/16324/11487/17920/12402/19206/240185/209456/230857/18708/245944/16777/226654/15511/20750/66889/99371/224105/52428/227648/114713/76469/70790/211652/216965/11820/69047/240354/16782/20430/12550/22042/13430/12488/74256/16328/11789/170822/12121/18711/1…	TKO-Nicd1_vs_TKO
REACTOME_NEGATIVE_REGULATION_OF_THE_PI3K_AKT_NETWORK	REACTOME_NEGATIVE_REGULATION_OF_THE_PI3K_AKT_NETWORK	REACTOME_NEGATIVE_REGULATION_OF_THE_PI3K_AKT_NETWORK	86	0.474172	1.64315	0.00853578	0.409933	0.392805	2298	tags=24%, list=15%, signal=21%	14164/17311/13866/74769/18590/18708/14388/268980/16590/327826/266632/16337/18710/13867/22034/83490/244650/226849/18719/19354/23797	TKO-Nicd1_vs_TKO
GOBP_PROTEIN_AUTOPROCESSING	GOBP_PROTEIN_AUTOPROCESSING	GOBP_PROTEIN_AUTOPROCESSING	20	0.700339	1.85633	0.00855066	0.409933	0.392805	289	tags=20%, list=2%, signal=20%	18549/50528/100102/18548	TKO-Nicd1_vs_TKO
GOBP_REGULATION_OF_PLASMINOGEN_ACTIVATION	GOBP_REGULATION_OF_PLASMINOGEN_ACTIVATION	GOBP_REGULATION_OF_PLASMINOGEN_ACTIVATION	11	-0.776989	-1.77168	0.00868726	0.414531	0.397211	107	tags=27%, list=1%, signal=27%	67759/21922/64138	TKO-Nicd1_vs_TKO
GOMF_AMIDE_TRANSMEMBRANE_TRANSPORTER_ACTIVITY	GOMF_AMIDE_TRANSMEMBRANE_TRANSPORTER_ACTIVITY	GOMF_AMIDE_TRANSMEMBRANE_TRANSPORTER_ACTIVITY	27	-0.630008	-1.75676	0.00872795	0.414531	0.397211	1088	tags=26%, list=7%, signal=24%	56325/52466/26357/108052/14726/239273/209837	TKO-Nicd1_vs_TKO
HP_PTERYGIUM	HP_PTERYGIUM	HP_PTERYGIUM	34	0.62036	1.81531	0.00875465	0.414531	0.397211	1326	tags=29%, list=9%, signal=27%	23888/17387/26432/16403/231134/16917/18810/72388/19069/22591	TKO-Nicd1_vs_TKO
GOBP_PURINE_NUCLEOSIDE_METABOLIC_PROCESS	GOBP_PURINE_NUCLEOSIDE_METABOLIC_PROCESS	GOBP_PURINE_NUCLEOSIDE_METABOLIC_PROCESS	22	-0.656041	-1.74802	0.00881305	0.415586	0.398222	3050	tags=50%, list=20%, signal=40%	23959/11702/667034/11534/224794/17766/22436/14711/72899/107227/11486	TKO-Nicd1_vs_TKO
GOBP_MITOCHONDRIAL_ATP_SYNTHESIS_COUPLED_PROTON_TRANSPORT	GOBP_MITOCHONDRIAL_ATP_SYNTHESIS_COUPLED_PROTON_TRANSPORT	GOBP_MITOCHONDRIAL_ATP_SYNTHESIS_COUPLED_PROTON_TRANSPORT	14	-0.735173	-1.78546	0.00891671	0.417006	0.399582	3679	tags=93%, list=25%, signal=70%	71679/11949/66114/66043/66592/57423/11947/67126/11958/11946/11957/27425/28080	TKO-Nicd1_vs_TKO
KEGG_B_CELL_RECEPTOR_SIGNALING_PATHWAY	KEGG_B_CELL_RECEPTOR_SIGNALING_PATHWAY	KEGG_B_CELL_RECEPTOR_SIGNALING_PATHWAY	66	0.512351	1.70203	0.00892857	0.417006	0.399582	2298	tags=29%, list=15%, signal=24%	68713/17060/57257/74769/18708/240354/18021/54446/20663/18710/20662/18733/15170/83490/17096/19056/20963/19354/23797	TKO-Nicd1_vs_TKO
GOBP_REGULATION_OF_SYSTEMIC_ARTERIAL_BLOOD_PRESSURE_BY_HORMONE	GOBP_REGULATION_OF_SYSTEMIC_ARTERIAL_BLOOD_PRESSURE_BY_HORMONE	GOBP_REGULATION_OF_SYSTEMIC_ARTERIAL_BLOOD_PRESSURE_BY_HORMONE	24	-0.646649	-1.7522	0.00895188	0.417006	0.399582	2640	tags=46%, list=18%, signal=38%	13492/20112/18127/11606/13809/276952/18552/53419/11607/12000/64138	TKO-Nicd1_vs_TKO
REACTOME_SUPPRESSION_OF_PHAGOSOMAL_MATURATION	REACTOME_SUPPRESSION_OF_PHAGOSOMAL_MATURATION	REACTOME_SUPPRESSION_OF_PHAGOSOMAL_MATURATION	12	-0.756738	-1.76289	0.00904542	0.419664	0.40213	1240	tags=33%, list=8%, signal=31%	19349/22190/22186/22187	TKO-Nicd1_vs_TKO
GOMF_PROTEIN_DEMETHYLASE_ACTIVITY	GOMF_PROTEIN_DEMETHYLASE_ACTIVITY	GOMF_PROTEIN_DEMETHYLASE_ACTIVITY	28	0.638604	1.80009	0.00912845	0.421815	0.404191	3303	tags=61%, list=22%, signal=47%	22289/75605/104263/216850/338523/99982/30841/194952/225876/22290/108829/76804/320595/277250/18676/16468/214899	TKO-Nicd1_vs_TKO
PID_INTEGRIN_A9B1_PATHWAY	PID_INTEGRIN_A9B1_PATHWAY	PID_INTEGRIN_A9B1_PATHWAY	23	0.676645	1.84393	0.00929127	0.427621	0.409755	535	tags=17%, list=4%, signal=17%	22339/14268/104099/20750	TKO-Nicd1_vs_TKO
GOBP_AUDITORY_RECEPTOR_CELL_MORPHOGENESIS	GOBP_AUDITORY_RECEPTOR_CELL_MORPHOGENESIS	GOBP_AUDITORY_RECEPTOR_CELL_MORPHOGENESIS	14	-0.732123	-1.77805	0.00948587	0.434838	0.41667	282	tags=29%, list=2%, signal=28%	73750/110253/328789/22295	TKO-Nicd1_vs_TKO
REACTOME_SIGNALING_BY_RHO_GTPASES_MIRO_GTPASES_AND_RHOBTB3	REACTOME_SIGNALING_BY_RHO_GTPASES_MIRO_GTPASES_AND_RHOBTB3	REACTOME_SIGNALING_BY_RHO_GTPASES_MIRO_GTPASES_AND_RHOBTB3	620	0.294161	1.31413	0.00958111	0.437461	0.419183	2693	tags=27%, list=18%, signal=23%	215280/330319/11856/20874/57257/20844/68813/216197/19878/268739/14269/68187/239027/213498/320557/11855/17886/19418/56381/108670/17920/17207/330914/74159/18708/320271/212285/20403/269966/380664/22284/210998/224105/52428/67300/211499/66713/270163/216965/71893/13511/12874/238505/14270/22631/19386/76626/229658/14218/20430/12550/214804/22042/109711/29875/330177/327826/11308/70804/27360/224014/108686/5…	TKO-Nicd1_vs_TKO
HP_ABNORMALITY_OF_THE_ABDOMINAL_WALL	HP_ABNORMALITY_OF_THE_ABDOMINAL_WALL	HP_ABNORMALITY_OF_THE_ABDOMINAL_WALL	415	0.31795	1.3642	0.00980611	0.43791	0.419613	1873	tags=19%, list=13%, signal=17%	23888/17536/20897/17387/11977/26432/103149/20356/58235/75605/11538/382253/110651/226075/109880/12402/19206/68750/18708/22284/108138/231214/71458/100683/69538/244349/114713/218343/239985/77683/13209/18193/226089/14247/15201/22589/13435/11789/381694/71175/12914/214593/235380/213988/72388/268396/16337/230709/17128/20663/229731/56711/20662/231051/213081/22385/329795/11964/56392/18027/12552/109181/184…	TKO-Nicd1_vs_TKO
HP_BLEPHAROPHIMOSIS	HP_BLEPHAROPHIMOSIS	HP_BLEPHAROPHIMOSIS	168	0.393482	1.51157	0.00990952	0.43791	0.419613	2221	tags=27%, list=15%, signal=24%	23888/99377/20897/16518/328572/327987/71458/13209/14897/14802/239528/13435/319583/67155/80883/12914/20496/213988/72388/319955/230709/17128/59026/69188/228355/70998/22385/11964/56217/18392/15194/17257/72145/22235/52864/59024/21411/72584/319757/214162/81004/19664/68703/78697/83767/207165	TKO-Nicd1_vs_TKO
GOBP_CELLULAR_RESPONSE_TO_ALKALOID	GOBP_CELLULAR_RESPONSE_TO_ALKALOID	GOBP_CELLULAR_RESPONSE_TO_ALKALOID	25	0.652379	1.80347	0.00993092	0.43791	0.419613	477	tags=24%, list=3%, signal=23%	15551/12373/19049/20191/20541/12649	TKO-Nicd1_vs_TKO
HP_DYSESTHESIA	HP_DYSESTHESIA	HP_DYSESTHESIA	13	-0.737987	-1.75375	0.00995215	0.43791	0.419613	2038	tags=54%, list=14%, signal=47%	212898/19697/14811/66945/212647/14406/18858	TKO-Nicd1_vs_TKO
HP_IRREGULAR_HYPERPIGMENTATION	HP_IRREGULAR_HYPERPIGMENTATION	HP_IRREGULAR_HYPERPIGMENTATION	237	0.362341	1.4547	0.00995887	0.43791	0.419613	3030	tags=30%, list=20%, signal=25%	99377/17311/114715/328572/17101/22289/381022/109880/12402/327987/216850/218343/16590/11938/11920/13209/14897/14802/239528/11789/12374/80883/12914/14682/18810/20496/213988/207806/319955/268396/16337/13990/17222/230709/56711/59026/69188/228355/22591/56392/56217/15194/22222/72145/83946/19714/18015/52864/104806/59024/21411/68703/19713/78697/83767/207165/70349/20466/26395/67784/140484/13872/69716/2735…	TKO-Nicd1_vs_TKO
GOBP_REGULATION_OF_TRIGLYCERIDE_METABOLIC_PROCESS	GOBP_REGULATION_OF_TRIGLYCERIDE_METABOLIC_PROCESS	GOBP_REGULATION_OF_TRIGLYCERIDE_METABOLIC_PROCESS	31	0.62506	1.79763	0.00999565	0.43791	0.419613	236	tags=10%, list=2%, signal=10%	66113/20660/76574	TKO-Nicd1_vs_TKO
HP_ABNORMAL_PANCREAS_MORPHOLOGY	HP_ABNORMAL_PANCREAS_MORPHOLOGY	HP_ABNORMAL_PANCREAS_MORPHOLOGY	82	0.47583	1.63995	0.010024	0.43791	0.419613	2181	tags=27%, list=15%, signal=23%	21405/20897/218772/19213/56381/226075/78244/231214/14247/12374/69743/211660/213081/329795/228790/244585/68642/83675/216274/72993/68703/70661	TKO-Nicd1_vs_TKO
REACTOME_SEALING_OF_THE_NUCLEAR_ENVELOPE_NE_BY_ESCRT_III	REACTOME_SEALING_OF_THE_NUCLEAR_ENVELOPE_NE_BY_ESCRT_III	REACTOME_SEALING_OF_THE_NUCLEAR_ENVELOPE_NE_BY_ESCRT_III	24	-0.643577	-1.74387	0.0100709	0.43791	0.419613	2087	tags=33%, list=14%, signal=29%	22142/105513/208092/22143/22153/22144/22152/53857	TKO-Nicd1_vs_TKO
HP_HAND_MUSCLE_WEAKNESS	HP_HAND_MUSCLE_WEAKNESS	HP_HAND_MUSCLE_WEAKNESS	29	-0.610182	-1.72961	0.0102155	0.43791	0.419613	922	tags=21%, list=6%, signal=19%	16779/57813/14705/11447/18858/18039	TKO-Nicd1_vs_TKO
GOBP_RESPONSE_TO_PURINE_CONTAINING_COMPOUND	GOBP_RESPONSE_TO_PURINE_CONTAINING_COMPOUND	GOBP_RESPONSE_TO_PURINE_CONTAINING_COMPOUND	98	0.44905	1.58891	0.0102441	0.43791	0.419613	2070	tags=29%, list=14%, signal=25%	11540/227231/28240/12373/20191/16011/12583/330953/16324/20541/12649/11622/11820/71701/105787/214593/11797/22065/24127/16439/11566/19225/20846/270627/15165/99982/12192/59035	TKO-Nicd1_vs_TKO
REACTOME_TRAF3_DEPENDENT_IRF_ACTIVATION_PATHWAY	REACTOME_TRAF3_DEPENDENT_IRF_ACTIVATION_PATHWAY	REACTOME_TRAF3_DEPENDENT_IRF_ACTIVATION_PATHWAY	13	0.764928	1.85758	0.0102575	0.43791	0.419613	2544	tags=69%, list=17%, signal=57%	328572/217069/12914/230073/56480/22031/66641/71586/54123	TKO-Nicd1_vs_TKO
REACTOME_SIGNALING_BY_BMP	REACTOME_SIGNALING_BY_BMP	REACTOME_SIGNALING_BY_BMP	22	0.678694	1.83685	0.0102806	0.43791	0.419613	2549	tags=55%, list=17%, signal=45%	218441/12168/55994/66313/11480/17130/12156/17128/12166/17129/17131/75788	TKO-Nicd1_vs_TKO
GOBP_THYROID_GLAND_DEVELOPMENT	GOBP_THYROID_GLAND_DEVELOPMENT	GOBP_THYROID_GLAND_DEVELOPMENT	17	0.726388	1.86859	0.010366	0.43791	0.419613	4	tags=6%, list=0%, signal=6%	15410	TKO-Nicd1_vs_TKO
HP_STEPPAGE_GAIT	HP_STEPPAGE_GAIT	HP_STEPPAGE_GAIT	44	-0.544214	-1.67912	0.0104147	0.43791	0.419613	2086	tags=23%, list=14%, signal=20%	15254/14811/18975/14199/19349/14696/12861/11565/18858/18039	TKO-Nicd1_vs_TKO
REACTOME_COPI_MEDIATED_ANTEROGRADE_TRANSPORT	REACTOME_COPI_MEDIATED_ANTEROGRADE_TRANSPORT	REACTOME_COPI_MEDIATED_ANTEROGRADE_TRANSPORT	91	-0.442974	-1.5548	0.0104837	0.43791	0.419613	2778	tags=34%, list=19%, signal=28%	68137/69654/56494/54160/12345/228998/105785/59042/56447/56455/76308/108124/22142/13426/74498/56395/54399/11840/56334/22143/54130/66111/11844/109676/56389/77038/22153/22144/22152/53857/11733	TKO-Nicd1_vs_TKO
GOBP_SMALL_MOLECULE_CATABOLIC_PROCESS	GOBP_SMALL_MOLECULE_CATABOLIC_PROCESS	GOBP_SMALL_MOLECULE_CATABOLIC_PROCESS	277	-0.343657	-1.40589	0.0105634	0.43791	0.419613	2984	tags=34%, list=20%, signal=28%	17308/14651/320634/19062/18105/12015/11846/12039/667034/110826/20524/15488/15473/67689/14719/11651/104776/19302/107885/230784/58875/17751/12040/67041/110842/11532/26569/18127/52665/17117/11652/14430/223722/104174/13177/19703/71767/66514/11409/76282/57320/19305/12041/56695/51798/12908/67460/224794/110959/12903/73724/58810/17766/57028/26458/56174/23986/72039/66948/11847/113868/78038/75731/270076/21…	TKO-Nicd1_vs_TKO
HP_ABNORMALITY_OF_THE_PALPEBRAL_FISSURES	HP_ABNORMALITY_OF_THE_PALPEBRAL_FISSURES	HP_ABNORMALITY_OF_THE_PALPEBRAL_FISSURES	717	0.282593	1.27463	0.0105771	0.43791	0.419613	2288	tags=23%, list=15%, signal=20%	23888/99377/17536/20897/11977/242466/140493/16518/114715/20356/58235/76574/328572/22289/75605/11538/381022/53310/16500/110651/56381/109880/12402/20979/78244/19206/98732/68750/50790/12286/74137/327987/22284/22661/67574/108138/71458/67300/100683/114713/80752/218343/15122/239985/93730/77683/13209/20843/18193/14247/14897/14802/22589/239528/225055/13435/319583/231134/11789/67155/381694/16917/20678/808…	TKO-Nicd1_vs_TKO
HP_LOSS_OF_CONSCIOUSNESS	HP_LOSS_OF_CONSCIOUSNESS	HP_LOSS_OF_CONSCIOUSNESS	17	0.725131	1.86535	0.0105775	0.43791	0.419613	1732	tags=41%, list=12%, signal=36%	21405/11540/54445/22228/20852/56480/22031	TKO-Nicd1_vs_TKO
REACTOME_DISEASES_OF_SIGNAL_TRANSDUCTION_BY_GROWTH_FACTOR_RECEPTORS_AND_SECOND_MESSENGERS	REACTOME_DISEASES_OF_SIGNAL_TRANSDUCTION_BY_GROWTH_FACTOR_RECEPTORS_AND_SECOND_MESSENGERS	REACTOME_DISEASES_OF_SIGNAL_TRANSDUCTION_BY_GROWTH_FACTOR_RECEPTORS_AND_SECOND_MESSENGERS	393	0.317309	1.35374	0.010589	0.43791	0.419613	2999	tags=30%, list=20%, signal=24%	14164/17311/14268/13866/74769/114715/18590/16450/21416/328572/17886/14011/74493/225164/433586/109880/11487/12402/18708/20602/54519/11491/215114/101809/16452/67300/14368/81910/12211/76007/12912/14388/268980/78781/19386/16590/16974/338523/29875/230597/78757/78798/327826/11789/22612/21951/12914/21372/16573/17128/18710/13867/20662/18607/14367/244373/56392/20742/59079/21848/83490/18519/109181/17257/11…	TKO-Nicd1_vs_TKO
KEGG_ALZHEIMERS_DISEASE	KEGG_ALZHEIMERS_DISEASE	KEGG_ALZHEIMERS_DISEASE	142	-0.397477	-1.4921	0.0106562	0.43791	0.419613	3572	tags=56%, list=24%, signal=43%	68197/11949/67003/66416/12859/228033/66495/68375/66142/66218/66043/66576/70405/68342/78330/14082/595136/12015/12314/70316/12857/12858/56398/12369/17380/226646/110323/67130/68349/68194/12122/22272/11947/17991/66108/67126/66594/12866/66377/66916/13063/75406/67530/12568/66445/14811/20463/11946/67264/17995/11957/66694/72900/12864/54405/68198/66052/68202/12865/14102/407785/17992/66945/22273/12867/6768…	TKO-Nicd1_vs_TKO
GOCC_NUCLEAR_BODY	GOCC_NUCLEAR_BODY	GOCC_NUCLEAR_BODY	737	0.283355	1.28292	0.0106697	0.43791	0.419613	3246	tags=30%, list=22%, signal=25%	15415/77531/17968/20893/11906/228765/14266/21416/223770/216197/68564/30928/329260/15258/268420/231915/433586/93759/76479/14815/20402/68750/54670/20602/57432/15511/68655/269966/66313/51869/338467/71713/77300/22019/69131/244349/76469/76007/229776/18795/268564/217069/21406/18139/20687/53317/77683/58231/105787/224111/69823/192159/14247/67486/14897/22589/57753/21951/12419/17130/12914/27015/100040462/2…	TKO-Nicd1_vs_TKO
HP_ABNORMAL_FEMORAL_HEAD_MORPHOLOGY	HP_ABNORMAL_FEMORAL_HEAD_MORPHOLOGY	HP_ABNORMAL_FEMORAL_HEAD_MORPHOLOGY	66	0.506068	1.68115	0.0106707	0.43791	0.419613	2156	tags=21%, list=14%, signal=18%	12839/11977/14268/328572/78244/18704/12914/214593/211660/63873/22418/83925/19713/100043597	TKO-Nicd1_vs_TKO
HP_COARCTATION_OF_AORTA	HP_COARCTATION_OF_AORTA	HP_COARCTATION_OF_AORTA	97	0.449991	1.58985	0.010694	0.43791	0.419613	1209	tags=20%, list=8%, signal=18%	17536/20897/17387/328572/22289/381022/109880/19206/21815/22661/11819/100683/77683/20843/14247/17130/12914/17128/20663	TKO-Nicd1_vs_TKO
GOBP_NEGATIVE_REGULATION_OF_VIRAL_ENTRY_INTO_HOST_CELL	GOBP_NEGATIVE_REGULATION_OF_VIRAL_ENTRY_INTO_HOST_CELL	GOBP_NEGATIVE_REGULATION_OF_VIRAL_ENTRY_INTO_HOST_CELL	15	0.74512	1.86292	0.0107098	0.43791	0.419613	742	tags=27%, list=5%, signal=25%	68713/66141/80876/217069	TKO-Nicd1_vs_TKO
REACTOME_POST_CHAPERONIN_TUBULIN_FOLDING_PATHWAY	REACTOME_POST_CHAPERONIN_TUBULIN_FOLDING_PATHWAY	REACTOME_POST_CHAPERONIN_TUBULIN_FOLDING_PATHWAY	18	-0.685098	-1.75143	0.0107486	0.43791	0.419613	2142	tags=50%, list=14%, signal=43%	66411/72726/22142/21371/22143/22153/22144/22152/53857	TKO-Nicd1_vs_TKO
HP_ABNORMALITY_OF_CIRCULATING_ENZYME_LEVEL	HP_ABNORMALITY_OF_CIRCULATING_ENZYME_LEVEL	HP_ABNORMALITY_OF_CIRCULATING_ENZYME_LEVEL	257	-0.346289	-1.40529	0.0107727	0.43791	0.419613	3663	tags=32%, list=25%, signal=24%	66826/69232/66268/72026/66114/269713/12261/66399/13726/384281/68563/14200/66043/269378/53357/74122/20907/56494/320634/12785/103172/19062/54196/20928/56737/100503890/11459/16905/69807/24051/13808/56322/194309/71883/66359/27883/12740/97287/15254/215494/21982/19718/12632/66383/69617/16890/18975/22384/12651/17527/66694/14199/24105/16885/11739/66945/69046/13405/68273/68961/12835/12841/224824/68810/217…	TKO-Nicd1_vs_TKO
GOBP_RIBONUCLEOTIDE_CATABOLIC_PROCESS	GOBP_RIBONUCLEOTIDE_CATABOLIC_PROCESS	GOBP_RIBONUCLEOTIDE_CATABOLIC_PROCESS	43	-0.549123	-1.68785	0.0107827	0.43791	0.419613	1663	tags=30%, list=11%, signal=27%	75686/16434/110959/213484/207728/110446/70025/22436/56690/11486/11717/23984/18578	TKO-Nicd1_vs_TKO
GOCC_IMMUNOLOGICAL_SYNAPSE	GOCC_IMMUNOLOGICAL_SYNAPSE	GOCC_IMMUNOLOGICAL_SYNAPSE	32	0.615921	1.78279	0.0109123	0.43791	0.419613	1180	tags=22%, list=8%, signal=20%	78473/57257/14938/19271/17886/11658/18571	TKO-Nicd1_vs_TKO
GOBP_REGULATION_OF_PROTEIN_KINASE_ACTIVITY	GOBP_REGULATION_OF_PROTEIN_KINASE_ACTIVITY	GOBP_REGULATION_OF_PROTEIN_KINASE_ACTIVITY	536	0.300804	1.3242	0.0109326	0.43791	0.419613	1837	tags=18%, list=12%, signal=17%	20660/14164/11540/17311/22339/11600/21898/14254/13866/19281/66259/19049/74769/16194/114715/18590/19271/11538/66616/53310/20304/20541/93759/208650/12402/232157/68473/11491/12168/13138/16452/224105/16798/11819/69131/109910/69601/68652/216965/13653/11820/66917/240354/16590/16974/58231/18003/29875/330177/15357/78757/11308/231134/11789/233726/108686/14168/14682/18810/17763/12156/319955/12569/12570/115…	TKO-Nicd1_vs_TKO
REACTOME_AUTOPHAGY	REACTOME_AUTOPHAGY	REACTOME_AUTOPHAGY	139	-0.399157	-1.49534	0.0109829	0.43791	0.419613	3581	tags=37%, list=24%, signal=28%	67951/66119/19744/64930/57436/22084/93765/19079/83409/67123/93739/67952/66508/223696/194309/97287/56455/66734/22142/68576/57320/19305/105513/13426/68118/108099/56486/66914/67443/13819/330192/208092/66795/50873/74244/100756/22190/22143/54170/107305/54636/68943/19082/11520/22153/22144/66905/22186/22152/22187/53857	TKO-Nicd1_vs_TKO
GOBP_NEGATIVE_REGULATION_OF_VIRAL_GENOME_REPLICATION	GOBP_NEGATIVE_REGULATION_OF_VIRAL_GENOME_REPLICATION	GOBP_NEGATIVE_REGULATION_OF_VIRAL_GENOME_REPLICATION	43	0.577877	1.76631	0.0110318	0.43791	0.419613	3809	tags=53%, list=26%, signal=40%	68713/66141/80876/20304/218850/78781/67246/84505/19106/98999/107373/19130/22038/71586/75339/58185/20817/671535/72014/57783/231655/69550/246728	TKO-Nicd1_vs_TKO
GOCC_M_BAND	GOCC_M_BAND	GOCC_M_BAND	16	-0.701099	-1.74427	0.011035	0.43791	0.419613	776	tags=25%, list=5%, signal=24%	228003/109676/11733/93677	TKO-Nicd1_vs_TKO
GOBP_NEGATIVE_REGULATION_OF_MYOBLAST_DIFFERENTIATION	GOBP_NEGATIVE_REGULATION_OF_MYOBLAST_DIFFERENTIATION	GOBP_NEGATIVE_REGULATION_OF_MYOBLAST_DIFFERENTIATION	20	-0.667822	-1.74481	0.0110819	0.43791	0.419613	1985	tags=30%, list=13%, signal=26%	56642/18128/171170/20295/16173/12159	TKO-Nicd1_vs_TKO
GOBP_NEGATIVE_REGULATION_OF_SIGNAL_TRANSDUCTION_IN_ABSENCE_OF_LIGAND	GOBP_NEGATIVE_REGULATION_OF_SIGNAL_TRANSDUCTION_IN_ABSENCE_OF_LIGAND	GOBP_NEGATIVE_REGULATION_OF_SIGNAL_TRANSDUCTION_IN_ABSENCE_OF_LIGAND	28	-0.615685	-1.73278	0.0111091	0.43791	0.419613	1222	tags=25%, list=8%, signal=23%	21672/23938/232679/14048/14049/12043/14051	TKO-Nicd1_vs_TKO
GOBP_HIPPOCAMPUS_DEVELOPMENT	GOBP_HIPPOCAMPUS_DEVELOPMENT	GOBP_HIPPOCAMPUS_DEVELOPMENT	63	-0.492153	-1.6238	0.0111669	0.43791	0.419613	2275	tags=29%, list=15%, signal=24%	13131/22272/15904/12568/19401/17242/22594/81907/20359/73242/12032/19699/18846/235180/16001/12571/13839/18039	TKO-Nicd1_vs_TKO
REACTOME_ANTIGEN_ACTIVATES_B_CELL_RECEPTOR_BCR_LEADING_TO_GENERATION_OF_SECOND_MESSENGERS	REACTOME_ANTIGEN_ACTIVATES_B_CELL_RECEPTOR_BCR_LEADING_TO_GENERATION_OF_SECOND_MESSENGERS	REACTOME_ANTIGEN_ACTIVATES_B_CELL_RECEPTOR_BCR_LEADING_TO_GENERATION_OF_SECOND_MESSENGERS	24	0.657001	1.80463	0.0112069	0.43791	0.419613	2172	tags=46%, list=15%, signal=39%	17060/16438/18708/20662/15170/16439/83490/17096/229709/20866/20963	TKO-Nicd1_vs_TKO
REACTOME_ASSEMBLY_AND_CELL_SURFACE_PRESENTATION_OF_NMDA_RECEPTORS	REACTOME_ASSEMBLY_AND_CELL_SURFACE_PRESENTATION_OF_NMDA_RECEPTORS	REACTOME_ASSEMBLY_AND_CELL_SURFACE_PRESENTATION_OF_NMDA_RECEPTORS	33	-0.584786	-1.70449	0.0112318	0.43791	0.419613	427	tags=27%, list=3%, signal=27%	22142/12322/14811/22143/22153/22144/22152/53857/18039	TKO-Nicd1_vs_TKO
GOBP_HISTONE_ARGININE_METHYLATION	GOBP_HISTONE_ARGININE_METHYLATION	GOBP_HISTONE_ARGININE_METHYLATION	10	-0.780244	-1.73702	0.0112468	0.43791	0.419613	734	tags=40%, list=5%, signal=38%	99890/66423/15468/381813	TKO-Nicd1_vs_TKO
GOBP_CELL_FATE_COMMITMENT_INVOLVED_IN_FORMATION_OF_PRIMARY_GERM_LAYER	GOBP_CELL_FATE_COMMITMENT_INVOLVED_IN_FORMATION_OF_PRIMARY_GERM_LAYER	GOBP_CELL_FATE_COMMITMENT_INVOLVED_IN_FORMATION_OF_PRIMARY_GERM_LAYER	22	-0.65181	-1.73675	0.0112507	0.43791	0.419613	769	tags=23%, list=5%, signal=22%	14048/14049/20472/15396/12159	TKO-Nicd1_vs_TKO
GOBP_CYCLIC_NUCLEOTIDE_CATABOLIC_PROCESS	GOBP_CYCLIC_NUCLEOTIDE_CATABOLIC_PROCESS	GOBP_CYCLIC_NUCLEOTIDE_CATABOLIC_PROCESS	13	-0.734748	-1.74606	0.0112919	0.43791	0.419613	888	tags=31%, list=6%, signal=29%	12799/207728/23984/18578	TKO-Nicd1_vs_TKO
HALLMARK_PANCREAS_BETA_CELLS	HALLMARK_PANCREAS_BETA_CELLS	HALLMARK_PANCREAS_BETA_CELLS	28	0.630956	1.77853	0.0113019	0.43791	0.419613	850	tags=14%, list=6%, signal=13%	18549/21405/18548/16909	TKO-Nicd1_vs_TKO
KEGG_PHENYLALANINE_METABOLISM	KEGG_PHENYLALANINE_METABOLISM	KEGG_PHENYLALANINE_METABOLISM	12	-0.742819	-1.73046	0.0113549	0.43791	0.419613	2676	tags=50%, list=18%, signal=41%	67689/14719/11758/56847/14718/109731	TKO-Nicd1_vs_TKO
HP_ABNORMAL_SIZE_OF_THE_PALPEBRAL_FISSURES	HP_ABNORMAL_SIZE_OF_THE_PALPEBRAL_FISSURES	HP_ABNORMAL_SIZE_OF_THE_PALPEBRAL_FISSURES	299	0.33927	1.40494	0.0113711	0.43791	0.419613	2239	tags=24%, list=15%, signal=21%	23888/99377/20897/16518/328572/22289/11538/381022/53310/110651/56381/109880/50790/74137/327987/22284/22661/67574/71458/13209/14897/14802/239528/13435/319583/67155/381694/80883/12914/20496/213988/72388/319955/230709/17128/229731/74107/59026/69188/228355/70998/22385/11964/56217/20742/18392/15194/17257/77087/72145/69562/22235/52864/104806/59024/21411/72584/22418/58208/66967/319757/214162/107932/8100…	TKO-Nicd1_vs_TKO
GOBP_DIGESTIVE_SYSTEM_PROCESS	GOBP_DIGESTIVE_SYSTEM_PROCESS	GOBP_DIGESTIVE_SYSTEM_PROCESS	57	0.526544	1.69631	0.0114052	0.43791	0.419613	1113	tags=18%, list=7%, signal=16%	66113/19662/21898/110895/102502/64602/11428/65970/21873/11551	TKO-Nicd1_vs_TKO
GOBP_RESPONSE_TO_CAFFEINE	GOBP_RESPONSE_TO_CAFFEINE	GOBP_RESPONSE_TO_CAFFEINE	11	0.792464	1.841	0.0114061	0.43791	0.419613	798	tags=55%, list=5%, signal=52%	11540/12373/20191/20541/12649/105787	TKO-Nicd1_vs_TKO
GOMF_LIPASE_ACTIVATOR_ACTIVITY	GOMF_LIPASE_ACTIVATOR_ACTIVITY	GOMF_LIPASE_ACTIVATOR_ACTIVITY	14	0.756122	1.85788	0.0114141	0.43791	0.419613	1364	tags=43%, list=9%, signal=39%	66113/11856/20304/18201/18607/18786	TKO-Nicd1_vs_TKO
GOBP_NEGATIVE_REGULATION_OF_T_CELL_APOPTOTIC_PROCESS	GOBP_NEGATIVE_REGULATION_OF_T_CELL_APOPTOTIC_PROCESS	GOBP_NEGATIVE_REGULATION_OF_T_CELL_APOPTOTIC_PROCESS	16	-0.700869	-1.7437	0.0114155	0.43791	0.419613	239	tags=31%, list=2%, signal=31%	11847/20442/11486/12159/14605	TKO-Nicd1_vs_TKO
HP_BROAD_LONG_BONES	HP_BROAD_LONG_BONES	HP_BROAD_LONG_BONES	156	0.396622	1.51237	0.0115385	0.43791	0.419613	2252	tags=28%, list=15%, signal=24%	23888/99377/17536/328572/11538/382253/327987/22284/13209/18193/14247/14897/14802/239528/13435/319583/67155/80883/12914/12156/235380/20496/213988/59026/69188/228355/213081/56068/12166/56217/15194/72145/13626/59024/21411/233781/22418/319757/110876/78697/83767/207165/26564/93679	TKO-Nicd1_vs_TKO
GOBP_ORGANOPHOSPHATE_CATABOLIC_PROCESS	GOBP_ORGANOPHOSPHATE_CATABOLIC_PROCESS	GOBP_ORGANOPHOSPHATE_CATABOLIC_PROCESS	135	-0.400301	-1.49205	0.0115564	0.43791	0.419613	3119	tags=33%, list=21%, signal=27%	53357/16891/103850/23959/58242/67528/320634/19062/667034/18753/18606/74167/110074/15254/14555/12496/11758/75686/20598/16434/110959/57028/66422/193742/237868/234779/213484/12799/207728/66569/110446/70025/14198/22436/56209/22256/18294/56690/20778/20597/67725/11486/11717/23984/18578	TKO-Nicd1_vs_TKO
GOBP_INTESTINAL_ABSORPTION	GOBP_INTESTINAL_ABSORPTION	GOBP_INTESTINAL_ABSORPTION	22	0.67479	1.82629	0.0115656	0.43791	0.419613	2173	tags=50%, list=15%, signal=43%	66113/102502/64602/11428/65970/21873/11551/22234/22349/269587/72077	TKO-Nicd1_vs_TKO
HP_ORGANIC_ACIDURIA	HP_ORGANIC_ACIDURIA	HP_ORGANIC_ACIDURIA	69	-0.477833	-1.60811	0.0116108	0.43791	0.419613	4114	tags=51%, list=28%, signal=37%	66272/52710/269951/17025/67432/22276/66826/66904/66841/98314/68342/110826/21452/15288/67041/110842/109136/11409/67713/67283/18975/73724/72039/66948/78038/11739/270076/26363/19044/57279/55951/17993/56690/11370/67092	TKO-Nicd1_vs_TKO
GOCC_RESPIRATORY_CHAIN_COMPLEX_IV	GOCC_RESPIRATORY_CHAIN_COMPLEX_IV	GOCC_RESPIRATORY_CHAIN_COMPLEX_IV	21	-0.658865	-1.73563	0.0116432	0.43791	0.419613	3923	tags=71%, list=26%, signal=53%	12868/67003/12859/66142/12857/12858/110323/12866/20463/66694/12864/12865/17992/12867/12861	TKO-Nicd1_vs_TKO
REACTOME_BRANCHED_CHAIN_AMINO_ACID_CATABOLISM	REACTOME_BRANCHED_CHAIN_AMINO_ACID_CATABOLISM	REACTOME_BRANCHED_CHAIN_AMINO_ACID_CATABOLISM	21	-0.657724	-1.73262	0.0116432	0.43791	0.419613	2845	tags=62%, list=19%, signal=50%	12039/104776/58875/12040/12041/72039/66948/78038/12035/93747/110446/11992/229517	TKO-Nicd1_vs_TKO
GOMF_CHROMATIN_BINDING	GOMF_CHROMATIN_BINDING	GOMF_CHROMATIN_BINDING	483	0.304548	1.32767	0.0116461	0.43791	0.419613	3431	tags=33%, list=23%, signal=27%	15430/12142/17954/19213/328572/22289/11538/20482/104263/93759/225888/20602/319944/269966/380664/216850/17258/192195/217864/22764/218850/13653/66262/243931/239985/20687/18996/19712/105787/20843/18193/14247/15201/67486/231861/22589/13435/57753/67155/239364/15379/12419/17130/71175/12914/84505/19650/75302/12393/319955/214812/13990/17128/214763/70802/252973/70122/235682/70238/56086/68729/93760/17978/1…	TKO-Nicd1_vs_TKO
HP_ABNORMAL_FINGERTIP_MORPHOLOGY	HP_ABNORMAL_FINGERTIP_MORPHOLOGY	HP_ABNORMAL_FINGERTIP_MORPHOLOGY	103	0.440818	1.57395	0.0117955	0.439026	0.420683	3597	tags=47%, list=24%, signal=36%	328572/22289/381022/98732/327987/71458/239985/16782/13209/14897/14802/239528/80883/12914/20496/213988/20531/230709/59026/69188/228355/12166/329650/56217/15194/72145/12648/59024/21411/30046/81004/100043597/78697/83767/207165/27103/80877/16913/76719/77097/328365/13136/225131/16468/19211/109620/19820/380614	TKO-Nicd1_vs_TKO
GOBP_ATP_METABOLIC_PROCESS	GOBP_ATP_METABOLIC_PROCESS	GOBP_ATP_METABOLIC_PROCESS	221	-0.357153	-1.42633	0.0118125	0.439026	0.420683	3696	tags=48%, list=25%, signal=37%	11637/71679/66826/192185/18642/13806/68197/11949/67003/66416/12859/66114/228033/66495/229949/68375/12499/11983/67267/66218/66043/66576/68342/78330/83429/107197/66592/595136/103172/12015/57423/72141/70316/12857/13808/12858/226646/67130/68349/68194/12122/22272/11947/17991/66108/67126/11636/14297/11958/12866/66377/66916/13063/66972/14555/75406/67530/57320/66383/66445/12183/20463/11946/66437/56632/70…	TKO-Nicd1_vs_TKO
GOBP_POSITIVE_REGULATION_OF_G_PROTEIN_COUPLED_RECEPTOR_SIGNALING_PATHWAY	GOBP_POSITIVE_REGULATION_OF_G_PROTEIN_COUPLED_RECEPTOR_SIGNALING_PATHWAY	GOBP_POSITIVE_REGULATION_OF_G_PROTEIN_COUPLED_RECEPTOR_SIGNALING_PATHWAY	15	-0.717829	-1.7599	0.0118321	0.439026	0.420683	1425	tags=40%, list=10%, signal=36%	18750/76854/18673/117148/13489/225642	TKO-Nicd1_vs_TKO
HP_ABNORMALITY_OF_THE_BRAINSTEM_WHITE_MATTER	HP_ABNORMALITY_OF_THE_BRAINSTEM_WHITE_MATTER	HP_ABNORMALITY_OF_THE_BRAINSTEM_WHITE_MATTER	14	0.753267	1.85086	0.0118368	0.439026	0.420683	1945	tags=43%, list=13%, signal=37%	50720/14247/211660/329795/68642/216274	TKO-Nicd1_vs_TKO
HP_ABNORMAL_VISUAL_FIXATION	HP_ABNORMAL_VISUAL_FIXATION	HP_ABNORMAL_VISUAL_FIXATION	18	0.709811	1.84012	0.0119174	0.439026	0.420683	852	tags=22%, list=6%, signal=21%	67547/16438/19386/226641	TKO-Nicd1_vs_TKO
GOBP_CEREBRAL_CORTEX_RADIALLY_ORIENTED_CELL_MIGRATION	GOBP_CEREBRAL_CORTEX_RADIALLY_ORIENTED_CELL_MIGRATION	GOBP_CEREBRAL_CORTEX_RADIALLY_ORIENTED_CELL_MIGRATION	28	0.626457	1.76585	0.0119539	0.439026	0.420683	1112	tags=36%, list=7%, signal=33%	16874/545428/67254/16777/69601/14270/330938/268882/12569/12570	TKO-Nicd1_vs_TKO
GOMF_GAMMA_CATENIN_BINDING	GOMF_GAMMA_CATENIN_BINDING	GOMF_GAMMA_CATENIN_BINDING	10	0.798993	1.82506	0.0119711	0.439026	0.420683	907	tags=50%, list=6%, signal=47%	19281/21416/19271/12550/11789	TKO-Nicd1_vs_TKO
GOMF_SERINE_HYDROLASE_ACTIVITY	GOMF_SERINE_HYDROLASE_ACTIVITY	GOMF_SERINE_HYDROLASE_ACTIVITY	104	0.436428	1.56096	0.0120087	0.439026	0.420683	719	tags=12%, list=5%, signal=11%	18549/50528/100102/269109/76453/17387/14938/18548/269966/230726/22019/12874	TKO-Nicd1_vs_TKO
GOMF_EXTRACELLULAR_MATRIX_STRUCTURAL_CONSTITUENT	GOMF_EXTRACELLULAR_MATRIX_STRUCTURAL_CONSTITUENT	GOMF_EXTRACELLULAR_MATRIX_STRUCTURAL_CONSTITUENT	108	-0.426519	-1.53786	0.0120192	0.439026	0.420683	1325	tags=19%, list=9%, signal=18%	107581/246228/21923/12835/12841/16779/226866/17313/207596/16780/17181/268977/22242/14115/233744/17022/14114/11568/13612/12814/12837	TKO-Nicd1_vs_TKO
REACTOME_HEME_SIGNALING	REACTOME_HEME_SIGNALING	REACTOME_HEME_SIGNALING	43	0.573497	1.75293	0.0121133	0.439037	0.420693	2095	tags=47%, list=14%, signal=40%	21898/109151/328572/93759/12912/15122/12914/21372/17260/103573/17978/17087/11909/217166/56406/19014/69727/59035/74343/81004	TKO-Nicd1_vs_TKO
BIOCARTA_MTA3_PATHWAY	BIOCARTA_MTA3_PATHWAY	BIOCARTA_MTA3_PATHWAY	17	-0.690881	-1.74636	0.0121327	0.439037	0.420693	763	tags=35%, list=5%, signal=34%	22142/17192/13982/69253/22144/268527	TKO-Nicd1_vs_TKO
GOBP_HINDBRAIN_DEVELOPMENT	GOBP_HINDBRAIN_DEVELOPMENT	GOBP_HINDBRAIN_DEVELOPMENT	124	0.418114	1.53464	0.0121978	0.439037	0.420693	3108	tags=31%, list=21%, signal=25%	15410/103889/11977/76484/19213/18996/330938/68151/16502/12569/12570/20353/17257/244585/11909/16412/16825/73668/14489/216274/319757/30841/108147/68703/11991/19130/12928/26395/213827/18845/71365/19378/14472/18423/14366/99683/15205/13799/14173	TKO-Nicd1_vs_TKO
GOBP_PURINE_CONTAINING_COMPOUND_METABOLIC_PROCESS	GOBP_PURINE_CONTAINING_COMPOUND_METABOLIC_PROCESS	GOBP_PURINE_CONTAINING_COMPOUND_METABOLIC_PROCESS	328	-0.323798	-1.35246	0.012204	0.439037	0.420693	3050	tags=29%, list=20%, signal=24%	23959/58242/67528/107197/66592/15444/60596/11702/54369/12015/73836/667034/57423/15488/72141/13808/17524/56520/74167/170439/79059/18127/11947/71743/67126/11636/15254/26897/11958/68801/14555/106529/12183/11946/56632/22139/108099/75686/108723/216805/11534/102247/224794/11957/16434/110959/73724/17766/70456/72325/78038/230103/22022/72106/83603/270076/11513/68263/19017/67763/108037/27425/18102/68087/68…	TKO-Nicd1_vs_TKO
GOBP_REGULATION_OF_SYSTEM_PROCESS	GOBP_REGULATION_OF_SYSTEM_PROCESS	GOBP_REGULATION_OF_SYSTEM_PROCESS	387	-0.316538	-1.34286	0.0122374	0.439037	0.420693	960	tags=11%, list=6%, signal=11%	14226/14419/19699/17896/27220/20393/71544/16531/16000/109676/240444/20193/53324/225908/20302/16153/18747/98932/20266/53419/74166/12315/232975/116810/224997/11607/12372/15370/14167/13489/20346/12289/12000/12310/74055/11486/12794/11548/21808/14456/27140/23828/18578/14652	TKO-Nicd1_vs_TKO
HP_FLAT_FACE	HP_FLAT_FACE	HP_FLAT_FACE	89	0.461835	1.60987	0.0122485	0.439037	0.420693	2111	tags=24%, list=14%, signal=20%	23888/12839/67547/14268/328572/12550/77683/15201/22589/67155/12914/56068/12552/109181/21871/12388/233781/22418/18634/214162/17931	TKO-Nicd1_vs_TKO
HP_ABNORMAL_ACTIVITY_OF_MITOCHONDRIAL_RESPIRATORY_CHAIN	HP_ABNORMAL_ACTIVITY_OF_MITOCHONDRIAL_RESPIRATORY_CHAIN	HP_ABNORMAL_ACTIVITY_OF_MITOCHONDRIAL_RESPIRATORY_CHAIN	89	-0.444645	-1.55541	0.0123389	0.439949	0.421567	3576	tags=55%, list=24%, signal=42%	72026/68197/66495/67184/66399/68375/69875/384281/66218/64656/68342/85305/104130/100503890/66525/12857/56322/12858/66359/226646/56748/67130/68349/78653/17991/66108/67126/75406/66383/52469/235169/17995/72416/72900/54405/56282/407785/17992/66945/66414/27376/67680/71941/93747/66925/57813/17993/56551/69487	TKO-Nicd1_vs_TKO
HP_SLURRED_SPEECH	HP_SLURRED_SPEECH	HP_SLURRED_SPEECH	31	0.614226	1.76648	0.0123859	0.439949	0.421567	1664	tags=23%, list=11%, signal=20%	12319/16438/271564/20238/72685/235626/21871	TKO-Nicd1_vs_TKO
HP_GLOMERULOPATHY	HP_GLOMERULOPATHY	HP_GLOMERULOPATHY	28	0.622825	1.75561	0.0123886	0.439949	0.421567	1349	tags=25%, list=9%, signal=23%	215280/21898/14268/50790/64898/16917/56068	TKO-Nicd1_vs_TKO
GOMF_PLATELET_DERIVED_GROWTH_FACTOR_RECEPTOR_BINDING	GOMF_PLATELET_DERIVED_GROWTH_FACTOR_RECEPTOR_BINDING	GOMF_PLATELET_DERIVED_GROWTH_FACTOR_RECEPTOR_BINDING	13	0.751901	1.82594	0.0125602	0.444669	0.42609	240	tags=23%, list=2%, signal=23%	22339/18590/19271	TKO-Nicd1_vs_TKO
GOBP_ANTIMICROBIAL_HUMORAL_IMMUNE_RESPONSE_MEDIATED_BY_ANTIMICROBIAL_PEPTIDE	GOBP_ANTIMICROBIAL_HUMORAL_IMMUNE_RESPONSE_MEDIATED_BY_ANTIMICROBIAL_PEPTIDE	GOBP_ANTIMICROBIAL_HUMORAL_IMMUNE_RESPONSE_MEDIATED_BY_ANTIMICROBIAL_PEPTIDE	26	-0.62025	-1.71598	0.0127306	0.446598	0.427939	370	tags=35%, list=2%, signal=34%	20085/17002/16612/20202/20310/15331/20292/20311/14825	TKO-Nicd1_vs_TKO
HP_ABNORMALITY_OF_THE_CRUS_OF_THE_HELIX	HP_ABNORMALITY_OF_THE_CRUS_OF_THE_HELIX	HP_ABNORMALITY_OF_THE_CRUS_OF_THE_HELIX	10	0.79282	1.81096	0.0127967	0.446598	0.427939	155	tags=20%, list=1%, signal=20%	18798/242466	TKO-Nicd1_vs_TKO
GOBP_REGULATION_OF_PROTEIN_LOCALIZATION_TO_CELL_PERIPHERY	GOBP_REGULATION_OF_PROTEIN_LOCALIZATION_TO_CELL_PERIPHERY	GOBP_REGULATION_OF_PROTEIN_LOCALIZATION_TO_CELL_PERIPHERY	109	0.43061	1.55417	0.0128038	0.446598	0.427939	2182	tags=25%, list=15%, signal=21%	23888/269109/17387/228136/102502/11487/18708/18222/13138/67300/56294/93730/16573/94221/18607/18759/233489/20742/13822/233977/22349/16412/66455/269587/72993/98496/226849	TKO-Nicd1_vs_TKO
GOBP_POSITIVE_REGULATION_OF_OSSIFICATION	GOBP_POSITIVE_REGULATION_OF_OSSIFICATION	GOBP_POSITIVE_REGULATION_OF_OSSIFICATION	43	-0.540323	-1.6608	0.0128277	0.446598	0.427939	390	tags=16%, list=3%, signal=16%	19242/105722/338352/21418/21808/12159/20666	TKO-Nicd1_vs_TKO
GOBP_NEGATIVE_REGULATION_OF_REPRODUCTIVE_PROCESS	GOBP_NEGATIVE_REGULATION_OF_REPRODUCTIVE_PROCESS	GOBP_NEGATIVE_REGULATION_OF_REPRODUCTIVE_PROCESS	39	-0.555261	-1.67129	0.0129104	0.446598	0.427939	2667	tags=33%, list=18%, signal=27%	53381/18426/20112/19252/18119/240725/230103/18159/54486/16000/11486/12159/20317	TKO-Nicd1_vs_TKO
REACTOME_TRANSPORT_TO_THE_GOLGI_AND_SUBSEQUENT_MODIFICATION	REACTOME_TRANSPORT_TO_THE_GOLGI_AND_SUBSEQUENT_MODIFICATION	REACTOME_TRANSPORT_TO_THE_GOLGI_AND_SUBSEQUENT_MODIFICATION	170	-0.377284	-1.45564	0.0129165	0.446598	0.427939	3581	tags=33%, list=24%, signal=25%	67951/12068/67511/71665/20333/68947/66682/217664/68137/69654/245828/56494/66890/17308/241230/54160/12345/228998/27096/105785/20334/59042/56447/50907/56455/76308/108124/22142/12793/13426/74498/53418/110379/56395/54399/193813/11840/67569/56334/22143/54130/21787/66111/11844/109676/56389/77038/22153/22144/20443/22152/12794/53857/11733/64138/230815	TKO-Nicd1_vs_TKO
GOBP_LEUKOCYTE_DIFFERENTIATION	GOBP_LEUKOCYTE_DIFFERENTIATION	GOBP_LEUKOCYTE_DIFFERENTIATION	419	0.312163	1.34085	0.0129493	0.446598	0.427939	2437	tags=24%, list=16%, signal=21%	17311/22339/17060/12142/28240/17387/68027/11977/21898/13866/16194/15902/12398/16450/12326/19271/328572/20351/17886/93685/93759/66058/64602/18708/57432/320404/11491/12097/381305/12912/80752/15404/268564/13653/11820/240354/19090/14218/20687/18996/16590/11920/22042/21950/20852/319817/319583/16420/15379/59009/16859/12393/20663/20662/14367/321006/210293/18733/22034/15170/12772/18472/19264/22632/27060/…	TKO-Nicd1_vs_TKO
HP_CUTANEOUS_SYNDACTYLY_OF_TOES	HP_CUTANEOUS_SYNDACTYLY_OF_TOES	HP_CUTANEOUS_SYNDACTYLY_OF_TOES	15	0.733145	1.83298	0.0130197	0.446598	0.427939	2011	tags=60%, list=13%, signal=52%	67547/58235/328572/71458/12914/13990/17257/13548/319757	TKO-Nicd1_vs_TKO
HP_ABNORMAL_HAIR_PATTERN	HP_ABNORMAL_HAIR_PATTERN	HP_ABNORMAL_HAIR_PATTERN	305	0.337067	1.39817	0.0130214	0.446598	0.427939	3030	tags=34%, list=20%, signal=28%	99377/17536/140493/114715/328572/11538/56381/109880/12402/20979/14815/98732/18704/327987/108138/69538/114713/20525/21406/239985/12550/13209/20843/18193/14897/14802/239528/319583/11789/67155/16917/71175/80883/12914/104859/20496/213988/226407/16337/230709/20663/229731/20662/59026/69188/108954/228355/93760/209630/56392/56217/81702/15194/228790/107823/22222/235626/77087/22632/20017/72145/67299/20130/…	TKO-Nicd1_vs_TKO
REACTOME_TIGHT_JUNCTION_INTERACTIONS	REACTOME_TIGHT_JUNCTION_INTERACTIONS	REACTOME_TIGHT_JUNCTION_INTERACTIONS	23	-0.638526	-1.71799	0.0130257	0.446598	0.427939	1065	tags=22%, list=7%, signal=20%	93737/56513/12741/56863/18417	TKO-Nicd1_vs_TKO
REACTOME_SENESCENCE_ASSOCIATED_SECRETORY_PHENOTYPE_SASP	REACTOME_SENESCENCE_ASSOCIATED_SECRETORY_PHENOTYPE_SASP	REACTOME_SENESCENCE_ASSOCIATED_SECRETORY_PHENOTYPE_SASP	52	-0.510733	-1.62748	0.0130646	0.446598	0.427939	2715	tags=38%, list=18%, signal=32%	75430/20112/16193/23939/22194/19697/15081/12566/12580/12579/69957/66156/22190/12581/12567/59008/77891/22186/22187/12571	TKO-Nicd1_vs_TKO
GOBP_CEREBRAL_CORTEX_CELL_MIGRATION	GOBP_CEREBRAL_CORTEX_CELL_MIGRATION	GOBP_CEREBRAL_CORTEX_CELL_MIGRATION	36	0.591547	1.75026	0.0130804	0.446598	0.427939	1112	tags=31%, list=7%, signal=28%	16874/545428/67254/16777/69601/14270/330938/268882/14168/12569/12570	TKO-Nicd1_vs_TKO
GOBP_GANGLIOSIDE_BIOSYNTHETIC_PROCESS	GOBP_GANGLIOSIDE_BIOSYNTHETIC_PROCESS	GOBP_GANGLIOSIDE_BIOSYNTHETIC_PROCESS	15	-0.708594	-1.73726	0.0131679	0.447775	0.429066	2800	tags=53%, list=19%, signal=43%	241230/20444/20441/20454/14421/50935/20442/20447	TKO-Nicd1_vs_TKO
GOBP_RENAL_VESICLE_DEVELOPMENT	GOBP_RENAL_VESICLE_DEVELOPMENT	GOBP_RENAL_VESICLE_DEVELOPMENT	13	-0.729718	-1.7341	0.0132057	0.447775	0.429066	315	tags=23%, list=2%, signal=23%	16869/20472/12159	TKO-Nicd1_vs_TKO
GOBP_CHROMATIN_ORGANIZATION	GOBP_CHROMATIN_ORGANIZATION	GOBP_CHROMATIN_ORGANIZATION	473	0.30474	1.32489	0.0132317	0.447775	0.429066	2601	tags=31%, list=17%, signal=26%	242466/17954/223770/228012/109151/328572/22289/75605/227195/381022/104263/93759/14815/225888/12649/71389/52463/16452/216850/51869/71458/100683/192195/76073/244349/170823/217864/73251/320538/218850/224826/268564/268281/66262/239985/338523/77683/105787/18193/15201/22589/331623/13435/67246/72672/74112/209200/67155/239364/12419/84505/19650/101867/231386/233490/13990/230709/76781/11569/70122/69188/235…	TKO-Nicd1_vs_TKO
GOBP_MANGANESE_ION_TRANSPORT	GOBP_MANGANESE_ION_TRANSPORT	GOBP_MANGANESE_ION_TRANSPORT	11	0.783509	1.8202	0.0132725	0.44784	0.429128	1323	tags=45%, list=9%, signal=41%	67547/28240/69047/22066/22065	TKO-Nicd1_vs_TKO
GOBP_FATTY_ACID_BETA_OXIDATION	GOBP_FATTY_ACID_BETA_OXIDATION	GOBP_FATTY_ACID_BETA_OXIDATION	67	-0.477966	-1.5975	0.0133309	0.448494	0.429755	2796	tags=43%, list=19%, signal=35%	110826/20524/15488/11651/19302/230784/110842/52665/17117/11652/223722/13177/71767/11409/19305/51798/12908/67460/26458/23986/113868/270076/93747/110446/52430/11992/56690/11370/12801	TKO-Nicd1_vs_TKO
REACTOME_CRISTAE_FORMATION	REACTOME_CRISTAE_FORMATION	REACTOME_CRISTAE_FORMATION	28	-0.607348	-1.70931	0.013516	0.451216	0.432363	4193	tags=68%, list=28%, signal=49%	68117/11951/433771/71679/11949/228033/66043/57423/11947/67126/11958/68653/224904/11946/11957/216821/68316/27425/28080	TKO-Nicd1_vs_TKO
GOBP_NEGATIVE_REGULATION_OF_VIRAL_LIFE_CYCLE	GOBP_NEGATIVE_REGULATION_OF_VIRAL_LIFE_CYCLE	GOBP_NEGATIVE_REGULATION_OF_VIRAL_LIFE_CYCLE	17	0.714422	1.83781	0.0135392	0.451216	0.432363	742	tags=24%, list=5%, signal=22%	68713/66141/80876/217069	TKO-Nicd1_vs_TKO
GOBP_MAMMARY_GLAND_DEVELOPMENT	GOBP_MAMMARY_GLAND_DEVELOPMENT	GOBP_MAMMARY_GLAND_DEVELOPMENT	115	0.42445	1.54267	0.0136216	0.451216	0.432363	872	tags=17%, list=6%, signal=16%	15417/22339/11977/331487/15902/16011/12583/75605/11855/94109/19206/68750/20602/16452/16798/12912/69047/15277/20852	TKO-Nicd1_vs_TKO
GOBP_REGULATION_OF_SMALL_GTPASE_MEDIATED_SIGNAL_TRANSDUCTION	GOBP_REGULATION_OF_SMALL_GTPASE_MEDIATED_SIGNAL_TRANSDUCTION	GOBP_REGULATION_OF_SMALL_GTPASE_MEDIATED_SIGNAL_TRANSDUCTION	257	0.34828	1.41574	0.0136423	0.451216	0.432363	3229	tags=37%, list=22%, signal=29%	17311/11856/98845/57257/74769/211673/268739/105835/239027/213498/11855/19418/241694/12402/17207/330914/232227/320271/320404/99371/78255/114713/74206/69601/270163/14270/214804/329877/102442/13430/12488/224014/215821/71435/20663/20662/228355/26554/56392/20947/59079/77446/14121/71302/244867/67168/234353/223435/54324/16412/218397/18015/24066/56426/109294/217692/225358/57912/544817/75547/11352/70527/1…	TKO-Nicd1_vs_TKO
GOMF_ENZYME_ACTIVATOR_ACTIVITY	GOMF_ENZYME_ACTIVATOR_ACTIVITY	GOMF_ENZYME_ACTIVATOR_ACTIVITY	464	0.30584	1.32701	0.0136557	0.451216	0.432363	2703	tags=27%, list=18%, signal=23%	66113/11856/14268/57257/12663/211673/68813/207227/19739/105835/239027/213498/11855/20304/241694/98910/78618/232157/68473/330914/98732/212285/100169/227800/12168/224105/217325/245638/114713/18201/74206/69601/270163/18795/216965/71893/11820/240354/14270/19386/14218/58231/214804/29875/78757/327826/11308/209200/15463/53313/14168/14682/17763/12362/12156/74006/319955/268396/12569/226407/12570/104570/22…	TKO-Nicd1_vs_TKO
GOBP_RECEPTOR_MEDIATED_ENDOCYTOSIS	GOBP_RECEPTOR_MEDIATED_ENDOCYTOSIS	GOBP_RECEPTOR_MEDIATED_ENDOCYTOSIS	201	0.372523	1.46304	0.013663	0.451216	0.432363	2198	tags=23%, list=15%, signal=20%	66113/12778/20660/100102/15551/22339/11600/74769/207278/66616/16004/100503185/12402/18222/20403/215114/67300/11820/16974/22042/13430/12488/12121/18711/72685/73178/16337/218503/231580/233489/18733/11765/101490/98366/20617/16412/12010/72238/544817/20239/140780/20963/17999/108011/83767/269774	TKO-Nicd1_vs_TKO
GOBP_REGULATION_OF_VIRAL_PROCESS	GOBP_REGULATION_OF_VIRAL_PROCESS	GOBP_REGULATION_OF_VIRAL_PROCESS	121	0.41808	1.52931	0.0136897	0.451216	0.432363	2613	tags=28%, list=17%, signal=23%	68713/50528/66141/80876/20304/218850/78781/217069/67246/84505/229900/16859/94094/109333/13205/19106/22221/233532/20846/13211/20821/98999/107373/73158/19130/56417/22038/93679/67526/67231/71586/75339/16650/12767	TKO-Nicd1_vs_TKO
GOBP_POSITIVE_REGULATION_OF_SMALL_MOLECULE_METABOLIC_PROCESS	GOBP_POSITIVE_REGULATION_OF_SMALL_MOLECULE_METABOLIC_PROCESS	GOBP_POSITIVE_REGULATION_OF_SMALL_MOLECULE_METABOLIC_PROCESS	101	0.43789	1.55988	0.0137255	0.451216	0.432363	2169	tags=25%, list=15%, signal=21%	66113/14164/54403/58801/77781/93759/66129/11820/105787/11541/226856/104570/16337/11307/170459/18519/20617/19225/14913/69181/217166/16952/11863/98496/19255	TKO-Nicd1_vs_TKO
GOBP_TUBE_MORPHOGENESIS	GOBP_TUBE_MORPHOGENESIS	GOBP_TUBE_MORPHOGENESIS	695	0.280818	1.2656	0.0138416	0.451541	0.432675	2172	tags=18%, list=15%, signal=17%	15410/15415/99377/12778/13051/14164/20897/22339/11600/12142/17387/12614/14254/14268/13866/57257/74769/15902/338366/114715/18590/19223/20191/20356/19878/94192/75605/50501/20351/50785/239027/17886/15258/18654/225164/93759/20683/94109/57342/19206/240185/27428/100169/18704/56332/12168/13138/231214/11819/14368/170823/69601/15404/14388/22631/58231/15277/239528/12374/71175/12156/15400/20496/72569/16451/…	TKO-Nicd1_vs_TKO
HP_TYPE_I_DIABETES_MELLITUS	HP_TYPE_I_DIABETES_MELLITUS	HP_TYPE_I_DIABETES_MELLITUS	33	0.597722	1.73972	0.0140013	0.451541	0.432675	182	tags=12%, list=1%, signal=12%	21405/17387/14254/338366	TKO-Nicd1_vs_TKO
PID_IL23_PATHWAY	PID_IL23_PATHWAY	PID_IL23_PATHWAY	26	-0.617119	-1.70731	0.0140221	0.451541	0.432675	2490	tags=38%, list=17%, signal=32%	16193/20296/19697/12702/83430/18035/20310/20850/16173/14825	TKO-Nicd1_vs_TKO
HP_ABNORMAL_RENAL_PELVIS_MORPHOLOGY	HP_ABNORMAL_RENAL_PELVIS_MORPHOLOGY	HP_ABNORMAL_RENAL_PELVIS_MORPHOLOGY	194	0.374607	1.46517	0.0140268	0.451541	0.432675	1670	tags=21%, list=11%, signal=19%	99377/20897/11977/338366/53623/328572/22289/381022/56381/109880/98732/22284/71458/100683/244349/80752/239985/16782/13209/18193/14247/16403/22589/319583/11789/381694/69743/14168/12914/328108/18810/319955/226407/13867/20662/18027/22222/235626/13548/22632/22393	TKO-Nicd1_vs_TKO
GOBP_POSITIVE_REGULATION_OF_RECEPTOR_MEDIATED_ENDOCYTOSIS	GOBP_POSITIVE_REGULATION_OF_RECEPTOR_MEDIATED_ENDOCYTOSIS	GOBP_POSITIVE_REGULATION_OF_RECEPTOR_MEDIATED_ENDOCYTOSIS	43	0.565166	1.72746	0.0140601	0.451541	0.432675	1118	tags=23%, list=7%, signal=22%	66113/100102/22339/11600/12402/215114/13430/12121/73178/16337	TKO-Nicd1_vs_TKO
REACTOME_KERATAN_SULFATE_KERATIN_METABOLISM	REACTOME_KERATAN_SULFATE_KERATIN_METABOLISM	REACTOME_KERATAN_SULFATE_KERATIN_METABOLISM	30	-0.593554	-1.6967	0.0140897	0.451541	0.432675	2153	tags=33%, list=14%, signal=29%	20444/18295/20441/53418/15212/108902/20443/17022/54371/20442	TKO-Nicd1_vs_TKO
GOMF_OXIDOREDUCTASE_ACTIVITY_ACTING_ON_THE_CH_CH_GROUP_OF_DONORS	GOMF_OXIDOREDUCTASE_ACTIVITY_ACTING_ON_THE_CH_CH_GROUP_OF_DONORS	GOMF_OXIDOREDUCTASE_ACTIVITY_ACTING_ON_THE_CH_CH_GROUP_OF_DONORS	49	-0.514859	-1.62198	0.0141264	0.451541	0.432675	2396	tags=39%, list=16%, signal=33%	233016/14104/11409/106529/12908/67460/66052/66948/113868/66945/270076/67680/19044/56749/111175/237926/11370/57357/67103	TKO-Nicd1_vs_TKO
GOBP_RESPONSE_TO_NICOTINE	GOBP_RESPONSE_TO_NICOTINE	GOBP_RESPONSE_TO_NICOTINE	34	-0.57281	-1.68208	0.0141726	0.451541	0.432675	1421	tags=24%, list=10%, signal=21%	110835/54393/26570/108068/12043/13489/12801/16001	TKO-Nicd1_vs_TKO
HP_DISTAL_LOWER_LIMB_MUSCLE_WEAKNESS	HP_DISTAL_LOWER_LIMB_MUSCLE_WEAKNESS	HP_DISTAL_LOWER_LIMB_MUSCLE_WEAKNESS	51	-0.507084	-1.61103	0.0141923	0.451541	0.432675	1271	tags=31%, list=9%, signal=29%	103172/17777/16905/22346/59047/17380/15254/246228/20322/14705/17762/67903/20508/11565/18858/18039	TKO-Nicd1_vs_TKO
HALLMARK_TGF_BETA_SIGNALING	HALLMARK_TGF_BETA_SIGNALING	HALLMARK_TGF_BETA_SIGNALING	52	0.530383	1.6798	0.0142119	0.451541	0.432675	2677	tags=42%, list=18%, signal=35%	15902/20482/15258/20602/11798/21815/12168/66313/12550/15980/11789/17130/12156/11477/12166/20742/65112/94093/17131/75788/15901/21872	TKO-Nicd1_vs_TKO
GOBP_NEPHRIC_DUCT_DEVELOPMENT	GOBP_NEPHRIC_DUCT_DEVELOPMENT	GOBP_NEPHRIC_DUCT_DEVELOPMENT	14	-0.714816	-1.73602	0.0142288	0.451541	0.432675	442	tags=21%, list=3%, signal=21%	14462/16869/12159	TKO-Nicd1_vs_TKO
REACTOME_RAS_PROCESSING	REACTOME_RAS_PROCESSING	REACTOME_RAS_PROCESSING	22	-0.640644	-1.707	0.0142509	0.451541	0.432675	2280	tags=41%, list=15%, signal=35%	208884/216169/110606/18582/22190/57437/14272/22186/22187	TKO-Nicd1_vs_TKO
HP_INCREASED_SERUM_PYRUVATE	HP_INCREASED_SERUM_PYRUVATE	HP_INCREASED_SERUM_PYRUVATE	47	-0.518531	-1.6199	0.0142672	0.451541	0.432675	3550	tags=51%, list=24%, signal=39%	67003/66495/69875/66218/68342/85305/104130/18563/226646/67130/68349/66821/75406/69617/18975/235169/17995/72900/54405/407785/67680/55951/17993/69487	TKO-Nicd1_vs_TKO
GOBP_RESPONSE_TO_GROWTH_FACTOR	GOBP_RESPONSE_TO_GROWTH_FACTOR	GOBP_RESPONSE_TO_GROWTH_FACTOR	561	0.29624	1.30928	0.0142889	0.451541	0.432675	2212	tags=22%, list=15%, signal=20%	13051/17536/399558/20660/14164/227231/22339/50766/11977/21898/14254/11906/13866/74769/114715/18590/19878/328572/75605/13590/216190/18099/20482/15258/20304/18654/93759/78618/12402/14815/240185/11491/12097/11798/12168/55994/380664/22284/101809/66313/224105/16798/12912/69601/80752/14388/13653/11820/11480/12505/20430/29875/13430/230597/327826/16420/17965/22612/12374/15379/17130/171463/20678/16502/129…	TKO-Nicd1_vs_TKO
GOBP_DEFENSE_RESPONSE_TO_SYMBIONT	GOBP_DEFENSE_RESPONSE_TO_SYMBIONT	GOBP_DEFENSE_RESPONSE_TO_SYMBIONT	211	0.363792	1.43944	0.0143572	0.451541	0.432675	2544	tags=30%, list=17%, signal=25%	68713/58801/66141/80876/17101/15957/54445/15958/12176/78781/217069/70408/15980/67486/209200/16396/229900/11797/80985/67775/230709/214763/237886/384309/234311/94094/18733/224647/19106/66315/67040/81702/21939/80913/80285/19264/235626/230073/66505/17454/22031/70428/20846/16391/13211/80912/20821/100689/98999/74136/28185/14479/108086/56417/22038/93679/67526/27103/71586/56200/20466/74019/54123	TKO-Nicd1_vs_TKO
GOMF_SH3_DOMAIN_BINDING	GOMF_SH3_DOMAIN_BINDING	GOMF_SH3_DOMAIN_BINDING	112	0.424932	1.53612	0.0144042	0.451541	0.432675	1286	tags=17%, list=9%, signal=16%	215280/78473/330319/11856/208650/11487/12402/20402/209456/11491/69601/13430/12488/11308/72685/212531/170771/20662/242687	TKO-Nicd1_vs_TKO
REACTOME_GLYCOGEN_STORAGE_DISEASES	REACTOME_GLYCOGEN_STORAGE_DISEASES	REACTOME_GLYCOGEN_STORAGE_DISEASES	12	-0.73578	-1.71406	0.0144342	0.451541	0.432675	1119	tags=33%, list=7%, signal=31%	22190/53412/22186/22187	TKO-Nicd1_vs_TKO
HP_ABNORMAL_MITOCHONDRIA_IN_MUSCLE_TISSUE	HP_ABNORMAL_MITOCHONDRIA_IN_MUSCLE_TISSUE	HP_ABNORMAL_MITOCHONDRIA_IN_MUSCLE_TISSUE	28	-0.604503	-1.70131	0.0144418	0.451541	0.432675	3500	tags=61%, list=23%, signal=47%	66495/69875/66218/68342/104130/226646/67130/68349/75406/235169/17995/72900/54405/407785/66945/17993/69487	TKO-Nicd1_vs_TKO
HP_ABNORMALITY_OF_ACID_BASE_HOMEOSTASIS	HP_ABNORMALITY_OF_ACID_BASE_HOMEOSTASIS	HP_ABNORMALITY_OF_ACID_BASE_HOMEOSTASIS	320	-0.322453	-1.34417	0.0145375	0.452584	0.433675	3576	tags=40%, list=24%, signal=31%	72026/68197/67003/66495/12261/67184/66399/14085/68375/69875/384281/67267/66218/56361/66043/69719/71984/66904/66841/114863/68342/85305/226539/83429/107197/14194/320634/103172/12039/18408/110826/104130/107271/18563/14719/100503890/104776/67426/66525/12857/56322/16193/12858/71883/66359/246782/12040/66379/67041/27883/110842/226646/75530/110323/56748/67130/68349/78653/22272/14430/17991/66108/67126/109…	TKO-Nicd1_vs_TKO
GOBP_PROXIMAL_DISTAL_PATTERN_FORMATION	GOBP_PROXIMAL_DISTAL_PATTERN_FORMATION	GOBP_PROXIMAL_DISTAL_PATTERN_FORMATION	26	0.63199	1.75789	0.0146224	0.452584	0.433675	37	tags=8%, list=0%, signal=8%	15417/15430	TKO-Nicd1_vs_TKO
GOBP_INTERLEUKIN_4_PRODUCTION	GOBP_INTERLEUKIN_4_PRODUCTION	GOBP_INTERLEUKIN_4_PRODUCTION	21	-0.649497	-1.71095	0.0146479	0.452584	0.433675	442	tags=14%, list=3%, signal=14%	14462/20539/74131	TKO-Nicd1_vs_TKO
HP_JUVENILE_ASEPTIC_NECROSIS	HP_JUVENILE_ASEPTIC_NECROSIS	HP_JUVENILE_ASEPTIC_NECROSIS	33	0.596518	1.73622	0.0146576	0.452584	0.433675	2156	tags=36%, list=14%, signal=31%	11977/14268/328572/16917/12914/70998/18392/13548/63873/22418/83925/100043597	TKO-Nicd1_vs_TKO
REACTOME_PEXOPHAGY	REACTOME_PEXOPHAGY	REACTOME_PEXOPHAGY	11	-0.752038	-1.71479	0.0146718	0.452584	0.433675	1914	tags=64%, list=13%, signal=56%	19305/67443/13819/100756/22190/22186/22187	TKO-Nicd1_vs_TKO
GOBP_MORPHOGENESIS_OF_AN_EPITHELIUM	GOBP_MORPHOGENESIS_OF_AN_EPITHELIUM	GOBP_MORPHOGENESIS_OF_AN_EPITHELIUM	429	0.309196	1.33092	0.0147157	0.452725	0.433809	1612	tags=15%, list=11%, signal=14%	103889/23888/15412/15415/99377/14164/22339/13123/17387/12614/11977/18590/16450/20191/16011/75605/53310/57764/407821/225164/94109/19206/68750/27428/100169/11491/13138/66313/231214/233066/14368/170823/270163/229658/12505/58231/327826/71913/12374/12156/72388/72569/238386/14365/17128/11477/252973/20662/70122/20353/14367/17260/14155/56217/22034/229700/18479/270685/15402/277939/18472/70989/244585/235626	TKO-Nicd1_vs_TKO
HP_JOINT_HYPERMOBILITY	HP_JOINT_HYPERMOBILITY	HP_JOINT_HYPERMOBILITY	324	0.331244	1.38333	0.014823	0.453293	0.434354	2221	tags=24%, list=15%, signal=21%	12839/67547/11977/269116/140493/20356/237500/328572/22289/381022/110651/109880/12402/78244/19206/68750/18708/99371/327987/22284/216850/69538/114713/68652/12995/13209/18193/14897/14802/239528/13435/319583/16917/80883/12914/328108/20496/213988/226407/20663/20662/59026/69188/56086/228355/70998/213081/22385/56068/18786/56217/18392/81702/109181/15194/21871/22632/72145/83946/98376/69562/20130/13626/180…	TKO-Nicd1_vs_TKO
GOBP_POSITIVE_REGULATION_OF_INTERFERON_GAMMA_PRODUCTION	GOBP_POSITIVE_REGULATION_OF_INTERFERON_GAMMA_PRODUCTION	GOBP_POSITIVE_REGULATION_OF_INTERFERON_GAMMA_PRODUCTION	44	-0.530593	-1.63709	0.0148782	0.453293	0.434354	1160	tags=16%, list=8%, signal=15%	19720/83430/12475/20539/16173/18578/74131	TKO-Nicd1_vs_TKO
HALLMARK_FATTY_ACID_METABOLISM	HALLMARK_FATTY_ACID_METABOLISM	HALLMARK_FATTY_ACID_METABOLISM	138	-0.39083	-1.46259	0.0149142	0.453293	0.434354	3160	tags=36%, list=21%, signal=29%	14261/66841/98314/14194/18194/11429/15488/11529/13808/12040/14104/13177/68801/11409/14555/22275/12349/11758/51798/17448/56752/12908/67460/73724/66052/23986/12972/113868/15929/66945/270076/68263/17449/52683/12408/93747/14081/66925/14874/72479/68021/11992/56690/11370/11522/13807/19270/12479/14645/15360	TKO-Nicd1_vs_TKO
GOBP_METANEPHROS_MORPHOGENESIS	GOBP_METANEPHROS_MORPHOGENESIS	GOBP_METANEPHROS_MORPHOGENESIS	24	-0.625144	-1.69393	0.0149198	0.453293	0.434354	428	tags=17%, list=3%, signal=16%	22422/16869/20472/12159	TKO-Nicd1_vs_TKO
GOBP_PURINE_NUCLEOTIDE_SALVAGE	GOBP_PURINE_NUCLEOTIDE_SALVAGE	GOBP_PURINE_NUCLEOTIDE_SALVAGE	10	-0.765704	-1.70465	0.0149312	0.453293	0.434354	147	tags=30%, list=1%, signal=30%	11534/11486/11717	TKO-Nicd1_vs_TKO
GOMF_S_ADENOSYL_L_METHIONINE_BINDING	GOMF_S_ADENOSYL_L_METHIONINE_BINDING	GOMF_S_ADENOSYL_L_METHIONINE_BINDING	18	-0.675061	-1.72577	0.0150858	0.456782	0.437697	887	tags=22%, list=6%, signal=21%	66083/14711/12411/381813	TKO-Nicd1_vs_TKO
GOBP_CELLULAR_RESPONSE_TO_PURINE_CONTAINING_COMPOUND	GOBP_CELLULAR_RESPONSE_TO_PURINE_CONTAINING_COMPOUND	GOBP_CELLULAR_RESPONSE_TO_PURINE_CONTAINING_COMPOUND	10	0.78149	1.78508	0.0152735	0.457802	0.438674	477	tags=50%, list=3%, signal=48%	28240/12373/20191/20541/12649	TKO-Nicd1_vs_TKO
HP_APLASIA_INVOLVING_BONES_OF_THE_LOWER_LIMBS	HP_APLASIA_INVOLVING_BONES_OF_THE_LOWER_LIMBS	HP_APLASIA_INVOLVING_BONES_OF_THE_LOWER_LIMBS	10	0.783611	1.78993	0.0152735	0.457802	0.438674	170	tags=20%, list=1%, signal=20%	11977/140493	TKO-Nicd1_vs_TKO
GOBP_INTERMEDIATE_FILAMENT_ORGANIZATION	GOBP_INTERMEDIATE_FILAMENT_ORGANIZATION	GOBP_INTERMEDIATE_FILAMENT_ORGANIZATION	24	-0.623935	-1.69065	0.0152928	0.457802	0.438674	663	tags=21%, list=4%, signal=20%	16666/16663/94179/18040/18039	TKO-Nicd1_vs_TKO
HP_ABNORMALITY_OF_THE_HUMERUS	HP_ABNORMALITY_OF_THE_HUMERUS	HP_ABNORMALITY_OF_THE_HUMERUS	45	0.549581	1.70234	0.0153282	0.457802	0.438674	105	tags=7%, list=1%, signal=7%	23888/99377/11977	TKO-Nicd1_vs_TKO
GOBP_POSITIVE_REGULATION_OF_CATABOLIC_PROCESS	GOBP_POSITIVE_REGULATION_OF_CATABOLIC_PROCESS	GOBP_POSITIVE_REGULATION_OF_CATABOLIC_PROCESS	457	0.303988	1.31747	0.0153709	0.457802	0.438674	2608	tags=23%, list=17%, signal=20%	66113/20660/54403/100102/74769/12398/19878/237500/105835/268291/66616/214627/93759/208650/666794/98732/15511/18704/66889/170625/12176/66313/66129/381305/69601/218693/11820/231464/12995/78781/107568/71701/70797/11920/105787/226641/239528/319817/209200/11789/16396/59009/217351/414872/213988/100040462/226407/11551/338364/16337/229096/72587/23806/67154/17281/59026/67296/94094/26420/229663/242960/2142…	TKO-Nicd1_vs_TKO
GOCC_CYTOPLASMIC_STRESS_GRANULE	GOCC_CYTOPLASMIC_STRESS_GRANULE	GOCC_CYTOPLASMIC_STRESS_GRANULE	75	0.476103	1.61695	0.015378	0.457802	0.438674	3043	tags=47%, list=20%, signal=37%	268859/207214/68564/226562/381305/83557/270086/217069/13209/319817/53872/214048/229096/208643/229663/13205/80913/230908/234733/17454/14786/80912/19877/98999/20239/73158/217980/19663/13046/192160/227331/14265/73205/56758/15568	TKO-Nicd1_vs_TKO
GOBP_REGULATION_OF_STEROL_TRANSPORT	GOBP_REGULATION_OF_STEROL_TRANSPORT	GOBP_REGULATION_OF_STEROL_TRANSPORT	47	0.542423	1.68713	0.015418	0.457802	0.438674	445	tags=11%, list=3%, signal=10%	66113/100102/69863/93759/19206	TKO-Nicd1_vs_TKO
GOMF_CYTOKINE_ACTIVITY	GOMF_CYTOKINE_ACTIVITY	GOMF_CYTOKINE_ACTIVITY	109	-0.416673	-1.5044	0.0155729	0.457802	0.438674	2541	tags=29%, list=17%, signal=25%	22419/16323/16193/20296/16181/20306/14824/68119/12153/18119/106014/23886/102545/21944/12163/83430/18383/20302/16153/20301/53603/12931/22422/20310/20295/20292/56069/20311/16173/21808/14825/12159	TKO-Nicd1_vs_TKO
REACTOME_CDC42_GTPASE_CYCLE	REACTOME_CDC42_GTPASE_CYCLE	REACTOME_CDC42_GTPASE_CYCLE	145	0.393514	1.48497	0.0156283	0.457802	0.438674	2437	tags=28%, list=16%, signal=23%	215280/330319/57257/14269/239027/213498/11855/19418/17207/330914/18708/212285/224105/14270/229658/14218/22042/29875/224014/226751/73178/71435/210293/18479/71302/244867/66251/223435/54324/67299/109294/225358/68524/544817/26431/70584/231532/105445/226652/75974	TKO-Nicd1_vs_TKO
GOCC_AXON	GOCC_AXON	GOCC_AXON	533	-0.296359	-1.29536	0.0157466	0.457802	0.438674	1429	tags=15%, list=10%, signal=14%	68196/73750/504186/64383/76854/13043/81907/14403/53972/213539/54393/94245/210274/237868/18188/14406/242669/21983/73242/18028/68810/68943/108068/211712/14086/11785/270190/11972/19099/327814/67808/235180/20615/29811/319504/16564/20266/80976/20977/18483/22153/319387/17762/117148/13807/20358/12315/232975/68566/20508/56320/22368/14806/56013/19132/269784/13489/20346/13823/81904/14533/22152/12310/12741/…	TKO-Nicd1_vs_TKO
GOBP_NEGATIVE_REGULATION_OF_CELLULAR_AMIDE_METABOLIC_PROCESS	GOBP_NEGATIVE_REGULATION_OF_CELLULAR_AMIDE_METABOLIC_PROCESS	GOBP_NEGATIVE_REGULATION_OF_CELLULAR_AMIDE_METABOLIC_PROCESS	184	0.374746	1.4563	0.0157736	0.457802	0.438674	2487	tags=29%, list=17%, signal=25%	20660/16011/19878/67579/214627/666794/64602/13803/214150/381305/83557/218693/231464/71701/105787/13209/239528/319817/53872/217351/213988/229096/72587/236511/208643/232164/24127/229663/13205/214290/19106/230594/230908/17454/231207/14786/13211/15467/80912/19877/19704/12192/73158/11991/56403/78697/51810/19290/104625/27103/13666/70640/13046/225929	TKO-Nicd1_vs_TKO
REACTOME_TRANSLATION_OF_SARS_COV_1_STRUCTURAL_PROTEINS	REACTOME_TRANSLATION_OF_SARS_COV_1_STRUCTURAL_PROTEINS	REACTOME_TRANSLATION_OF_SARS_COV_1_STRUCTURAL_PROTEINS	29	-0.595129	-1.68694	0.0157875	0.457802	0.438674	1255	tags=28%, list=8%, signal=25%	20446/22190/67287/20443/20442/22186/22187/20447	TKO-Nicd1_vs_TKO
GOBP_NEGATIVE_REGULATION_OF_CELLULAR_MACROMOLECULE_BIOSYNTHETIC_PROCESS	GOBP_NEGATIVE_REGULATION_OF_CELLULAR_MACROMOLECULE_BIOSYNTHETIC_PROCESS	GOBP_NEGATIVE_REGULATION_OF_CELLULAR_MACROMOLECULE_BIOSYNTHETIC_PROCESS	236	0.35567	1.42729	0.0158317	0.457802	0.438674	3002	tags=32%, list=20%, signal=26%	16011/13134/19878/67579/214627/666794/64602/13803/214150/12649/56175/12168/381305/83557/218693/231464/71701/13209/239528/319817/53872/237107/217351/213988/229096/72587/236511/101185/208643/237886/232164/24127/229663/13205/214290/19106/71521/230594/230908/17454/231207/69237/14786/72400/13211/15467/80912/19877/19704/12192/21750/73158/11991/56403/78697/51810/19290/104625/27103/218914/13666/70640/130…	TKO-Nicd1_vs_TKO
GOBP_EYE_PHOTORECEPTOR_CELL_DEVELOPMENT	GOBP_EYE_PHOTORECEPTOR_CELL_DEVELOPMENT	GOBP_EYE_PHOTORECEPTOR_CELL_DEVELOPMENT	22	0.661177	1.78944	0.0158492	0.457802	0.438674	1948	tags=32%, list=13%, signal=28%	22339/12142/544752/18759/244585/216274/15165	TKO-Nicd1_vs_TKO
GOBP_CATECHOL_CONTAINING_COMPOUND_METABOLIC_PROCESS	GOBP_CATECHOL_CONTAINING_COMPOUND_METABOLIC_PROCESS	GOBP_CATECHOL_CONTAINING_COMPOUND_METABOLIC_PROCESS	38	-0.556164	-1.66584	0.0158701	0.457802	0.438674	1916	tags=34%, list=13%, signal=30%	57320/56695/14811/104069/12846/13819/14528/50873/14462/13489/67847/109731/21808	TKO-Nicd1_vs_TKO
REACTOME_APOPTOTIC_CLEAVAGE_OF_CELL_ADHESION_PROTEINS	REACTOME_APOPTOTIC_CLEAVAGE_OF_CELL_ADHESION_PROTEINS	REACTOME_APOPTOTIC_CLEAVAGE_OF_CELL_ADHESION_PROTEINS	10	0.778905	1.77918	0.0158927	0.457802	0.438674	1035	tags=50%, list=7%, signal=47%	13512/18772/13511/12550/21873	TKO-Nicd1_vs_TKO
GOBP_POSITIVE_REGULATION_OF_CD4_POSITIVE_ALPHA_BETA_T_CELL_DIFFERENTIATION	GOBP_POSITIVE_REGULATION_OF_CD4_POSITIVE_ALPHA_BETA_T_CELL_DIFFERENTIATION	GOBP_POSITIVE_REGULATION_OF_CD4_POSITIVE_ALPHA_BETA_T_CELL_DIFFERENTIATION	21	-0.643267	-1.69454	0.0159624	0.457802	0.438674	1028	tags=19%, list=7%, signal=18%	83430/12703/16173/74131	TKO-Nicd1_vs_TKO
GOBP_RESPONSE_TO_PAIN	GOBP_RESPONSE_TO_PAIN	GOBP_RESPONSE_TO_PAIN	18	-0.671492	-1.71664	0.0160287	0.457802	0.438674	1426	tags=39%, list=10%, signal=35%	14528/246228/19699/12257/12334/12310/21333	TKO-Nicd1_vs_TKO
GOBP_POSITIVE_REGULATION_OF_INTERLEUKIN_4_PRODUCTION	GOBP_POSITIVE_REGULATION_OF_INTERLEUKIN_4_PRODUCTION	GOBP_POSITIVE_REGULATION_OF_INTERLEUKIN_4_PRODUCTION	15	-0.700271	-1.71686	0.0160305	0.457802	0.438674	442	tags=20%, list=3%, signal=19%	14462/20539/74131	TKO-Nicd1_vs_TKO
GOCC_INTRINSIC_COMPONENT_OF_MITOCHONDRIAL_INNER_MEMBRANE	GOCC_INTRINSIC_COMPONENT_OF_MITOCHONDRIAL_INNER_MEMBRANE	GOCC_INTRINSIC_COMPONENT_OF_MITOCHONDRIAL_INNER_MEMBRANE	52	-0.502563	-1.60144	0.0160508	0.457802	0.438674	4449	tags=63%, list=30%, signal=45%	66815/66343/14057/94281/94282/68117/66272/18674/433771/69029/94279/231430/76137/66841/107197/103172/100503890/71883/21854/94280/68653/224904/67283/69089/52469/70456/216821/68316/21855/19044/53600/55951/69802	TKO-Nicd1_vs_TKO
REACTOME_PEPTIDE_LIGAND_BINDING_RECEPTORS	REACTOME_PEPTIDE_LIGAND_BINDING_RECEPTORS	REACTOME_PEPTIDE_LIGAND_BINDING_RECEPTORS	80	-0.452476	-1.55578	0.0160903	0.457802	0.438674	596	tags=19%, list=4%, signal=18%	20302/20301/12426/20310/20295/11607/20292/20311/12000/18217/12424/14825/13349/225642/21333	TKO-Nicd1_vs_TKO
GOBP_ALDEHYDE_BIOSYNTHETIC_PROCESS	GOBP_ALDEHYDE_BIOSYNTHETIC_PROCESS	GOBP_ALDEHYDE_BIOSYNTHETIC_PROCESS	13	0.743404	1.80531	0.0161189	0.457802	0.438674	1402	tags=46%, list=9%, signal=42%	104263/58226/19712/216134/12156/103711	TKO-Nicd1_vs_TKO
PID_HIF1_TFPATHWAY	PID_HIF1_TFPATHWAY	PID_HIF1_TFPATHWAY	61	0.505154	1.65321	0.0161987	0.457802	0.438674	1404	tags=25%, list=9%, signal=22%	22339/20893/15902/328572/20683/12176/12912/20525/22042/15277/170768/12914/17128/17978/18641	TKO-Nicd1_vs_TKO
GOMF_TRANSMITTER_GATED_CHANNEL_ACTIVITY	GOMF_TRANSMITTER_GATED_CHANNEL_ACTIVITY	GOMF_TRANSMITTER_GATED_CHANNEL_ACTIVITY	32	-0.57903	-1.6753	0.0162362	0.457802	0.438674	1820	tags=41%, list=12%, signal=36%	14811/110835/504186/14403/14406/14408/11449/11447/110886/14803/15561/14806/14805	TKO-Nicd1_vs_TKO
HP_TOE_SYNDACTYLY	HP_TOE_SYNDACTYLY	HP_TOE_SYNDACTYLY	198	0.368412	1.44427	0.0162619	0.457802	0.438674	1867	tags=22%, list=13%, signal=19%	99377/17536/67547/16518/58235/328572/11538/53310/110651/20979/50790/22284/67574/71458/13209/18193/14247/319583/11789/381694/71175/20678/12914/18810/12156/20496/72388/13990/17128/74107/17260/213081/213895/17257/235626/13548/223435/73692/73668/52864/104806/59024/72584	TKO-Nicd1_vs_TKO
HP_SHORT_TIBIA	HP_SHORT_TIBIA	HP_SHORT_TIBIA	17	0.705086	1.81379	0.0162894	0.457802	0.438674	10	tags=6%, list=0%, signal=6%	23888	TKO-Nicd1_vs_TKO
HP_FUNCTIONAL_MOTOR_DEFICIT	HP_FUNCTIONAL_MOTOR_DEFICIT	HP_FUNCTIONAL_MOTOR_DEFICIT	406	-0.309019	-1.31595	0.0162974	0.457802	0.438674	2659	tags=22%, list=18%, signal=19%	11651/11459/67426/24051/19302/13808/66590/14547/56398/71883/66359/70300/97287/13628/27965/78688/13131/20911/71743/15254/13870/67422/66821/68801/75613/66383/14811/67283/396184/52469/20167/80707/18975/231646/66432/14199/74412/17283/104416/19326/67153/14731/320351/11739/66945/246228/270076/212647/13405/68273/68961/67680/14406/20322/19156/14421/26889/83766/14325/12835/110954/224824/21787/16779/66925/…	TKO-Nicd1_vs_TKO
GOBP_CYCLIC_NUCLEOTIDE_MEDIATED_SIGNALING	GOBP_CYCLIC_NUCLEOTIDE_MEDIATED_SIGNALING	GOBP_CYCLIC_NUCLEOTIDE_MEDIATED_SIGNALING	55	-0.493071	-1.59004	0.0163043	0.457802	0.438674	1323	tags=18%, list=9%, signal=17%	230103/14748/14419/18159/207728/51799/223864/13839/23984/14652	TKO-Nicd1_vs_TKO
GOBP_PLASMA_MEMBRANE_ORGANIZATION	GOBP_PLASMA_MEMBRANE_ORGANIZATION	GOBP_PLASMA_MEMBRANE_ORGANIZATION	117	-0.408699	-1.49399	0.0163296	0.457802	0.438674	805	tags=13%, list=5%, signal=12%	20324/80708/109676/320091/225908/234852/20597/105722/227753/11835/13823/56363/21808/27359/259300	TKO-Nicd1_vs_TKO
GOBP_RIBOSE_PHOSPHATE_BIOSYNTHETIC_PROCESS	GOBP_RIBOSE_PHOSPHATE_BIOSYNTHETIC_PROCESS	GOBP_RIBOSE_PHOSPHATE_BIOSYNTHETIC_PROCESS	163	-0.375446	-1.43784	0.0163442	0.457802	0.438674	3696	tags=40%, list=25%, signal=31%	11637/71679/66826/13806/23918/11949/66114/228033/18103/229949/14450/66043/229665/69719/54325/107197/66592/60596/54369/73836/57423/56520/170439/79059/11947/71743/67126/11636/11958/68801/106529/11946/56632/108099/216805/11534/11957/70456/72325/55936/230103/83603/270076/11513/68263/19017/67763/27425/18102/68087/56749/68943/14081/28080/18159/110446/19241/70025/19139/23917/22245/56690/18604/11486/1171…	TKO-Nicd1_vs_TKO
GOBP_NEGATIVE_REGULATION_OF_VASCULAR_PERMEABILITY	GOBP_NEGATIVE_REGULATION_OF_VASCULAR_PERMEABILITY	GOBP_NEGATIVE_REGULATION_OF_VASCULAR_PERMEABILITY	16	0.708984	1.79837	0.0164349	0.457802	0.438674	240	tags=25%, list=2%, signal=25%	11540/22339/11600/19271	TKO-Nicd1_vs_TKO
PID_FGF_PATHWAY	PID_FGF_PATHWAY	PID_FGF_PATHWAY	48	0.534617	1.66581	0.016468	0.457802	0.438674	2256	tags=35%, list=15%, signal=30%	14164/12402/18708/12097/20750/14388/12550/327826/171463/12393/20662/18607/18792/12388/20846/70584/15529	TKO-Nicd1_vs_TKO
HP_ABNORMAL_CRANIAL_NERVE_PHYSIOLOGY	HP_ABNORMAL_CRANIAL_NERVE_PHYSIOLOGY	HP_ABNORMAL_CRANIAL_NERVE_PHYSIOLOGY	268	-0.335211	-1.36781	0.0164723	0.457802	0.438674	2748	tags=25%, list=18%, signal=21%	18481/56737/20471/11651/11459/16905/69807/67030/19302/19152/15288/72330/70300/70726/97287/18633/14567/103737/14766/12632/11409/67959/19305/68889/18975/56273/26373/12651/66052/19298/74412/17283/104416/19210/14102/14403/11739/13405/67680/108037/19156/12835/224824/21787/18632/16779/66925/228003/14048/57813/54632/11447/16153/70673/20977/12931/227753/245666/74777/20508/14726/59036/21418/22152/11565/18…	TKO-Nicd1_vs_TKO
GOBP_NEGATIVE_REGULATION_OF_REACTIVE_OXYGEN_SPECIES_BIOSYNTHETIC_PROCESS	GOBP_NEGATIVE_REGULATION_OF_REACTIVE_OXYGEN_SPECIES_BIOSYNTHETIC_PROCESS	GOBP_NEGATIVE_REGULATION_OF_REACTIVE_OXYGEN_SPECIES_BIOSYNTHETIC_PROCESS	10	0.777626	1.77626	0.0165119	0.457802	0.438674	178	tags=20%, list=1%, signal=20%	93734/11306	TKO-Nicd1_vs_TKO
GOCC_RIBOSOME	GOCC_RIBOSOME	GOCC_RIBOSOME	198	-0.356839	-1.40511	0.0165121	0.457802	0.438674	5265	tags=56%, list=35%, signal=36%	19896/66242/69821/67671/68028/64659/68436/319195/94062/22668/66407/79044/23879/27397/217337/67308/67115/77721/20084/76846/28028/66419/64657/72181/66493/27050/66047/107734/67270/65111/66448/20115/20103/54217/11815/68537/57808/50529/67281/27395/11792/218490/66416/66480/67994/66845/67186/56280/66128/225215/64660/75617/68463/18100/27393/20090/121022/20054/19989/20044/15572/11837/54127/94065/19981/662…	TKO-Nicd1_vs_TKO
GOBP_REGULATION_OF_CELL_MATRIX_ADHESION	GOBP_REGULATION_OF_CELL_MATRIX_ADHESION	GOBP_REGULATION_OF_CELL_MATRIX_ADHESION	106	0.427772	1.53561	0.0165903	0.45822	0.439075	1997	tags=22%, list=13%, signal=19%	78473/22339/11856/17387/20874/74769/19271/19878/18708/13138/15404/83436/15379/20194/18792/225631/218397/16825/20130/18015/14260/19877/110829	TKO-Nicd1_vs_TKO
HP_OPTIC_DISC_COLOBOMA	HP_OPTIC_DISC_COLOBOMA	HP_OPTIC_DISC_COLOBOMA	20	0.677673	1.79625	0.0166738	0.45822	0.439075	2011	tags=45%, list=13%, signal=39%	99377/231214/71458/71175/329795/277939/244585/68642/319757	TKO-Nicd1_vs_TKO
GOBP_SYNAPSE_PRUNING	GOBP_SYNAPSE_PRUNING	GOBP_SYNAPSE_PRUNING	10	0.777348	1.77562	0.0167183	0.45822	0.439075	24	tags=10%, list=0%, signal=10%	13051	TKO-Nicd1_vs_TKO
GOBP_CARDIAC_VENTRICLE_MORPHOGENESIS	GOBP_CARDIAC_VENTRICLE_MORPHOGENESIS	GOBP_CARDIAC_VENTRICLE_MORPHOGENESIS	49	-0.508416	-1.60168	0.0167286	0.45822	0.439075	545	tags=12%, list=4%, signal=12%	66993/14462/12814/21808/12159/20666	TKO-Nicd1_vs_TKO
GOBP_EPITHELIAL_TO_MESENCHYMAL_TRANSITION_INVOLVED_IN_ENDOCARDIAL_CUSHION_FORMATION	GOBP_EPITHELIAL_TO_MESENCHYMAL_TRANSITION_INVOLVED_IN_ENDOCARDIAL_CUSHION_FORMATION	GOBP_EPITHELIAL_TO_MESENCHYMAL_TRANSITION_INVOLVED_IN_ENDOCARDIAL_CUSHION_FORMATION	18	-0.666817	-1.70469	0.016783	0.45822	0.439075	87	tags=17%, list=1%, signal=17%	18128/21808/12159	TKO-Nicd1_vs_TKO
GOBP_POSITIVE_REGULATION_OF_INTERLEUKIN_2_PRODUCTION	GOBP_POSITIVE_REGULATION_OF_INTERLEUKIN_2_PRODUCTION	GOBP_POSITIVE_REGULATION_OF_INTERLEUKIN_2_PRODUCTION	28	-0.598397	-1.68412	0.0168487	0.45822	0.439075	16	tags=18%, list=0%, signal=18%	108723/22030/234779/18578/74131	TKO-Nicd1_vs_TKO
REACTOME_CHROMATIN_MODIFYING_ENZYMES	REACTOME_CHROMATIN_MODIFYING_ENZYMES	REACTOME_CHROMATIN_MODIFYING_ENZYMES	202	0.365811	1.43818	0.0168685	0.45822	0.439075	2993	tags=38%, list=20%, signal=30%	223770/328572/22289/75605/381022/104263/225888/20602/16452/216850/100683/192195/244349/217864/73251/66262/239985/338523/19712/77683/18193/13435/67155/12914/84505/382207/76901/21372/77853/11569/69188/93760/231051/17978/208266/18519/67956/107823/235626/216848/93871/11909/208043/13626/75410/231151/56505/228829/99982/214162/107932/59035/216825/81004/30841/225876/22290/217218/239122/108946/15161/75560…	TKO-Nicd1_vs_TKO
GOBP_AMINE_CATABOLIC_PROCESS	GOBP_AMINE_CATABOLIC_PROCESS	GOBP_AMINE_CATABOLIC_PROCESS	14	-0.706016	-1.71465	0.0168848	0.45822	0.439075	179	tags=21%, list=1%, signal=21%	12846/218865/109731	TKO-Nicd1_vs_TKO
REACTOME_TRANSLESION_SYNTHESIS_BY_POLH	REACTOME_TRANSLESION_SYNTHESIS_BY_POLH	REACTOME_TRANSLESION_SYNTHESIS_BY_POLH	19	-0.658146	-1.70319	0.0168856	0.45822	0.439075	2049	tags=42%, list=14%, signal=36%	22230/19718/68275/19891/72151/22190/22186/22187	TKO-Nicd1_vs_TKO
HP_ECTOPIC_KIDNEY	HP_ECTOPIC_KIDNEY	HP_ECTOPIC_KIDNEY	69	0.482629	1.61675	0.0170455	0.460969	0.441709	1056	tags=19%, list=7%, signal=18%	99377/20897/22289/381022/380664/22284/108138/229658/239985/13209/11789/71175/72388	TKO-Nicd1_vs_TKO
GOMF_CAMP_RESPONSE_ELEMENT_BINDING	GOMF_CAMP_RESPONSE_ELEMENT_BINDING	GOMF_CAMP_RESPONSE_ELEMENT_BINDING	16	0.705753	1.79017	0.017067	0.460969	0.441709	852	tags=31%, list=6%, signal=29%	231991/223922/12912/21406/226641	TKO-Nicd1_vs_TKO
GOBP_PLATELET_DERIVED_GROWTH_FACTOR_RECEPTOR_SIGNALING_PATHWAY	GOBP_PLATELET_DERIVED_GROWTH_FACTOR_RECEPTOR_SIGNALING_PATHWAY	GOBP_PLATELET_DERIVED_GROWTH_FACTOR_RECEPTOR_SIGNALING_PATHWAY	48	0.532237	1.65839	0.0171181	0.461266	0.441994	858	tags=21%, list=6%, signal=20%	22339/18590/19271/208650/12402/18704/215114/16452/29875/101476	TKO-Nicd1_vs_TKO
HP_GAZE_EVOKED_HORIZONTAL_NYSTAGMUS	HP_GAZE_EVOKED_HORIZONTAL_NYSTAGMUS	HP_GAZE_EVOKED_HORIZONTAL_NYSTAGMUS	11	0.766499	1.78068	0.0172128	0.461726	0.442435	1796	tags=64%, list=12%, signal=56%	16438/50720/12286/14816/66628/329324/20675	TKO-Nicd1_vs_TKO
GOMF_CARGO_RECEPTOR_ACTIVITY	GOMF_CARGO_RECEPTOR_ACTIVITY	GOMF_CARGO_RECEPTOR_ACTIVITY	51	0.526496	1.66192	0.0172154	0.461726	0.442435	820	tags=14%, list=5%, signal=13%	12778/50528/20660/338366/19039/16974/22042	TKO-Nicd1_vs_TKO
GOBP_RESPONSE_TO_MINERALOCORTICOID	GOBP_RESPONSE_TO_MINERALOCORTICOID	GOBP_RESPONSE_TO_MINERALOCORTICOID	25	-0.61478	-1.68028	0.0173184	0.463409	0.444047	783	tags=24%, list=5%, signal=23%	20393/12315/16001/109731/225872/18039	TKO-Nicd1_vs_TKO
GOBP_PROTEIN_LOCALIZATION_TO_GOLGI_APPARATUS	GOBP_PROTEIN_LOCALIZATION_TO_GOLGI_APPARATUS	GOBP_PROTEIN_LOCALIZATION_TO_GOLGI_APPARATUS	27	0.614506	1.72287	0.0175439	0.465314	0.445872	2337	tags=30%, list=16%, signal=25%	20660/271564/75423/75869/231580/70297/107338/230895	TKO-Nicd1_vs_TKO
GOMF_BICARBONATE_TRANSMEMBRANE_TRANSPORTER_ACTIVITY	GOMF_BICARBONATE_TRANSMEMBRANE_TRANSPORTER_ACTIVITY	GOMF_BICARBONATE_TRANSMEMBRANE_TRANSPORTER_ACTIVITY	14	0.727479	1.7875	0.0175439	0.465314	0.445872	1976	tags=36%, list=13%, signal=31%	67547/54403/59033/320718/218756	TKO-Nicd1_vs_TKO
REACTOME_APC_C_CDH1_MEDIATED_DEGRADATION_OF_CDC20_AND_OTHER_APC_C_CDH1_TARGETED_PROTEINS_IN_LATE_MITOSIS_EARLY_G1	REACTOME_APC_C_CDH1_MEDIATED_DEGRADATION_OF_CDC20_AND_OTHER_APC_C_CDH1_TARGETED_PROTEINS_IN_LATE_MITOSIS_EARLY_G1	REACTOME_APC_C_CDH1_MEDIATED_DEGRADATION_OF_CDC20_AND_OTHER_APC_C_CDH1_TARGETED_PROTEINS_IN_LATE_MITOSIS_EARLY_G1	72	-0.461722	-1.56305	0.0175471	0.465314	0.445872	4067	tags=47%, list=27%, signal=35%	228769/57296/26446/216080/19173/19181/56371/19170/19166/19182/66440/19188/107995/20422/23996/75430/26445/26442/22194/26443/26440/19177/19175/19192/69957/19179/66156/22190/67151/59008/77891/30939/22186/22187	TKO-Nicd1_vs_TKO
GOBP_POSITIVE_REGULATION_OF_MACROPHAGE_MIGRATION	GOBP_POSITIVE_REGULATION_OF_MACROPHAGE_MIGRATION	GOBP_POSITIVE_REGULATION_OF_MACROPHAGE_MIGRATION	19	0.681566	1.78486	0.0175514	0.465314	0.445872	378	tags=16%, list=3%, signal=15%	13051/17387/20304	TKO-Nicd1_vs_TKO
GOBP_POSITIVE_REGULATION_OF_CD4_POSITIVE_ALPHA_BETA_T_CELL_ACTIVATION	GOBP_POSITIVE_REGULATION_OF_CD4_POSITIVE_ALPHA_BETA_T_CELL_ACTIVATION	GOBP_POSITIVE_REGULATION_OF_CD4_POSITIVE_ALPHA_BETA_T_CELL_ACTIVATION	25	-0.613337	-1.67634	0.0178771	0.466444	0.446955	1028	tags=16%, list=7%, signal=15%	83430/12703/16173/74131	TKO-Nicd1_vs_TKO
HP_PROMINENT_NASAL_BRIDGE	HP_PROMINENT_NASAL_BRIDGE	HP_PROMINENT_NASAL_BRIDGE	193	0.368124	1.43911	0.0178956	0.466444	0.446955	3656	tags=36%, list=24%, signal=28%	17536/269116/338366/14266/75605/56381/98732/68750/230857/380664/327987/108138/231214/71458/100683/244349/93730/75763/211660/72569/319955/16337/17128/329795/329650/17257/244585/13548/77087/68642/13865/73692/67299/59024/216274/52028/666173/108147/70325/56452/24086/245555/67231/20019/20466/108829/27354/71769/12189/74477/76719/14184/110279/320655/26413/15260/328365/271981/67157/76832/243842/21809/208…	TKO-Nicd1_vs_TKO
GOBP_CYTOPLASMIC_SEQUESTERING_OF_PROTEIN	GOBP_CYTOPLASMIC_SEQUESTERING_OF_PROTEIN	GOBP_CYTOPLASMIC_SEQUESTERING_OF_PROTEIN	22	-0.633028	-1.6867	0.0180011	0.466444	0.446955	817	tags=32%, list=5%, signal=30%	54638/19241/16153/18035/17240/56320/66573	TKO-Nicd1_vs_TKO
GOBP_BRANCHED_CHAIN_AMINO_ACID_CATABOLIC_PROCESS	GOBP_BRANCHED_CHAIN_AMINO_ACID_CATABOLIC_PROCESS	GOBP_BRANCHED_CHAIN_AMINO_ACID_CATABOLIC_PROCESS	21	-0.635756	-1.67475	0.0180282	0.466444	0.446955	2845	tags=57%, list=19%, signal=46%	12039/104776/58875/12040/12041/72039/66948/78038/93747/110446/11992/229517	TKO-Nicd1_vs_TKO
GOCC_GABA_ERGIC_SYNAPSE	GOCC_GABA_ERGIC_SYNAPSE	GOCC_GABA_ERGIC_SYNAPSE	49	-0.505886	-1.59371	0.0180297	0.466444	0.446955	3730	tags=53%, list=25%, signal=40%	245537/13017/13640/12261/320707/16508/216856/244682/60596/107065/64051/219228/12034/386750/14251/13016/14403/54393/14406/14408/29873/110886/74762/13489/74342/12801	TKO-Nicd1_vs_TKO
HP_ELEVATED_CIRCULATING_GROWTH_HORMONE_CONCENTRATION	HP_ELEVATED_CIRCULATING_GROWTH_HORMONE_CONCENTRATION	HP_ELEVATED_CIRCULATING_GROWTH_HORMONE_CONCENTRATION	12	-0.727507	-1.69479	0.0180908	0.466444	0.446955	1722	tags=42%, list=12%, signal=37%	12580/12579/17283/14683/22295	TKO-Nicd1_vs_TKO
HP_IMPAIRED_SMOOTH_PURSUIT	HP_IMPAIRED_SMOOTH_PURSUIT	HP_IMPAIRED_SMOOTH_PURSUIT	37	0.572725	1.70368	0.0180986	0.466444	0.446955	2081	tags=41%, list=14%, signal=35%	16438/50720/12286/108138/14169/20238/66628/18472/329324/70560/68642/110616/70428/17535/20239	TKO-Nicd1_vs_TKO
REACTOME_RHOG_GTPASE_CYCLE	REACTOME_RHOG_GTPASE_CYCLE	REACTOME_RHOG_GTPASE_CYCLE	71	0.478227	1.60869	0.0180986	0.466444	0.446955	1762	tags=30%, list=12%, signal=26%	57257/68813/11855/17207/330914/18708/380664/224105/13511/229658/20430/22042/70804/23943/71435/59079/66251/223435/54324/71782/16412	TKO-Nicd1_vs_TKO
GOMF_PROTEIN_TAG	GOMF_PROTEIN_TAG	GOMF_PROTEIN_TAG	11	-0.744891	-1.69849	0.0181467	0.466444	0.446955	3026	tags=73%, list=20%, signal=58%	22218/170930/18002/20610/68205/22190/22186/22187	TKO-Nicd1_vs_TKO
GOBP_ADHERENS_JUNCTION_ORGANIZATION	GOBP_ADHERENS_JUNCTION_ORGANIZATION	GOBP_ADHERENS_JUNCTION_ORGANIZATION	43	0.551405	1.6854	0.01817	0.466444	0.446955	1496	tags=23%, list=10%, signal=21%	12564/22339/215654/11487/18222/224105/12550/18810/15257/12552	TKO-Nicd1_vs_TKO
GOMF_LOW_DENSITY_LIPOPROTEIN_PARTICLE_RECEPTOR_BINDING	GOMF_LOW_DENSITY_LIPOPROTEIN_PARTICLE_RECEPTOR_BINDING	GOMF_LOW_DENSITY_LIPOPROTEIN_PARTICLE_RECEPTOR_BINDING	21	0.665089	1.78397	0.018174	0.466444	0.446955	610	tags=19%, list=4%, signal=18%	66113/100102/20979/67300	TKO-Nicd1_vs_TKO
HP_HYPOPLASTIC_ILIAC_WING	HP_HYPOPLASTIC_ILIAC_WING	HP_HYPOPLASTIC_ILIAC_WING	21	0.665382	1.78476	0.018174	0.466444	0.446955	1799	tags=38%, list=12%, signal=34%	14268/328572/12914/12393/72388/319955/17128/13626	TKO-Nicd1_vs_TKO
GOBP_CELL_JUNCTION_ORGANIZATION	GOBP_CELL_JUNCTION_ORGANIZATION	GOBP_CELL_JUNCTION_ORGANIZATION	575	0.288779	1.28013	0.0181818	0.466444	0.446955	1947	tags=18%, list=13%, signal=17%	12564/23888/208898/13051/399558/69693/22339/11856/215654/17387/14268/20874/269116/13866/69524/20350/58235/19271/19878/11538/20351/66860/239027/382253/11487/380684/18708/232227/18222/13138/224105/18189/18772/66713/69601/12298/270163/11820/268980/13511/26556/22631/18996/20430/19712/12550/268882/109711/16403/11735/22239/233067/53872/231134/11789/80883/14168/13518/18810/93891/21873/75909/93887/12569/…	TKO-Nicd1_vs_TKO
GOBP_NEGATIVE_REGULATION_OF_EXTRINSIC_APOPTOTIC_SIGNALING_PATHWAY	GOBP_NEGATIVE_REGULATION_OF_EXTRINSIC_APOPTOTIC_SIGNALING_PATHWAY	GOBP_NEGATIVE_REGULATION_OF_EXTRINSIC_APOPTOTIC_SIGNALING_PATHWAY	83	-0.444756	-1.53826	0.0181985	0.466444	0.446955	2659	tags=29%, list=18%, signal=24%	11651/16905/23939/78688/18127/19697/57320/20439/16854/23873/19192/13043/21672/23938/232679/18611/14048/14049/16000/12043/11835/14870/12159/14051	TKO-Nicd1_vs_TKO
GOBP_INNER_CELL_MASS_CELL_PROLIFERATION	GOBP_INNER_CELL_MASS_CELL_PROLIFERATION	GOBP_INNER_CELL_MASS_CELL_PROLIFERATION	13	0.733223	1.78058	0.0182123	0.466444	0.446955	477	tags=15%, list=3%, signal=15%	99377/12649	TKO-Nicd1_vs_TKO
REACTOME_KERATAN_SULFATE_BIOSYNTHESIS	REACTOME_KERATAN_SULFATE_BIOSYNTHESIS	REACTOME_KERATAN_SULFATE_BIOSYNTHESIS	24	-0.613889	-1.66343	0.0182768	0.466444	0.446955	2682	tags=38%, list=18%, signal=31%	20444/18295/20441/53418/108902/20443/17022/54371/20442	TKO-Nicd1_vs_TKO
GOBP_TISSUE_MORPHOGENESIS	GOBP_TISSUE_MORPHOGENESIS	GOBP_TISSUE_MORPHOGENESIS	508	0.296026	1.29783	0.0182832	0.466444	0.446955	1612	tags=15%, list=11%, signal=13%	103889/23888/15412/15415/99377/14164/22339/13123/17387/12614/11977/218476/18590/16450/20191/16011/75605/53310/57764/407821/225164/94109/19206/68750/27428/50493/100169/11491/12168/13138/66313/216850/231214/233066/14368/170823/270163/229658/18996/12505/58231/327826/71913/21956/12374/68151/12156/72388/72569/238386/14365/17128/11477/252973/20662/70122/20353/14367/17260/14155/12166/56217/22034/77446/2…	TKO-Nicd1_vs_TKO
HP_ULNAR_BOWING	HP_ULNAR_BOWING	HP_ULNAR_BOWING	14	-0.701153	-1.70284	0.0184026	0.467978	0.448425	293	tags=29%, list=2%, signal=28%	224024/17386/12814/15396	TKO-Nicd1_vs_TKO
REACTOME_ASSEMBLY_OF_THE_HIV_VIRION	REACTOME_ASSEMBLY_OF_THE_HIV_VIRION	REACTOME_ASSEMBLY_OF_THE_HIV_VIRION	16	-0.682484	-1.69796	0.0184551	0.467978	0.448425	2822	tags=56%, list=19%, signal=46%	67123/194309/268373/66914/330192/22190/107305/22186/22187	TKO-Nicd1_vs_TKO
GOBP_REGULATION_OF_VIRAL_GENOME_REPLICATION	GOBP_REGULATION_OF_VIRAL_GENOME_REPLICATION	GOBP_REGULATION_OF_VIRAL_GENOME_REPLICATION	67	0.486006	1.62083	0.0184742	0.467978	0.448425	2251	tags=27%, list=15%, signal=23%	68713/66141/80876/20304/218850/78781/67246/84505/229900/109333/13205/19106/98999/107373/73158/19130/56417/22038	TKO-Nicd1_vs_TKO
REACTOME_ALK_MUTANTS_BIND_TKIS	REACTOME_ALK_MUTANTS_BIND_TKIS	REACTOME_ALK_MUTANTS_BIND_TKIS	12	0.743047	1.76481	0.0185185	0.467978	0.448425	868	tags=50%, list=6%, signal=47%	14268/215114/67300/12211/268980/78798	TKO-Nicd1_vs_TKO
HP_LARGE_FOR_GESTATIONAL_AGE	HP_LARGE_FOR_GESTATIONAL_AGE	HP_LARGE_FOR_GESTATIONAL_AGE	35	0.578506	1.69916	0.0185914	0.467978	0.448425	1385	tags=29%, list=9%, signal=26%	21405/109880/19206/22228/77683/13430/11735/20662/231051/56392	TKO-Nicd1_vs_TKO
GOBP_PEPTIDYL_ARGININE_METHYLATION	GOBP_PEPTIDYL_ARGININE_METHYLATION	GOBP_PEPTIDYL_ARGININE_METHYLATION	14	-0.699658	-1.69921	0.0185923	0.467978	0.448425	734	tags=29%, list=5%, signal=27%	99890/66423/15468/381813	TKO-Nicd1_vs_TKO
HP_NEONATAL_INSULIN_DEPENDENT_DIABETES_MELLITUS	HP_NEONATAL_INSULIN_DEPENDENT_DIABETES_MELLITUS	HP_NEONATAL_INSULIN_DEPENDENT_DIABETES_MELLITUS	11	0.76349	1.77369	0.0186645	0.467978	0.448425	200	tags=18%, list=1%, signal=18%	21405/19213	TKO-Nicd1_vs_TKO
GOMF_GLUTATHIONE_PEROXIDASE_ACTIVITY	GOMF_GLUTATHIONE_PEROXIDASE_ACTIVITY	GOMF_GLUTATHIONE_PEROXIDASE_ACTIVITY	18	-0.657477	-1.68082	0.0186687	0.467978	0.448425	2139	tags=44%, list=14%, signal=38%	625249/11758/211666/14778/76263/14874/66447/14870	TKO-Nicd1_vs_TKO
GOBP_RESPONSE_TO_TYPE_I_INTERFERON	GOBP_RESPONSE_TO_TYPE_I_INTERFERON	GOBP_RESPONSE_TO_TYPE_I_INTERFERON	56	0.509729	1.6385	0.0188437	0.469379	0.449768	2544	tags=30%, list=17%, signal=25%	68713/66141/80876/15957/16451/229096/384309/15516/15170/235626/56480/20846/22418/19255/56417/20684/54123	TKO-Nicd1_vs_TKO
REACTOME_PROSTACYCLIN_SIGNALLING_THROUGH_PROSTACYCLIN_RECEPTOR	REACTOME_PROSTACYCLIN_SIGNALLING_THROUGH_PROSTACYCLIN_RECEPTOR	REACTOME_PROSTACYCLIN_SIGNALLING_THROUGH_PROSTACYCLIN_RECEPTOR	15	-0.68909	-1.68945	0.0188931	0.469379	0.449768	2326	tags=40%, list=16%, signal=34%	14700/14693/14704/14696/14706/14683	TKO-Nicd1_vs_TKO
HP_ADRENAL_HYPERPLASIA	HP_ADRENAL_HYPERPLASIA	HP_ADRENAL_HYPERPLASIA	17	-0.671979	-1.69859	0.0189573	0.469379	0.449768	550	tags=24%, list=4%, signal=23%	18747/12289/14683/22295	TKO-Nicd1_vs_TKO
GOMF_HISTONE_BINDING	GOMF_HISTONE_BINDING	GOMF_HISTONE_BINDING	215	0.357626	1.41855	0.0189791	0.469379	0.449768	3538	tags=41%, list=24%, signal=32%	17954/223770/75605/228880/381022/93759/16452/338467/244349/66262/338523/22589/67246/74112/209200/67155/239364/21951/12419/233726/101867/21372/70802/70122/69188/70238/56086/70998/231051/22385/21848/80285/93762/83946/72057/66505/12648/20617/233532/20846/54387/320817/270627/103554/57741/214162/59035/235441/81004/244059/14479/320713/100043597/243272/116848/207165/109331/27223/70472/12412/108946/27062…	TKO-Nicd1_vs_TKO
GOBP_ENTRAINMENT_OF_CIRCADIAN_CLOCK	GOBP_ENTRAINMENT_OF_CIRCADIAN_CLOCK	GOBP_ENTRAINMENT_OF_CIRCADIAN_CLOCK	30	0.600973	1.71531	0.0190972	0.469379	0.449768	1169	tags=20%, list=8%, signal=18%	213311/20893/15902/272322/14682/50789	TKO-Nicd1_vs_TKO
HP_BILATERAL_PTOSIS	HP_BILATERAL_PTOSIS	HP_BILATERAL_PTOSIS	43	-0.524031	-1.61072	0.0191485	0.469379	0.449768	922	tags=23%, list=6%, signal=22%	16779/57813/16000/16564/59007/227753/11859/22152/11568/16510	TKO-Nicd1_vs_TKO
GOMF_SH2_DOMAIN_BINDING	GOMF_SH2_DOMAIN_BINDING	GOMF_SH2_DOMAIN_BINDING	37	0.568177	1.69016	0.0191888	0.469379	0.449768	2202	tags=41%, list=15%, signal=35%	78473/17060/18099/11855/13138/16452/16590/108686/170771/268396/18733/15170/63873/20963/12928	TKO-Nicd1_vs_TKO
GOBP_CELLULAR_RESPONSE_TO_MINERALOCORTICOID_STIMULUS	GOBP_CELLULAR_RESPONSE_TO_MINERALOCORTICOID_STIMULUS	GOBP_CELLULAR_RESPONSE_TO_MINERALOCORTICOID_STIMULUS	10	-0.753806	-1.67816	0.0191972	0.469379	0.449768	1380	tags=40%, list=9%, signal=36%	76854/20393/16001/225872	TKO-Nicd1_vs_TKO
HP_INSIDIOUS_ONSET	HP_INSIDIOUS_ONSET	HP_INSIDIOUS_ONSET	16	-0.67941	-1.69031	0.0192161	0.469379	0.449768	419	tags=25%, list=3%, signal=24%	17762/11522/67847/18858	TKO-Nicd1_vs_TKO
HP_PROXIMAL_MUSCLE_WEAKNESS	HP_PROXIMAL_MUSCLE_WEAKNESS	HP_PROXIMAL_MUSCLE_WEAKNESS	171	-0.367403	-1.41973	0.0192272	0.469379	0.449768	1724	tags=27%, list=12%, signal=25%	12785/103172/19062/54196/56737/11459/16905/69807/67426/24051/15288/97287/215494/12632/16890/18975/12651/69870/14199/24105/11739/66945/246228/13405/68273/67680/20322/12835/12841/19044/21787/16779/66925/57813/18242/11447/18747/67903/217593/12372/74777/20508/67092/78977/11565/18039/23828	TKO-Nicd1_vs_TKO
REACTOME_ADORA2B_MEDIATED_ANTI_INFLAMMATORY_CYTOKINES_PRODUCTION	REACTOME_ADORA2B_MEDIATED_ANTI_INFLAMMATORY_CYTOKINES_PRODUCTION	REACTOME_ADORA2B_MEDIATED_ANTI_INFLAMMATORY_CYTOKINES_PRODUCTION	64	-0.470856	-1.56017	0.0192557	0.469379	0.449768	1599	tags=22%, list=11%, signal=20%	19773/14693/11513/14704/14696/54409/18747/56089/14706/19227/12000/14683/12310/14652	TKO-Nicd1_vs_TKO
GOBP_NEGATIVE_REGULATION_OF_CELL_KILLING	GOBP_NEGATIVE_REGULATION_OF_CELL_KILLING	GOBP_NEGATIVE_REGULATION_OF_CELL_KILLING	19	0.678718	1.7774	0.0192637	0.469379	0.449768	2911	tags=53%, list=19%, signal=42%	13051/16859/15516/18733/19264/16197/19056/12928/14964/15040	TKO-Nicd1_vs_TKO
HP_ABNORMALITY_OF_THE_PULMONARY_VASCULATURE	HP_ABNORMALITY_OF_THE_PULMONARY_VASCULATURE	HP_ABNORMALITY_OF_THE_PULMONARY_VASCULATURE	200	0.362208	1.42199	0.0192891	0.469379	0.449768	1826	tags=18%, list=12%, signal=16%	23888/20897/17311/16438/109880/12402/105000/12168/327987/71458/11819/114713/218343/13209/14897/14802/239528/381694/80883/20496/213988/110082/237806/17128/20663/20662/59026/69188/228355/22385/56217/15194/72145/27060/20130/21411	TKO-Nicd1_vs_TKO
GOBP_REGULATION_OF_GENE_EXPRESSION_EPIGENETIC	GOBP_REGULATION_OF_GENE_EXPRESSION_EPIGENETIC	GOBP_REGULATION_OF_GENE_EXPRESSION_EPIGENETIC	110	0.418799	1.51382	0.01931	0.469379	0.449768	2796	tags=40%, list=19%, signal=33%	328572/381022/93759/12649/52463/51869/76073/170823/218850/224826/239985/15201/331623/13435/67246/84505/101867/231386/233490/235682/93760/223828/229700/18519/106143/17257/14055/19704/99982/98999/321000/116848/74355/13433/51810/239122/12151/20466/69587/54343/75339/52615/320595/12189	TKO-Nicd1_vs_TKO
GOCC_PROTON_TRANSPORTING_ATP_SYNTHASE_COMPLEX	GOCC_PROTON_TRANSPORTING_ATP_SYNTHASE_COMPLEX	GOCC_PROTON_TRANSPORTING_ATP_SYNTHASE_COMPLEX	17	-0.670243	-1.6942	0.0193365	0.469379	0.449768	4166	tags=88%, list=28%, signal=64%	11951/71679/11949/228033/66043/57423/11947/67126/11958/66477/11946/11957/70257/27425/28080	TKO-Nicd1_vs_TKO
GOBP_CARDIAC_NEURAL_CREST_CELL_DEVELOPMENT_INVOLVED_IN_OUTFLOW_TRACT_MORPHOGENESIS	GOBP_CARDIAC_NEURAL_CREST_CELL_DEVELOPMENT_INVOLVED_IN_OUTFLOW_TRACT_MORPHOGENESIS	GOBP_CARDIAC_NEURAL_CREST_CELL_DEVELOPMENT_INVOLVED_IN_OUTFLOW_TRACT_MORPHOGENESIS	10	-0.752638	-1.67556	0.019585	0.470191	0.450546	69	tags=20%, list=0%, signal=20%	12162/12159	TKO-Nicd1_vs_TKO
GOMF_CXCR_CHEMOKINE_RECEPTOR_BINDING	GOMF_CXCR_CHEMOKINE_RECEPTOR_BINDING	GOMF_CXCR_CHEMOKINE_RECEPTOR_BINDING	10	-0.752045	-1.67424	0.019585	0.470191	0.450546	370	tags=30%, list=2%, signal=29%	20310/20311/14825	TKO-Nicd1_vs_TKO
GOBP_REGULATION_OF_BIOLOGICAL_PROCESS_INVOLVED_IN_SYMBIOTIC_INTERACTION	GOBP_REGULATION_OF_BIOLOGICAL_PROCESS_INVOLVED_IN_SYMBIOTIC_INTERACTION	GOBP_REGULATION_OF_BIOLOGICAL_PROCESS_INVOLVED_IN_SYMBIOTIC_INTERACTION	41	0.557609	1.68706	0.0196164	0.470191	0.450546	144	tags=10%, list=1%, signal=10%	68713/50528/66141/80876	TKO-Nicd1_vs_TKO
GOBP_EMBRYONIC_SKELETAL_JOINT_DEVELOPMENT	GOBP_EMBRYONIC_SKELETAL_JOINT_DEVELOPMENT	GOBP_EMBRYONIC_SKELETAL_JOINT_DEVELOPMENT	12	-0.718929	-1.67481	0.0196305	0.470191	0.450546	1093	tags=25%, list=7%, signal=23%	15586/15396/12159	TKO-Nicd1_vs_TKO
GOMF_PROTEIN_LIPID_COMPLEX_BINDING	GOMF_PROTEIN_LIPID_COMPLEX_BINDING	GOMF_PROTEIN_LIPID_COMPLEX_BINDING	20	0.67233	1.78209	0.0196665	0.470191	0.450546	55	tags=10%, list=0%, signal=10%	20660/100102	TKO-Nicd1_vs_TKO
GOBP_CELL_SUBSTRATE_JUNCTION_ORGANIZATION	GOBP_CELL_SUBSTRATE_JUNCTION_ORGANIZATION	GOBP_CELL_SUBSTRATE_JUNCTION_ORGANIZATION	92	0.440136	1.544	0.019698	0.470191	0.450546	998	tags=14%, list=7%, signal=13%	22339/11856/17387/14268/20874/19271/19878/18708/232227/109711/16403/13518/18810	TKO-Nicd1_vs_TKO
REACTOME_PI_3K_CASCADE_FGFR1	REACTOME_PI_3K_CASCADE_FGFR1	REACTOME_PI_3K_CASCADE_FGFR1	12	0.73941	1.75618	0.019767	0.470191	0.450546	880	tags=33%, list=6%, signal=31%	14164/18708/14388/327826	TKO-Nicd1_vs_TKO
GOBP_POSITIVE_REGULATION_OF_INTERFERON_ALPHA_PRODUCTION	GOBP_POSITIVE_REGULATION_OF_INTERFERON_ALPHA_PRODUCTION	GOBP_POSITIVE_REGULATION_OF_INTERFERON_ALPHA_PRODUCTION	18	0.685146	1.77618	0.0197914	0.470191	0.450546	2884	tags=61%, list=19%, signal=49%	21898/13205/235626/230073/56480/20846/13211/71586/54123/15510/142980	TKO-Nicd1_vs_TKO
REACTOME_INTERFERON_ALPHA_BETA_SIGNALING	REACTOME_INTERFERON_ALPHA_BETA_SIGNALING	REACTOME_INTERFERON_ALPHA_BETA_SIGNALING	51	0.51875	1.63746	0.0197977	0.470191	0.450546	3060	tags=35%, list=20%, signal=28%	68713/66141/80876/15958/13653/327959/16451/15170/20846/16391/56417/24015/54123/16913/56045/14964/15040/58185	TKO-Nicd1_vs_TKO
GOBP_PARASYMPATHETIC_NERVOUS_SYSTEM_DEVELOPMENT	GOBP_PARASYMPATHETIC_NERVOUS_SYSTEM_DEVELOPMENT	GOBP_PARASYMPATHETIC_NERVOUS_SYSTEM_DEVELOPMENT	16	0.695351	1.76379	0.0198062	0.470191	0.450546	222	tags=25%, list=1%, signal=25%	103889/12778/243743/20350	TKO-Nicd1_vs_TKO
GOBP_INTRACELLULAR_RECEPTOR_SIGNALING_PATHWAY	GOBP_INTRACELLULAR_RECEPTOR_SIGNALING_PATHWAY	GOBP_INTRACELLULAR_RECEPTOR_SIGNALING_PATHWAY	224	0.351393	1.40131	0.0198257	0.470191	0.450546	2193	tags=26%, list=15%, signal=23%	13082/13123/218772/21898/26380/19223/19213/328572/381022/104263/93759/14815/20602/15511/11798/16452/16798/11819/11622/70790/210808/217069/74256/353187/16396/56351/75302/11797/12156/234311/232286/93760/59079/22034/21848/18479/67040/14536/81702/80913/228790/20148/22026/230073/13865/65112/80912/217166/11863/99982/74136/19014/224829/16969/59035/14479/67490/17999/94186	TKO-Nicd1_vs_TKO
GOBP_STEROL_METABOLIC_PROCESS	GOBP_STEROL_METABOLIC_PROCESS	GOBP_STEROL_METABOLIC_PROCESS	112	0.41528	1.50122	0.0198603	0.470191	0.450546	1478	tags=15%, list=10%, signal=14%	66113/14164/13082/100102/13123/69863/20652/11820/110611/105787/15357/11363/65970/18023/244373/11307/208715	TKO-Nicd1_vs_TKO
GOCC_ADHERENS_JUNCTION	GOCC_ADHERENS_JUNCTION	GOCC_ADHERENS_JUNCTION	157	0.383437	1.46318	0.0201371	0.472599	0.452853	2795	tags=31%, list=19%, signal=26%	12564/69693/22339/215654/69524/58235/17886/228140/11487/240185/27428/12168/13138/18772/67916/216613/12550/327826/11789/110380/21873/209630/56217/66898/17356/12552/13052/12388/14260/63873/16952/13690/29806/17096/67451/50875/70584/215008/231532/58998/24131/17131/16668/233765/75739/21872/329165/12385/22330	TKO-Nicd1_vs_TKO
HP_THICK_HAIR	HP_THICK_HAIR	HP_THICK_HAIR	15	0.708619	1.77166	0.0201596	0.472599	0.452853	2065	tags=47%, list=14%, signal=40%	11977/140493/16337/11964/228790/21871/666173	TKO-Nicd1_vs_TKO
REACTOME_INTRACELLULAR_SIGNALING_BY_SECOND_MESSENGERS	REACTOME_INTRACELLULAR_SIGNALING_BY_SECOND_MESSENGERS	REACTOME_INTRACELLULAR_SIGNALING_BY_SECOND_MESSENGERS	273	0.335586	1.37236	0.0202174	0.472599	0.452853	2298	tags=21%, list=15%, signal=18%	99377/14164/17311/16438/13866/74769/18590/12326/74493/245670/214150/18708/11798/12912/217864/14388/13653/268980/12995/16590/19712/78757/239528/327826/21951/217351/266632/213988/13000/16337/236511/18710/13867/18607/18575/22034/16439/83490/252870/216848/17454/11909/13626/109294/56484/103554/99982/107932/244650/229709/17999/226849/18719/26422/19354/23797	TKO-Nicd1_vs_TKO
GOBP_REGULATION_OF_SYSTEMIC_ARTERIAL_BLOOD_PRESSURE_BY_RENIN_ANGIOTENSIN	GOBP_REGULATION_OF_SYSTEMIC_ARTERIAL_BLOOD_PRESSURE_BY_RENIN_ANGIOTENSIN	GOBP_REGULATION_OF_SYSTEMIC_ARTERIAL_BLOOD_PRESSURE_BY_RENIN_ANGIOTENSIN	15	-0.68657	-1.68327	0.020229	0.472599	0.452853	1696	tags=33%, list=11%, signal=30%	11606/13809/18552/11607/64138	TKO-Nicd1_vs_TKO
HP_ABNORMALITY_OF_UPPER_LIP	HP_ABNORMALITY_OF_UPPER_LIP	HP_ABNORMALITY_OF_UPPER_LIP	749	0.272746	1.23604	0.0202319	0.472599	0.452853	3034	tags=28%, list=20%, signal=24%	23888/17536/11977/242466/16518/14266/58235/76574/53623/328572/30928/11538/53310/382253/110651/56381/226075/109880/64602/12402/20979/19206/98732/68750/50790/12286/74137/21815/327987/22284/22661/67574/231214/71458/67300/100683/69538/244349/68652/80752/218343/12995/20525/19090/239985/16590/12550/77683/13209/20843/18193/226089/14247/14897/14802/22589/239528/225055/13435/11789/67155/381694/16917/71175…	TKO-Nicd1_vs_TKO
HALLMARK_EPITHELIAL_MESENCHYMAL_TRANSITION	HALLMARK_EPITHELIAL_MESENCHYMAL_TRANSITION	HALLMARK_EPITHELIAL_MESENCHYMAL_TRANSITION	181	-0.360538	-1.40341	0.0202753	0.472599	0.452853	560	tags=18%, list=4%, signal=17%	14102/20377/102857/107581/21923/12835/18383/27279/11803/17313/52118/98932/20379/12931/17181/14115/13197/13807/20310/17022/14114/235106/19227/17294/20311/76477/13612/14451/56213/18858/12814/14825	TKO-Nicd1_vs_TKO
HP_ABNORMALITY_OF_SKIN_PIGMENTATION	HP_ABNORMALITY_OF_SKIN_PIGMENTATION	HP_ABNORMALITY_OF_SKIN_PIGMENTATION	432	0.302586	1.30402	0.0202989	0.472599	0.452853	3030	tags=30%, list=20%, signal=24%	99377/17311/11977/76770/140493/114715/328572/17101/22289/18548/20351/381022/109880/12402/78244/19206/68750/380664/327987/22284/216850/69538/244349/114713/218343/16590/16782/11938/11920/13209/18193/14897/14802/239528/319583/11789/12374/80883/12914/14682/214593/13518/18810/12156/20496/213988/207806/319955/268396/16337/13990/17222/230709/101185/20663/56711/17918/20662/59026/69188/228355/22591/56392/…	TKO-Nicd1_vs_TKO
HP_FATIGUE	HP_FATIGUE	HP_FATIGUE	285	0.333089	1.36966	0.0203012	0.472599	0.452853	2922	tags=28%, list=20%, signal=23%	12839/215280/17060/11977/21898/67884/22045/20351/545622/54445/380684/12402/14815/18708/241489/227099/16452/71458/240354/15122/16590/11920/382985/22589/20852/13435/72685/18810/74006/16337/20531/14816/17128/214498/22591/12166/225115/20742/21428/18452/109019/228790/22632/230908/56480/22031/213760/20675/18015/214133/218461/270110/66899/382018/84092/217716/30963/20239/81004/19713/269823/65964/13400/27…	TKO-Nicd1_vs_TKO
GOBP_METANEPHRIC_NEPHRON_MORPHOGENESIS	GOBP_METANEPHRIC_NEPHRON_MORPHOGENESIS	GOBP_METANEPHRIC_NEPHRON_MORPHOGENESIS	18	-0.651157	-1.66466	0.0203658	0.472599	0.452853	315	tags=17%, list=2%, signal=16%	16869/20472/12159	TKO-Nicd1_vs_TKO
GOBP_RESPONSE_TO_OXYGEN_LEVELS	GOBP_RESPONSE_TO_OXYGEN_LEVELS	GOBP_RESPONSE_TO_OXYGEN_LEVELS	264	0.33884	1.38097	0.0203728	0.472599	0.452853	2153	tags=22%, list=14%, signal=19%	22339/16438/58801/17387/11977/26432/74769/18590/19223/12398/20191/19878/328572/67579/15258/268420/18654/20541/93759/12402/11491/12176/22228/13653/20525/19712/11920/105787/22042/15277/13435/12374/12914/12362/11797/12156/17128/18792/99237/11964/11639/16439/18484/17257/11610/21871/231207/11909/19225/18015/228026/56484/11863/12192/29806/112405/19664/18655/110876	TKO-Nicd1_vs_TKO
GOMF_PHOSPHATIDYLCHOLINE_BINDING	GOMF_PHOSPHATIDYLCHOLINE_BINDING	GOMF_PHOSPHATIDYLCHOLINE_BINDING	23	0.640002	1.74407	0.0205272	0.474101	0.454293	2210	tags=26%, list=15%, signal=22%	66113/52635/23943/272636/18015/13026	TKO-Nicd1_vs_TKO
GOBP_NEGATIVE_REGULATION_OF_LYMPHOCYTE_APOPTOTIC_PROCESS	GOBP_NEGATIVE_REGULATION_OF_LYMPHOCYTE_APOPTOTIC_PROCESS	GOBP_NEGATIVE_REGULATION_OF_LYMPHOCYTE_APOPTOTIC_PROCESS	28	-0.589117	-1.65801	0.0205517	0.474101	0.454293	239	tags=18%, list=2%, signal=18%	11847/20442/11486/12159/14605	TKO-Nicd1_vs_TKO
GOMF_LYSINE_ACETYLATED_HISTONE_BINDING	GOMF_LYSINE_ACETYLATED_HISTONE_BINDING	GOMF_LYSINE_ACETYLATED_HISTONE_BINDING	22	0.647767	1.75315	0.0205611	0.474101	0.454293	3801	tags=73%, list=25%, signal=54%	228880/70122/21848/83946/320817/270627/103554/214162/59035/116848/108946/195018/20586/67382/14312/57261	TKO-Nicd1_vs_TKO
HP_BRUSHFIELD_SPOTS	HP_BRUSHFIELD_SPOTS	HP_BRUSHFIELD_SPOTS	13	-0.70785	-1.68214	0.0206699	0.475326	0.455466	3488	tags=77%, list=23%, signal=59%	668173/74043/19302/18633/103737/19305/56273/19298/224824/18632	TKO-Nicd1_vs_TKO
REACTOME_COOPERATION_OF_PREFOLDIN_AND_TRIC_CCT_IN_ACTIN_AND_TUBULIN_FOLDING	REACTOME_COOPERATION_OF_PREFOLDIN_AND_TRIC_CCT_IN_ACTIN_AND_TUBULIN_FOLDING	REACTOME_COOPERATION_OF_PREFOLDIN_AND_TRIC_CCT_IN_ACTIN_AND_TUBULIN_FOLDING	28	-0.587453	-1.65332	0.0207369	0.475326	0.455466	3581	tags=39%, list=24%, signal=30%	67951/12464/22327/14976/18637/22142/22143/22153/22144/22152/53857	TKO-Nicd1_vs_TKO
HP_INTELLECTUAL_DISABILITY_BORDERLINE	HP_INTELLECTUAL_DISABILITY_BORDERLINE	HP_INTELLECTUAL_DISABILITY_BORDERLINE	16	-0.674592	-1.67832	0.0207382	0.475326	0.455466	1820	tags=38%, list=12%, signal=33%	14811/20646/14406/16531/12889/18417	TKO-Nicd1_vs_TKO
GOBP_GLYCEROLIPID_CATABOLIC_PROCESS	GOBP_GLYCEROLIPID_CATABOLIC_PROCESS	GOBP_GLYCEROLIPID_CATABOLIC_PROCESS	46	0.529561	1.64438	0.0209684	0.479648	0.459607	1595	tags=17%, list=11%, signal=16%	66113/20660/227231/18795/269060/74182/232889/101490	TKO-Nicd1_vs_TKO
GOBP_PROTEIN_LOCALIZATION_TO_EARLY_ENDOSOME	GOBP_PROTEIN_LOCALIZATION_TO_EARLY_ENDOSOME	GOBP_PROTEIN_LOCALIZATION_TO_EARLY_ENDOSOME	10	0.767717	1.75362	0.0210526	0.479814	0.459766	904	tags=30%, list=6%, signal=28%	20660/19878/209200	TKO-Nicd1_vs_TKO
GOCC_BASOLATERAL_PLASMA_MEMBRANE	GOCC_BASOLATERAL_PLASMA_MEMBRANE	GOCC_BASOLATERAL_PLASMA_MEMBRANE	166	0.37376	1.43492	0.0210889	0.479814	0.459766	2005	tags=25%, list=13%, signal=22%	12309/67547/54403/338367/11977/13866/110895/240638/53310/17948/76408/18222/13138/69047/20525/67916/12505/98396/22042/11735/12374/11941/20496/11551/22066/13867/242687/80879/17250/15516/59079/105727/20912/14664/13052/330836/11987/16952/15925/218756/269587	TKO-Nicd1_vs_TKO
HP_DIFFICULTY_RUNNING	HP_DIFFICULTY_RUNNING	HP_DIFFICULTY_RUNNING	34	-0.557591	-1.63739	0.0211669	0.479814	0.459766	157	tags=38%, list=1%, signal=38%	331026/11790/30948/66853/26903/216001/68794/16504/56737/19302/78977/11565/18039	TKO-Nicd1_vs_TKO
REACTOME_GLUCAGON_SIGNALING_IN_METABOLIC_REGULATION	REACTOME_GLUCAGON_SIGNALING_IN_METABOLIC_REGULATION	REACTOME_GLUCAGON_SIGNALING_IN_METABOLIC_REGULATION	26	-0.597327	-1.65256	0.0212177	0.479814	0.459766	1473	tags=27%, list=10%, signal=24%	14693/11513/14704/14696/18747/14706/14683	TKO-Nicd1_vs_TKO
KEGG_DRUG_METABOLISM_CYTOCHROME_P450	KEGG_DRUG_METABOLISM_CYTOCHROME_P450	KEGG_DRUG_METABOLISM_CYTOCHROME_P450	28	-0.585439	-1.64765	0.0212924	0.479814	0.459766	3262	tags=50%, list=22%, signal=39%	14862/14261/67689/11529/11532/211666/76263/14865/14874/56847/66447/11522/14870/109731	TKO-Nicd1_vs_TKO
HP_AMAUROSIS_FUGAX	HP_AMAUROSIS_FUGAX	HP_AMAUROSIS_FUGAX	31	0.590342	1.69779	0.0212951	0.479814	0.459766	2880	tags=39%, list=19%, signal=31%	20351/12286/227099/16452/12166/21428/18452/214133/217716/17075/14964/16653	TKO-Nicd1_vs_TKO
GOBP_NEGATIVE_REGULATION_OF_VIRAL_PROCESS	GOBP_NEGATIVE_REGULATION_OF_VIRAL_PROCESS	GOBP_NEGATIVE_REGULATION_OF_VIRAL_PROCESS	67	0.476574	1.58937	0.0212997	0.479814	0.459766	3809	tags=46%, list=26%, signal=35%	68713/66141/80876/20304/218850/78781/217069/67246/84505/19106/22221/20846/20821/98999/107373/19130/22038/93679/71586/75339/58185/319236/22695/192231/20817/671535/72014/57783/231655/69550/246728	TKO-Nicd1_vs_TKO
GOBP_LIMB_BUD_FORMATION	GOBP_LIMB_BUD_FORMATION	GOBP_LIMB_BUD_FORMATION	10	-0.748509	-1.66637	0.0213302	0.479814	0.459766	52	tags=20%, list=0%, signal=20%	69890/20666	TKO-Nicd1_vs_TKO
GOBP_MESODERM_DEVELOPMENT	GOBP_MESODERM_DEVELOPMENT	GOBP_MESODERM_DEVELOPMENT	86	-0.435973	-1.51709	0.021351	0.479814	0.459766	769	tags=15%, list=5%, signal=14%	14048/14049/16870/18747/20289/22778/16869/13389/17294/20472/15396/12159/21677	TKO-Nicd1_vs_TKO
REACTOME_STING_MEDIATED_INDUCTION_OF_HOST_IMMUNE_RESPONSES	REACTOME_STING_MEDIATED_INDUCTION_OF_HOST_IMMUNE_RESPONSES	REACTOME_STING_MEDIATED_INDUCTION_OF_HOST_IMMUNE_RESPONSES	12	0.736537	1.74935	0.0214315	0.480685	0.460601	1914	tags=58%, list=13%, signal=51%	19090/20852/72935/214763/56480/17535/20821	TKO-Nicd1_vs_TKO
HP_MUSCLE_ABNORMALITY_RELATED_TO_MITOCHONDRIAL_DYSFUNCTION	HP_MUSCLE_ABNORMALITY_RELATED_TO_MITOCHONDRIAL_DYSFUNCTION	HP_MUSCLE_ABNORMALITY_RELATED_TO_MITOCHONDRIAL_DYSFUNCTION	57	-0.480323	-1.55835	0.0214753	0.480728	0.460643	3576	tags=49%, list=24%, signal=38%	72026/66495/69875/66218/56361/68342/104130/226646/110323/67130/68349/75406/66383/52469/18975/235169/17995/72416/72900/54405/11739/407785/17992/69955/27376/57813/17993/69487	TKO-Nicd1_vs_TKO
GOBP_SENSORY_PERCEPTION_OF_MECHANICAL_STIMULUS	GOBP_SENSORY_PERCEPTION_OF_MECHANICAL_STIMULUS	GOBP_SENSORY_PERCEPTION_OF_MECHANICAL_STIMULUS	117	-0.400438	-1.46379	0.0215253	0.480777	0.46069	1487	tags=16%, list=10%, signal=15%	195208/22141/73750/504186/11994/15212/14048/12581/20776/110886/30057/110253/246190/328789/21418/12289/12814/22295/14051	TKO-Nicd1_vs_TKO
REACTOME_RHOA_GTPASE_CYCLE	REACTOME_RHOA_GTPASE_CYCLE	REACTOME_RHOA_GTPASE_CYCLE	138	0.387401	1.44797	0.021561	0.480777	0.46069	2463	tags=30%, list=16%, signal=26%	11856/20874/57257/19878/268739/239027/213498/11855/19418/17207/330914/74159/18708/212285/52428/211499/270163/229658/22042/29875/70804/21873/71435/109333/59079/71302/244867/223435/54324/109294/19877/12704/75547/102098/228482/68743/213522/73910/231532/226652/19299/76577	TKO-Nicd1_vs_TKO
GOBP_CELL_JUNCTION_DISASSEMBLY	GOBP_CELL_JUNCTION_DISASSEMBLY	GOBP_CELL_JUNCTION_DISASSEMBLY	19	0.671784	1.75925	0.0216182	0.481119	0.461017	479	tags=16%, list=3%, signal=15%	13051/18708/232227	TKO-Nicd1_vs_TKO
GOBP_CELLULAR_COMPONENT_MORPHOGENESIS	GOBP_CELLULAR_COMPONENT_MORPHOGENESIS	GOBP_CELLULAR_COMPONENT_MORPHOGENESIS	634	-0.283749	-1.25762	0.0217195	0.482132	0.461988	1487	tags=14%, list=10%, signal=13%	195208/13395/14251/53604/11305/13043/108151/81907/16885/53972/13543/94245/50873/13169/20359/237868/53328/12028/16765/21983/18028/13007/68810/16779/11803/12799/19699/19266/18846/11785/20393/228003/270190/67287/20200/327814/11858/235180/109676/214230/319504/16870/228550/14457/29873/98932/20266/338362/12043/70083/14462/67811/22422/17762/19242/20358/246048/16869/12372/56320/110058/14726/22368/56013/2…	TKO-Nicd1_vs_TKO
GOBP_MESENCHYMAL_TO_EPITHELIAL_TRANSITION	GOBP_MESENCHYMAL_TO_EPITHELIAL_TRANSITION	GOBP_MESENCHYMAL_TO_EPITHELIAL_TRANSITION	12	-0.715859	-1.66766	0.0217475	0.482132	0.461988	442	tags=33%, list=3%, signal=32%	12705/14462/20472/12159	TKO-Nicd1_vs_TKO
GOMF_PHOSPHATIDYLINOSITOL_BINDING	GOMF_PHOSPHATIDYLINOSITOL_BINDING	GOMF_PHOSPHATIDYLINOSITOL_BINDING	239	0.345593	1.38985	0.0218473	0.482851	0.462677	2266	tags=25%, list=15%, signal=21%	17912/16438/20844/228765/16518/216190/207278/66616/329260/193003/20979/17207/330914/17909/218441/212285/71795/18704/215114/170625/69601/18795/71893/52635/546134/14218/29875/230597/108686/217463/227449/72569/268448/268396/56324/23943/71801/218503/214763/233489/225115/16439/272636/83435/72145/64011/69028/57911/22349/14786/235406/54722/269587/19230/72993/11736/107338/54525/76303	TKO-Nicd1_vs_TKO
HP_FREQUENT_FALLS	HP_FREQUENT_FALLS	HP_FREQUENT_FALLS	91	-0.428301	-1.5033	0.0218871	0.482851	0.462677	2719	tags=33%, list=18%, signal=27%	56737/11459/14547/56398/71883/66359/78688/13131/15254/14811/18975/14199/11739/66945/246228/67680/19156/14421/26889/12835/110954/16779/66925/18226/320207/14705/17762/11565/18858/23984	TKO-Nicd1_vs_TKO
REACTOME_NR1H2_AND_NR1H3_MEDIATED_SIGNALING	REACTOME_NR1H2_AND_NR1H3_MEDIATED_SIGNALING	REACTOME_NR1H2_AND_NR1H3_MEDIATED_SIGNALING	40	0.552707	1.66505	0.0219058	0.482851	0.462677	2095	tags=38%, list=14%, signal=32%	328572/104263/214150/20602/20250/239528/217351/213988/21372/236511/11307/17454/20249/99982/81004	TKO-Nicd1_vs_TKO
GOMF_LIPOPROTEIN_PARTICLE_RECEPTOR_BINDING	GOMF_LIPOPROTEIN_PARTICLE_RECEPTOR_BINDING	GOMF_LIPOPROTEIN_PARTICLE_RECEPTOR_BINDING	24	0.627592	1.72385	0.0219828	0.483326	0.463132	610	tags=17%, list=4%, signal=16%	66113/100102/20979/67300	TKO-Nicd1_vs_TKO
GOBP_RESPONSE_TO_CORTICOSTEROID	GOBP_RESPONSE_TO_CORTICOSTEROID	GOBP_RESPONSE_TO_CORTICOSTEROID	121	-0.396477	-1.45682	0.022037	0.483326	0.463132	783	tags=13%, list=5%, signal=13%	20393/13078/16153/14718/12043/22422/12315/268709/15360/16001/12038/109731/225872/11829/20317/18039	TKO-Nicd1_vs_TKO
GOBP_AUDITORY_RECEPTOR_CELL_DEVELOPMENT	GOBP_AUDITORY_RECEPTOR_CELL_DEVELOPMENT	GOBP_AUDITORY_RECEPTOR_CELL_DEVELOPMENT	18	-0.64753	-1.65539	0.022063	0.483326	0.463132	282	tags=22%, list=2%, signal=22%	73750/110253/328789/22295	TKO-Nicd1_vs_TKO
GOBP_DOPAMINE_RECEPTOR_SIGNALING_PATHWAY	GOBP_DOPAMINE_RECEPTOR_SIGNALING_PATHWAY	GOBP_DOPAMINE_RECEPTOR_SIGNALING_PATHWAY	33	-0.557361	-1.62456	0.0220954	0.483326	0.463132	1714	tags=33%, list=11%, signal=30%	13492/11682/67792/118445/18197/94245/18196/18483/68566/13489/14683	TKO-Nicd1_vs_TKO
GARGALOVIC_RESPONSE_TO_OXIDIZED_PHOSPHOLIPIDS_YELLOW_UP	GARGALOVIC_RESPONSE_TO_OXIDIZED_PHOSPHOLIPIDS_YELLOW_UP	GARGALOVIC_RESPONSE_TO_OXIDIZED_PHOSPHOLIPIDS_YELLOW_UP	31	0.58757	1.68982	0.0221643	0.483549	0.463346	3498	tags=52%, list=23%, signal=40%	17311/93685/212391/338523/74442/238799/218210/103573/11987/14630/244650/14933/246103/68277/22158/16835	TKO-Nicd1_vs_TKO
REACTOME_PI3K_AKT_SIGNALING_IN_CANCER	REACTOME_PI3K_AKT_SIGNALING_IN_CANCER	REACTOME_PI3K_AKT_SIGNALING_IN_CANCER	80	0.455456	1.5612	0.022198	0.483549	0.463346	1251	tags=19%, list=8%, signal=17%	14164/17311/13866/74769/18590/18708/12912/14388/268980/16590/78757/327826/18710/13867/18607	TKO-Nicd1_vs_TKO
GOMF_PROTEIN_DOMAIN_SPECIFIC_BINDING	GOMF_PROTEIN_DOMAIN_SPECIFIC_BINDING	GOMF_PROTEIN_DOMAIN_SPECIFIC_BINDING	590	0.284902	1.26482	0.0223364	0.483549	0.463346	2042	tags=20%, list=14%, signal=18%	215280/78473/330319/50766/11856/17060/16438/338367/11554/14268/20893/269116/21416/228880/668166/18099/11855/17886/14011/228140/93759/208650/11487/20649/20683/319478/12402/20402/209456/12649/17979/11491/15511/71116/13138/16452/217325/108138/67300/69601/11820/268980/19090/11480/22631/21406/16590/330938/12725/77683/13209/109711/29875/13430/230597/12488/101476/114774/22589/11308/83436/16328/66978/711…	TKO-Nicd1_vs_TKO
HP_NEPHROPATHY	HP_NEPHROPATHY	HP_NEPHROPATHY	64	0.482836	1.59473	0.0223864	0.483549	0.463346	2290	tags=23%, list=15%, signal=20%	215280/21405/17886/231214/213081/329795/18472/244585/22393/68642/73668/12010/216274/72993/68259	TKO-Nicd1_vs_TKO
HP_ABNORMAL_LOWER_LIMB_BONE_MORPHOLOGY	HP_ABNORMAL_LOWER_LIMB_BONE_MORPHOLOGY	HP_ABNORMAL_LOWER_LIMB_BONE_MORPHOLOGY	629	0.281022	1.25671	0.0224295	0.483549	0.463346	2471	tags=23%, list=17%, signal=20%	23888/99377/12839/15430/17387/11977/67884/14268/26432/140493/338366/16518/328572/382253/110651/56381/20979/78244/98732/68750/18704/327987/22284/13138/231214/100683/244349/15122/239985/93730/20274/13209/72371/14247/14897/14802/22589/239528/225055/13435/319583/231134/11789/67155/381694/16917/71175/80883/69743/12914/214593/211660/12156/74442/235380/12393/20496/213988/72388/97884/319955/19069/268396/…	TKO-Nicd1_vs_TKO
GOBP_ANTEROGRADE_AXONAL_TRANSPORT	GOBP_ANTEROGRADE_AXONAL_TRANSPORT	GOBP_ANTEROGRADE_AXONAL_TRANSPORT	48	-0.500766	-1.57159	0.0224615	0.483549	0.463346	687	tags=15%, list=5%, signal=14%	235180/20615/67774/68566/14533/12794/18039	TKO-Nicd1_vs_TKO
GOBP_REGULATION_OF_EXTRINSIC_APOPTOTIC_SIGNALING_PATHWAY_IN_ABSENCE_OF_LIGAND	GOBP_REGULATION_OF_EXTRINSIC_APOPTOTIC_SIGNALING_PATHWAY_IN_ABSENCE_OF_LIGAND	GOBP_REGULATION_OF_EXTRINSIC_APOPTOTIC_SIGNALING_PATHWAY_IN_ABSENCE_OF_LIGAND	37	-0.543797	-1.61951	0.0225258	0.483549	0.463346	2659	tags=35%, list=18%, signal=29%	11651/16323/23939/19045/80707/64704/21672/23938/232679/14048/14049/12043/14051	TKO-Nicd1_vs_TKO
GOMF_FIBROBLAST_GROWTH_FACTOR_RECEPTOR_BINDING	GOMF_FIBROBLAST_GROWTH_FACTOR_RECEPTOR_BINDING	GOMF_FIBROBLAST_GROWTH_FACTOR_RECEPTOR_BINDING	13	0.719545	1.74737	0.0226083	0.483549	0.463346	41	tags=15%, list=0%, signal=15%	399558/14164	TKO-Nicd1_vs_TKO
REACTOME_ER_TO_GOLGI_ANTEROGRADE_TRANSPORT	REACTOME_ER_TO_GOLGI_ANTEROGRADE_TRANSPORT	REACTOME_ER_TO_GOLGI_ANTEROGRADE_TRANSPORT	142	-0.378501	-1.42087	0.0226211	0.483549	0.463346	3229	tags=30%, list=22%, signal=24%	66682/68137/69654/245828/56494/66890/54160/12345/228998/27096/105785/20334/59042/56447/50907/56455/76308/108124/22142/12793/13426/74498/110379/56395/54399/193813/11840/56334/22143/54130/21787/66111/11844/109676/56389/77038/22153/22144/22152/12794/53857/11733/64138	TKO-Nicd1_vs_TKO
GOBP_REGULATION_OF_ENDOTHELIAL_CELL_CHEMOTAXIS	GOBP_REGULATION_OF_ENDOTHELIAL_CELL_CHEMOTAXIS	GOBP_REGULATION_OF_ENDOTHELIAL_CELL_CHEMOTAXIS	17	0.679638	1.74833	0.0226359	0.483549	0.463346	232	tags=18%, list=2%, signal=17%	14164/22339/20356	TKO-Nicd1_vs_TKO
GOBP_KERATAN_SULFATE_METABOLIC_PROCESS	GOBP_KERATAN_SULFATE_METABOLIC_PROCESS	GOBP_KERATAN_SULFATE_METABOLIC_PROCESS	16	-0.670921	-1.66919	0.0226408	0.483549	0.463346	730	tags=38%, list=5%, signal=36%	20444/20441/108902/20443/54371/20442	TKO-Nicd1_vs_TKO
GOBP_PLASMINOGEN_ACTIVATION	GOBP_PLASMINOGEN_ACTIVATION	GOBP_PLASMINOGEN_ACTIVATION	16	-0.670838	-1.66898	0.0226408	0.483549	0.463346	107	tags=19%, list=1%, signal=19%	67759/21922/64138	TKO-Nicd1_vs_TKO
HP_PROXIMAL_TUBULOPATHY	HP_PROXIMAL_TUBULOPATHY	HP_PROXIMAL_TUBULOPATHY	35	-0.553051	-1.63273	0.0226519	0.483549	0.463346	3500	tags=60%, list=23%, signal=46%	66495/69875/66218/66841/68342/83429/320634/110826/104130/110842/226646/67130/68349/75406/235169/17995/72900/54405/407785/17993/69487	TKO-Nicd1_vs_TKO
GOBP_BRANCHED_CHAIN_AMINO_ACID_METABOLIC_PROCESS	GOBP_BRANCHED_CHAIN_AMINO_ACID_METABOLIC_PROCESS	GOBP_BRANCHED_CHAIN_AMINO_ACID_METABOLIC_PROCESS	24	-0.603464	-1.63518	0.0227527	0.484801	0.464545	3665	tags=62%, list=25%, signal=47%	216136/257635/12039/104776/58875/12040/12041/72039/66948/78038/12035/93747/110446/11992/229517	TKO-Nicd1_vs_TKO
GOBP_POSITIVE_REGULATION_OF_PROTEIN_KINASE_ACTIVITY	GOBP_POSITIVE_REGULATION_OF_PROTEIN_KINASE_ACTIVITY	GOBP_POSITIVE_REGULATION_OF_PROTEIN_KINASE_ACTIVITY	323	0.321357	1.34104	0.0228432	0.48583	0.465531	1738	tags=20%, list=12%, signal=18%	14164/17311/22339/11600/21898/14254/13866/16194/18590/11538/66616/53310/20304/93759/232157/68473/11491/12168/13138/16452/224105/109910/69601/68652/216965/13653/240354/16590/58231/18003/29875/330177/78757/11308/231134/108686/14168/17763/12156/319955/12569/12570/11551/16337/13867/18607/228355/14367/26407/12166/15516/242202/13205/22034/71751/18479/21939/19264/23963/26408/67043/54324/20617	TKO-Nicd1_vs_TKO
REACTOME_LATE_ENDOSOMAL_MICROAUTOPHAGY	REACTOME_LATE_ENDOSOMAL_MICROAUTOPHAGY	REACTOME_LATE_ENDOSOMAL_MICROAUTOPHAGY	31	-0.566612	-1.62848	0.022963	0.486857	0.466516	1916	tags=35%, list=13%, signal=31%	57320/105513/66914/330192/208092/22190/107305/11520/66905/22186/22187	TKO-Nicd1_vs_TKO
GOBP_SENSORY_ORGAN_DEVELOPMENT	GOBP_SENSORY_ORGAN_DEVELOPMENT	GOBP_SENSORY_ORGAN_DEVELOPMENT	419	-0.30389	-1.29981	0.0229947	0.486857	0.466516	1485	tags=14%, list=10%, signal=13%	13395/22141/73750/16886/504186/14836/13543/94245/19763/19434/228839/11994/15398/12028/26889/14232/26570/19881/16779/101023/67042/14160/270190/14048/15372/13078/330222/17164/56847/20776/16870/64075/110886/66993/233651/12043/14462/22422/116810/80720/16869/110253/328789/237979/13489/19274/21418/19672/26386/71461/20472/12814/21808/12159/12960/20666/12837/20317/22295/14051	TKO-Nicd1_vs_TKO
HP_NARROW_PALPEBRAL_FISSURE	HP_NARROW_PALPEBRAL_FISSURE	HP_NARROW_PALPEBRAL_FISSURE	47	0.524628	1.63177	0.0230185	0.486857	0.466516	1283	tags=23%, list=9%, signal=21%	23888/11538/56381/327987/13209/14897/13435/67155/17128/74107/70998	TKO-Nicd1_vs_TKO
GOCC_PROTEIN_LIPID_COMPLEX	GOCC_PROTEIN_LIPID_COMPLEX	GOCC_PROTEIN_LIPID_COMPLEX	23	0.633556	1.7265	0.0231201	0.487016	0.466668	1083	tags=13%, list=7%, signal=12%	66113/110611/15439	TKO-Nicd1_vs_TKO
GOBP_HEMATOPOIETIC_PROGENITOR_CELL_DIFFERENTIATION	GOBP_HEMATOPOIETIC_PROGENITOR_CELL_DIFFERENTIATION	GOBP_HEMATOPOIETIC_PROGENITOR_CELL_DIFFERENTIATION	106	0.418549	1.5025	0.0231391	0.487016	0.466668	1816	tags=23%, list=12%, signal=20%	15410/15412/17311/245945/14254/226562/74206/268564/19090/16590/19712/319583/16396/20663/381695/20662/70122/12609/15170/19106/19264/67138/11909/11774	TKO-Nicd1_vs_TKO
GOBP_CELL_DIFFERENTIATION_INVOLVED_IN_METANEPHROS_DEVELOPMENT	GOBP_CELL_DIFFERENTIATION_INVOLVED_IN_METANEPHROS_DEVELOPMENT	GOBP_CELL_DIFFERENTIATION_INVOLVED_IN_METANEPHROS_DEVELOPMENT	14	-0.691016	-1.67822	0.0233352	0.487016	0.466668	993	tags=29%, list=7%, signal=27%	12490/16779/20472/12159	TKO-Nicd1_vs_TKO
HP_DUODENAL_STENOSIS	HP_DUODENAL_STENOSIS	HP_DUODENAL_STENOSIS	26	0.611386	1.70058	0.0233522	0.487016	0.466668	74	tags=8%, list=0%, signal=8%	20897/218772	TKO-Nicd1_vs_TKO
GOBP_CALCIUM_ION_REGULATED_EXOCYTOSIS_OF_NEUROTRANSMITTER	GOBP_CALCIUM_ION_REGULATED_EXOCYTOSIS_OF_NEUROTRANSMITTER	GOBP_CALCIUM_ION_REGULATED_EXOCYTOSIS_OF_NEUROTRANSMITTER	16	0.689198	1.74818	0.0233881	0.487016	0.466668	2259	tags=50%, list=15%, signal=42%	208898/116838/20979/11938/226407/22249/382018/54525	TKO-Nicd1_vs_TKO
GOBP_POSITIVE_REGULATION_OF_ALPHA_BETA_T_CELL_DIFFERENTIATION	GOBP_POSITIVE_REGULATION_OF_ALPHA_BETA_T_CELL_DIFFERENTIATION	GOBP_POSITIVE_REGULATION_OF_ALPHA_BETA_T_CELL_DIFFERENTIATION	38	-0.538369	-1.61254	0.0234361	0.487016	0.466668	147	tags=13%, list=1%, signal=13%	83430/12703/11486/16173/74131	TKO-Nicd1_vs_TKO
GOBP_NUCLEOSIDE_PHOSPHATE_BIOSYNTHETIC_PROCESS	GOBP_NUCLEOSIDE_PHOSPHATE_BIOSYNTHETIC_PROCESS	GOBP_NUCLEOSIDE_PHOSPHATE_BIOSYNTHETIC_PROCESS	206	-0.346572	-1.37131	0.0234664	0.487016	0.466668	3696	tags=42%, list=25%, signal=32%	11637/71679/66826/192185/13806/23918/11949/66114/228033/18103/229949/67993/22171/14450/66043/229665/69719/54325/21877/85305/107197/66592/15444/60596/54369/216225/73836/667034/57423/20135/56520/74080/69225/170439/237336/79059/18127/225994/11947/71743/67126/11636/110074/11958/21915/68801/106529/11946/56632/108099/216805/11534/11957/70456/72325/55936/230103/83603/270076/11513/68263/19017/67763/27425…	TKO-Nicd1_vs_TKO
REACTOME_THE_CANONICAL_RETINOID_CYCLE_IN_RODS_TWILIGHT_VISION	REACTOME_THE_CANONICAL_RETINOID_CYCLE_IN_RODS_TWILIGHT_VISION	REACTOME_THE_CANONICAL_RETINOID_CYCLE_IN_RODS_TWILIGHT_VISION	12	0.730923	1.73602	0.0235123	0.487016	0.466668	873	tags=25%, list=6%, signal=24%	20897/19662/242864	TKO-Nicd1_vs_TKO
GOMF_ALCOHOL_BINDING	GOMF_ALCOHOL_BINDING	GOMF_ALCOHOL_BINDING	71	0.465826	1.56698	0.0235499	0.487016	0.466668	1457	tags=21%, list=10%, signal=19%	66113/20897/19662/16438/235283/20652/320007/19206/22066/244373/22065/11307/170459/207798/16439	TKO-Nicd1_vs_TKO
GOBP_SMOOTH_MUSCLE_CELL_MIGRATION	GOBP_SMOOTH_MUSCLE_CELL_MIGRATION	GOBP_SMOOTH_MUSCLE_CELL_MIGRATION	62	0.488433	1.60302	0.0235574	0.487016	0.466668	1490	tags=21%, list=10%, signal=19%	20660/11977/21898/68813/18590/16011/20304/57342/18792/17260/12166/18133/22003	TKO-Nicd1_vs_TKO
GOBP_SHORT_TERM_MEMORY	GOBP_SHORT_TERM_MEMORY	GOBP_SHORT_TERM_MEMORY	10	-0.744	-1.65633	0.0236572	0.487016	0.466668	326	tags=40%, list=2%, signal=39%	17242/54720/225872/20317	TKO-Nicd1_vs_TKO
GOBP_NEUTROPHIL_CHEMOTAXIS	GOBP_NEUTROPHIL_CHEMOTAXIS	GOBP_NEUTROPHIL_CHEMOTAXIS	67	-0.45832	-1.53184	0.0236993	0.487016	0.466668	596	tags=13%, list=4%, signal=13%	20302/83964/20310/20295/20292/20311/21808/14825/18578	TKO-Nicd1_vs_TKO
GOMF_VASCULAR_ENDOTHELIAL_GROWTH_FACTOR_RECEPTOR_BINDING	GOMF_VASCULAR_ENDOTHELIAL_GROWTH_FACTOR_RECEPTOR_BINDING	GOMF_VASCULAR_ENDOTHELIAL_GROWTH_FACTOR_RECEPTOR_BINDING	12	0.729306	1.73218	0.0237203	0.487016	0.466668	944	tags=42%, list=6%, signal=39%	22339/18654/69601/12488/108686	TKO-Nicd1_vs_TKO
GOMF_FLIPPASE_ACTIVITY	GOMF_FLIPPASE_ACTIVITY	GOMF_FLIPPASE_ACTIVITY	15	0.699861	1.74977	0.0237295	0.487016	0.466668	2062	tags=53%, list=14%, signal=46%	76574/11980/54670/69981/320940/76295/54667/319767	TKO-Nicd1_vs_TKO
GOBP_PEPTIDYL_ARGININE_N_METHYLATION	GOBP_PEPTIDYL_ARGININE_N_METHYLATION	GOBP_PEPTIDYL_ARGININE_N_METHYLATION	11	-0.731194	-1.66726	0.0237452	0.487016	0.466668	734	tags=27%, list=5%, signal=26%	99890/15468/381813	TKO-Nicd1_vs_TKO
GOMF_PROTEIN_ARGININE_N_METHYLTRANSFERASE_ACTIVITY	GOMF_PROTEIN_ARGININE_N_METHYLTRANSFERASE_ACTIVITY	GOMF_PROTEIN_ARGININE_N_METHYLTRANSFERASE_ACTIVITY	11	-0.731194	-1.66726	0.0237452	0.487016	0.466668	734	tags=27%, list=5%, signal=26%	99890/15468/381813	TKO-Nicd1_vs_TKO
GOBP_TRANSMEMBRANE_RECEPTOR_PROTEIN_TYROSINE_KINASE_SIGNALING_PATHWAY	GOBP_TRANSMEMBRANE_RECEPTOR_PROTEIN_TYROSINE_KINASE_SIGNALING_PATHWAY	GOBP_TRANSMEMBRANE_RECEPTOR_PROTEIN_TYROSINE_KINASE_SIGNALING_PATHWAY	487	0.292231	1.27495	0.0237455	0.487016	0.466668	2202	tags=20%, list=15%, signal=17%	399558/20660/14164/22339/50766/17060/11600/77531/14254/13866/19281/74769/18590/19271/16011/16004/231876/545622/18654/93759/208650/109880/12402/240185/20402/18708/11491/18704/215114/16452/224105/16008/69601/80752/18795/14388/16590/20418/20430/105787/209039/18003/29875/101476/20852/327826/11308/11789/22612/108686/13448/12156/12393/19253/12569/11551/16337/18710/13867/20662/18607/67296/20661/56392/59…	TKO-Nicd1_vs_TKO
GOBP_REGULATION_OF_PEROXISOME_PROLIFERATOR_ACTIVATED_RECEPTOR_SIGNALING_PATHWAY	GOBP_REGULATION_OF_PEROXISOME_PROLIFERATOR_ACTIVATED_RECEPTOR_SIGNALING_PATHWAY	GOBP_REGULATION_OF_PEROXISOME_PROLIFERATOR_ACTIVATED_RECEPTOR_SIGNALING_PATHWAY	11	0.745518	1.73194	0.023849	0.487566	0.467195	1570	tags=45%, list=11%, signal=41%	19223/93759/75302/12156/228790	TKO-Nicd1_vs_TKO
GOBP_DETECTION_OF_STIMULUS	GOBP_DETECTION_OF_STIMULUS	GOBP_DETECTION_OF_STIMULUS	135	-0.382607	-1.4261	0.0238583	0.487566	0.467195	570	tags=16%, list=4%, signal=15%	73750/504186/22248/83603/19881/270190/20778/12257/244646/74596/12315/12479/14806/54652/328789/12310/20357/20215/238384/12814/21333	TKO-Nicd1_vs_TKO
PID_HNF3B_PATHWAY	PID_HNF3B_PATHWAY	PID_HNF3B_PATHWAY	28	0.597714	1.68483	0.0239078	0.487566	0.467195	2027	tags=36%, list=14%, signal=31%	21405/20683/14815/22228/12912/22042/12609/208715/18015/14061	TKO-Nicd1_vs_TKO
GOBP_BICARBONATE_TRANSPORT	GOBP_BICARBONATE_TRANSPORT	GOBP_BICARBONATE_TRANSPORT	20	0.656464	1.74004	0.0239419	0.487566	0.467195	53	tags=10%, list=0%, signal=10%	67547/54403	TKO-Nicd1_vs_TKO
GOBP_ERYTHROCYTE_HOMEOSTASIS	GOBP_ERYTHROCYTE_HOMEOSTASIS	GOBP_ERYTHROCYTE_HOMEOSTASIS	113	0.407967	1.47718	0.0241357	0.490645	0.470145	2599	tags=32%, list=17%, signal=27%	15414/22339/15902/223770/15258/64602/15511/16452/217864/19090/11480/20687/16590/69188/230257/15402/98366/16825/12010/20846/56484/11863/12192/17129/19014/17096/16969/19255/50875/67490/56417/21814/14751/16322/15251/11655	TKO-Nicd1_vs_TKO
GOBP_POSITIVE_REGULATION_OF_VASCULATURE_DEVELOPMENT	GOBP_POSITIVE_REGULATION_OF_VASCULATURE_DEVELOPMENT	GOBP_POSITIVE_REGULATION_OF_VASCULATURE_DEVELOPMENT	125	0.398574	1.46596	0.0243161	0.493441	0.472825	3108	tags=30%, list=21%, signal=24%	13051/14164/22339/14254/19223/20356/15258/18654/93759/20683/240185/14388/15277/239528/16451/67154/18607/15257/21939/70560/16412/20130/22418/20866/70584/23797/80898/15251/12767/64074/21872/12189/142980/18186/11745/13835/13601/14173	TKO-Nicd1_vs_TKO
GOBP_HISTONE_MODIFICATION	GOBP_HISTONE_MODIFICATION	GOBP_HISTONE_MODIFICATION	440	0.298851	1.29097	0.0244608	0.494047	0.473405	2827	tags=33%, list=19%, signal=28%	22339/56353/17954/223770/328572/22289/75605/381022/104263/93759/225888/12649/17979/319944/52463/16452/216850/51869/18045/218613/71458/100683/192195/76073/244349/217864/73251/70790/224826/66262/338523/19712/11920/77683/105787/18193/110948/14897/22589/331623/74112/209200/71175/12914/84505/74318/382207/76901/101867/104570/21372/13990/77853/230709/110593/17128/98403/59026/70122/214498/69188/70238/560…	TKO-Nicd1_vs_TKO
GOCC_PARALLEL_FIBER_TO_PURKINJE_CELL_SYNAPSE	GOCC_PARALLEL_FIBER_TO_PURKINJE_CELL_SYNAPSE	GOCC_PARALLEL_FIBER_TO_PURKINJE_CELL_SYNAPSE	11	0.74318	1.72651	0.0244712	0.494047	0.473405	1684	tags=45%, list=11%, signal=40%	208898/53623/11941/80879/14664	TKO-Nicd1_vs_TKO
GOBP_HISTONE_MONOUBIQUITINATION	GOBP_HISTONE_MONOUBIQUITINATION	GOBP_HISTONE_MONOUBIQUITINATION	27	0.601542	1.68652	0.0244748	0.494047	0.473405	2533	tags=52%, list=17%, signal=43%	56353/71458/76073/209200/214498/70238/68729/72584/30841/109331/217218/12151/235497/69587	TKO-Nicd1_vs_TKO
GOBP_NEUTROPHIL_MIGRATION	GOBP_NEUTROPHIL_MIGRATION	GOBP_NEUTROPHIL_MIGRATION	80	-0.438648	-1.50823	0.0245977	0.49566	0.47495	596	tags=12%, list=4%, signal=12%	20302/83964/22242/20310/20295/20292/20311/21808/14825/18578	TKO-Nicd1_vs_TKO
HP_ENCEPHALOPATHY	HP_ENCEPHALOPATHY	HP_ENCEPHALOPATHY	243	-0.334928	-1.35315	0.0246891	0.49663	0.47588	2340	tags=25%, list=16%, signal=22%	69225/13628/226646/75530/67130/68349/78653/72029/17117/14430/104174/66049/230235/67422/66821/11409/20441/75406/66445/14811/17448/11946/80707/235169/17995/16434/72900/54405/52064/67153/407785/270076/212647/67914/74244/17449/14406/71941/19156/83766/20480/54636/227632/246703/57279/11773/55951/57813/17993/14705/110886/20266/69487/232975/14167/14114/76884/26414/14645/56213/12889	TKO-Nicd1_vs_TKO
BIOCARTA_WNT_PATHWAY	BIOCARTA_WNT_PATHWAY	BIOCARTA_WNT_PATHWAY	22	0.639121	1.72975	0.0248447	0.496758	0.476003	1206	tags=32%, list=8%, signal=29%	21405/24117/18099/12995/11789/12914/17128	TKO-Nicd1_vs_TKO
GOBP_RESPONSE_TO_ANTIBIOTIC	GOBP_RESPONSE_TO_ANTIBIOTIC	GOBP_RESPONSE_TO_ANTIBIOTIC	41	0.542567	1.64155	0.0248474	0.496758	0.476003	1315	tags=22%, list=9%, signal=20%	11977/76507/75605/12402/57432/16452/66713/16451/17260	TKO-Nicd1_vs_TKO
GOBP_CELLULAR_AMINO_ACID_CATABOLIC_PROCESS	GOBP_CELLULAR_AMINO_ACID_CATABOLIC_PROCESS	GOBP_CELLULAR_AMINO_ACID_CATABOLIC_PROCESS	77	-0.440819	-1.50752	0.0249261	0.496758	0.476003	2887	tags=43%, list=19%, signal=35%	11846/12039/110826/15473/14719/104776/58875/12040/110842/18127/104174/66514/76282/12041/72039/66948/11847/78038/212647/108037/93747/110446/14874/70503/18242/11992/229517/12411/14718/51793/217593/107239/14645	TKO-Nicd1_vs_TKO
GOBP_TROPHOBLAST_CELL_MIGRATION	GOBP_TROPHOBLAST_CELL_MIGRATION	GOBP_TROPHOBLAST_CELL_MIGRATION	14	0.704897	1.73201	0.0249419	0.496758	0.476003	1173	tags=29%, list=8%, signal=26%	22339/66313/239528/229096	TKO-Nicd1_vs_TKO
GOMF_IRON_ION_BINDING	GOMF_IRON_ION_BINDING	GOMF_IRON_ION_BINDING	86	0.442398	1.53304	0.0249508	0.496758	0.476003	2358	tags=29%, list=16%, signal=25%	13082/13123/21990/26432/19223/12583/104263/52463/270086/15122/338523/20250/18451/242960/67667/18452/319660/20617/20249/214133/112405/19023/71519/24015/235293	TKO-Nicd1_vs_TKO
GOMF_CORECEPTOR_ACTIVITY	GOMF_CORECEPTOR_ACTIVITY	GOMF_CORECEPTOR_ACTIVITY	31	0.582089	1.67405	0.0249891	0.496758	0.476003	769	tags=16%, list=5%, signal=15%	23888/12778/58235/11480/16974	TKO-Nicd1_vs_TKO
HP_ABNORMAL_MORPHOLOGY_OF_THE_MUSCULATURE_OF_THE_NECK	HP_ABNORMAL_MORPHOLOGY_OF_THE_MUSCULATURE_OF_THE_NECK	HP_ABNORMAL_MORPHOLOGY_OF_THE_MUSCULATURE_OF_THE_NECK	52	-0.485574	-1.54731	0.0250093	0.496758	0.476003	3024	tags=37%, list=20%, signal=29%	56292/15444/234854/74772/16504/11459/14547/66359/23992/56695/14528/12835/12799/22153/17762/232975/13489/22152/21808	TKO-Nicd1_vs_TKO
GOBP_HISTONE_H3_K4_TRIMETHYLATION	GOBP_HISTONE_H3_K4_TRIMETHYLATION	GOBP_HISTONE_H3_K4_TRIMETHYLATION	19	0.663456	1.73744	0.0250428	0.496758	0.476003	2016	tags=47%, list=14%, signal=41%	381022/18045/331623/69188/18044/208043/194388/214133/214162	TKO-Nicd1_vs_TKO
GOBP_POSITIVE_REGULATION_OF_PROTEIN_PHOSPHORYLATION	GOBP_POSITIVE_REGULATION_OF_PROTEIN_PHOSPHORYLATION	GOBP_POSITIVE_REGULATION_OF_PROTEIN_PHOSPHORYLATION	543	0.28709	1.26492	0.025084	0.496758	0.476003	1915	tags=18%, list=13%, signal=16%	13051/14164/17311/22339/11600/21898/14254/13866/16194/18590/76484/19271/19878/13590/11538/66616/53310/15258/16324/20304/18654/228140/93759/109880/232157/68473/11491/12168/13138/16452/224105/16798/109910/69601/68652/216965/13653/11820/240354/11480/16590/12505/11920/58231/22042/18003/29875/330177/78757/11308/231134/22612/108686/14168/329679/17763/12156/319955/12569/12570/11551/16337/17128/18710/114…	TKO-Nicd1_vs_TKO
GOMF_CYCLIC_NUCLEOTIDE_PHOSPHODIESTERASE_ACTIVITY	GOMF_CYCLIC_NUCLEOTIDE_PHOSPHODIESTERASE_ACTIVITY	GOMF_CYCLIC_NUCLEOTIDE_PHOSPHODIESTERASE_ACTIVITY	19	-0.636514	-1.64721	0.0251407	0.497026	0.476259	888	tags=21%, list=6%, signal=20%	12799/207728/23984/18578	TKO-Nicd1_vs_TKO
HP_AVASCULAR_NECROSIS_OF_THE_CAPITAL_FEMORAL_EPIPHYSIS	HP_AVASCULAR_NECROSIS_OF_THE_CAPITAL_FEMORAL_EPIPHYSIS	HP_AVASCULAR_NECROSIS_OF_THE_CAPITAL_FEMORAL_EPIPHYSIS	23	0.631028	1.71961	0.0252809	0.49894	0.478094	2156	tags=35%, list=14%, signal=30%	11977/14268/328572/12914/63873/22418/83925/100043597	TKO-Nicd1_vs_TKO
REACTOME_INTERFERON_SIGNALING	REACTOME_INTERFERON_SIGNALING	REACTOME_INTERFERON_SIGNALING	159	0.374684	1.43135	0.0253982	0.500026	0.479135	2911	tags=32%, list=19%, signal=26%	68713/66141/80876/230861/15958/269966/16452/13653/19386/217069/12505/327959/15980/229900/16451/19069/218210/23806/55932/208643/94094/16649/15170/65972/19106/70699/59015/230073/16646/12010/20846/16391/227720/13690/20821/19255/17999/56417/24015/93679/236573/107939/20684/227699/54123/170762/16913/56045/14964/74153/15040	TKO-Nicd1_vs_TKO
REACTOME_BIOSYNTHESIS_OF_THE_N_GLYCAN_PRECURSOR_DOLICHOL_LIPID_LINKED_OLIGOSACCHARIDE_LLO_AND_TRANSFER_TO_A_NASCENT_PROTEIN	REACTOME_BIOSYNTHESIS_OF_THE_N_GLYCAN_PRECURSOR_DOLICHOL_LIPID_LINKED_OLIGOSACCHARIDE_LLO_AND_TRANSFER_TO_A_NASCENT_PROTEIN	REACTOME_BIOSYNTHESIS_OF_THE_N_GLYCAN_PRECURSOR_DOLICHOL_LIPID_LINKED_OLIGOSACCHARIDE_LLO_AND_TRANSFER_TO_A_NASCENT_PROTEIN	71	-0.449626	-1.51782	0.0254801	0.500026	0.479135	4013	tags=39%, list=27%, signal=29%	227697/12764/69080/234730/19025/208624/68563/66174/241230/110119/56737/20444/24070/19703/67422/20441/225742/69064/56174/20454/20446/94181/50935/57357/20443/74091/20442/20447	TKO-Nicd1_vs_TKO
REACTOME_GLUCAGON_LIKE_PEPTIDE_1_GLP1_REGULATES_INSULIN_SECRETION	REACTOME_GLUCAGON_LIKE_PEPTIDE_1_GLP1_REGULATES_INSULIN_SECRETION	REACTOME_GLUCAGON_LIKE_PEPTIDE_1_GLP1_REGULATES_INSULIN_SECRETION	35	-0.544516	-1.60753	0.0255985	0.500026	0.479135	1089	tags=26%, list=7%, signal=24%	14693/14704/14696/240444/18747/223864/14706/14683/14652	TKO-Nicd1_vs_TKO
GOBP_NUCLEOSIDE_TRIPHOSPHATE_METABOLIC_PROCESS	GOBP_NUCLEOSIDE_TRIPHOSPHATE_METABOLIC_PROCESS	GOBP_NUCLEOSIDE_TRIPHOSPHATE_METABOLIC_PROCESS	90	-0.425452	-1.48992	0.0256316	0.500026	0.479135	3679	tags=50%, list=25%, signal=38%	71679/66826/13806/23918/11949/66114/228033/18103/229949/22171/66043/69719/107197/66592/54369/57423/56520/237336/79059/11947/67126/11636/110074/11958/21915/11946/56632/108099/75686/216805/11534/11957/16434/72325/66422/55936/19017/27425/18102/68943/28080/19241/23917/22245/11486	TKO-Nicd1_vs_TKO
REACTOME_RAC2_GTPASE_CYCLE	REACTOME_RAC2_GTPASE_CYCLE	REACTOME_RAC2_GTPASE_CYCLE	83	0.445241	1.53551	0.0256466	0.500026	0.479135	2292	tags=36%, list=15%, signal=31%	57257/330914/18708/380664/224105/13511/229658/20430/22042/29875/330177/11308/70804/50884/23943/71435/18710/242687/210293/20947/59079/66898/18479/71302/223435/71782/16412/26431/70584/19354	TKO-Nicd1_vs_TKO
REACTOME_JOSEPHIN_DOMAIN_DUBS	REACTOME_JOSEPHIN_DOMAIN_DUBS	REACTOME_JOSEPHIN_DOMAIN_DUBS	11	-0.725876	-1.65513	0.0256757	0.500026	0.479135	1221	tags=36%, list=8%, signal=33%	50873/22190/22186/22187	TKO-Nicd1_vs_TKO
GOCC_CELL_CELL_JUNCTION	GOCC_CELL_CELL_JUNCTION	GOCC_CELL_CELL_JUNCTION	410	0.302593	1.29698	0.0257149	0.500026	0.479135	2071	tags=23%, list=14%, signal=20%	12564/399558/78473/69693/22339/215654/13512/269116/69524/16518/58235/19271/76507/105835/53310/17886/20541/228140/11487/240185/27428/18708/11491/56332/12168/13138/224105/18772/192195/74206/14388/11820/268980/13511/20525/16590/67916/216613/12550/99470/109711/54357/29875/12488/11735/327826/11789/27360/110380/14168/18711/226751/72058/21873/70737/18571/22066/67154/252973/242687/14367/209630/99526/1093…	TKO-Nicd1_vs_TKO
HP_MENINGITIS	HP_MENINGITIS	HP_MENINGITIS	46	0.520994	1.61778	0.0257242	0.500026	0.479135	820	tags=15%, list=5%, signal=14%	215280/17060/21898/18708/11798/229658/22042	TKO-Nicd1_vs_TKO
GOMF_SULFUR_COMPOUND_BINDING	GOMF_SULFUR_COMPOUND_BINDING	GOMF_SULFUR_COMPOUND_BINDING	195	-0.348518	-1.36816	0.0257271	0.500026	0.479135	1424	tags=16%, list=10%, signal=15%	23986/20377/72039/270076/72514/16976/12490/11803/66083/20657/14865/70025/14711/64075/11370/12411/100088/19242/54003/338352/20562/78892/20311/76477/70967/59031/18553/14870/21922/12814/12159/381813	TKO-Nicd1_vs_TKO
KEGG_VALINE_LEUCINE_AND_ISOLEUCINE_DEGRADATION	KEGG_VALINE_LEUCINE_AND_ISOLEUCINE_DEGRADATION	KEGG_VALINE_LEUCINE_AND_ISOLEUCINE_DEGRADATION	41	-0.520013	-1.58274	0.0258589	0.501225	0.480283	2845	tags=44%, list=19%, signal=36%	66904/12039/104776/58875/12040/67041/11409/56752/73724/72039/66948/113868/78038/12035/93747/110446/11992/15360	TKO-Nicd1_vs_TKO
GOBP_MUSCLE_CONTRACTION	GOBP_MUSCLE_CONTRACTION	GOBP_MUSCLE_CONTRACTION	229	-0.338435	-1.35792	0.0259548	0.501225	0.480283	1455	tags=16%, list=10%, signal=15%	240725/68196/11847/76854/13043/102857/13405/11449/14226/17896/11785/71544/228003/16531/109676/14431/11447/18747/98932/20266/17907/74166/29856/12315/227753/12372/15370/14167/13489/216459/12289/12310/74055/11486/11548/93677/18578	TKO-Nicd1_vs_TKO
REACTOME_DECTIN_1_MEDIATED_NONCANONICAL_NF_KB_SIGNALING	REACTOME_DECTIN_1_MEDIATED_NONCANONICAL_NF_KB_SIGNALING	REACTOME_DECTIN_1_MEDIATED_NONCANONICAL_NF_KB_SIGNALING	58	-0.470382	-1.52968	0.025957	0.501225	0.480283	4067	tags=47%, list=27%, signal=34%	228769/57296/26446/19173/19181/19170/19166/12675/19182/19188/20422/23996/26445/26442/53859/26443/19697/26440/19177/19175/19192/19179/22190/67151/20295/22186/22187	TKO-Nicd1_vs_TKO
GOBP_IRON_ION_TRANSMEMBRANE_TRANSPORT	GOBP_IRON_ION_TRANSMEMBRANE_TRANSPORT	GOBP_IRON_ION_TRANSMEMBRANE_TRANSPORT	18	0.672079	1.7423	0.025963	0.501225	0.480283	178	tags=17%, list=1%, signal=16%	67547/11977/11306	TKO-Nicd1_vs_TKO
GOCC_PROTON_TRANSPORTING_TWO_SECTOR_ATPASE_COMPLEX	GOCC_PROTON_TRANSPORTING_TWO_SECTOR_ATPASE_COMPLEX	GOCC_PROTON_TRANSPORTING_TWO_SECTOR_ATPASE_COMPLEX	42	-0.516118	-1.57727	0.0260126	0.501342	0.480396	4633	tags=67%, list=31%, signal=46%	69668/11973/11984/11951/52898/114143/11966/71679/11949/228033/66043/66144/57423/11947/67126/54411/11958/66477/11946/66290/11957/70257/27425/28080/66237/11972/68775/76252	TKO-Nicd1_vs_TKO
GOMF_3_5_CYCLIC_AMP_PHOSPHODIESTERASE_ACTIVITY	GOMF_3_5_CYCLIC_AMP_PHOSPHODIESTERASE_ACTIVITY	GOMF_3_5_CYCLIC_AMP_PHOSPHODIESTERASE_ACTIVITY	15	-0.674994	-1.65489	0.026145	0.503052	0.482033	30	tags=20%, list=0%, signal=20%	207728/23984/18578	TKO-Nicd1_vs_TKO
GOBP_CRANIAL_SKELETAL_SYSTEM_DEVELOPMENT	GOBP_CRANIAL_SKELETAL_SYSTEM_DEVELOPMENT	GOBP_CRANIAL_SKELETAL_SYSTEM_DEVELOPMENT	55	-0.475924	-1.53474	0.0262369	0.503478	0.482442	315	tags=13%, list=2%, signal=13%	16869/21418/17389/54352/20472/21808/12159	TKO-Nicd1_vs_TKO
GOBP_REGULATION_OF_GTPASE_ACTIVITY	GOBP_REGULATION_OF_GTPASE_ACTIVITY	GOBP_REGULATION_OF_GTPASE_ACTIVITY	304	0.322154	1.33554	0.0262867	0.503478	0.482442	3350	tags=36%, list=22%, signal=29%	11856/11554/13866/57257/243743/211673/105835/66616/239027/329260/382253/20304/19418/241694/98910/208650/98732/232227/212285/227800/170625/245638/78255/114713/74206/69601/270163/14270/214804/18003/226089/29875/16403/78757/224014/217463/226407/226525/20663/20194/20662/52850/233489/210293/17356/24012/21939/18472/14020/54324/66687/67299/231207/16412/218397/18015/217944/217692/29809/107045/22418/72238…	TKO-Nicd1_vs_TKO
REACTOME_SEPARATION_OF_SISTER_CHROMATIDS	REACTOME_SEPARATION_OF_SISTER_CHROMATIDS	REACTOME_SEPARATION_OF_SISTER_CHROMATIDS	181	-0.354884	-1.3814	0.0264137	0.503478	0.482442	4122	tags=38%, list=28%, signal=28%	67629/228769/57296/72155/52276/26446/216080/19173/19181/19170/67951/11799/21770/18221/19166/66468/19182/66440/19188/12615/66570/67849/107995/67733/20422/23996/75430/381318/83431/26445/26442/56455/19047/22142/22194/26443/69928/12237/13426/26440/19177/67203/19175/445007/110379/19192/66442/69957/70315/19179/66156/22190/22143/57294/67151/71876/320394/59008/77891/52696/225849/67037/30939/22153/22144/2…	TKO-Nicd1_vs_TKO
GOMF_DNA_BINDING_TRANSCRIPTION_REPRESSOR_ACTIVITY	GOMF_DNA_BINDING_TRANSCRIPTION_REPRESSOR_ACTIVITY	GOMF_DNA_BINDING_TRANSCRIPTION_REPRESSOR_ACTIVITY	230	0.34222	1.37034	0.0264184	0.503478	0.482442	2414	tags=23%, list=16%, signal=20%	15416/12142/20893/11906/13134/22688/30928/245671/20482/14011/226075/14815/57432/21815/22661/56805/268564/20687/18996/19712/353187/16597/320633/18021/114565/23872/110521/110593/18025/108961/21428/277353/240869/229055/22632/13865/56484/217166/74533/210135/83925/17129/228913/408068/16969/269401/19130/18616/17119/13048/241322/238690/72739	TKO-Nicd1_vs_TKO
HP_EXERCISE_INTOLERANCE	HP_EXERCISE_INTOLERANCE	HP_EXERCISE_INTOLERANCE	66	-0.456099	-1.52081	0.0264325	0.503478	0.482442	3663	tags=39%, list=25%, signal=30%	66826/18642/12261/56361/66043/103172/11459/67426/13808/66590/15254/66821/66383/52469/18975/11739/66945/270076/212647/13405/68961/228003/57813/17993/20508/23828	TKO-Nicd1_vs_TKO
GOMF_STRUCTURAL_CONSTITUENT_OF_EYE_LENS	GOMF_STRUCTURAL_CONSTITUENT_OF_EYE_LENS	GOMF_STRUCTURAL_CONSTITUENT_OF_EYE_LENS	11	-0.723258	-1.64916	0.0264479	0.503478	0.482442	944	tags=27%, list=6%, signal=26%	243912/69253/12960	TKO-Nicd1_vs_TKO
HP_UNUSUAL_INFECTION_BY_ANATOMICAL_SITE	HP_UNUSUAL_INFECTION_BY_ANATOMICAL_SITE	HP_UNUSUAL_INFECTION_BY_ANATOMICAL_SITE	70	0.46282	1.55306	0.0264828	0.503478	0.482442	870	tags=13%, list=6%, signal=12%	215280/17060/21898/54445/18708/11798/229658/22042/22589	TKO-Nicd1_vs_TKO
HP_UNUSUAL_FUNGAL_INFECTION	HP_UNUSUAL_FUNGAL_INFECTION	HP_UNUSUAL_FUNGAL_INFECTION	51	-0.485945	-1.54387	0.0265173	0.503478	0.482442	342	tags=12%, list=2%, signal=12%	234779/26363/16678/11486/72027/22295	TKO-Nicd1_vs_TKO
KEGG_AMYOTROPHIC_LATERAL_SCLEROSIS_ALS	KEGG_AMYOTROPHIC_LATERAL_SCLEROSIS_ALS	KEGG_AMYOTROPHIC_LATERAL_SCLEROSIS_ALS	46	-0.500205	-1.55656	0.0265997	0.503868	0.482816	2889	tags=33%, list=19%, signal=26%	12015/29857/56398/12122/13063/14811/19094/641376/12028/12460/26415/12043/19132/18040/18039	TKO-Nicd1_vs_TKO
GOBP_REGULATION_OF_ASPARTIC_TYPE_ENDOPEPTIDASE_ACTIVITY_INVOLVED_IN_AMYLOID_PRECURSOR_PROTEIN_CATABOLIC_PROCESS	GOBP_REGULATION_OF_ASPARTIC_TYPE_ENDOPEPTIDASE_ACTIVITY_INVOLVED_IN_AMYLOID_PRECURSOR_PROTEIN_CATABOLIC_PROCESS	GOBP_REGULATION_OF_ASPARTIC_TYPE_ENDOPEPTIDASE_ACTIVITY_INVOLVED_IN_AMYLOID_PRECURSOR_PROTEIN_CATABOLIC_PROCESS	10	0.753685	1.72157	0.0266254	0.503868	0.482816	2540	tags=50%, list=17%, signal=42%	20660/19878/233489/17096/13638	TKO-Nicd1_vs_TKO
REACTOME_CARBOXYTERMINAL_POST_TRANSLATIONAL_MODIFICATIONS_OF_TUBULIN	REACTOME_CARBOXYTERMINAL_POST_TRANSLATIONAL_MODIFICATIONS_OF_TUBULIN	REACTOME_CARBOXYTERMINAL_POST_TRANSLATIONAL_MODIFICATIONS_OF_TUBULIN	33	-0.55138	-1.60712	0.0266986	0.504208	0.483142	3241	tags=39%, list=22%, signal=31%	69216/226841/223723/66257/22142/319953/110012/66648/22143/22153/22144/22152/53857	TKO-Nicd1_vs_TKO
GOBP_CELLULAR_RESPONSE_TO_CORTICOSTEROID_STIMULUS	GOBP_CELLULAR_RESPONSE_TO_CORTICOSTEROID_STIMULUS	GOBP_CELLULAR_RESPONSE_TO_CORTICOSTEROID_STIMULUS	48	-0.494369	-1.55151	0.026731	0.504208	0.483142	783	tags=15%, list=5%, signal=14%	20393/13078/268709/15360/16001/225872/20317	TKO-Nicd1_vs_TKO
HP_ABNORMAL_BASAL_GANGLIA_MRI_SIGNAL_INTENSITY	HP_ABNORMAL_BASAL_GANGLIA_MRI_SIGNAL_INTENSITY	HP_ABNORMAL_BASAL_GANGLIA_MRI_SIGNAL_INTENSITY	45	-0.504078	-1.56068	0.0268156	0.504831	0.483739	2719	tags=44%, list=18%, signal=36%	56737/100503890/67426/71883/226646/68349/17991/66108/75406/235169/17995/72416/72900/17992/66945/270076/66414/93747/17993/69487	TKO-Nicd1_vs_TKO
GOBP_FACIAL_NERVE_MORPHOGENESIS	GOBP_FACIAL_NERVE_MORPHOGENESIS	GOBP_FACIAL_NERVE_MORPHOGENESIS	10	0.752224	1.71823	0.0270382	0.504831	0.483739	222	tags=30%, list=1%, signal=30%	103889/243743/20350	TKO-Nicd1_vs_TKO
HP_ABNORMAL_LEFT_ATRIUM_MORPHOLOGY	HP_ABNORMAL_LEFT_ATRIUM_MORPHOLOGY	HP_ABNORMAL_LEFT_ATRIUM_MORPHOLOGY	10	0.751829	1.71733	0.0270382	0.504831	0.483739	902	tags=30%, list=6%, signal=28%	20897/218772/21956	TKO-Nicd1_vs_TKO
GOCC_SUPRAMOLECULAR_POLYMER	GOCC_SUPRAMOLECULAR_POLYMER	GOCC_SUPRAMOLECULAR_POLYMER	718	-0.273842	-1.2272	0.0271132	0.504831	0.483739	2181	tags=18%, list=15%, signal=16%	56541/103768/381485/110310/100502766/72726/69556/52004/71774/30926/11636/16593/380969/22142/225288/319953/26443/20818/56642/12632/110012/73738/12568/140492/105513/18175/11465/71909/105439/13426/109624/20167/29870/67203/56486/22154/224697/72416/12827/76478/59126/195208/67443/104027/73750/16202/64383/76854/13043/208092/107581/213539/223917/67971/210274/13169/11840/13405/237868/21371/406217/66648/16…	TKO-Nicd1_vs_TKO
HP_SMOOTH_PHILTRUM	HP_SMOOTH_PHILTRUM	HP_SMOOTH_PHILTRUM	173	0.365054	1.4084	0.0271143	0.504831	0.483739	2262	tags=28%, list=15%, signal=24%	17536/30928/11538/20979/327987/22284/22661/100683/13209/20843/14247/14897/14802/239528/67155/80883/20496/213988/229731/59026/69188/228355/67420/213081/18786/11964/56217/20742/81702/15194/66482/13548/77087/21871/72145/22235/11774/59024/21411/83925/30046/81004/68703/100043597/78697/83767/207165/51810	TKO-Nicd1_vs_TKO
HP_FOCAL_T2_HYPERINTENSE_BRAINSTEM_LESION	HP_FOCAL_T2_HYPERINTENSE_BRAINSTEM_LESION	HP_FOCAL_T2_HYPERINTENSE_BRAINSTEM_LESION	29	-0.571967	-1.62128	0.0271174	0.504831	0.483739	3500	tags=59%, list=23%, signal=45%	66495/69875/66218/68342/104130/226646/67130/68349/216527/75406/235169/17995/72900/54405/407785/17993/69487	TKO-Nicd1_vs_TKO
HP_LEUKEMIA	HP_LEUKEMIA	HP_LEUKEMIA	129	0.388514	1.43538	0.0272727	0.504831	0.483739	1921	tags=25%, list=13%, signal=22%	215280/328572/14011/209086/109880/12402/78244/18708/16452/108138/210126/16590/11920/20274/18193/22589/13435/319583/11789/12914/72935/17222/101185/13867/233489/71302/228790/235626/27060/18015/227720/214133	TKO-Nicd1_vs_TKO
GOBP_HUMORAL_IMMUNE_RESPONSE	GOBP_HUMORAL_IMMUNE_RESPONSE	GOBP_HUMORAL_IMMUNE_RESPONSE	112	-0.398439	-1.4457	0.0273063	0.504831	0.483739	637	tags=22%, list=4%, signal=22%	19152/20085/66214/16193/12051/17002/16612/20296/94185/103213/18128/12034/20202/21425/96935/18673/12043/14462/20310/16678/15331/20292/20311/14825/192200	TKO-Nicd1_vs_TKO
REACTOME_NF_KB_IS_ACTIVATED_AND_SIGNALS_SURVIVAL	REACTOME_NF_KB_IS_ACTIVATED_AND_SIGNALS_SURVIVAL	REACTOME_NF_KB_IS_ACTIVATED_AND_SIGNALS_SURVIVAL	13	-0.693574	-1.64821	0.0273684	0.504831	0.483739	1987	tags=38%, list=13%, signal=33%	19697/22190/18035/22186/22187	TKO-Nicd1_vs_TKO
GOCC_LOW_DENSITY_LIPOPROTEIN_PARTICLE	GOCC_LOW_DENSITY_LIPOPROTEIN_PARTICLE	GOCC_LOW_DENSITY_LIPOPROTEIN_PARTICLE	10	0.75091	1.71523	0.027451	0.504831	0.483739	16	tags=10%, list=0%, signal=10%	66113	TKO-Nicd1_vs_TKO
GOBP_REGULATION_OF_CELL_SUBSTRATE_JUNCTION_ORGANIZATION	GOBP_REGULATION_OF_CELL_SUBSTRATE_JUNCTION_ORGANIZATION	GOBP_REGULATION_OF_CELL_SUBSTRATE_JUNCTION_ORGANIZATION	65	0.472416	1.56737	0.0274595	0.504831	0.483739	479	tags=12%, list=3%, signal=12%	22339/11856/17387/20874/19271/19878/18708/232227	TKO-Nicd1_vs_TKO
GOBP_RESPONSE_TO_MONOSACCHARIDE	GOBP_RESPONSE_TO_MONOSACCHARIDE	GOBP_RESPONSE_TO_MONOSACCHARIDE	149	-0.370462	-1.40099	0.0275384	0.504831	0.483739	1486	tags=14%, list=10%, signal=13%	70456/17283/19326/76854/237868/18555/63959/68845/14226/58805/56636/56551/18747/56490/14645/15360/16001/11829/14456/20317/13839	TKO-Nicd1_vs_TKO
GOMF_PEPTIDE_HORMONE_BINDING	GOMF_PEPTIDE_HORMONE_BINDING	GOMF_PEPTIDE_HORMONE_BINDING	23	-0.602799	-1.62186	0.02754	0.504831	0.483739	1551	tags=26%, list=10%, signal=23%	14600/230103/54409/12426/16001/14652	TKO-Nicd1_vs_TKO
REACTOME_PURINE_SALVAGE	REACTOME_PURINE_SALVAGE	REACTOME_PURINE_SALVAGE	13	-0.693429	-1.64787	0.0275598	0.504831	0.483739	147	tags=38%, list=1%, signal=38%	229665/667034/11534/11486/11717	TKO-Nicd1_vs_TKO
REACTOME_PI_3K_CASCADE_FGFR4	REACTOME_PI_3K_CASCADE_FGFR4	REACTOME_PI_3K_CASCADE_FGFR4	11	0.735208	1.70799	0.0275819	0.504831	0.483739	880	tags=36%, list=6%, signal=34%	14164/18708/14388/327826	TKO-Nicd1_vs_TKO
GOBP_ACTIN_FILAMENT_BASED_TRANSPORT	GOBP_ACTIN_FILAMENT_BASED_TRANSPORT	GOBP_ACTIN_FILAMENT_BASED_TRANSPORT	18	0.665469	1.72516	0.0276655	0.504831	0.483739	1229	tags=28%, list=8%, signal=26%	17912/338367/17920/73178/17918	TKO-Nicd1_vs_TKO
GOBP_NEGATIVE_REGULATION_OF_LEUKOCYTE_APOPTOTIC_PROCESS	GOBP_NEGATIVE_REGULATION_OF_LEUKOCYTE_APOPTOTIC_PROCESS	GOBP_NEGATIVE_REGULATION_OF_LEUKOCYTE_APOPTOTIC_PROCESS	42	-0.514379	-1.57195	0.0276849	0.504831	0.483739	239	tags=12%, list=2%, signal=12%	20442/11486/12159/14456/14605	TKO-Nicd1_vs_TKO
HP_SANDAL_GAP	HP_SANDAL_GAP	HP_SANDAL_GAP	77	0.450021	1.53293	0.027693	0.504831	0.483739	2239	tags=29%, list=15%, signal=24%	99377/17536/328572/11538/71458/244349/239985/18193/14897/225055/319583/67155/12914/12156/225115/71169/22632/13626/72584/666173/207165/26564	TKO-Nicd1_vs_TKO
REACTOME_RHOV_GTPASE_CYCLE	REACTOME_RHOV_GTPASE_CYCLE	REACTOME_RHOV_GTPASE_CYCLE	37	0.552807	1.64443	0.027693	0.504831	0.483739	2907	tags=59%, list=19%, signal=48%	18708/22284/224105/67300/270163/229658/29875/59009/13518/73178/20742/18479/101565/269401/26431/70584/75415/71228/74201/20740/58220/59069	TKO-Nicd1_vs_TKO
GOBP_FATTY_ACID_CATABOLIC_PROCESS	GOBP_FATTY_ACID_CATABOLIC_PROCESS	GOBP_FATTY_ACID_CATABOLIC_PROCESS	87	-0.427828	-1.48925	0.0277059	0.504831	0.483739	3763	tags=47%, list=25%, signal=35%	80911/216136/56794/14073/16922/66904/66841/67528/110826/20524/15488/11651/19302/230784/110842/26569/52665/17117/11652/223722/13177/71767/11409/19305/51798/12908/67460/110959/73724/26458/23986/113868/270076/66253/93747/110446/52430/11992/56690/11370/12801	TKO-Nicd1_vs_TKO
REACTOME_REGULATION_OF_BETA_CELL_DEVELOPMENT	REACTOME_REGULATION_OF_BETA_CELL_DEVELOPMENT	REACTOME_REGULATION_OF_BETA_CELL_DEVELOPMENT	32	0.57178	1.65503	0.0277172	0.504831	0.483739	962	tags=19%, list=6%, signal=18%	21405/19213/328572/433586/15379/12914	TKO-Nicd1_vs_TKO
GOBP_CELL_ADHESION_MOLECULE_PRODUCTION	GOBP_CELL_ADHESION_MOLECULE_PRODUCTION	GOBP_CELL_ADHESION_MOLECULE_PRODUCTION	10	-0.736774	-1.64025	0.0277293	0.504831	0.483739	2358	tags=60%, list=16%, signal=51%	12389/268373/140792/18128/14251/11829	TKO-Nicd1_vs_TKO
GOMF_ZINC_ION_BINDING	GOMF_ZINC_ION_BINDING	GOMF_ZINC_ION_BINDING	620	0.279072	1.24672	0.027852	0.50572	0.484591	2492	tags=23%, list=17%, signal=20%	18491/329093/12319/218772/17387/11906/103149/26380/240028/72269/76507/328572/75605/21753/228880/225164/212442/208650/77593/319478/54447/78244/14815/230857/23794/52463/69116/338467/381305/11819/78913/83557/244349/66724/76007/70790/68652/224826/13653/66917/12874/238505/18139/17932/327959/338523/77683/18193/68795/216134/242864/225055/74256/77805/74112/100978/21951/170822/353187/227449/18711/12914/84…	TKO-Nicd1_vs_TKO
GOBP_PURINE_CONTAINING_COMPOUND_SALVAGE	GOBP_PURINE_CONTAINING_COMPOUND_SALVAGE	GOBP_PURINE_CONTAINING_COMPOUND_SALVAGE	12	-0.706018	-1.64473	0.0279061	0.50572	0.484591	147	tags=42%, list=1%, signal=41%	229665/667034/11534/11486/11717	TKO-Nicd1_vs_TKO
GOBP_ORGANIC_HYDROXY_COMPOUND_TRANSPORT	GOBP_ORGANIC_HYDROXY_COMPOUND_TRANSPORT	GOBP_ORGANIC_HYDROXY_COMPOUND_TRANSPORT	179	0.361274	1.39888	0.02791	0.50572	0.484591	1779	tags=20%, list=12%, signal=18%	66113/20897/11540/100102/15551/19662/235283/69863/20652/75605/16500/93759/20979/19206/76408/54670/20750/16974/105787/65970/20479/11551/232286/80879/11307/170459/18733/53881/207798/69908/76775/227446/52014/20617/71720/71240	TKO-Nicd1_vs_TKO
GOMF_LIPID_BINDING	GOMF_LIPID_BINDING	GOMF_LIPID_BINDING	609	0.279499	1.24625	0.0279876	0.505902	0.484765	2042	tags=19%, list=14%, signal=17%	66113/208898/12309/20897/13082/227231/19662/17912/16438/107221/21898/235283/26380/20844/228765/16518/20652/14269/216190/207278/66616/16004/329260/193003/20979/320007/17207/19206/14815/330914/17909/218441/74159/232227/54670/212285/71795/18704/215114/170625/11819/114713/107368/69601/18795/71893/52635/546134/110611/14218/233079/29875/230597/101476/83436/70804/231134/108686/217463/227449/74006/72569/…	TKO-Nicd1_vs_TKO
REACTOME_GLUTATHIONE_CONJUGATION	REACTOME_GLUTATHIONE_CONJUGATION	REACTOME_GLUTATHIONE_CONJUGATION	29	-0.570092	-1.61597	0.0280461	0.505902	0.484765	1708	tags=34%, list=11%, signal=31%	211666/75475/58810/76263/14865/14874/54486/66447/69065/14870	TKO-Nicd1_vs_TKO
GOMF_2_OXOGLUTARATE_DEPENDENT_DIOXYGENASE_ACTIVITY	GOMF_2_OXOGLUTARATE_DEPENDENT_DIOXYGENASE_ACTIVITY	GOMF_2_OXOGLUTARATE_DEPENDENT_DIOXYGENASE_ACTIVITY	55	0.494233	1.58197	0.0280754	0.505902	0.484765	3303	tags=47%, list=22%, signal=37%	26432/22289/75605/268420/104263/52463/216850/270086/338523/18451/67667/18452/194388/214133/112405/30841/194952/225876/22290/76804/320595/66667/277250/18676/16468/214899	TKO-Nicd1_vs_TKO
GOBP_RENAL_SYSTEM_PROCESS_INVOLVED_IN_REGULATION_OF_SYSTEMIC_ARTERIAL_BLOOD_PRESSURE	GOBP_RENAL_SYSTEM_PROCESS_INVOLVED_IN_REGULATION_OF_SYSTEMIC_ARTERIAL_BLOOD_PRESSURE	GOBP_RENAL_SYSTEM_PROCESS_INVOLVED_IN_REGULATION_OF_SYSTEMIC_ARTERIAL_BLOOD_PRESSURE	13	-0.692329	-1.64525	0.028134	0.505902	0.484765	482	tags=31%, list=3%, signal=30%	11606/18552/11607/14456	TKO-Nicd1_vs_TKO
HP_ABNORMALITY_OF_THE_RADIAL_HEAD	HP_ABNORMALITY_OF_THE_RADIAL_HEAD	HP_ABNORMALITY_OF_THE_RADIAL_HEAD	41	0.534726	1.61783	0.0283348	0.505902	0.484765	1170	tags=20%, list=8%, signal=18%	23888/328572/239985/17130/16917/71175/12914/17222	TKO-Nicd1_vs_TKO
REACTOME_RND1_GTPASE_CYCLE	REACTOME_RND1_GTPASE_CYCLE	REACTOME_RND1_GTPASE_CYCLE	41	0.533517	1.61417	0.0283348	0.505902	0.484765	2556	tags=41%, list=17%, signal=34%	68187/11855/108670/18708/380664/12874/229658/22042/327826/108686/13518/232339/226525/14786/77480/18844/71228	TKO-Nicd1_vs_TKO
HP_GENITAL_NEOPLASM	HP_GENITAL_NEOPLASM	HP_GENITAL_NEOPLASM	129	0.387717	1.43244	0.028355	0.505902	0.484765	3203	tags=36%, list=21%, signal=28%	11906/13866/19271/328572/20351/109880/19206/227099/16590/12550/18193/14247/20852/11789/12914/207806/17128/214498/12166/26401/235626/17535/217716/208144/13400/192119/12443/12767/17075/69716/27354/17686/19360/19248/67657/13176/328949/12189/76719/14184/16653/72333/27054/12021/12387/15285	TKO-Nicd1_vs_TKO
GOBP_DOPAMINE_METABOLIC_PROCESS	GOBP_DOPAMINE_METABOLIC_PROCESS	GOBP_DOPAMINE_METABOLIC_PROCESS	29	-0.56888	-1.61253	0.0284175	0.505902	0.484765	1916	tags=38%, list=13%, signal=33%	57320/56695/14811/104069/12846/14528/50873/13489/67847/109731/21808	TKO-Nicd1_vs_TKO
WP_FAMILIAL_HYPERLIPIDEMIA_TYPE_4	WP_FAMILIAL_HYPERLIPIDEMIA_TYPE_4	WP_FAMILIAL_HYPERLIPIDEMIA_TYPE_4	13	0.704918	1.71185	0.0284698	0.505902	0.484765	16	tags=8%, list=0%, signal=8%	66113	TKO-Nicd1_vs_TKO
HP_PROGRESSIVE_PSYCHOMOTOR_DETERIORATION	HP_PROGRESSIVE_PSYCHOMOTOR_DETERIORATION	HP_PROGRESSIVE_PSYCHOMOTOR_DETERIORATION	12	-0.705441	-1.64339	0.0284834	0.505902	0.484765	1276	tags=50%, list=9%, signal=46%	66945/15212/67680/19156/66925/14705	TKO-Nicd1_vs_TKO
REACTOME_BIOSYNTHESIS_OF_SPECIALIZED_PRORESOLVING_MEDIATORS_SPMS	REACTOME_BIOSYNTHESIS_OF_SPECIALIZED_PRORESOLVING_MEDIATORS_SPMS	REACTOME_BIOSYNTHESIS_OF_SPECIALIZED_PRORESOLVING_MEDIATORS_SPMS	12	-0.704794	-1.64188	0.0284834	0.505902	0.484765	827	tags=33%, list=6%, signal=32%	625249/14865/67103/13850	TKO-Nicd1_vs_TKO
HP_GLIOBLASTOMA_MULTIFORME	HP_GLIOBLASTOMA_MULTIFORME	HP_GLIOBLASTOMA_MULTIFORME	22	0.629043	1.70247	0.0284858	0.505902	0.484765	2880	tags=36%, list=19%, signal=29%	13866/20351/227099/11789/12166/217716/17075/16653	TKO-Nicd1_vs_TKO
KEGG_METABOLISM_OF_XENOBIOTICS_BY_CYTOCHROME_P450	KEGG_METABOLISM_OF_XENOBIOTICS_BY_CYTOCHROME_P450	KEGG_METABOLISM_OF_XENOBIOTICS_BY_CYTOCHROME_P450	25	-0.592615	-1.6197	0.0284916	0.505902	0.484765	2676	tags=48%, list=18%, signal=39%	67689/11529/11532/211666/76263/14865/14874/13078/56847/66447/11522/14870	TKO-Nicd1_vs_TKO
GOCC_INTRINSIC_COMPONENT_OF_MITOCHONDRIAL_MEMBRANE	GOCC_INTRINSIC_COMPONENT_OF_MITOCHONDRIAL_MEMBRANE	GOCC_INTRINSIC_COMPONENT_OF_MITOCHONDRIAL_MEMBRANE	83	-0.428249	-1.48117	0.0286765	0.507847	0.486628	4449	tags=54%, list=30%, signal=38%	14057/68350/94281/94282/68117/70397/66272/53333/214952/216001/18674/74104/433771/69029/94279/12018/231430/76137/66841/72113/107197/103172/100503890/67952/71883/21854/12122/94280/68653/224904/67283/69089/52469/66437/70456/11739/216821/68316/21855/19044/68943/53600/55951/69802/12801	TKO-Nicd1_vs_TKO
GOBP_VASCULAR_PROCESS_IN_CIRCULATORY_SYSTEM	GOBP_VASCULAR_PROCESS_IN_CIRCULATORY_SYSTEM	GOBP_VASCULAR_PROCESS_IN_CIRCULATORY_SYSTEM	187	0.35713	1.38908	0.0286894	0.507847	0.486628	1118	tags=17%, list=7%, signal=16%	11540/54403/227231/15551/22339/11600/11989/11554/240638/68813/76574/19271/19878/20541/11980/230857/76408/18704/12168/20525/22042/11541/22612/53313/12374/18810/21873/59033/20496/11551/16337	TKO-Nicd1_vs_TKO
HALLMARK_IL2_STAT5_SIGNALING	HALLMARK_IL2_STAT5_SIGNALING	HALLMARK_IL2_STAT5_SIGNALING	174	0.362273	1.39871	0.0287924	0.508093	0.486864	1892	tags=23%, list=13%, signal=20%	67547/13730/20893/66141/12810/69863/216197/66616/16004/15258/213056/19206/17979/20750/12168/109332/11622/12505/20430/20274/16403/15277/68151/74318/212531/18810/12156/11658/55932/18451/59026/18612/16994/20947/18986/20148/66395/24066/68770/29809	TKO-Nicd1_vs_TKO
HP_THIN_VERMILION_BORDER	HP_THIN_VERMILION_BORDER	HP_THIN_VERMILION_BORDER	355	0.309916	1.3085	0.0288356	0.508093	0.486864	3030	tags=34%, list=20%, signal=28%	16518/76574/328572/75605/30928/11538/53310/110651/56381/226075/20979/50790/380664/327987/22284/67574/108138/67300/100683/244349/12995/20525/19090/239985/13209/20843/14897/14802/22589/239528/319583/67155/381694/16917/71175/80883/12914/12156/12393/12288/20496/213988/319955/268396/226407/230709/17128/229731/59026/69188/108954/228355/93760/67420/213081/56068/56392/329650/56217/20742/18027/12552/81702…	TKO-Nicd1_vs_TKO
GOMF_SOLUTE_CATION_SYMPORTER_ACTIVITY	GOMF_SOLUTE_CATION_SYMPORTER_ACTIVITY	GOMF_SOLUTE_CATION_SYMPORTER_ACTIVITY	58	0.485004	1.57022	0.0288358	0.508093	0.486864	2046	tags=24%, list=14%, signal=21%	67547/54403/230612/76574/215335/171286/59033/20496/20531/53881/105727/14664/218756/106068	TKO-Nicd1_vs_TKO
GOBP_SODIUM_ION_TRANSMEMBRANE_TRANSPORT	GOBP_SODIUM_ION_TRANSMEMBRANE_TRANSPORT	GOBP_SODIUM_ION_TRANSMEMBRANE_TRANSPORT	124	0.391905	1.43844	0.0289697	0.509672	0.488377	1134	tags=18%, list=8%, signal=17%	54403/100102/28240/108017/110895/58170/330953/246317/545622/20541/58226/14169/20274/98396/13430/11735/110380/14168/59033/20496/75607/20531	TKO-Nicd1_vs_TKO
GOBP_POSITIVE_REGULATION_OF_LEUKOCYTE_MIGRATION	GOBP_POSITIVE_REGULATION_OF_LEUKOCYTE_MIGRATION	GOBP_POSITIVE_REGULATION_OF_LEUKOCYTE_MIGRATION	104	0.41103	1.47012	0.0290393	0.510116	0.488803	1029	tags=13%, list=7%, signal=13%	13051/17311/22339/17387/16194/338366/20304/18654/11487/11491/11820/215999/16859/74006	TKO-Nicd1_vs_TKO
REACTOME_NR1H3_NR1H2_REGULATE_GENE_EXPRESSION_LINKED_TO_CHOLESTEROL_TRANSPORT_AND_EFFLUX	REACTOME_NR1H3_NR1H2_REGULATE_GENE_EXPRESSION_LINKED_TO_CHOLESTEROL_TRANSPORT_AND_EFFLUX	REACTOME_NR1H3_NR1H2_REGULATE_GENE_EXPRESSION_LINKED_TO_CHOLESTEROL_TRANSPORT_AND_EFFLUX	33	0.567144	1.65072	0.0290965	0.510156	0.488841	2095	tags=39%, list=14%, signal=34%	328572/104263/214150/20602/239528/217351/213988/21372/236511/11307/17454/99982/81004	TKO-Nicd1_vs_TKO
GOMF_CALCIUM_RELEASE_CHANNEL_ACTIVITY	GOMF_CALCIUM_RELEASE_CHANNEL_ACTIVITY	GOMF_CALCIUM_RELEASE_CHANNEL_ACTIVITY	12	0.716612	1.70203	0.0291303	0.510156	0.488841	206	tags=25%, list=1%, signal=25%	28240/16438/20191	TKO-Nicd1_vs_TKO
HP_DEFORMED_TARSAL_BONES	HP_DEFORMED_TARSAL_BONES	HP_DEFORMED_TARSAL_BONES	11	0.731125	1.6985	0.029241	0.511303	0.48994	37	tags=9%, list=0%, signal=9%	15430	TKO-Nicd1_vs_TKO
GOBP_CARBOHYDRATE_TRANSPORT	GOBP_CARBOHYDRATE_TRANSPORT	GOBP_CARBOHYDRATE_TRANSPORT	114	0.401136	1.45535	0.0293032	0.511303	0.48994	2147	tags=21%, list=14%, signal=18%	21405/230612/107221/76574/216190/102502/109880/18708/17258/20525/229782/15277/22612/74102/16337/20661/18759/53881/20912/22349/213006/106068/72993/98496	TKO-Nicd1_vs_TKO
GOMF_OXIDOREDUCTASE_ACTIVITY_ACTING_ON_SINGLE_DONORS_WITH_INCORPORATION_OF_MOLECULAR_OXYGEN	GOMF_OXIDOREDUCTASE_ACTIVITY_ACTING_ON_SINGLE_DONORS_WITH_INCORPORATION_OF_MOLECULAR_OXYGEN	GOMF_OXIDOREDUCTASE_ACTIVITY_ACTING_ON_SINGLE_DONORS_WITH_INCORPORATION_OF_MOLECULAR_OXYGEN	12	0.715978	1.70052	0.0293383	0.511303	0.48994	261	tags=17%, list=2%, signal=16%	19224/12583	TKO-Nicd1_vs_TKO
HP_PROXIMAL_MUSCLE_WEAKNESS_IN_LOWER_LIMBS	HP_PROXIMAL_MUSCLE_WEAKNESS_IN_LOWER_LIMBS	HP_PROXIMAL_MUSCLE_WEAKNESS_IN_LOWER_LIMBS	43	-0.508595	-1.56327	0.0293735	0.511303	0.48994	3070	tags=37%, list=21%, signal=30%	74122/103172/16905/69807/15288/97287/16890/18975/14199/11739/246228/20322/12835/78977/11565/18039	TKO-Nicd1_vs_TKO
GOBP_CELLULAR_GLUCOSE_HOMEOSTASIS	GOBP_CELLULAR_GLUCOSE_HOMEOSTASIS	GOBP_CELLULAR_GLUCOSE_HOMEOSTASIS	116	-0.392921	-1.43357	0.0295155	0.511659	0.490281	1486	tags=18%, list=10%, signal=16%	66277/70456/17283/19326/76854/19017/18555/63959/68845/14226/58805/27220/56636/18709/18747/56490/16001/11829/14456/20317/13839	TKO-Nicd1_vs_TKO
GOBP_MUSCLE_CELL_MIGRATION	GOBP_MUSCLE_CELL_MIGRATION	GOBP_MUSCLE_CELL_MIGRATION	73	0.454766	1.53451	0.0295211	0.511659	0.490281	2011	tags=23%, list=13%, signal=20%	20660/11977/21898/68813/18590/16011/20304/57342/18792/17260/12166/18133/22003/67299/16952/19877/319757	TKO-Nicd1_vs_TKO
REACTOME_FCERI_MEDIATED_CA_2_MOBILIZATION	REACTOME_FCERI_MEDIATED_CA_2_MOBILIZATION	REACTOME_FCERI_MEDIATED_CA_2_MOBILIZATION	25	0.604476	1.67104	0.0295769	0.511659	0.490281	2172	tags=36%, list=15%, signal=31%	16438/57257/18021/20662/16439/17096/19056/229709/20963	TKO-Nicd1_vs_TKO
HP_SEVERE_VIRAL_INFECTION	HP_SEVERE_VIRAL_INFECTION	HP_SEVERE_VIRAL_INFECTION	14	0.691406	1.69887	0.0295921	0.511659	0.490281	620	tags=21%, list=4%, signal=21%	11540/11798/22019	TKO-Nicd1_vs_TKO
REACTOME_SCF_SKP2_MEDIATED_DEGRADATION_OF_P27_P21	REACTOME_SCF_SKP2_MEDIATED_DEGRADATION_OF_P27_P21	REACTOME_SCF_SKP2_MEDIATED_DEGRADATION_OF_P27_P21	58	-0.465212	-1.51286	0.0296919	0.511659	0.490281	4067	tags=48%, list=27%, signal=35%	228769/57296/26446/19173/19181/19170/12575/12427/19166/19182/19188/20422/23996/26445/26442/26443/12566/26440/19177/19175/19192/19179/54124/22190/67151/12567/22186/22187	TKO-Nicd1_vs_TKO
GOMF_PROTEIN_TRANSPORTER_ACTIVITY	GOMF_PROTEIN_TRANSPORTER_ACTIVITY	GOMF_PROTEIN_TRANSPORTER_ACTIVITY	27	-0.573055	-1.59795	0.0297122	0.511659	0.490281	4275	tags=63%, list=29%, signal=45%	66169/53333/14356/53421/57743/217344/20335/67952/223696/56322/21854/641376/21855/53600/69773/30057/16001	TKO-Nicd1_vs_TKO
GOBP_REGULATION_OF_CD4_POSITIVE_ALPHA_BETA_T_CELL_ACTIVATION	GOBP_REGULATION_OF_CD4_POSITIVE_ALPHA_BETA_T_CELL_ACTIVATION	GOBP_REGULATION_OF_CD4_POSITIVE_ALPHA_BETA_T_CELL_ACTIVATION	45	-0.499658	-1.54699	0.0297952	0.511659	0.490281	1028	tags=16%, list=7%, signal=15%	11847/83430/12703/14462/16858/16173/74131	TKO-Nicd1_vs_TKO
GOBP_REGULATION_OF_T_CELL_APOPTOTIC_PROCESS	GOBP_REGULATION_OF_T_CELL_APOPTOTIC_PROCESS	GOBP_REGULATION_OF_T_CELL_APOPTOTIC_PROCESS	25	-0.591123	-1.61562	0.0297952	0.511659	0.490281	239	tags=24%, list=2%, signal=24%	16854/11847/20442/11486/12159/14605	TKO-Nicd1_vs_TKO
HP_PRIMITIVE_REFLEX	HP_PRIMITIVE_REFLEX	HP_PRIMITIVE_REFLEX	20	-0.619096	-1.61751	0.0298648	0.511659	0.490281	2888	tags=50%, list=19%, signal=40%	74772/56464/17380/27965/20441/14667/56454/59007/17762/22152	TKO-Nicd1_vs_TKO
GOMF_PRIMARY_ACTIVE_TRANSMEMBRANE_TRANSPORTER_ACTIVITY	GOMF_PRIMARY_ACTIVE_TRANSMEMBRANE_TRANSPORTER_ACTIVITY	GOMF_PRIMARY_ACTIVE_TRANSMEMBRANE_TRANSPORTER_ACTIVITY	133	-0.378147	-1.40787	0.0298812	0.511659	0.490281	3923	tags=51%, list=26%, signal=38%	12868/11966/67273/74104/109672/68197/66416/12859/66495/67184/68375/66142/66218/320707/66576/66144/68342/78330/595136/74772/20928/67952/12857/12858/226646/110323/67130/68349/68194/11947/17991/66108/66377/66916/75406/66445/20463/26372/26373/67264/17995/66290/66694/72900/54405/68198/68202/12865/11305/18670/74610/407785/17992/22273/66414/56325/66046/66091/230075/66237/11972/17993/68775/76252/12861/26…	TKO-Nicd1_vs_TKO
GOBP_FACULTATIVE_HETEROCHROMATIN_ASSEMBLY	GOBP_FACULTATIVE_HETEROCHROMATIN_ASSEMBLY	GOBP_FACULTATIVE_HETEROCHROMATIN_ASSEMBLY	29	0.581429	1.65106	0.0298831	0.511659	0.490281	3159	tags=66%, list=21%, signal=52%	93759/52463/218850/15201/331623/13435/67246/84505/101867/223828/99982/116848/13433/239122/54343/75339/320595/237339/18676	TKO-Nicd1_vs_TKO
GOBP_IRON_ION_TRANSPORT	GOBP_IRON_ION_TRANSPORT	GOBP_IRON_ION_TRANSPORT	46	0.511457	1.58816	0.0300476	0.512787	0.491362	892	tags=22%, list=6%, signal=21%	67547/11977/11306/58235/231876/64602/67300/22042/13430/70804	TKO-Nicd1_vs_TKO
GARGALOVIC_RESPONSE_TO_OXIDIZED_PHOSPHOLIPIDS_GREY_DN	GARGALOVIC_RESPONSE_TO_OXIDIZED_PHOSPHOLIPIDS_GREY_DN	GARGALOVIC_RESPONSE_TO_OXIDIZED_PHOSPHOLIPIDS_GREY_DN	66	0.465175	1.54531	0.0300523	0.512787	0.491362	1955	tags=23%, list=13%, signal=20%	12778/399558/11540/228880/232533/16909/70804/225283/228061/15402/72709/73296/217944/20846/83691	TKO-Nicd1_vs_TKO
GOMF_SCAVENGER_RECEPTOR_ACTIVITY	GOMF_SCAVENGER_RECEPTOR_ACTIVITY	GOMF_SCAVENGER_RECEPTOR_ACTIVITY	26	0.600379	1.66996	0.0301179	0.512787	0.491362	342	tags=12%, list=2%, signal=11%	12778/50528/19039	TKO-Nicd1_vs_TKO
REACTOME_REGULATION_OF_EXPRESSION_OF_SLITS_AND_ROBOS	REACTOME_REGULATION_OF_EXPRESSION_OF_SLITS_AND_ROBOS	REACTOME_REGULATION_OF_EXPRESSION_OF_SLITS_AND_ROBOS	158	-0.362364	-1.38278	0.0301272	0.512787	0.491362	4106	tags=50%, list=27%, signal=37%	67671/68028/19172/68436/319195/22123/26441/19876/68092/56438/67115/17463/20084/76846/19184/67923/27050/66441/228769/57296/20115/20103/54217/26446/19173/57808/19181/67673/67281/19170/66480/67186/19166/75617/19182/20090/19188/20054/19989/20044/11837/54127/19981/67031/19944/20422/66475/23996/26445/26442/20085/27367/18458/20068/76808/268902/19982/26443/22121/20104/26440/19177/19175/67941/19192/60365/…	TKO-Nicd1_vs_TKO
REACTOME_SIGNALING_BY_GPCR	REACTOME_SIGNALING_BY_GPCR	REACTOME_SIGNALING_BY_GPCR	391	-0.3014	-1.2792	0.0302309	0.51356	0.492103	1089	tags=12%, list=7%, signal=11%	14704/67839/235044/19156/11853/14419/14696/207728/108068/54409/108071/320207/106512/16801/20302/18709/20301/18747/12426/22422/56089/20310/20295/14362/11607/20292/14706/13489/19227/20311/12000/14683/12310/18217/331374/11548/12801/12424/14825/13349/225642/23984/18578/21333/14652	TKO-Nicd1_vs_TKO
GOBP_POSITIVE_REGULATION_OF_IMMUNE_SYSTEM_PROCESS	GOBP_POSITIVE_REGULATION_OF_IMMUNE_SYSTEM_PROCESS	GOBP_POSITIVE_REGULATION_OF_IMMUNE_SYSTEM_PROCESS	582	0.280492	1.24442	0.0302626	0.51356	0.492103	2361	tags=20%, list=16%, signal=17%	13051/78473/17311/19662/22339/17060/17387/21898/57257/12810/74769/16194/15902/338366/12326/238447/19271/328572/13709/216190/329260/20304/18654/93759/208650/11487/225888/320404/11491/16452/224105/51869/16008/381305/12912/268564/11820/210808/227059/240354/19090/18996/16590/70408/215999/22042/11541/233079/67486/101476/114774/21950/16071/20852/319817/22612/16396/12914/16859/15505/74006/100040462/2147…	TKO-Nicd1_vs_TKO
GOBP_PARAXIAL_MESODERM_DEVELOPMENT	GOBP_PARAXIAL_MESODERM_DEVELOPMENT	GOBP_PARAXIAL_MESODERM_DEVELOPMENT	14	-0.676659	-1.64335	0.0303548	0.51356	0.492103	243	tags=14%, list=2%, signal=14%	13389/21677	TKO-Nicd1_vs_TKO
REACTOME_TRANSCRIPTIONAL_REGULATION_BY_MECP2	REACTOME_TRANSCRIPTIONAL_REGULATION_BY_MECP2	REACTOME_TRANSCRIPTIONAL_REGULATION_BY_MECP2	56	0.489818	1.57449	0.0304069	0.51356	0.492103	1716	tags=32%, list=11%, signal=29%	14417/268859/12326/15258/214150/20602/19258/12912/239528/217351/213988/21372/236511/17260/22065/15194/17257/17454	TKO-Nicd1_vs_TKO
GOBP_NEGATIVE_REGULATION_OF_LEUKOCYTE_MEDIATED_IMMUNITY	GOBP_NEGATIVE_REGULATION_OF_LEUKOCYTE_MEDIATED_IMMUNITY	GOBP_NEGATIVE_REGULATION_OF_LEUKOCYTE_MEDIATED_IMMUNITY	45	0.514955	1.59508	0.0304404	0.51356	0.492103	3426	tags=40%, list=23%, signal=31%	13051/11622/16859/18733/15170/12772/19264/16197/19056/12928/17131/14964/110279/56715/15040/12053/13136/20723	TKO-Nicd1_vs_TKO
GOMF_EXTRACELLULAR_LIGAND_GATED_ION_CHANNEL_ACTIVITY	GOMF_EXTRACELLULAR_LIGAND_GATED_ION_CHANNEL_ACTIVITY	GOMF_EXTRACELLULAR_LIGAND_GATED_ION_CHANNEL_ACTIVITY	36	-0.531653	-1.57478	0.0304709	0.51356	0.492103	1421	tags=36%, list=10%, signal=33%	14811/110835/504186/14403/14406/14408/11449/11447/110886/14803/15561/14806/14805	TKO-Nicd1_vs_TKO
HP_HERNIA	HP_HERNIA	HP_HERNIA	441	0.294959	1.27428	0.0304851	0.51356	0.492103	1867	tags=17%, list=13%, signal=16%	23888/17536/20897/218772/17387/11977/26432/20356/58235/237500/22289/75605/11538/381022/382253/110651/226075/78244/19206/68750/18708/99371/108138/231214/71458/11819/100683/69538/218343/239985/77683/13209/20843/18193/226089/14247/15201/22589/13435/67155/381694/71175/12914/214593/235380/213988/72388/268396/17128/229731/56711/93760/231051/213081/22385/329795/11964/56392/18027/12552/109181/18472/10782…	TKO-Nicd1_vs_TKO
HP_HEPATITIS	HP_HEPATITIS	HP_HEPATITIS	58	0.481968	1.56039	0.0305573	0.513768	0.492302	948	tags=17%, list=6%, signal=16%	17060/13123/11977/16004/226075/18708/11798/22019/11789/16396	TKO-Nicd1_vs_TKO
GOBP_CELLULAR_RESPONSE_TO_CHOLESTEROL	GOBP_CELLULAR_RESPONSE_TO_CHOLESTEROL	GOBP_CELLULAR_RESPONSE_TO_CHOLESTEROL	12	0.713928	1.69565	0.0305868	0.513768	0.492302	2011	tags=67%, list=13%, signal=58%	235283/16324/19206/13138/16974/207798/71240/319757	TKO-Nicd1_vs_TKO
GOBP_HISTONE_H2A_UBIQUITINATION	GOBP_HISTONE_H2A_UBIQUITINATION	GOBP_HISTONE_H2A_UBIQUITINATION	25	0.602323	1.66509	0.0306563	0.513975	0.492501	2533	tags=52%, list=17%, signal=43%	56353/71458/76073/70790/224826/14897/209200/70238/68729/72584/30841/12151/69587	TKO-Nicd1_vs_TKO
HP_RADIAL_BOWING	HP_RADIAL_BOWING	HP_RADIAL_BOWING	15	-0.668713	-1.63949	0.0307252	0.513975	0.492501	293	tags=27%, list=2%, signal=26%	230103/17386/12814/15396	TKO-Nicd1_vs_TKO
HP_LEUKODYSTROPHY	HP_LEUKODYSTROPHY	HP_LEUKODYSTROPHY	99	-0.407382	-1.44867	0.030735	0.513975	0.492501	3529	tags=42%, list=24%, signal=33%	338521/66495/67184/69875/66218/68342/85305/226539/231872/104130/20016/18563/100503890/67669/226646/110323/18633/67130/68349/78653/17991/66108/75406/235169/67264/17995/72900/54405/67153/407785/17992/66945/69046/66414/67680/19156/93747/17993/73046/22153/69487/69724	TKO-Nicd1_vs_TKO
GOBP_PHOSPHATIDYLINOSITOL_3_PHOSPHATE_BIOSYNTHETIC_PROCESS	GOBP_PHOSPHATIDYLINOSITOL_3_PHOSPHATE_BIOSYNTHETIC_PROCESS	GOBP_PHOSPHATIDYLINOSITOL_3_PHOSPHATE_BIOSYNTHETIC_PROCESS	19	0.65023	1.7028	0.0308219	0.513975	0.492501	1216	tags=32%, list=8%, signal=29%	74769/234515/18704/11920/18711/18710	TKO-Nicd1_vs_TKO
HP_MITOCHONDRIAL_MYOPATHY	HP_MITOCHONDRIAL_MYOPATHY	HP_MITOCHONDRIAL_MYOPATHY	42	-0.511851	-1.56423	0.0308436	0.513975	0.492501	3500	tags=50%, list=23%, signal=38%	66495/69875/66218/56361/68342/104130/226646/67130/68349/75406/66383/18975/235169/17995/72900/54405/11739/407785/57813/17993/69487	TKO-Nicd1_vs_TKO
GOBP_HISTONE_UBIQUITINATION	GOBP_HISTONE_UBIQUITINATION	GOBP_HISTONE_UBIQUITINATION	45	0.514504	1.59368	0.0308722	0.513975	0.492501	2703	tags=47%, list=18%, signal=38%	56353/71458/76073/70790/224826/14897/209200/59026/214498/70238/68729/72584/99982/216825/30841/109331/217218/12151/235497/69587/52615	TKO-Nicd1_vs_TKO
GOMF_TRANSCRIPTION_COREGULATOR_ACTIVITY	GOMF_TRANSCRIPTION_COREGULATOR_ACTIVITY	GOMF_TRANSCRIPTION_COREGULATOR_ACTIVITY	447	0.294334	1.27257	0.0309715	0.513975	0.492501	3178	tags=34%, list=21%, signal=27%	56353/12398/328572/75605/228880/668166/381022/15258/104263/56381/433586/93759/211329/239719/320271/20602/17979/64898/26896/269966/327987/218613/71458/100683/244349/212391/217864/18432/211652/217069/239985/338523/18193/109711/16909/114774/13435/74112/67155/12914/11797/268448/244879/21372/19250/26885/11569/98403/67154/381695/232286/68729/93760/231051/17978/22591/71148/12396/329650/107182/21848/6704…	TKO-Nicd1_vs_TKO
GOBP_URETER_DEVELOPMENT	GOBP_URETER_DEVELOPMENT	GOBP_URETER_DEVELOPMENT	13	-0.687585	-1.63398	0.0310048	0.513975	0.492501	770	tags=31%, list=5%, signal=29%	226154/14462/16869/12159	TKO-Nicd1_vs_TKO
GOBP_REGULATION_OF_DIGESTIVE_SYSTEM_PROCESS	GOBP_REGULATION_OF_DIGESTIVE_SYSTEM_PROCESS	GOBP_REGULATION_OF_DIGESTIVE_SYSTEM_PROCESS	18	0.658107	1.70608	0.0310704	0.513975	0.492501	16	tags=6%, list=0%, signal=6%	66113	TKO-Nicd1_vs_TKO
GOMF_SYNTAXIN_1_BINDING	GOMF_SYNTAXIN_1_BINDING	GOMF_SYNTAXIN_1_BINDING	17	0.658299	1.69343	0.0310979	0.513975	0.492501	1947	tags=41%, list=13%, signal=36%	208898/12890/20979/20912/22249/78808/382018	TKO-Nicd1_vs_TKO
REACTOME_EUKARYOTIC_TRANSLATION_ELONGATION	REACTOME_EUKARYOTIC_TRANSLATION_ELONGATION	REACTOME_EUKARYOTIC_TRANSLATION_ELONGATION	88	-0.420907	-1.46977	0.0311234	0.513975	0.492501	4030	tags=40%, list=27%, signal=29%	20115/20103/54217/57808/67281/66480/67186/75617/20090/20054/19989/67160/20044/11837/54127/19981/19944/66475/20085/27367/20068/13629/76808/13628/19982/22121/20104/67941/114641/67891/66489/57294/110954/268449/22186	TKO-Nicd1_vs_TKO
GOBP_DIGESTION	GOBP_DIGESTION	GOBP_DIGESTION	65	0.465557	1.54461	0.0311351	0.513975	0.492501	1113	tags=17%, list=7%, signal=16%	66113/19662/21898/110895/102502/54447/64602/11428/65970/21873/11551	TKO-Nicd1_vs_TKO
GOBP_CELLULAR_RESPONSE_TO_ANTIBIOTIC	GOBP_CELLULAR_RESPONSE_TO_ANTIBIOTIC	GOBP_CELLULAR_RESPONSE_TO_ANTIBIOTIC	13	0.69865	1.69663	0.0314005	0.515021	0.493503	1315	tags=23%, list=9%, signal=21%	11977/66713/17260	TKO-Nicd1_vs_TKO
GOCC_HIGH_DENSITY_LIPOPROTEIN_PARTICLE	GOCC_HIGH_DENSITY_LIPOPROTEIN_PARTICLE	GOCC_HIGH_DENSITY_LIPOPROTEIN_PARTICLE	13	0.699473	1.69863	0.0314005	0.515021	0.493503	1083	tags=23%, list=7%, signal=21%	66113/110611/15439	TKO-Nicd1_vs_TKO
GOBP_MORPHOGENESIS_OF_AN_EPITHELIAL_BUD	GOBP_MORPHOGENESIS_OF_AN_EPITHELIAL_BUD	GOBP_MORPHOGENESIS_OF_AN_EPITHELIAL_BUD	10	-0.730877	-1.62712	0.0314136	0.515021	0.493503	1532	tags=40%, list=10%, signal=36%	98711/240725/11835/12159	TKO-Nicd1_vs_TKO
HP_ABNORMAL_NATURAL_KILLER_CELL_PHYSIOLOGY	HP_ABNORMAL_NATURAL_KILLER_CELL_PHYSIOLOGY	HP_ABNORMAL_NATURAL_KILLER_CELL_PHYSIOLOGY	12	0.713115	1.69372	0.0314191	0.515021	0.493503	533	tags=17%, list=4%, signal=16%	215280/11798	TKO-Nicd1_vs_TKO
GOBP_RESPONSE_TO_PLATELET_DERIVED_GROWTH_FACTOR	GOBP_RESPONSE_TO_PLATELET_DERIVED_GROWTH_FACTOR	GOBP_RESPONSE_TO_PLATELET_DERIVED_GROWTH_FACTOR	21	0.627005	1.68182	0.0314304	0.515021	0.493503	912	tags=24%, list=6%, signal=22%	11977/21898/12402/29875/22612	TKO-Nicd1_vs_TKO
HP_THIN_NAIL	HP_THIN_NAIL	HP_THIN_NAIL	11	0.727925	1.69107	0.0315222	0.515021	0.493503	2703	tags=55%, list=18%, signal=45%	14368/18193/17222/13626/83925/52615	TKO-Nicd1_vs_TKO
GOCC_HETEROCHROMATIN	GOCC_HETEROCHROMATIN	GOCC_HETEROCHROMATIN	63	0.471966	1.55466	0.0315403	0.515021	0.493503	1150	tags=21%, list=8%, signal=19%	99377/30928/228140/93759/72701/218850/15201/22589/331623/13435/12419/101867/13990	TKO-Nicd1_vs_TKO
REACTOME_PI_3K_CASCADE_FGFR2	REACTOME_PI_3K_CASCADE_FGFR2	REACTOME_PI_3K_CASCADE_FGFR2	13	0.69803	1.69512	0.0316098	0.515021	0.493503	880	tags=31%, list=6%, signal=29%	14164/18708/14388/327826	TKO-Nicd1_vs_TKO
HP_ABNORMALITY_OF_THE_MITOCHONDRION	HP_ABNORMALITY_OF_THE_MITOCHONDRION	HP_ABNORMALITY_OF_THE_MITOCHONDRION	155	-0.362921	-1.38211	0.0316183	0.515021	0.493503	3696	tags=43%, list=25%, signal=33%	11637/66826/72026/68197/66114/66495/67184/66399/68375/69875/384281/66218/64656/66841/68342/85305/83429/103172/110826/104130/100503890/66525/12857/56322/12858/66359/110842/226646/56748/67130/68349/78653/17991/66108/67126/14297/75406/19305/66383/52469/18975/235169/17995/72416/72900/54405/66948/56282/11739/407785/17992/66945/68263/66414/27376/67680/71941/93747/57279/66925/57813/17993/73046/56551/113…	TKO-Nicd1_vs_TKO
GOMF_PROTEIN_SERINE_KINASE_ACTIVITY	GOMF_PROTEIN_SERINE_KINASE_ACTIVITY	GOMF_PROTEIN_SERINE_KINASE_ACTIVITY	319	0.314994	1.31329	0.0317073	0.515021	0.493503	2663	tags=29%, list=18%, signal=25%	71091/20874/12326/233789/228012/50772/19878/232533/18099/231876/15258/382253/16589/110651/109880/269019/12649/225028/74137/224105/16798/26405/69131/80752/216965/12995/58800/19090/11920/209012/58231/18647/105787/330177/328329/18711/226751/26398/266632/72388/13000/75607/546071/18607/231580/26420/15257/26407/321006/109333/18759/237459/19106/71751/18479/26401/214897/13548/26408/74178/223435/19766/564…	TKO-Nicd1_vs_TKO
HP_ABNORMALITY_OF_LONG_BONE_MORPHOLOGY	HP_ABNORMALITY_OF_LONG_BONE_MORPHOLOGY	HP_ABNORMALITY_OF_LONG_BONE_MORPHOLOGY	631	0.276156	1.23456	0.0317318	0.515021	0.493503	2290	tags=20%, list=15%, signal=18%	23888/99377/12839/17536/11977/67884/14268/26432/140493/338366/16518/328572/11538/50785/382253/110651/109880/78244/98732/18708/50790/64898/18704/380664/327987/22284/231214/71458/69538/244349/80752/93730/20274/13209/18193/14247/14897/14802/22589/239528/13435/319583/11789/67155/12374/381694/17130/16917/71175/16396/80883/12914/214593/211660/12156/74442/235380/12393/20496/213988/72388/319955/268396/17…	TKO-Nicd1_vs_TKO
HP_ADVANCED_ERUPTION_OF_TEETH	HP_ADVANCED_ERUPTION_OF_TEETH	HP_ADVANCED_ERUPTION_OF_TEETH	34	0.558469	1.63421	0.0317356	0.515021	0.493503	1956	tags=38%, list=13%, signal=33%	328572/22289/11538/110651/80752/77683/18193/12914/16337/230709/231051/277939/58208	TKO-Nicd1_vs_TKO
GOBP_CELLULAR_RESPONSE_TO_CARBOHYDRATE_STIMULUS	GOBP_CELLULAR_RESPONSE_TO_CARBOHYDRATE_STIMULUS	GOBP_CELLULAR_RESPONSE_TO_CARBOHYDRATE_STIMULUS	109	-0.399491	-1.44236	0.0320727	0.517077	0.495473	1611	tags=17%, list=11%, signal=16%	18751/70456/17283/19326/76854/18555/63959/68845/14226/58805/56636/18747/26415/56490/16001/11829/14456/20317/13839	TKO-Nicd1_vs_TKO
HP_ABNORMALITY_OF_THE_UPPER_ARM	HP_ABNORMALITY_OF_THE_UPPER_ARM	HP_ABNORMALITY_OF_THE_UPPER_ARM	56	0.487911	1.56837	0.0321199	0.517077	0.495473	105	tags=5%, list=1%, signal=5%	23888/99377/11977	TKO-Nicd1_vs_TKO
GOBP_POSITIVE_REGULATION_OF_SPROUTING_ANGIOGENESIS	GOBP_POSITIVE_REGULATION_OF_SPROUTING_ANGIOGENESIS	GOBP_POSITIVE_REGULATION_OF_SPROUTING_ANGIOGENESIS	18	0.654158	1.69584	0.0321345	0.517077	0.495473	1251	tags=28%, list=8%, signal=25%	14164/22339/240185/16451/18607	TKO-Nicd1_vs_TKO
GOBP_DETECTION_OF_VISIBLE_LIGHT	GOBP_DETECTION_OF_VISIBLE_LIGHT	GOBP_DETECTION_OF_VISIBLE_LIGHT	23	-0.592971	-1.59542	0.032192	0.517077	0.495473	1258	tags=22%, list=8%, signal=20%	83603/19881/54652/20357/20215	TKO-Nicd1_vs_TKO
GOBP_REGULATION_OF_ACUTE_INFLAMMATORY_RESPONSE	GOBP_REGULATION_OF_ACUTE_INFLAMMATORY_RESPONSE	GOBP_REGULATION_OF_ACUTE_INFLAMMATORY_RESPONSE	30	-0.553627	-1.58256	0.0322581	0.517077	0.495473	116	tags=13%, list=1%, signal=13%	75697/12801/14870/244911	TKO-Nicd1_vs_TKO
HP_3_METHYLGLUTACONIC_ACIDURIA	HP_3_METHYLGLUTACONIC_ACIDURIA	HP_3_METHYLGLUTACONIC_ACIDURIA	19	-0.624191	-1.61532	0.0322702	0.517077	0.495473	4151	tags=68%, list=28%, signal=49%	70397/66826/66043/66525/246782/67126/67713/224904/18975/64704/66945/20480/11992	TKO-Nicd1_vs_TKO
GOBP_GRANULOCYTE_CHEMOTAXIS	GOBP_GRANULOCYTE_CHEMOTAXIS	GOBP_GRANULOCYTE_CHEMOTAXIS	83	-0.423314	-1.4641	0.0323529	0.517077	0.495473	596	tags=11%, list=4%, signal=10%	20302/83964/20310/20295/20292/20311/21808/14825/18578	TKO-Nicd1_vs_TKO
GOBP_AUTONOMIC_NERVOUS_SYSTEM_DEVELOPMENT	GOBP_AUTONOMIC_NERVOUS_SYSTEM_DEVELOPMENT	GOBP_AUTONOMIC_NERVOUS_SYSTEM_DEVELOPMENT	33	0.556208	1.6189	0.0325968	0.517077	0.495473	499	tags=18%, list=3%, signal=18%	103889/12778/14268/243743/20350/100169	TKO-Nicd1_vs_TKO
GOBP_PHOTORECEPTOR_CELL_DEVELOPMENT	GOBP_PHOTORECEPTOR_CELL_DEVELOPMENT	GOBP_PHOTORECEPTOR_CELL_DEVELOPMENT	33	0.555726	1.61749	0.0325968	0.517077	0.495473	1948	tags=24%, list=13%, signal=21%	22339/12142/76574/544752/18759/244585/216274/15165	TKO-Nicd1_vs_TKO
GOBP_REGULATION_OF_DNA_DAMAGE_RESPONSE_SIGNAL_TRANSDUCTION_BY_P53_CLASS_MEDIATOR	GOBP_REGULATION_OF_DNA_DAMAGE_RESPONSE_SIGNAL_TRANSDUCTION_BY_P53_CLASS_MEDIATOR	GOBP_REGULATION_OF_DNA_DAMAGE_RESPONSE_SIGNAL_TRANSDUCTION_BY_P53_CLASS_MEDIATOR	33	0.556295	1.61915	0.0325968	0.517077	0.495473	1981	tags=33%, list=13%, signal=29%	58801/114715/93759/12505/11920/100040462/230709/67956/13548/99982/114716	TKO-Nicd1_vs_TKO
HP_ABNORMAL_GERM_CELL_MORPHOLOGY	HP_ABNORMAL_GERM_CELL_MORPHOLOGY	HP_ABNORMAL_GERM_CELL_MORPHOLOGY	19	-0.623664	-1.61395	0.0326454	0.517077	0.495473	756	tags=16%, list=5%, signal=15%	13417/269701/66573	TKO-Nicd1_vs_TKO
HP_LIMB_UNDERGROWTH	HP_LIMB_UNDERGROWTH	HP_LIMB_UNDERGROWTH	208	0.345186	1.36235	0.0326584	0.517077	0.495473	2290	tags=16%, list=15%, signal=14%	23888/99377/12839/67547/67884/14268/108138/80752/11789/381694/71175/211660/72388/228061/213081/18080/109181/228790/71169/73668/52864/104806/12010/63873/22418/18634/319757/214162/320713/70661/13026/207165/26564/68259	TKO-Nicd1_vs_TKO
HP_PATCHY_HYPOPIGMENTATION_OF_HAIR	HP_PATCHY_HYPOPIGMENTATION_OF_HAIR	HP_PATCHY_HYPOPIGMENTATION_OF_HAIR	16	0.666961	1.69178	0.0326591	0.517077	0.495473	757	tags=19%, list=5%, signal=18%	99377/17311/16590	TKO-Nicd1_vs_TKO
HP_LEUKOCYTOSIS	HP_LEUKOCYTOSIS	HP_LEUKOCYTOSIS	93	0.422912	1.48422	0.0327041	0.517077	0.495473	2466	tags=31%, list=17%, signal=26%	99377/54445/12402/64898/11798/16452/108138/71458/210808/16590/319583/12374/232339/16451/109019/228790/27060/56480/22031/16197/214133/270110/66899/58208/81004/19354/227525/12503/13666	TKO-Nicd1_vs_TKO
GOBP_ACTIVATION_OF_CYSTEINE_TYPE_ENDOPEPTIDASE_ACTIVITY	GOBP_ACTIVATION_OF_CYSTEINE_TYPE_ENDOPEPTIDASE_ACTIVITY	GOBP_ACTIVATION_OF_CYSTEINE_TYPE_ENDOPEPTIDASE_ACTIVITY	16	-0.654827	-1.62915	0.0327245	0.517077	0.495473	3266	tags=62%, list=22%, signal=49%	12018/14082/12015/66824/64058/103724/65973/13063/14811/76884	TKO-Nicd1_vs_TKO
REACTOME_CLEC7A_DECTIN_1_INDUCES_NFAT_ACTIVATION	REACTOME_CLEC7A_DECTIN_1_INDUCES_NFAT_ACTIVATION	REACTOME_CLEC7A_DECTIN_1_INDUCES_NFAT_ACTIVATION	11	0.726557	1.68789	0.0327665	0.517077	0.495473	2106	tags=45%, list=14%, signal=39%	16438/18021/16439/19056/229709	TKO-Nicd1_vs_TKO
HP_INTELLECTUAL_DISABILITY_PROFOUND	HP_INTELLECTUAL_DISABILITY_PROFOUND	HP_INTELLECTUAL_DISABILITY_PROFOUND	147	0.371064	1.4034	0.0327834	0.517077	0.495473	3092	tags=32%, list=21%, signal=26%	67547/20897/75605/53310/382253/110651/50790/22284/67574/67300/192195/216965/108686/235380/319955/56086/67420/11964/329650/228790/18472/17257/21871/70560/66505/208043/59024/108147/15931/11496/56417/26422/67231/109241/15161/71586/13424/20740/245684/77644/433931/56045/14184/15510/20910/75770/211006	TKO-Nicd1_vs_TKO
GOBP_STRIATED_MUSCLE_CELL_DIFFERENTIATION	GOBP_STRIATED_MUSCLE_CELL_DIFFERENTIATION	GOBP_STRIATED_MUSCLE_CELL_DIFFERENTIATION	198	-0.341756	-1.34572	0.0328386	0.517077	0.495473	546	tags=25%, list=4%, signal=24%	20471/21380/11651/11459/22388/16905/69807/24051/67374/16373/72330/56190/227721/18807/225288/13549/12632/13660/18175/11465/15183/18128/19401/11606/20969/23886/14251/329828/14534/13007/73739/228003/16000/98932/12043/12334/54720/12372/74777/78977/12023/107831/226041/16510/12159/234072/93677/23828/259300	TKO-Nicd1_vs_TKO
GOBP_GRANULOCYTE_MIGRATION	GOBP_GRANULOCYTE_MIGRATION	GOBP_GRANULOCYTE_MIGRATION	98	-0.406811	-1.44433	0.0328777	0.517077	0.495473	596	tags=10%, list=4%, signal=10%	20302/83964/22242/20310/20295/20292/20311/21808/14825/18578	TKO-Nicd1_vs_TKO
HP_JOINT_CONTRACTURE_OF_THE_HAND	HP_JOINT_CONTRACTURE_OF_THE_HAND	HP_JOINT_CONTRACTURE_OF_THE_HAND	212	-0.336842	-1.33829	0.0328899	0.517077	0.495473	2086	tags=17%, list=14%, signal=15%	15254/18214/13870/224024/54633/75613/19305/12544/69870/14199/14403/17293/12835/110954/11449/224824/56749/327942/66246/66192/18230/64075/70673/16780/17907/12931/329628/74777/20508/14726/13389/22152/18858/12814/12159/18039	TKO-Nicd1_vs_TKO
GOMF_GTPASE_BINDING	GOMF_GTPASE_BINDING	GOMF_GTPASE_BINDING	275	0.324761	1.33003	0.0329218	0.517077	0.495473	3114	tags=34%, list=21%, signal=27%	20660/11977/12663/243819/19878/105835/329260/382253/116838/245670/98910/109880/98732/194401/227800/12176/224105/16569/14270/19386/18996/20430/226089/29875/170822/224014/233726/12121/235380/74006/238799/226407/50884/17918/103573/52850/109333/233489/20742/17356/18479/109181/11765/14020/66482/73296/70297/54214/67299/22249/218397/29809/57912/19877/213993/75547/11736/192786/94186/83767/75767/105689/54…	TKO-Nicd1_vs_TKO
GOBP_PROTEIN_AUTOPHOSPHORYLATION	GOBP_PROTEIN_AUTOPHOSPHORYLATION	GOBP_PROTEIN_AUTOPHOSPHORYLATION	197	0.349425	1.36812	0.0329361	0.517077	0.495473	3066	tags=30%, list=21%, signal=24%	22339/14254/20874/13866/18590/12326/233789/18099/231876/382253/16589/228140/68473/16452/224105/69131/216965/58800/16590/11920/58231/330177/18711/75607/16337/18607/13205/21848/19106/71751/18479/19264/13548/19766/72065/17535/15467/270627/108737/13845/17096/338372/20963/269774/14191/27103/70415/13666/235344/78943/27354/19360/56637/14184/12421/19108/22241/13835/14083	TKO-Nicd1_vs_TKO
HP_PSEUDOBULBAR_SIGNS	HP_PSEUDOBULBAR_SIGNS	HP_PSEUDOBULBAR_SIGNS	28	-0.565244	-1.59082	0.0329569	0.517077	0.495473	1519	tags=25%, list=10%, signal=22%	14667/14421/56454/14114/19132/11565/56213	TKO-Nicd1_vs_TKO
GOCC_SYNAPTIC_CLEFT	GOCC_SYNAPTIC_CLEFT	GOCC_SYNAPTIC_CLEFT	15	0.679232	1.69819	0.0329693	0.517077	0.495473	340	tags=13%, list=2%, signal=13%	12564/56839	TKO-Nicd1_vs_TKO
GOMF_EPHRIN_RECEPTOR_ACTIVITY	GOMF_EPHRIN_RECEPTOR_ACTIVITY	GOMF_EPHRIN_RECEPTOR_ACTIVITY	17	-0.642075	-1.623	0.0329858	0.517077	0.495473	775	tags=18%, list=5%, signal=17%	270190/13848/13839	TKO-Nicd1_vs_TKO
GOCC_A_BAND	GOCC_A_BAND	GOCC_A_BAND	23	-0.591868	-1.59245	0.0333085	0.521105	0.499333	868	tags=22%, list=6%, signal=21%	17896/228003/109676/11733/93677	TKO-Nicd1_vs_TKO
GOBP_VENTRICULAR_SEPTUM_MORPHOGENESIS	GOBP_VENTRICULAR_SEPTUM_MORPHOGENESIS	GOBP_VENTRICULAR_SEPTUM_MORPHOGENESIS	35	-0.530684	-1.5667	0.0333333	0.521105	0.499333	303	tags=11%, list=2%, signal=11%	14362/21808/12159/20666	TKO-Nicd1_vs_TKO
GOBP_RESPONSE_TO_ARSENIC_CONTAINING_SUBSTANCE	GOBP_RESPONSE_TO_ARSENIC_CONTAINING_SUBSTANCE	GOBP_RESPONSE_TO_ARSENIC_CONTAINING_SUBSTANCE	32	-0.542235	-1.56884	0.0333948	0.521358	0.499575	1872	tags=25%, list=13%, signal=22%	100494/11911/66361/18383/13078/26415/20317/18039	TKO-Nicd1_vs_TKO
GOBP_NUCLEOBASE_CONTAINING_SMALL_MOLECULE_METABOLIC_PROCESS	GOBP_NUCLEOBASE_CONTAINING_SMALL_MOLECULE_METABOLIC_PROCESS	GOBP_NUCLEOBASE_CONTAINING_SMALL_MOLECULE_METABOLIC_PROCESS	454	-0.291123	-1.25406	0.0335814	0.522101	0.500287	3696	tags=35%, list=25%, signal=27%	11637/71679/66826/192185/68603/18642/13806/23918/11949/66114/228033/18103/229949/12499/13361/67993/58193/22171/14450/66043/229665/69719/54325/264895/21877/103850/66174/85305/23959/58242/67528/107197/66592/17308/15444/60596/11702/54369/216225/12015/73836/667034/57423/110119/15488/107569/104776/72141/20135/13808/17524/56520/74080/69225/74167/170439/237336/79059/18127/225994/14430/11947/71743/67126/…	TKO-Nicd1_vs_TKO
GOBP_T_CELL_APOPTOTIC_PROCESS	GOBP_T_CELL_APOPTOTIC_PROCESS	GOBP_T_CELL_APOPTOTIC_PROCESS	38	-0.521338	-1.56153	0.0335855	0.522101	0.500287	3342	tags=45%, list=22%, signal=35%	19208/12018/68137/14082/11651/21940/30936/13347/20104/16854/14102/11847/12028/20442/11486/12159/14605	TKO-Nicd1_vs_TKO
HP_ABNORMAL_NEUTROPHIL_COUNT	HP_ABNORMAL_NEUTROPHIL_COUNT	HP_ABNORMAL_NEUTROPHIL_COUNT	165	0.360657	1.38376	0.0337272	0.522101	0.500287	2884	tags=28%, list=19%, signal=23%	215280/17060/17101/14011/54445/209086/12402/78244/18708/11798/71713/71458/22019/16590/58231/22042/22589/16396/266632/17222/109019/21939/228790/11891/27060/56480/22031/16197/11774/20846/214133/270110/66899/666173/81004/320713/19354/13666/12767/77697/13872/80877/17248/110960/101592/16653/142980	TKO-Nicd1_vs_TKO
GOBP_POSITIVE_REGULATION_OF_LIPID_CATABOLIC_PROCESS	GOBP_POSITIVE_REGULATION_OF_LIPID_CATABOLIC_PROCESS	GOBP_POSITIVE_REGULATION_OF_LIPID_CATABOLIC_PROCESS	20	0.633279	1.67858	0.0337751	0.522101	0.500287	16	tags=5%, list=0%, signal=5%	66113	TKO-Nicd1_vs_TKO
GOBP_CHOLESTEROL_EFFLUX	GOBP_CHOLESTEROL_EFFLUX	GOBP_CHOLESTEROL_EFFLUX	38	0.538369	1.60694	0.0338206	0.522101	0.500287	445	tags=13%, list=3%, signal=13%	66113/69863/20652/93759/19206	TKO-Nicd1_vs_TKO
GOCC_RIBONUCLEOPROTEIN_GRANULE	GOCC_RIBONUCLEOPROTEIN_GRANULE	GOCC_RIBONUCLEOPROTEIN_GRANULE	228	0.336093	1.34523	0.0338248	0.522101	0.500287	2930	tags=31%, list=20%, signal=25%	15430/17060/268859/207214/216197/19878/68564/16589/226562/214150/226654/381305/83557/270086/217069/13209/29875/239528/319817/319583/53872/217351/214048/78455/213988/229096/72587/236511/208643/66222/100121/24127/229663/13205/80913/230594/230908/234733/17454/14786/13211/80912/20821/19877/19704/98999/12192/29806/20595/20239/235441/73158/217980/51810/19663/70640/13046/225929/192160/234699/227331/2314…	TKO-Nicd1_vs_TKO
HP_ABNORMAL_MORPHOLOGY_OF_THE_GREAT_VESSELS	HP_ABNORMAL_MORPHOLOGY_OF_THE_GREAT_VESSELS	HP_ABNORMAL_MORPHOLOGY_OF_THE_GREAT_VESSELS	577	0.280301	1.24283	0.033887	0.522101	0.500287	3034	tags=25%, list=20%, signal=21%	23888/99377/17536/20897/100102/19662/17387/242466/140493/237500/328572/22289/381022/56381/109880/12402/19206/105000/68750/230857/50790/21815/99371/12168/380664/327987/22284/22661/71458/11819/100683/244349/114713/68652/218343/239985/77683/13209/20843/18193/14247/14897/14802/239528/13435/67155/381694/17130/16917/80883/69743/12914/12156/12288/20496/213988/319955/268396/110082/20531/237806/230709/171…	TKO-Nicd1_vs_TKO
HP_TRIANGULAR_FACE	HP_TRIANGULAR_FACE	HP_TRIANGULAR_FACE	122	0.387987	1.4208	0.0339352	0.522101	0.500287	2271	tags=29%, list=15%, signal=25%	26432/16518/114715/19213/58235/109880/12402/18708/380664/22661/108138/244349/114713/20843/75763/67155/213988/20663/229731/56711/20662/59026/68729/11964/329650/81702/69162/77087/20130/59024/83925/68703/100043597/207165/56452	TKO-Nicd1_vs_TKO
GOCC_MICROVILLUS	GOCC_MICROVILLUS	GOCC_MICROVILLUS	66	0.460361	1.52932	0.0339721	0.522101	0.500287	429	tags=12%, list=3%, signal=12%	11600/17912/338367/11977/269116/18590/72040/17920	TKO-Nicd1_vs_TKO
REACTOME_N_GLYCAN_TRIMMING_IN_THE_ER_AND_CALNEXIN_CALRETICULIN_CYCLE	REACTOME_N_GLYCAN_TRIMMING_IN_THE_ER_AND_CALNEXIN_CALRETICULIN_CYCLE	REACTOME_N_GLYCAN_TRIMMING_IN_THE_ER_AND_CALNEXIN_CALRETICULIN_CYCLE	34	-0.534014	-1.56815	0.0340512	0.522101	0.500287	1355	tags=24%, list=9%, signal=21%	19179/108687/193670/22190/227619/59007/22186/22187	TKO-Nicd1_vs_TKO
HP_LAMBDOIDAL_CRANIOSYNOSTOSIS	HP_LAMBDOIDAL_CRANIOSYNOSTOSIS	HP_LAMBDOIDAL_CRANIOSYNOSTOSIS	13	-0.683119	-1.62337	0.034067	0.522101	0.500287	454	tags=15%, list=3%, signal=15%	16157/12159	TKO-Nicd1_vs_TKO
HP_NARROW_INTERNAL_AUDITORY_CANAL	HP_NARROW_INTERNAL_AUDITORY_CANAL	HP_NARROW_INTERNAL_AUDITORY_CANAL	14	0.682939	1.67806	0.0342422	0.522101	0.500287	19	tags=7%, list=0%, signal=7%	99377	TKO-Nicd1_vs_TKO
GOCC_CELL_BODY_MEMBRANE	GOCC_CELL_BODY_MEMBRANE	GOCC_CELL_BODY_MEMBRANE	23	0.608519	1.65827	0.0343561	0.522101	0.500287	1118	tags=35%, list=7%, signal=32%	13051/16500/69601/16502/11941/59033/20496/16337	TKO-Nicd1_vs_TKO
REACTOME_RHOB_GTPASE_CYCLE	REACTOME_RHOB_GTPASE_CYCLE	REACTOME_RHOB_GTPASE_CYCLE	66	0.459483	1.5264	0.0344077	0.522101	0.500287	3089	tags=41%, list=21%, signal=33%	20874/19878/213498/11855/17207/330914/18708/52428/270163/229658/22042/21873/71435/109333/59079/71302/54324/19877/12704/75547/68743/71704/69632/110279/13367/228359/13605	TKO-Nicd1_vs_TKO
HP_ABNORMAL_PLATELET_MORPHOLOGY	HP_ABNORMAL_PLATELET_MORPHOLOGY	HP_ABNORMAL_PLATELET_MORPHOLOGY	20	0.630918	1.67232	0.0344164	0.522101	0.500287	2358	tags=40%, list=16%, signal=34%	215280/17101/16452/109711/11774/214133/12807/235293	TKO-Nicd1_vs_TKO
HP_FOCAL_T2_HYPERINTENSE_BASAL_GANGLIA_LESION	HP_FOCAL_T2_HYPERINTENSE_BASAL_GANGLIA_LESION	HP_FOCAL_T2_HYPERINTENSE_BASAL_GANGLIA_LESION	34	-0.533534	-1.56675	0.0344193	0.522101	0.500287	2668	tags=50%, list=18%, signal=41%	100503890/71883/226646/68349/17991/66108/75406/235169/17995/72416/72900/17992/66945/66414/93747/17993/69487	TKO-Nicd1_vs_TKO
GOBP_B_CELL_ACTIVATION	GOBP_B_CELL_ACTIVATION	GOBP_B_CELL_ACTIVATION	190	0.34929	1.36244	0.0344234	0.522101	0.500287	2437	tags=29%, list=16%, signal=25%	17060/17387/21898/57257/15902/238447/19271/328572/225888/11491/51869/381305/11622/227059/240354/19090/20687/16590/11920/22042/114774/16071/20852/319583/15379/54353/100040462/70238/17260/237877/321006/210293/20947/15170/21939/107823/19264/22632/27060/16412/16197/270110/12192/17096/16969/19664/224860/19255/20963/21985/27223/216742/227525/74126/16322/75974	TKO-Nicd1_vs_TKO
GOBP_STEROL_TRANSPORT	GOBP_STEROL_TRANSPORT	GOBP_STEROL_TRANSPORT	87	0.427989	1.48656	0.0344377	0.522101	0.500287	1779	tags=20%, list=12%, signal=17%	66113/100102/235283/69863/20652/93759/19206/16974/65970/20479/11307/170459/207798/227446/52014/71720/71240	TKO-Nicd1_vs_TKO
REACTOME_DOWNSTREAM_SIGNALING_OF_ACTIVATED_FGFR4	REACTOME_DOWNSTREAM_SIGNALING_OF_ACTIVATED_FGFR4	REACTOME_DOWNSTREAM_SIGNALING_OF_ACTIVATED_FGFR4	18	0.649641	1.68413	0.0344754	0.522101	0.500287	1247	tags=28%, list=8%, signal=25%	14164/18708/14388/327826/20662	TKO-Nicd1_vs_TKO
REACTOME_INTERLEUKIN_37_SIGNALING	REACTOME_INTERLEUKIN_37_SIGNALING	REACTOME_INTERLEUKIN_37_SIGNALING	18	0.649032	1.68255	0.0344754	0.522101	0.500287	2751	tags=50%, list=18%, signal=41%	19258/56294/12362/19253/19250/15170/56480/19255/19248	TKO-Nicd1_vs_TKO
GOBP_AMINE_BIOSYNTHETIC_PROCESS	GOBP_AMINE_BIOSYNTHETIC_PROCESS	GOBP_AMINE_BIOSYNTHETIC_PROCESS	26	-0.573414	-1.5864	0.0345018	0.522101	0.500287	1916	tags=31%, list=13%, signal=27%	57320/14528/69215/242669/18245/14462/18247/21808	TKO-Nicd1_vs_TKO
HP_APLASIA_HYPOPLASIA_INVOLVING_BONES_OF_THE_LOWER_LIMBS	HP_APLASIA_HYPOPLASIA_INVOLVING_BONES_OF_THE_LOWER_LIMBS	HP_APLASIA_HYPOPLASIA_INVOLVING_BONES_OF_THE_LOWER_LIMBS	338	0.30953	1.29999	0.0345359	0.522101	0.500287	2290	tags=26%, list=15%, signal=22%	23888/99377/11977/67884/14268/140493/338366/16518/382253/56381/98732/18704/327987/22284/100683/244349/15122/239985/93730/13209/14247/14897/14802/239528/225055/13435/319583/11789/67155/381694/16917/71175/80883/69743/12156/12393/20496/213988/72388/17222/17128/228061/11477/59026/69188/228355/70998/213081/56068/329795/56217/12552/58250/18392/109181/252870/15194/228790/107823/17257/76775/13548/72145/1…	TKO-Nicd1_vs_TKO
GOBP_ATP_BIOSYNTHETIC_PROCESS	GOBP_ATP_BIOSYNTHETIC_PROCESS	GOBP_ATP_BIOSYNTHETIC_PROCESS	42	-0.506362	-1.54746	0.0345596	0.522101	0.500287	3679	tags=57%, list=25%, signal=43%	71679/66826/13806/11949/66114/228033/66043/107197/66592/57423/11947/67126/11958/11946/56632/108099/216805/11957/72325/19017/27425/68943/28080/19241	TKO-Nicd1_vs_TKO
GOMF_DIACYLGLYCEROL_BINDING	GOMF_DIACYLGLYCEROL_BINDING	GOMF_DIACYLGLYCEROL_BINDING	11	0.721487	1.67611	0.0346329	0.522101	0.500287	2329	tags=36%, list=16%, signal=31%	208898/22249/382018/228859	TKO-Nicd1_vs_TKO
GOBP_NEUTRAL_LIPID_METABOLIC_PROCESS	GOBP_NEUTRAL_LIPID_METABOLIC_PROCESS	GOBP_NEUTRAL_LIPID_METABOLIC_PROCESS	94	0.418655	1.47168	0.0346349	0.522101	0.500287	908	tags=10%, list=6%, signal=9%	66113/20660/227231/100102/76574/93759/64898/380921/226856	TKO-Nicd1_vs_TKO
GOMF_METALLOENDOPEPTIDASE_ACTIVITY	GOMF_METALLOENDOPEPTIDASE_ACTIVITY	GOMF_METALLOENDOPEPTIDASE_ACTIVITY	68	0.454818	1.51959	0.0346783	0.522101	0.500287	522	tags=12%, list=3%, signal=11%	18491/13522/17387/239833/11487/230857/23794/11491	TKO-Nicd1_vs_TKO
REACTOME_APC_C_MEDIATED_DEGRADATION_OF_CELL_CYCLE_PROTEINS	REACTOME_APC_C_MEDIATED_DEGRADATION_OF_CELL_CYCLE_PROTEINS	REACTOME_APC_C_MEDIATED_DEGRADATION_OF_CELL_CYCLE_PROTEINS	85	-0.419383	-1.45707	0.0346853	0.522101	0.500287	5061	tags=56%, list=34%, signal=38%	19172/52717/22123/26441/99152/12534/12428/20877/17463/19184/67141/228769/57296/26446/216080/19173/19181/56371/19170/12427/19166/19182/66440/19188/107995/20422/23996/75430/26445/26442/22194/26443/12237/12566/26440/19177/19175/19192/69957/19179/66156/22190/67151/59008/77891/30939/22186/22187	TKO-Nicd1_vs_TKO
HP_ATTENTION_DEFICIT_HYPERACTIVITY_DISORDER	HP_ATTENTION_DEFICIT_HYPERACTIVITY_DISORDER	HP_ATTENTION_DEFICIT_HYPERACTIVITY_DISORDER	321	0.313544	1.30733	0.034713	0.522101	0.500287	3087	tags=34%, list=21%, signal=28%	114715/11538/20351/53310/16500/110651/56381/19206/68750/232227/50790/12286/227099/21815/327987/22284/67574/67300/58226/12995/20525/13209/20843/18193/226089/14247/14897/14802/239528/319583/67155/71175/20678/80883/14168/14682/20496/213988/21372/17222/56711/59026/69188/228355/22385/11964/12166/56392/329650/56217/20742/20269/67667/81702/252870/15194/17257/235626/13548/22632/72145/83946/13865/223435/5…	TKO-Nicd1_vs_TKO
GOBP_MITOCHONDRIAL_ELECTRON_TRANSPORT_CYTOCHROME_C_TO_OXYGEN	GOBP_MITOCHONDRIAL_ELECTRON_TRANSPORT_CYTOCHROME_C_TO_OXYGEN	GOBP_MITOCHONDRIAL_ELECTRON_TRANSPORT_CYTOCHROME_C_TO_OXYGEN	13	-0.68155	-1.61964	0.0348325	0.522802	0.500959	2566	tags=69%, list=17%, signal=57%	12859/12857/12858/12866/13063/20463/12865/12867/12861	TKO-Nicd1_vs_TKO
GOBP_GOLGI_ORGANIZATION	GOBP_GOLGI_ORGANIZATION	GOBP_GOLGI_ORGANIZATION	128	0.381136	1.40656	0.0349014	0.522802	0.500959	3037	tags=34%, list=20%, signal=27%	211673/83679/229474/98910/70675/54670/71116/227648/22631/13430/75964/75909/67886/71435/17918/59026/231580/56041/109181/15194/70297/109168/224139/80289/56426/12704/56298/54667/107338/100038347/67231/320714/26395/77963/69834/100986/69582/226422/93687/26413/67727/217379/338337	TKO-Nicd1_vs_TKO
HP_GLOSSITIS	HP_GLOSSITIS	HP_GLOSSITIS	11	-0.711729	-1.62287	0.0349421	0.522802	0.500959	896	tags=27%, list=6%, signal=26%	52466/93835/72027	TKO-Nicd1_vs_TKO
GOBP_HISTONE_H2A_MONOUBIQUITINATION	GOBP_HISTONE_H2A_MONOUBIQUITINATION	GOBP_HISTONE_H2A_MONOUBIQUITINATION	16	0.662754	1.6811	0.0349768	0.522802	0.500959	2533	tags=56%, list=17%, signal=47%	56353/71458/76073/70238/68729/72584/30841/12151/69587	TKO-Nicd1_vs_TKO
GOBP_FEMALE_SEX_DIFFERENTIATION	GOBP_FEMALE_SEX_DIFFERENTIATION	GOBP_FEMALE_SEX_DIFFERENTIATION	91	0.421077	1.47421	0.0350493	0.522802	0.500959	858	tags=16%, list=6%, signal=16%	20897/17311/19662/22339/17387/13134/16324/93759/94109/11819/22764/16590/242523/11920/101476	TKO-Nicd1_vs_TKO
GOBP_NEGATIVE_REGULATION_OF_TRANSMEMBRANE_RECEPTOR_PROTEIN_SERINE_THREONINE_KINASE_SIGNALING_PATHWAY	GOBP_NEGATIVE_REGULATION_OF_TRANSMEMBRANE_RECEPTOR_PROTEIN_SERINE_THREONINE_KINASE_SIGNALING_PATHWAY	GOBP_NEGATIVE_REGULATION_OF_TRANSMEMBRANE_RECEPTOR_PROTEIN_SERINE_THREONINE_KINASE_SIGNALING_PATHWAY	98	0.411057	1.45447	0.0350915	0.522802	0.500959	2107	tags=32%, list=14%, signal=27%	20660/50766/114715/20482/15258/93759/211548/11491/380664/101809/66313/13430/17965/15379/17130/171463/12156/98403/11477/18607/329506/18133/225631/58250/170749/65112/22418/114716/94093/16969/52662	TKO-Nicd1_vs_TKO
GOBP_LIPID_OXIDATION	GOBP_LIPID_OXIDATION	GOBP_LIPID_OXIDATION	94	-0.40925	-1.44715	0.035107	0.522802	0.500959	2796	tags=37%, list=19%, signal=30%	110826/20524/15488/11651/72674/19302/11529/230784/110842/11532/52665/17117/11652/223722/13177/71767/11409/19305/51798/12908/108099/67460/26458/23986/113868/270076/19017/93747/110446/52430/11992/56690/11370/114886/12801	TKO-Nicd1_vs_TKO
GOBP_CIRCULATORY_SYSTEM_PROCESS	GOBP_CIRCULATORY_SYSTEM_PROCESS	GOBP_CIRCULATORY_SYSTEM_PROCESS	410	-0.296167	-1.26398	0.0351484	0.522802	0.500959	1452	tags=16%, list=10%, signal=15%	13819/14528/11305/76854/114479/30878/230103/75697/13809/72514/13405/276952/13340/16413/63959/12490/14226/207728/17896/20657/11988/93757/27220/54409/20393/71544/16531/109676/240444/20193/94249/18747/26357/20266/18552/53419/74166/56089/12315/227753/232975/20539/116810/11607/14167/13489/20346/12289/11835/12000/12310/12741/20501/11486/239273/11548/12801/209837/21808/244911/14456/64138/23828/18578/146…	TKO-Nicd1_vs_TKO
GOBP_POSITIVE_REGULATION_OF_CYTOPLASMIC_TRANSPORT	GOBP_POSITIVE_REGULATION_OF_CYTOPLASMIC_TRANSPORT	GOBP_POSITIVE_REGULATION_OF_CYTOPLASMIC_TRANSPORT	13	0.690606	1.67709	0.0351685	0.522802	0.500959	491	tags=15%, list=3%, signal=15%	20660/17756	TKO-Nicd1_vs_TKO
HP_ASTIGMATISM	HP_ASTIGMATISM	HP_ASTIGMATISM	179	0.354306	1.3719	0.0352661	0.523488	0.501616	2221	tags=27%, list=15%, signal=24%	12839/67547/75605/11538/21676/78244/327987/22284/231214/244349/239985/13209/18193/14897/14802/239528/16917/71175/80883/20496/213988/229731/252973/59026/69188/228355/68729/56392/56217/15194/235626/13548/77087/22632/72145/216848/75410/52864/104806/21411/66967/77480/52028/107932/17931/68703/78697/83767/207165	TKO-Nicd1_vs_TKO
GOMF_MODIFICATION_DEPENDENT_PROTEIN_BINDING	GOMF_MODIFICATION_DEPENDENT_PROTEIN_BINDING	GOMF_MODIFICATION_DEPENDENT_PROTEIN_BINDING	154	0.366678	1.39385	0.0353168	0.523488	0.501616	4032	tags=45%, list=27%, signal=34%	228880/338467/66724/68652/268564/66262/338523/192159/22589/12419/101867/65098/70122/69188/70238/15170/21848/83946/66505/12648/108937/320817/270627/15925/103554/214162/17096/59035/14479/116848/207165/27223/12412/108946/270624/195018/20586/75339/360216/52615/320595/14265/17692/20729/231130/13858/22324/18676/76044/230936/75007/16468/229603/22791/214899/67382/14312/12417/67772/210766/78658/671535/213…	TKO-Nicd1_vs_TKO
REACTOME_GAP_JUNCTION_TRAFFICKING_AND_REGULATION	REACTOME_GAP_JUNCTION_TRAFFICKING_AND_REGULATION	REACTOME_GAP_JUNCTION_TRAFFICKING_AND_REGULATION	31	-0.543562	-1.56224	0.0353704	0.523488	0.501616	1102	tags=26%, list=7%, signal=24%	22143/74325/11773/14620/22153/22144/22152/53857	TKO-Nicd1_vs_TKO
REACTOME_SIGNALING_BY_FGFR1	REACTOME_SIGNALING_BY_FGFR1	REACTOME_SIGNALING_BY_FGFR1	40	0.527134	1.58801	0.0354874	0.523488	0.501616	880	tags=20%, list=6%, signal=19%	399558/14164/114715/109880/12402/18708/14388/327826	TKO-Nicd1_vs_TKO
HP_MACULE	HP_MACULE	HP_MACULE	241	0.331875	1.33523	0.0356057	0.523488	0.501616	3030	tags=31%, list=20%, signal=25%	17311/76770/114715/328572/22289/381022/56381/109880/12402/327987/216850/218343/16590/11938/11920/13209/14897/14802/239528/11789/80883/69743/12914/14682/18810/20496/213988/207806/319955/268396/16337/13990/17222/230709/56711/59026/69188/228355/22591/56392/56217/15194/22222/72145/83946/19714/218397/18015/52864/104806/59024/21411/68703/19713/78697/83767/207165/56417/70349/20466/26395/67784/140484/138…	TKO-Nicd1_vs_TKO
GOBP_REGULATION_OF_HEMOPOIESIS	GOBP_REGULATION_OF_HEMOPOIESIS	GOBP_REGULATION_OF_HEMOPOIESIS	281	0.321295	1.3192	0.0357143	0.523488	0.501616	2172	tags=22%, list=15%, signal=19%	15416/17536/17311/12142/17387/68027/21898/13866/15902/223770/12326/66058/18708/57432/320404/15511/12097/381305/12912/217864/15404/268564/240354/19090/11480/18996/21950/319817/59009/16859/20663/20662/214498/17260/18733/22034/15170/12772/229700/15402/19264/98366/19766/16197/16825/18015/11774/12010/20846/56484/12399/16952/11863/12192/19014/17096/65963/320713/20667/19255/20963	TKO-Nicd1_vs_TKO
GOMF_INTRACELLULAR_LIGAND_GATED_ION_CHANNEL_ACTIVITY	GOMF_INTRACELLULAR_LIGAND_GATED_ION_CHANNEL_ACTIVITY	GOMF_INTRACELLULAR_LIGAND_GATED_ION_CHANNEL_ACTIVITY	19	0.636406	1.6666	0.0357449	0.523488	0.501616	299	tags=21%, list=2%, signal=21%	28240/16438/20191/330953	TKO-Nicd1_vs_TKO
HP_ONYCHOMYCOSIS	HP_ONYCHOMYCOSIS	HP_ONYCHOMYCOSIS	13	-0.680886	-1.61806	0.0357895	0.523488	0.501616	1128	tags=38%, list=8%, signal=36%	217370/103213/234779/16678/22295	TKO-Nicd1_vs_TKO
GOBP_COLLAGEN_FIBRIL_ORGANIZATION	GOBP_COLLAGEN_FIBRIL_ORGANIZATION	GOBP_COLLAGEN_FIBRIL_ORGANIZATION	50	-0.478339	-1.51372	0.0359337	0.523488	0.501616	743	tags=12%, list=5%, signal=11%	13078/20289/17022/11568/12814/21808	TKO-Nicd1_vs_TKO
GOBP_NEGATIVE_REGULATION_OF_MYELOID_CELL_DIFFERENTIATION	GOBP_NEGATIVE_REGULATION_OF_MYELOID_CELL_DIFFERENTIATION	GOBP_NEGATIVE_REGULATION_OF_MYELOID_CELL_DIFFERENTIATION	68	0.451996	1.51016	0.0359869	0.523488	0.501616	2432	tags=29%, list=16%, signal=25%	15416/17536/68027/21898/18708/320404/15404/214498/18733/229700/15402/16825/18015/12192/17096/19255/14390/238690/235497/16322	TKO-Nicd1_vs_TKO
GOCC_CONTRACTILE_FIBER	GOCC_CONTRACTILE_FIBER	GOCC_CONTRACTILE_FIBER	174	-0.349603	-1.35393	0.0360883	0.523488	0.501616	2181	tags=20%, list=15%, signal=17%	56541/30926/225288/26443/56642/12632/140492/18175/11465/109624/20167/104027/16202/11840/13405/14226/13007/68810/17896/228003/109676/67399/98932/213019/17907/53318/12315/12372/216459/12289/226041/234072/11733/93677/18578	TKO-Nicd1_vs_TKO
HP_WIDE_NASAL_BRIDGE	HP_WIDE_NASAL_BRIDGE	HP_WIDE_NASAL_BRIDGE	493	0.285751	1.24791	0.036123	0.523488	0.501616	2245	tags=21%, list=15%, signal=19%	23888/99377/20897/218772/269116/140493/16518/20356/58235/328572/22289/11538/20351/381022/56381/109880/19206/98732/68750/18708/18704/327987/22284/216850/108138/100683/11622/218343/12995/20525/320632/19090/21821/15122/239985/16590/13209/20843/192159/14247/14897/14802/22589/239528/319583/67155/20678/80883/69743/12914/328108/12156/20496/213988/319955/268396/226407/70335/50789/59026/69188/56086/228355…	TKO-Nicd1_vs_TKO
GOCC_ANCHORED_COMPONENT_OF_MEMBRANE	GOCC_ANCHORED_COMPONENT_OF_MEMBRANE	GOCC_ANCHORED_COMPONENT_OF_MEMBRANE	104	-0.399669	-1.43202	0.036149	0.523488	0.501616	1240	tags=15%, list=8%, signal=14%	19349/230868/71951/12032/12475/22242/74762/246190/269784/235106/23934/11870/12804/14451/14588/381813	TKO-Nicd1_vs_TKO
REACTOME_REGULATION_OF_CHOLESTEROL_BIOSYNTHESIS_BY_SREBP_SREBF	REACTOME_REGULATION_OF_CHOLESTEROL_BIOSYNTHESIS_BY_SREBP_SREBF	REACTOME_REGULATION_OF_CHOLESTEROL_BIOSYNTHESIS_BY_SREBP_SREBF	55	0.483965	1.5491	0.0362195	0.523488	0.501616	3272	tags=47%, list=22%, signal=37%	109151/20683/18045/20250/15357/12914/21372/17978/208715/18044/20249/56406/231070/19014/59035/81004/235293/20775/100705/235623/107476/99683/14593/116940/13121/73166	TKO-Nicd1_vs_TKO
REACTOME_FORMATION_OF_ATP_BY_CHEMIOSMOTIC_COUPLING	REACTOME_FORMATION_OF_ATP_BY_CHEMIOSMOTIC_COUPLING	REACTOME_FORMATION_OF_ATP_BY_CHEMIOSMOTIC_COUPLING	15	-0.66041	-1.61913	0.0362595	0.523488	0.501616	4166	tags=100%, list=28%, signal=72%	67942/11951/71679/11949/228033/66043/57423/11947/67126/11958/11946/11957/27425/28080	TKO-Nicd1_vs_TKO
GOMF_PROTEIN_SERINE_THREONINE_TYROSINE_KINASE_ACTIVITY	GOMF_PROTEIN_SERINE_THREONINE_TYROSINE_KINASE_ACTIVITY	GOMF_PROTEIN_SERINE_THREONINE_TYROSINE_KINASE_ACTIVITY	388	0.299595	1.27685	0.0362637	0.523488	0.501616	2350	tags=26%, list=16%, signal=23%	71091/14254/20874/13866/12326/233789/228012/50772/19878/232533/18099/231876/15258/382253/16589/110651/109880/269019/12649/225028/74137/16452/224105/16798/26405/69131/80752/216965/12995/58800/19090/16590/11920/209012/58231/18647/105787/330177/328329/22612/18711/226751/26398/266632/72388/16451/13000/75607/16337/546071/13867/18607/231580/26420/15257/22385/26407/321006/109333/18759/237459/19106/71751…	TKO-Nicd1_vs_TKO
HP_INABILITY_TO_WALK	HP_INABILITY_TO_WALK	HP_INABILITY_TO_WALK	239	-0.328204	-1.32367	0.036438	0.523488	0.501616	2086	tags=18%, list=14%, signal=16%	15254/14297/12386/12322/20441/75613/18119/17448/12908/235169/72416/24136/74412/13016/14731/11739/69955/66945/67680/30058/26889/83766/110954/21787/66925/18226/11782/57813/73046/11447/56454/20597/59007/17762/67903/14167/22152/11565/14451/12889/18858/18039/23828/18417	TKO-Nicd1_vs_TKO
GOBP_RESPONSE_TO_TOXIC_SUBSTANCE	GOBP_RESPONSE_TO_TOXIC_SUBSTANCE	GOBP_RESPONSE_TO_TOXIC_SUBSTANCE	174	-0.34922	-1.35245	0.0364622	0.523488	0.501616	2667	tags=29%, list=18%, signal=24%	53381/93684/70564/66469/230784/76650/17751/11532/18127/17748/625249/20364/57320/11911/11758/211666/20969/58810/64704/14778/20202/54683/14528/21672/50873/20621/76263/12028/12460/26570/68943/12799/20657/14874/68021/14187/13078/18230/20302/26357/12043/66447/56774/13489/17750/114886/14870/109731/13850/18039/99382	TKO-Nicd1_vs_TKO
GOCC_RUFFLE	GOCC_RUFFLE	GOCC_RUFFLE	165	0.358575	1.37578	0.0365199	0.523488	0.501616	2100	tags=25%, list=14%, signal=22%	215280/98845/21898/19271/216190/66616/17886/382253/78618/17920/240185/17909/11491/211652/58800/12725/20430/109711/29875/13430/12488/101476/11789/77113/224014/65970/50884/17918/242687/22003/18479/234353/230073/22349/16412/218397/24066/63873/19877/19230/228421/72993	TKO-Nicd1_vs_TKO
PID_MET_PATHWAY	PID_MET_PATHWAY	PID_MET_PATHWAY	76	0.440632	1.49825	0.0365217	0.523488	0.501616	4031	tags=49%, list=27%, signal=36%	19271/12402/18708/18222/224105/14388/13653/12550/11789/26398/74334/73178/20662/18607/18759/18479/26401/19255/12928/70584/26395/12385/56705/14389/26413/14083/13858/12387/215449/12929/17973/56717/17974/18706/224116/19303/20779	TKO-Nicd1_vs_TKO
HALLMARK_UV_RESPONSE_UP	HALLMARK_UV_RESPONSE_UP	HALLMARK_UV_RESPONSE_UP	148	-0.363165	-1.3725	0.0365648	0.523488	0.501616	3324	tags=37%, list=22%, signal=29%	20182/20429/19182/16477/12018/66144/14261/20656/17308/11702/66168/11828/18753/19935/232910/15013/16193/12228/110213/12122/73340/20364/12566/22275/12349/12579/14778/71765/14528/110835/113868/102857/11739/59001/12226/433375/14172/74325/14419/12799/14156/19266/81489/16870/53324/18035/18747/20751/56437/53318/22174/13807/15370/12424/14825	TKO-Nicd1_vs_TKO
GOBP_NEGATIVE_REGULATION_OF_PROTEIN_MATURATION	GOBP_NEGATIVE_REGULATION_OF_PROTEIN_MATURATION	GOBP_NEGATIVE_REGULATION_OF_PROTEIN_MATURATION	18	-0.62497	-1.59771	0.0365831	0.523488	0.501616	209	tags=22%, list=1%, signal=22%	75736/69065/14451/64138	TKO-Nicd1_vs_TKO
GOBP_SYNAPTIC_SIGNALING	GOBP_SYNAPTIC_SIGNALING	GOBP_SYNAPTIC_SIGNALING	543	-0.282622	-1.23742	0.0366625	0.523488	0.501616	2059	tags=20%, list=14%, signal=18%	53420/19339/12354/627214/19697/12322/64051/110012/57320/110891/12349/12568/11911/56695/18183/219228/14811/71687/19401/386750/67792/80906/11606/104069/56486/26562/18751/18610/20972/14251/110835/504186/76854/81907/14403/22248/435145/54393/94245/104601/12404/210274/14534/50873/11840/64085/241770/14406/14408/21983/63959/11449/26570/68943/319984/12799/19699/108068/27220/19266/108071/270190/18196/43276…	TKO-Nicd1_vs_TKO
HP_INTESTINAL_FISTULA	HP_INTESTINAL_FISTULA	HP_INTESTINAL_FISTULA	26	0.590028	1.64117	0.0366652	0.523488	0.501616	2172	tags=38%, list=15%, signal=33%	99377/22289/381022/18772/381694/22222/20017/264064/21453/20963	TKO-Nicd1_vs_TKO
HALLMARK_ADIPOGENESIS	HALLMARK_ADIPOGENESIS	HALLMARK_ADIPOGENESIS	188	-0.342717	-1.34112	0.036687	0.523488	0.501616	4231	tags=44%, list=28%, signal=32%	29864/52538/11430/13360/67767/20280/20618/19376/19285/12868/19016/20168/110391/330064/11637/27395/21351/16922/14085/66142/102693/12675/20509/66375/216820/103172/11933/12039/11429/110826/70316/67834/18618/50907/18606/170439/68349/22272/625249/66594/66916/68653/11409/223775/66445/16890/51798/17448/12580/12908/56273/67460/102247/14778/66052/66148/52064/68202/72039/74610/15929/22273/108958/67914/1312…	TKO-Nicd1_vs_TKO
GOBP_REGULATION_OF_LYSOSOMAL_LUMEN_PH	GOBP_REGULATION_OF_LYSOSOMAL_LUMEN_PH	GOBP_REGULATION_OF_LYSOSOMAL_LUMEN_PH	14	-0.668886	-1.62447	0.0368052	0.523488	0.501616	2303	tags=43%, list=15%, signal=36%	72392/14824/76524/21982/66241/20615	TKO-Nicd1_vs_TKO
HP_ABNORMALITY_OF_THE_PHILTRUM	HP_ABNORMALITY_OF_THE_PHILTRUM	HP_ABNORMALITY_OF_THE_PHILTRUM	579	0.278998	1.23693	0.0369135	0.523488	0.501616	3034	tags=29%, list=20%, signal=24%	23888/17536/11977/242466/58235/53623/328572/30928/11538/53310/382253/110651/56381/226075/109880/64602/12402/20979/19206/98732/68750/50790/21815/327987/22284/22661/67574/71458/67300/100683/69538/244349/68652/218343/20525/19090/239985/16590/13209/20843/18193/226089/14247/14897/14802/22589/239528/225055/13435/11789/67155/381694/16917/71175/16396/80883/69743/12914/12156/12393/20496/213988/319955/2683…	TKO-Nicd1_vs_TKO
HP_ABNORMALITY_OF_THE_HUMERORADIAL_JOINT	HP_ABNORMALITY_OF_THE_HUMERORADIAL_JOINT	HP_ABNORMALITY_OF_THE_HUMERORADIAL_JOINT	44	0.50887	1.56384	0.036973	0.523488	0.501616	962	tags=16%, list=6%, signal=15%	23888/328572/239985/17130/16917/71175/12914	TKO-Nicd1_vs_TKO
GOMF_UBIQUITIN_LIKE_PROTEIN_SPECIFIC_PROTEASE_ACTIVITY	GOMF_UBIQUITIN_LIKE_PROTEIN_SPECIFIC_PROTEASE_ACTIVITY	GOMF_UBIQUITIN_LIKE_PROTEIN_SPECIFIC_PROTEASE_ACTIVITY	108	0.398855	1.43624	0.0370048	0.523488	0.501616	3319	tags=43%, list=22%, signal=33%	73945/22217/231915/77593/70675/76179/22284/67574/17847/192159/74256/74112/170822/329908/59025/22224/76630/74841/99526/71599/66315/252870/215351/110616/244144/74996/70527/84092/319651/69727/216825/235441/14479/320713/223870/170707/235323/360216/230484/223433/327799/76800/75007/229603/320213/24110	TKO-Nicd1_vs_TKO
REACTOME_ACTIVATION_OF_GENE_EXPRESSION_BY_SREBF_SREBP	REACTOME_ACTIVATION_OF_GENE_EXPRESSION_BY_SREBF_SREBP	REACTOME_ACTIVATION_OF_GENE_EXPRESSION_BY_SREBF_SREBP	42	0.518425	1.57799	0.037013	0.523488	0.501616	3272	tags=55%, list=22%, signal=43%	109151/20683/18045/20250/15357/12914/21372/17978/208715/18044/20249/56406/19014/59035/81004/235293/20775/100705/107476/14593/116940/13121/73166	TKO-Nicd1_vs_TKO
GOMF_DIOXYGENASE_ACTIVITY	GOMF_DIOXYGENASE_ACTIVITY	GOMF_DIOXYGENASE_ACTIVITY	77	0.43801	1.49201	0.0370693	0.523488	0.501616	3303	tags=45%, list=22%, signal=36%	19224/26432/12583/22289/75605/268420/104263/52463/216850/270086/338523/18451/242860/67667/18452/229675/19225/194388/214133/112405/30841/194952/225876/22290/108829/76804/320595/66071/66667/277250/18676/69656/16468/18984/214899	TKO-Nicd1_vs_TKO
GOMF_NARROW_PORE_CHANNEL_ACTIVITY	GOMF_NARROW_PORE_CHANNEL_ACTIVITY	GOMF_NARROW_PORE_CHANNEL_ACTIVITY	13	-0.677179	-1.60925	0.0371292	0.523488	0.501616	2376	tags=46%, list=16%, signal=39%	16527/72392/55991/74571/210741/217826	TKO-Nicd1_vs_TKO
GOCC_ANCHORING_JUNCTION	GOCC_ANCHORING_JUNCTION	GOCC_ANCHORING_JUNCTION	729	0.266512	1.20437	0.0371807	0.523488	0.501616	1910	tags=19%, list=13%, signal=17%	12564/399558/78473/69693/22339/215654/17387/13512/14254/269116/69524/16518/58235/19271/76507/105835/21753/239027/239833/53310/16004/17886/20541/228140/11487/20649/12402/57342/240185/27428/18708/18222/54519/11491/15511/56332/12168/13138/16452/224105/18772/67300/192195/74206/66713/210126/14388/11820/268980/13511/20525/22631/16590/67916/330938/12505/20430/216613/12550/209039/99470/12337/109711/54357…	TKO-Nicd1_vs_TKO
HP_MEDIAN_CLEFT_PALATE	HP_MEDIAN_CLEFT_PALATE	HP_MEDIAN_CLEFT_PALATE	18	0.643581	1.66842	0.037242	0.523488	0.501616	4447	tags=72%, list=30%, signal=51%	19206/74137/21815/80752/20843/22418/67263/57265/98386/15376/13544/20460/14182	TKO-Nicd1_vs_TKO
GOBP_REGULATION_OF_MYELOID_CELL_APOPTOTIC_PROCESS	GOBP_REGULATION_OF_MYELOID_CELL_APOPTOTIC_PROCESS	GOBP_REGULATION_OF_MYELOID_CELL_APOPTOTIC_PROCESS	22	0.609819	1.65045	0.0372671	0.523488	0.501616	522	tags=23%, list=3%, signal=22%	17311/74769/93759/320404/11491	TKO-Nicd1_vs_TKO
HP_PAROXYSMAL_INVOLUNTARY_EYE_MOVEMENTS	HP_PAROXYSMAL_INVOLUNTARY_EYE_MOVEMENTS	HP_PAROXYSMAL_INVOLUNTARY_EYE_MOVEMENTS	32	-0.535861	-1.5504	0.0372694	0.523488	0.501616	3829	tags=59%, list=26%, signal=44%	14912/66495/69875/66218/68342/104130/226646/67130/68349/75406/235169/17995/72900/54405/407785/83603/17993/107272/69487	TKO-Nicd1_vs_TKO
REACTOME_DEGRADATION_OF_DVL	REACTOME_DEGRADATION_OF_DVL	REACTOME_DEGRADATION_OF_DVL	55	-0.463	-1.49307	0.0372939	0.523488	0.501616	4067	tags=45%, list=27%, signal=33%	228769/57296/26446/19173/19181/19170/19166/19182/19188/20422/23996/26445/26442/26443/26440/19177/19175/19192/19179/13543/22190/67151/59036/22186/22187	TKO-Nicd1_vs_TKO
GOBP_KIDNEY_MESENCHYME_DEVELOPMENT	GOBP_KIDNEY_MESENCHYME_DEVELOPMENT	GOBP_KIDNEY_MESENCHYME_DEVELOPMENT	15	-0.656922	-1.61058	0.0374046	0.523488	0.501616	118	tags=27%, list=1%, signal=26%	12162/20471/20472/12159	TKO-Nicd1_vs_TKO
REACTOME_ION_TRANSPORT_BY_P_TYPE_ATPASES	REACTOME_ION_TRANSPORT_BY_P_TYPE_ATPASES	REACTOME_ION_TRANSPORT_BY_P_TYPE_ATPASES	44	0.508713	1.56336	0.0374054	0.523488	0.501616	2071	tags=32%, list=14%, signal=27%	11977/108017/11980/54670/69047/11938/53313/320940/11941/11981/76295/54667/319767/56188	TKO-Nicd1_vs_TKO
GOBP_I_KAPPAB_PHOSPHORYLATION	GOBP_I_KAPPAB_PHOSPHORYLATION	GOBP_I_KAPPAB_PHOSPHORYLATION	18	0.643014	1.66695	0.0374548	0.523488	0.501616	664	tags=17%, list=4%, signal=16%	13051/21898/69601	TKO-Nicd1_vs_TKO
GOBP_INOSITOL_LIPID_MEDIATED_SIGNALING	GOBP_INOSITOL_LIPID_MEDIATED_SIGNALING	GOBP_INOSITOL_LIPID_MEDIATED_SIGNALING	136	0.374973	1.39856	0.0374596	0.523488	0.501616	2278	tags=28%, list=15%, signal=24%	12319/11600/14254/18798/14268/13866/74769/18590/269437/20304/93759/193003/12402/18708/18704/16452/69601/18795/16590/101476/16337/13867/74107/15170/83490/101490/269615/18015/109294/70527/12192/14061/210973/224860/17999/18719/26564/14191	TKO-Nicd1_vs_TKO
HP_BIPARIETAL_NARROWING	HP_BIPARIETAL_NARROWING	HP_BIPARIETAL_NARROWING	55	0.482346	1.54392	0.0375054	0.523488	0.501616	2880	tags=33%, list=19%, signal=27%	17536/109880/108138/231214/319583/211660/329795/244585/77087/68642/73692/72584/216274/51810/235293/26395/74477/16653	TKO-Nicd1_vs_TKO
GOBP_FOREBRAIN_REGIONALIZATION	GOBP_FOREBRAIN_REGIONALIZATION	GOBP_FOREBRAIN_REGIONALIZATION	14	-0.665818	-1.61702	0.037564	0.523488	0.501616	614	tags=29%, list=4%, signal=27%	16870/22422/16869/12159	TKO-Nicd1_vs_TKO
HP_ABNORMALITY_OF_ADRENAL_MORPHOLOGY	HP_ABNORMALITY_OF_ADRENAL_MORPHOLOGY	HP_ABNORMALITY_OF_ADRENAL_MORPHOLOGY	82	-0.417417	-1.44086	0.037687	0.523488	0.501616	1806	tags=20%, list=12%, signal=17%	17448/12580/12579/66052/17283/13819/66945/67863/67680/66925/54638/18747/12289/14683/12159/22295	TKO-Nicd1_vs_TKO
KEGG_RIBOSOME	KEGG_RIBOSOME	KEGG_RIBOSOME	82	-0.417482	-1.44108	0.037687	0.523488	0.501616	4030	tags=51%, list=27%, signal=38%	19896/67671/68028/68436/319195/67115/20084/76846/27050/20115/20103/54217/68537/57808/67281/66480/67186/225215/75617/20090/20054/19989/11837/54127/19981/19944/66475/20085/27367/20068/76808/19982/22121/20104/67941/114641/67891/66489/57294/110954/268449/22186	TKO-Nicd1_vs_TKO
GOBP_REGULATION_OF_ODONTOGENESIS	GOBP_REGULATION_OF_ODONTOGENESIS	GOBP_REGULATION_OF_ODONTOGENESIS	12	-0.692922	-1.61422	0.0377213	0.523488	0.501616	993	tags=42%, list=7%, signal=39%	494504/12490/18383/18511/12159	TKO-Nicd1_vs_TKO
GOBP_RIBONUCLEOSIDE_TRIPHOSPHATE_METABOLIC_PROCESS	GOBP_RIBONUCLEOSIDE_TRIPHOSPHATE_METABOLIC_PROCESS	GOBP_RIBONUCLEOSIDE_TRIPHOSPHATE_METABOLIC_PROCESS	70	-0.433926	-1.46322	0.0377324	0.523488	0.501616	3679	tags=50%, list=25%, signal=38%	71679/66826/13806/23918/11949/66114/228033/18103/66043/69719/107197/66592/54369/57423/56520/79059/11947/67126/11958/11946/56632/108099/216805/11957/16434/72325/55936/19017/27425/18102/68943/28080/19241/23917/22245	TKO-Nicd1_vs_TKO
GOMF_MONOOXYGENASE_ACTIVITY	GOMF_MONOOXYGENASE_ACTIVITY	GOMF_MONOOXYGENASE_ACTIVITY	38	0.533782	1.59325	0.0377482	0.523488	0.501616	470	tags=13%, list=3%, signal=13%	13082/13123/21990/19223/194401	TKO-Nicd1_vs_TKO
GOBP_MUSCLE_CELL_DEVELOPMENT	GOBP_MUSCLE_CELL_DEVELOPMENT	GOBP_MUSCLE_CELL_DEVELOPMENT	127	-0.37725	-1.39603	0.0377848	0.523488	0.501616	956	tags=17%, list=6%, signal=16%	18175/11465/18128/11606/20969/329828/13405/13007/54409/228003/16000/109676/98932/12043/54720/12372/74777/226041/12159/234072/93677/23828	TKO-Nicd1_vs_TKO
HP_DYSPHONIA	HP_DYSPHONIA	HP_DYSPHONIA	104	-0.397345	-1.4237	0.0378089	0.523488	0.501616	3154	tags=34%, list=21%, signal=27%	17187/20907/14194/68153/19062/22346/15288/194309/71883/70300/12740/23992/14766/19718/228960/17448/18975/22384/66052/13819/16885/66945/67863/67680/14421/14325/12835/58805/66925/56454/22153/20508/19132/11835/14683	TKO-Nicd1_vs_TKO
GOCC_VESICLE_LUMEN	GOCC_VESICLE_LUMEN	GOCC_VESICLE_LUMEN	258	-0.321775	-1.30742	0.0378128	0.523488	0.501616	1823	tags=16%, list=12%, signal=14%	11758/226977/19177/22139/70536/67963/66848/22154/14667/20202/223978/26949/113868/52633/105245/13169/74244/15212/80884/54473/433375/100037283/14325/20409/19241/23917/16000/78634/20310/227753/223646/78892/11486/11717/14870/21922/21808/14825/14456/225642/64138	TKO-Nicd1_vs_TKO
GOBP_REGULATION_OF_POSITIVE_CHEMOTAXIS	GOBP_REGULATION_OF_POSITIVE_CHEMOTAXIS	GOBP_REGULATION_OF_POSITIVE_CHEMOTAXIS	21	0.612544	1.64303	0.0378448	0.523488	0.501616	924	tags=14%, list=6%, signal=13%	22339/18654/12374	TKO-Nicd1_vs_TKO
HP_PREMATURE_VENTRICULAR_CONTRACTION	HP_PREMATURE_VENTRICULAR_CONTRACTION	HP_PREMATURE_VENTRICULAR_CONTRACTION	13	0.686806	1.66786	0.0378899	0.523488	0.501616	713	tags=31%, list=5%, signal=29%	12373/16518/20191/13511	TKO-Nicd1_vs_TKO
GOMF_METAL_ION_TRANSMEMBRANE_TRANSPORTER_ACTIVITY	GOMF_METAL_ION_TRANSMEMBRANE_TRANSPORTER_ACTIVITY	GOMF_METAL_ION_TRANSMEMBRANE_TRANSPORTER_ACTIVITY	278	0.320674	1.31574	0.0378952	0.523488	0.501616	2023	tags=23%, list=14%, signal=20%	67547/54403/15551/28240/230612/16438/11977/108017/110895/140493/16518/20191/58170/76574/330953/106957/60613/16500/12293/20541/12286/380836/58226/12298/69047/227059/58800/11938/20274/215999/98396/171286/53313/110380/16502/11941/59033/12288/20496/93790/20531/16512/22066/22782/22065/53881/20269/16439/16511/338365/105727/12296/14664/320150/116873/620592/63873/80334/226999/15165/218756/52150/75717	TKO-Nicd1_vs_TKO
GOBP_NEGATIVE_REGULATION_OF_NEURON_DIFFERENTIATION	GOBP_NEGATIVE_REGULATION_OF_NEURON_DIFFERENTIATION	GOBP_NEGATIVE_REGULATION_OF_NEURON_DIFFERENTIATION	53	-0.467352	-1.49348	0.0379129	0.523488	0.501616	261	tags=8%, list=2%, signal=7%	269784/14357/27140/104360	TKO-Nicd1_vs_TKO
GOMF_POLYSACCHARIDE_BINDING	GOMF_POLYSACCHARIDE_BINDING	GOMF_POLYSACCHARIDE_BINDING	12	-0.692442	-1.6131	0.0379138	0.523488	0.501616	211	tags=42%, list=1%, signal=41%	18606/19288/53412/54646/140491	TKO-Nicd1_vs_TKO
REACTOME_SURFACTANT_METABOLISM	REACTOME_SURFACTANT_METABOLISM	REACTOME_SURFACTANT_METABOLISM	16	0.65682	1.66605	0.0379267	0.523488	0.501616	1134	tags=31%, list=8%, signal=29%	11540/216197/11541/11551/20531	TKO-Nicd1_vs_TKO
GOBP_INDUCTION_OF_POSITIVE_CHEMOTAXIS	GOBP_INDUCTION_OF_POSITIVE_CHEMOTAXIS	GOBP_INDUCTION_OF_POSITIVE_CHEMOTAXIS	11	0.716417	1.66433	0.0379511	0.523488	0.501616	381	tags=18%, list=3%, signal=18%	22339/18654	TKO-Nicd1_vs_TKO
HP_HEMATOCHEZIA	HP_HEMATOCHEZIA	HP_HEMATOCHEZIA	11	0.716819	1.66527	0.0379511	0.523488	0.501616	1377	tags=36%, list=9%, signal=33%	215280/11789/17128/12166	TKO-Nicd1_vs_TKO
GOBP_POSITIVE_REGULATION_OF_T_CELL_CYTOKINE_PRODUCTION	GOBP_POSITIVE_REGULATION_OF_T_CELL_CYTOKINE_PRODUCTION	GOBP_POSITIVE_REGULATION_OF_T_CELL_CYTOKINE_PRODUCTION	23	-0.583903	-1.57102	0.0379606	0.523488	0.501616	442	tags=13%, list=3%, signal=13%	14462/16173/74131	TKO-Nicd1_vs_TKO
REACTOME_REGULATION_OF_MECP2_EXPRESSION_AND_ACTIVITY	REACTOME_REGULATION_OF_MECP2_EXPRESSION_AND_ACTIVITY	REACTOME_REGULATION_OF_MECP2_EXPRESSION_AND_ACTIVITY	31	0.558439	1.60604	0.0380269	0.523488	0.501616	2095	tags=45%, list=14%, signal=39%	12326/15258/214150/20602/12912/239528/217351/213988/21372/236511/15194/17257/17454/81004	TKO-Nicd1_vs_TKO
KEGG_PEROXISOME	KEGG_PEROXISOME	KEGG_PEROXISOME	71	-0.432645	-1.4605	0.0380355	0.523488	0.501616	4243	tags=56%, list=28%, signal=41%	19301/11430/20280/269951/80911/68603/56794/668173/16922/67993/74043/20656/69129/20524/15488/19302/18633/17117/103737/28200/19305/51798/12908/56273/17527/110959/19298/26458/54683/23986/113868/76263/224824/18632/14081/111175/70503/22436/56690/13850	TKO-Nicd1_vs_TKO
GOBP_STRIATED_MUSCLE_CELL_DEVELOPMENT	GOBP_STRIATED_MUSCLE_CELL_DEVELOPMENT	GOBP_STRIATED_MUSCLE_CELL_DEVELOPMENT	47	-0.484645	-1.51403	0.0381694	0.52439	0.50248	2061	tags=26%, list=14%, signal=22%	225288/12632/18175/11465/20969/13007/228003/98932/12372/226041/234072/93677	TKO-Nicd1_vs_TKO
HP_PERIPHERAL_DEMYELINATION	HP_PERIPHERAL_DEMYELINATION	HP_PERIPHERAL_DEMYELINATION	38	-0.514178	-1.54009	0.0381989	0.52439	0.50248	1604	tags=39%, list=11%, signal=35%	226844/338521/17434/319934/56738/56722/17777/72416/234094/270076/19156/12850/19139/18858/18039	TKO-Nicd1_vs_TKO
GOBP_HOMEOSTASIS_OF_NUMBER_OF_CELLS	GOBP_HOMEOSTASIS_OF_NUMBER_OF_CELLS	GOBP_HOMEOSTASIS_OF_NUMBER_OF_CELLS	235	0.331632	1.3303	0.0382526	0.52439	0.50248	2298	tags=27%, list=15%, signal=23%	15414/13051/17311/22339/58801/218476/74769/15902/223770/20482/15258/64602/245944/57432/320404/11491/15511/16452/381305/217864/22764/19090/11480/20687/16590/242864/319817/16859/20663/20662/69188/17260/18133/210293/12772/230257/15402/228790/98366/27060/54324/16197/16825/11774/12010/20846/56484/16952/11863/83691/12192/319757/17129/19014/17096/16969/19056/19255/50875/67490/56417/21814/23797	TKO-Nicd1_vs_TKO
GOBP_ESTABLISHMENT_OF_MITOCHONDRION_LOCALIZATION	GOBP_ESTABLISHMENT_OF_MITOCHONDRION_LOCALIZATION	GOBP_ESTABLISHMENT_OF_MITOCHONDRION_LOCALIZATION	28	-0.55533	-1.56292	0.0383262	0.52439	0.50248	1926	tags=25%, list=13%, signal=22%	22294/72416/68196/235180/17762/22187/18039	TKO-Nicd1_vs_TKO
GOBP_DNA_METHYLATION_DEPENDENT_HETEROCHROMATIN_ASSEMBLY	GOBP_DNA_METHYLATION_DEPENDENT_HETEROCHROMATIN_ASSEMBLY	GOBP_DNA_METHYLATION_DEPENDENT_HETEROCHROMATIN_ASSEMBLY	22	0.607843	1.6451	0.038338	0.52439	0.50248	2601	tags=59%, list=17%, signal=49%	93759/52463/218850/15201/13435/67246/84505/223828/99982/13433/239122/54343/75339	TKO-Nicd1_vs_TKO
HP_PREMATURE_THELARCHE	HP_PREMATURE_THELARCHE	HP_PREMATURE_THELARCHE	10	0.728932	1.66503	0.0383901	0.52439	0.50248	1638	tags=60%, list=11%, signal=53%	17387/328572/22289/381022/12914/13548	TKO-Nicd1_vs_TKO
GOBP_MYELOID_CELL_HOMEOSTASIS	GOBP_MYELOID_CELL_HOMEOSTASIS	GOBP_MYELOID_CELL_HOMEOSTASIS	137	0.373833	1.3948	0.03842	0.52439	0.50248	2274	tags=28%, list=15%, signal=24%	15414/17311/22339/74769/15902/223770/15258/64602/320404/11491/15511/16452/217864/19090/11480/20687/16590/69188/12772/230257/15402/98366/16825/12010/20846/56484/16952/11863/12192/17129/19014/17096/16969/19255/50875/67490/56417/21814	TKO-Nicd1_vs_TKO
REACTOME_ABC_TRANSPORTER_DISORDERS	REACTOME_ABC_TRANSPORTER_DISORDERS	REACTOME_ABC_TRANSPORTER_DISORDERS	67	-0.439723	-1.46968	0.0385114	0.525014	0.503078	4067	tags=45%, list=27%, signal=33%	228769/57296/26446/19173/19181/67819/74104/19170/70377/19166/19182/19188/54197/20422/23996/20928/26445/26442/26443/26440/19177/19175/19192/19179/18670/193670/22190/67151/22186/22187	TKO-Nicd1_vs_TKO
REACTOME_DOWNSTREAM_SIGNALING_OF_ACTIVATED_FGFR2	REACTOME_DOWNSTREAM_SIGNALING_OF_ACTIVATED_FGFR2	REACTOME_DOWNSTREAM_SIGNALING_OF_ACTIVATED_FGFR2	20	0.620113	1.64368	0.0386917	0.526849	0.504836	1247	tags=25%, list=8%, signal=23%	14164/18708/14388/327826/20662	TKO-Nicd1_vs_TKO
GOBP_POSITIVE_REGULATION_OF_OXIDATIVE_STRESS_INDUCED_CELL_DEATH	GOBP_POSITIVE_REGULATION_OF_OXIDATIVE_STRESS_INDUCED_CELL_DEATH	GOBP_POSITIVE_REGULATION_OF_OXIDATIVE_STRESS_INDUCED_CELL_DEATH	17	0.6469	1.66411	0.0389253	0.527776	0.505725	1874	tags=35%, list=13%, signal=31%	28240/21898/19712/114774/19766/56484	TKO-Nicd1_vs_TKO
GOBP_REGULATION_OF_TRANS_SYNAPTIC_SIGNALING	GOBP_REGULATION_OF_TRANS_SYNAPTIC_SIGNALING	GOBP_REGULATION_OF_TRANS_SYNAPTIC_SIGNALING	331	-0.304956	-1.27382	0.038961	0.527776	0.505725	1907	tags=21%, list=13%, signal=18%	110891/12349/12568/11911/56695/18183/219228/14811/71687/19401/11606/26562/18751/20972/14251/110835/76854/81907/435145/54393/94245/12404/210274/14534/50873/11840/64085/241770/26570/68943/319984/19699/108068/19266/108071/270190/18196/67808/20615/53324/228550/13116/29873/18747/20977/17762/19242/67903/12315/268709/14803/224997/245666/56320/14806/269784/13489/81904/74342/14645/14805/107831/12794/67847…	TKO-Nicd1_vs_TKO
GOMF_QUATERNARY_AMMONIUM_GROUP_BINDING	GOMF_QUATERNARY_AMMONIUM_GROUP_BINDING	GOMF_QUATERNARY_AMMONIUM_GROUP_BINDING	29	0.566397	1.60837	0.0389779	0.527776	0.505725	2210	tags=21%, list=15%, signal=18%	66113/52635/23943/272636/18015/13026	TKO-Nicd1_vs_TKO
GOBP_MITOCHONDRION_ORGANIZATION	GOBP_MITOCHONDRION_ORGANIZATION	GOBP_MITOCHONDRION_ORGANIZATION	464	-0.287493	-1.24129	0.0390244	0.527776	0.505725	3465	tags=35%, list=23%, signal=28%	67184/75387/68375/57436/69875/15114/21752/11983/67267/66218/66043/22084/12018/12177/231430/19294/76824/68342/53357/20656/72113/69076/107197/67472/66592/595136/103172/12015/74772/93739/104130/73472/70310/67044/100503890/11651/16905/67952/70316/13179/66525/66278/66690/223696/230784/56322/66824/66359/246782/66379/30056/226646/75530/78688/21854/67130/66734/68349/68194/16467/140499/18127/12122/17991/6…	TKO-Nicd1_vs_TKO
KEGG_CALCIUM_SIGNALING_PATHWAY	KEGG_CALCIUM_SIGNALING_PATHWAY	KEGG_CALCIUM_SIGNALING_PATHWAY	112	0.394567	1.42635	0.0390659	0.527776	0.505725	1314	tags=21%, list=9%, signal=19%	11540/14829/16438/11554/18798/13866/22045/20191/12326/20541/12286/320404/58226/18795/11938/11541/53313/14682/11941/12288/14816/13867/18575	TKO-Nicd1_vs_TKO
REACTOME_ELASTIC_FIBRE_FORMATION	REACTOME_ELASTIC_FIBRE_FORMATION	REACTOME_ELASTIC_FIBRE_FORMATION	38	-0.51277	-1.53587	0.0391216	0.527776	0.505725	441	tags=13%, list=3%, signal=13%	268977/14115/14114/21808/12159	TKO-Nicd1_vs_TKO
HP_NEPHROLITHIASIS	HP_NEPHROLITHIASIS	HP_NEPHROLITHIASIS	100	-0.397046	-1.41265	0.0391538	0.527776	0.505725	3587	tags=31%, list=24%, signal=24%	107869/12575/66114/269713/17434/56738/12406/20907/83429/320634/232910/194309/12740/14118/19718/212898/12580/22384/12579/75475/17283/16885/58805/19139/22436/14705/98932/12289/14683/16510/22295	TKO-Nicd1_vs_TKO
HP_ABNORMAL_LEUKOCYTE_COUNT	HP_ABNORMAL_LEUKOCYTE_COUNT	HP_ABNORMAL_LEUKOCYTE_COUNT	315	0.311331	1.29623	0.0391766	0.527776	0.505725	3109	tags=27%, list=21%, signal=22%	99377/215280/17060/16194/17101/14011/54445/209086/12402/78244/18708/64898/11798/20750/16452/108138/71713/71458/22019/210808/218343/16590/11920/58231/22042/15201/22589/319583/12374/16396/266632/232339/76251/16451/72935/17222/109019/21939/228790/11891/19264/27060/19766/56480/22031/16197/52864/104806/11774/70047/20846/214133/270110/66899/58208/666173/81004/19664/320713/20963/19354/227525/12503/13666…	TKO-Nicd1_vs_TKO
GOBP_PROSTATE_GLAND_DEVELOPMENT	GOBP_PROSTATE_GLAND_DEVELOPMENT	GOBP_PROSTATE_GLAND_DEVELOPMENT	43	-0.496769	-1.52693	0.0392266	0.527776	0.505725	1814	tags=30%, list=12%, signal=27%	18128/19401/240725/20377/21923/15398/19156/13982/15395/11835/15396/12159/20317	TKO-Nicd1_vs_TKO
WP_GANGLIO_SPHINGOLIPID_METABOLISM	WP_GANGLIO_SPHINGOLIPID_METABOLISM	WP_GANGLIO_SPHINGOLIPID_METABOLISM	12	-0.688531	-1.60399	0.039261	0.527776	0.505725	2682	tags=50%, list=18%, signal=41%	20444/225742/20454/14421/50935/20442	TKO-Nicd1_vs_TKO
GOMF_GLYCEROPHOSPHOLIPID_FLIPPASE_ACTIVITY	GOMF_GLYCEROPHOSPHOLIPID_FLIPPASE_ACTIVITY	GOMF_GLYCEROPHOSPHOLIPID_FLIPPASE_ACTIVITY	13	0.683957	1.66095	0.0393552	0.527776	0.505725	2062	tags=54%, list=14%, signal=46%	76574/11980/54670/320940/76295/54667/319767	TKO-Nicd1_vs_TKO
PID_AR_TF_PATHWAY	PID_AR_TF_PATHWAY	PID_AR_TF_PATHWAY	49	0.491801	1.53982	0.0393769	0.527776	0.505725	1663	tags=29%, list=11%, signal=25%	50528/328572/93759/14815/13653/67155/12914/26398/66884/17978/21848/18519/18986/22026	TKO-Nicd1_vs_TKO
GOMF_POSTSYNAPTIC_NEUROTRANSMITTER_RECEPTOR_ACTIVITY	GOMF_POSTSYNAPTIC_NEUROTRANSMITTER_RECEPTOR_ACTIVITY	GOMF_POSTSYNAPTIC_NEUROTRANSMITTER_RECEPTOR_ACTIVITY	34	-0.526305	-1.54552	0.0393889	0.527776	0.505725	1421	tags=41%, list=10%, signal=37%	110835/504186/14403/54393/14406/14408/11449/108071/11447/110886/14803/14806/13489/14805	TKO-Nicd1_vs_TKO
GOBP_STEROL_HOMEOSTASIS	GOBP_STEROL_HOMEOSTASIS	GOBP_STEROL_HOMEOSTASIS	55	0.479661	1.53532	0.0394342	0.527776	0.505725	559	tags=15%, list=4%, signal=14%	66113/100102/13123/235283/69863/20652/93759/327987	TKO-Nicd1_vs_TKO
GOBP_NEGATIVE_REGULATION_OF_EPITHELIAL_CELL_PROLIFERATION	GOBP_NEGATIVE_REGULATION_OF_EPITHELIAL_CELL_PROLIFERATION	GOBP_NEGATIVE_REGULATION_OF_EPITHELIAL_CELL_PROLIFERATION	106	-0.394016	-1.41574	0.0394761	0.527776	0.505725	1780	tags=16%, list=12%, signal=14%	12034/11946/94275/12579/17283/240725/20377/18028/22436/14462/16840/19274/11835/21808/12571/12159/20317	TKO-Nicd1_vs_TKO
REACTOME_INSULIN_RECEPTOR_SIGNALLING_CASCADE	REACTOME_INSULIN_RECEPTOR_SIGNALLING_CASCADE	REACTOME_INSULIN_RECEPTOR_SIGNALLING_CASCADE	38	0.531982	1.58788	0.0394938	0.527776	0.505725	3131	tags=39%, list=21%, signal=31%	14164/74769/18708/14388/327826/16337/20662/18607/75669/14389/14184/16653/26413/14173/225326	TKO-Nicd1_vs_TKO
KEGG_STARCH_AND_SUCROSE_METABOLISM	KEGG_STARCH_AND_SUCROSE_METABOLISM	KEGG_STARCH_AND_SUCROSE_METABOLISM	22	0.605195	1.63793	0.0398372	0.531748	0.509531	2680	tags=36%, list=18%, signal=30%	76051/70974/15277/66681/22235/14751/110095/209558	TKO-Nicd1_vs_TKO
GOBP_RENAL_SYSTEM_PROCESS	GOBP_RENAL_SYSTEM_PROCESS	GOBP_RENAL_SYSTEM_PROCESS	79	-0.419615	-1.44123	0.0399632	0.532436	0.51019	1143	tags=22%, list=8%, signal=20%	11677/80884/12490/20393/16531/18747/26357/18552/53419/12043/227753/11607/13489/12000/11829/12159/14456	TKO-Nicd1_vs_TKO
PID_FCER1_PATHWAY	PID_FCER1_PATHWAY	PID_FCER1_PATHWAY	53	0.480952	1.5308	0.0400086	0.532436	0.51019	3140	tags=32%, list=21%, signal=25%	215280/208650/12402/18708/224105/13448/26398/20662/26401/218397/17096/20963/26395/14389/26413/14083/22324	TKO-Nicd1_vs_TKO
PID_S1P_S1P3_PATHWAY	PID_S1P_S1P3_PATHWAY	PID_S1P_S1P3_PATHWAY	29	0.564568	1.60318	0.0400606	0.532436	0.51019	966	tags=14%, list=6%, signal=13%	22339/14254/16452/14682	TKO-Nicd1_vs_TKO
GOBP_COLLAGEN_BIOSYNTHETIC_PROCESS	GOBP_COLLAGEN_BIOSYNTHETIC_PROCESS	GOBP_COLLAGEN_BIOSYNTHETIC_PROCESS	36	-0.51931	-1.53822	0.0400739	0.532436	0.51019	889	tags=36%, list=6%, signal=34%	14062/216869/66180/12406/52377/11846/66214/16193/18159/20289/67557/114886/12159	TKO-Nicd1_vs_TKO
GOBP_PROTEIN_INSERTION_INTO_MEMBRANE	GOBP_PROTEIN_INSERTION_INTO_MEMBRANE	GOBP_PROTEIN_INSERTION_INTO_MEMBRANE	52	-0.468051	-1.49147	0.0401269	0.532526	0.510277	3861	tags=54%, list=26%, signal=40%	14356/53421/66736/67067/67184/66048/231430/85308/223696/56322/69683/30056/66087/67604/66821/68653/68032/68115/69089/224727/52551/12028/30058/170770/229801/27643/69773/30057	TKO-Nicd1_vs_TKO
GOBP_CELLULAR_RESPONSE_TO_RETINOIC_ACID	GOBP_CELLULAR_RESPONSE_TO_RETINOIC_ACID	GOBP_CELLULAR_RESPONSE_TO_RETINOIC_ACID	52	-0.467776	-1.49059	0.0403135	0.533206	0.510928	647	tags=10%, list=4%, signal=9%	14620/22422/71461/20317/21677	TKO-Nicd1_vs_TKO
GOBP_PURINE_RIBONUCLEOSIDE_METABOLIC_PROCESS	GOBP_PURINE_RIBONUCLEOSIDE_METABOLIC_PROCESS	GOBP_PURINE_RIBONUCLEOSIDE_METABOLIC_PROCESS	17	-0.632233	-1.59812	0.0403791	0.533206	0.510928	3050	tags=47%, list=20%, signal=37%	23959/11702/667034/11534/224794/22436/14711/11486	TKO-Nicd1_vs_TKO
GOBP_MULTICELLULAR_ORGANISMAL_RESPONSE_TO_STRESS	GOBP_MULTICELLULAR_ORGANISMAL_RESPONSE_TO_STRESS	GOBP_MULTICELLULAR_ORGANISMAL_RESPONSE_TO_STRESS	50	-0.473343	-1.49791	0.0404022	0.533206	0.510928	1426	tags=22%, list=10%, signal=20%	14528/246228/19699/110886/12257/12043/12334/14806/12310/15360/21333	TKO-Nicd1_vs_TKO
GOBP_POSITIVE_REGULATION_OF_LIPASE_ACTIVITY	GOBP_POSITIVE_REGULATION_OF_LIPASE_ACTIVITY	GOBP_POSITIVE_REGULATION_OF_LIPASE_ACTIVITY	43	0.510866	1.56149	0.0404499	0.533206	0.510928	1364	tags=19%, list=9%, signal=17%	66113/11856/14254/20304/16590/14682/18607/18786	TKO-Nicd1_vs_TKO
HP_ABNORMAL_SUPERIOR_CEREBELLAR_PEDUNCLE_MORPHOLOGY	HP_ABNORMAL_SUPERIOR_CEREBELLAR_PEDUNCLE_MORPHOLOGY	HP_ABNORMAL_SUPERIOR_CEREBELLAR_PEDUNCLE_MORPHOLOGY	10	0.726232	1.65886	0.0404541	0.533206	0.510928	1945	tags=50%, list=13%, signal=44%	14247/211660/329795/68642/216274	TKO-Nicd1_vs_TKO
GOMF_RNA_POLYMERASE_BINDING	GOMF_RNA_POLYMERASE_BINDING	GOMF_RNA_POLYMERASE_BINDING	57	0.472815	1.52322	0.0404562	0.533206	0.510928	3921	tags=54%, list=26%, signal=40%	13866/26380/70470/17979/239528/224432/225283/236511/214498/109333/106583/13211/17999/51810/75137/235497/231571/54367/56070/12189/101685/225131/22592/22695/72515/19777/74737/71101/12455/57261/101471	TKO-Nicd1_vs_TKO
GOMF_LIGAND_GATED_CALCIUM_CHANNEL_ACTIVITY	GOMF_LIGAND_GATED_CALCIUM_CHANNEL_ACTIVITY	GOMF_LIGAND_GATED_CALCIUM_CHANNEL_ACTIVITY	17	0.642885	1.65378	0.0406177	0.534468	0.512138	206	tags=18%, list=1%, signal=17%	28240/16438/20191	TKO-Nicd1_vs_TKO
REACTOME_PI_3K_CASCADE_FGFR3	REACTOME_PI_3K_CASCADE_FGFR3	REACTOME_PI_3K_CASCADE_FGFR3	11	0.712982	1.65635	0.040647	0.534468	0.512138	880	tags=36%, list=6%, signal=34%	14164/18708/14388/327826	TKO-Nicd1_vs_TKO
REACTOME_RHO_GTPASES_ACTIVATE_WASPS_AND_WAVES	REACTOME_RHO_GTPASES_ACTIVATE_WASPS_AND_WAVES	REACTOME_RHO_GTPASES_ACTIVATE_WASPS_AND_WAVES	33	0.544925	1.58605	0.0406913	0.534468	0.512138	1286	tags=24%, list=9%, signal=22%	215280/330319/66713/20430/11308/73178/50884/242687	TKO-Nicd1_vs_TKO
GOCC_CILIARY_BASE	GOCC_CILIARY_BASE	GOCC_CILIARY_BASE	29	-0.548997	-1.55617	0.0408618	0.535261	0.512897	550	tags=10%, list=4%, signal=10%	18747/66573/75429	TKO-Nicd1_vs_TKO
REACTOME_DEFECTIVE_CFTR_CAUSES_CYSTIC_FIBROSIS	REACTOME_DEFECTIVE_CFTR_CAUSES_CYSTIC_FIBROSIS	REACTOME_DEFECTIVE_CFTR_CAUSES_CYSTIC_FIBROSIS	59	-0.450867	-1.47038	0.0409499	0.535261	0.512897	4067	tags=46%, list=27%, signal=33%	228769/57296/26446/19173/19181/67819/19170/70377/19166/19182/19188/54197/20422/23996/26445/26442/26443/26440/19177/19175/19192/19179/193670/22190/67151/22186/22187	TKO-Nicd1_vs_TKO
GOBP_CARDIAC_NEURAL_CREST_CELL_DIFFERENTIATION_INVOLVED_IN_HEART_DEVELOPMENT	GOBP_CARDIAC_NEURAL_CREST_CELL_DIFFERENTIATION_INVOLVED_IN_HEART_DEVELOPMENT	GOBP_CARDIAC_NEURAL_CREST_CELL_DIFFERENTIATION_INVOLVED_IN_HEART_DEVELOPMENT	13	-0.672415	-1.59793	0.0409569	0.535261	0.512897	69	tags=15%, list=0%, signal=15%	12162/12159	TKO-Nicd1_vs_TKO
GOMF_SMAD_BINDING	GOMF_SMAD_BINDING	GOMF_SMAD_BINDING	72	0.443793	1.49629	0.0409765	0.535261	0.512897	3178	tags=40%, list=21%, signal=32%	20482/15258/55994/22284/66313/17258/21406/17130/233726/12156/93836/17128/11477/12166/22632/65112/94093/17129/16969/52662/14479/21814/19290/17131/75788/19291/11545/328365/12387	TKO-Nicd1_vs_TKO
REACTOME_TRAF6_MEDIATED_IRF7_ACTIVATION	REACTOME_TRAF6_MEDIATED_IRF7_ACTIVATION	REACTOME_TRAF6_MEDIATED_IRF7_ACTIVATION	15	0.662993	1.65759	0.0411592	0.535261	0.512897	2544	tags=60%, list=17%, signal=50%	328572/217069/12914/22034/230073/56480/66641/71586/54123	TKO-Nicd1_vs_TKO
GOCC_BASAL_PART_OF_CELL	GOCC_BASAL_PART_OF_CELL	GOCC_BASAL_PART_OF_CELL	200	0.343554	1.34876	0.041179	0.535261	0.512897	2005	tags=22%, list=13%, signal=20%	12309/67547/54403/338367/11977/13866/110895/104099/240638/53310/60613/17948/76408/18222/13138/69047/20525/67916/12505/98396/22042/11735/12374/13518/11941/20496/11551/22066/13867/242687/80879/17250/15516/59079/105727/20912/14664/13052/67299/330836/11987/16952/15925/218756/269587	TKO-Nicd1_vs_TKO
GOBP_CHROMATIN_ASSEMBLY_OR_DISASSEMBLY	GOBP_CHROMATIN_ASSEMBLY_OR_DISASSEMBLY	GOBP_CHROMATIN_ASSEMBLY_OR_DISASSEMBLY	144	0.365856	1.37886	0.0412017	0.535261	0.512897	3512	tags=38%, list=24%, signal=29%	17954/228012/381022/93759/52463/51869/244349/320538/218850/224826/268281/15201/22589/331623/13435/67246/239364/84505/101867/235682/56086/93760/223828/231506/17257/93762/217578/216848/14055/233532/99982/57741/98999/116848/74355/13433/15441/24086/239122/20466/20586/54343/75339/320595/68094/114741/15260/237339/101685/18676/14312/12417/68675/671535/70645	TKO-Nicd1_vs_TKO
GOBP_PHOTOPERIODISM	GOBP_PHOTOPERIODISM	GOBP_PHOTOPERIODISM	28	0.570014	1.60675	0.0412954	0.535261	0.512897	175	tags=11%, list=1%, signal=11%	213311/20893/15902	TKO-Nicd1_vs_TKO
REACTOME_RESPONSE_OF_MTB_TO_PHAGOCYTOSIS	REACTOME_RESPONSE_OF_MTB_TO_PHAGOCYTOSIS	REACTOME_RESPONSE_OF_MTB_TO_PHAGOCYTOSIS	21	-0.590951	-1.55673	0.0413146	0.535261	0.512897	1240	tags=24%, list=8%, signal=22%	19349/19720/22190/22186/22187	TKO-Nicd1_vs_TKO
REACTOME_ER_QUALITY_CONTROL_COMPARTMENT_ERQC	REACTOME_ER_QUALITY_CONTROL_COMPARTMENT_ERQC	REACTOME_ER_QUALITY_CONTROL_COMPARTMENT_ERQC	20	-0.602653	-1.57455	0.0413223	0.535261	0.512897	1249	tags=45%, list=8%, signal=41%	192193/54197/23802/108687/193670/22190/227619/22186/22187	TKO-Nicd1_vs_TKO
GOCC_EXTRINSIC_COMPONENT_OF_MITOCHONDRIAL_INNER_MEMBRANE	GOCC_EXTRINSIC_COMPONENT_OF_MITOCHONDRIAL_INNER_MEMBRANE	GOCC_EXTRINSIC_COMPONENT_OF_MITOCHONDRIAL_INNER_MEMBRANE	13	-0.671028	-1.59463	0.0413397	0.535261	0.512897	2607	tags=54%, list=17%, signal=44%	67426/217707/52064/12850/68971/11370/69487	TKO-Nicd1_vs_TKO
HP_MUSCLE_SPASM	HP_MUSCLE_SPASM	HP_MUSCLE_SPASM	137	-0.367357	-1.37313	0.0413485	0.535261	0.512897	1921	tags=20%, list=13%, signal=17%	228960/57320/66383/20167/18975/64704/74412/11739/212647/50873/13405/68961/19017/21787/68943/107272/14705/11370/56454/12372/19132/11835/14683/20501/11717/18858/18039	TKO-Nicd1_vs_TKO
HP_NEOPLASM_OF_THE_GENITOURINARY_TRACT	HP_NEOPLASM_OF_THE_GENITOURINARY_TRACT	HP_NEOPLASM_OF_THE_GENITOURINARY_TRACT	193	0.343927	1.34452	0.0413972	0.535261	0.512897	2959	tags=27%, list=20%, signal=22%	21405/11977/14268/11906/13866/19271/328572/20351/109880/19206/227099/16590/19712/12550/18193/14247/20852/11789/12914/207806/17128/214498/68729/12166/26401/228790/235626/18015/17535/217716/19713/208144/13400/192119/12443/12767/17075/69716/27354/17686/19360/19248/67657/13176/328949/12189/76719/14184/16653/72333/27054/67097	TKO-Nicd1_vs_TKO
GOBP_HETEROPHILIC_CELL_CELL_ADHESION_VIA_PLASMA_MEMBRANE_CELL_ADHESION_MOLECULES	GOBP_HETEROPHILIC_CELL_CELL_ADHESION_VIA_PLASMA_MEMBRANE_CELL_ADHESION_MOLECULES	GOBP_HETEROPHILIC_CELL_CELL_ADHESION_VIA_PLASMA_MEMBRANE_CELL_ADHESION_MOLECULES	33	-0.526526	-1.53468	0.041613	0.535261	0.512897	1243	tags=27%, list=8%, signal=25%	12404/230868/19266/52118/233651/22242/329628/16858/94332	TKO-Nicd1_vs_TKO
REACTOME_APC_CDC20_MEDIATED_DEGRADATION_OF_NEK2A	REACTOME_APC_CDC20_MEDIATED_DEGRADATION_OF_NEK2A	REACTOME_APC_CDC20_MEDIATED_DEGRADATION_OF_NEK2A	26	-0.564916	-1.56289	0.0416974	0.535261	0.512897	3174	tags=46%, list=21%, signal=36%	66440/107995/75430/22194/12237/69957/66156/22190/59008/77891/22186/22187	TKO-Nicd1_vs_TKO
GOBP_NEGATIVE_REGULATION_OF_BONE_REMODELING	GOBP_NEGATIVE_REGULATION_OF_BONE_REMODELING	GOBP_NEGATIVE_REGULATION_OF_BONE_REMODELING	13	-0.670314	-1.59294	0.0417225	0.535261	0.512897	3490	tags=69%, list=23%, signal=53%	21929/83924/16193/12988/72828/20377/18383/27220/12310	TKO-Nicd1_vs_TKO
REACTOME_INSULIN_PROCESSING	REACTOME_INSULIN_PROCESSING	REACTOME_INSULIN_PROCESSING	22	0.600729	1.62584	0.0417648	0.535261	0.512897	1614	tags=27%, list=11%, signal=24%	18549/18548/16573/17918/11891/66482	TKO-Nicd1_vs_TKO
GOBP_ACTIVATION_OF_ADENYLATE_CYCLASE_ACTIVITY	GOBP_ACTIVATION_OF_ADENYLATE_CYCLASE_ACTIVITY	GOBP_ACTIVATION_OF_ADENYLATE_CYCLASE_ACTIVITY	15	-0.650773	-1.5955	0.0417939	0.535261	0.512897	790	tags=33%, list=5%, signal=32%	14160/12315/12000/12310/14652	TKO-Nicd1_vs_TKO
HP_APLASIA_HYPOPLASIA_OF_THE_EXTREMITIES	HP_APLASIA_HYPOPLASIA_OF_THE_EXTREMITIES	HP_APLASIA_HYPOPLASIA_OF_THE_EXTREMITIES	627	0.271775	1.21521	0.0417964	0.535261	0.512897	2290	tags=21%, list=15%, signal=19%	23888/99377/12839/17536/67547/11977/67884/14268/140493/338366/16518/20356/22289/11538/381022/53310/382253/110651/56381/19206/98732/18708/50790/18704/327987/22284/67574/108138/71458/100683/244349/80752/15122/239985/93730/13209/14247/14897/14802/239528/225055/13435/319583/11789/67155/381694/16917/71175/80883/69743/211660/12156/235380/12393/20496/213988/72388/268396/50789/17222/230709/17128/229731/5…	TKO-Nicd1_vs_TKO
HP_HYPERGLYCEMIA	HP_HYPERGLYCEMIA	HP_HYPERGLYCEMIA	27	0.574549	1.61084	0.041802	0.535261	0.512897	1184	tags=22%, list=8%, signal=20%	21405/19213/116838/18708/16337/230709	TKO-Nicd1_vs_TKO
REACTOME_TRANSLATION_OF_SARS_COV_2_STRUCTURAL_PROTEINS	REACTOME_TRANSLATION_OF_SARS_COV_2_STRUCTURAL_PROTEINS	REACTOME_TRANSLATION_OF_SARS_COV_2_STRUCTURAL_PROTEINS	49	-0.474347	-1.49435	0.0418216	0.535261	0.512897	1255	tags=22%, list=8%, signal=21%	20446/108687/67569/22190/227619/67287/20443/20442/22186/22187/20447	TKO-Nicd1_vs_TKO
GOBP_REGULATION_OF_PROTEIN_LOCALIZATION_TO_ENDOSOME	GOBP_REGULATION_OF_PROTEIN_LOCALIZATION_TO_ENDOSOME	GOBP_REGULATION_OF_PROTEIN_LOCALIZATION_TO_ENDOSOME	12	0.691853	1.64322	0.0418227	0.535261	0.512897	904	tags=25%, list=6%, signal=24%	20660/19878/209200	TKO-Nicd1_vs_TKO
HP_TALIPES_CALCANEOVALGUS	HP_TALIPES_CALCANEOVALGUS	HP_TALIPES_CALCANEOVALGUS	11	-0.700323	-1.59687	0.0418919	0.535261	0.512897	1001	tags=27%, list=7%, signal=25%	11449/18858/18039	TKO-Nicd1_vs_TKO
REACTOME_RHO_GTPASES_ACTIVATE_IQGAPS	REACTOME_RHO_GTPASES_ACTIVATE_IQGAPS	REACTOME_RHO_GTPASES_ACTIVATE_IQGAPS	25	-0.572293	-1.56416	0.0418994	0.535261	0.512897	2087	tags=32%, list=14%, signal=28%	22142/11465/17283/22143/22153/22144/22152/53857	TKO-Nicd1_vs_TKO
GOBP_RNA_DESTABILIZATION	GOBP_RNA_DESTABILIZATION	GOBP_RNA_DESTABILIZATION	88	0.418206	1.45378	0.0419948	0.535261	0.512897	2862	tags=38%, list=19%, signal=30%	19878/214627/666794/381305/218693/231464/71701/239528/319817/217351/213988/229096/72587/229663/214290/230594/230908/17454/13211/80912/19877/19704/12192/11991/56403/51810/104625/70640/13046/225929/227331/210529/234594	TKO-Nicd1_vs_TKO
HP_ABNORMAL_TISSUE_METABOLITE_CONCENTRATION	HP_ABNORMAL_TISSUE_METABOLITE_CONCENTRATION	HP_ABNORMAL_TISSUE_METABOLITE_CONCENTRATION	32	-0.528662	-1.52957	0.0420664	0.535261	0.512897	3528	tags=56%, list=24%, signal=43%	16548/668173/74043/15488/19302/18633/103737/66821/19305/56273/94178/14667/19298/15212/19156/224824/18632/73046	TKO-Nicd1_vs_TKO
GOBP_ENDOTHELIUM_DEVELOPMENT	GOBP_ENDOTHELIUM_DEVELOPMENT	GOBP_ENDOTHELIUM_DEVELOPMENT	110	0.393146	1.4211	0.0420916	0.535261	0.512897	2161	tags=20%, list=14%, signal=17%	15413/14164/22339/19878/12168/216850/11819/18795/21873/17128/11477/56086/17356/77446/72065/19877/12822/15442/17931/19664/192786/19130	TKO-Nicd1_vs_TKO
HP_ABNORMAL_SALIVARY_GLAND_MORPHOLOGY	HP_ABNORMAL_SALIVARY_GLAND_MORPHOLOGY	HP_ABNORMAL_SALIVARY_GLAND_MORPHOLOGY	17	0.64159	1.65045	0.0420986	0.535261	0.512897	2857	tags=41%, list=19%, signal=33%	11938/56711/12010/21453/12767/16913/14184	TKO-Nicd1_vs_TKO
GOMF_MIRNA_BINDING	GOMF_MIRNA_BINDING	GOMF_MIRNA_BINDING	31	0.552643	1.58937	0.0421556	0.535261	0.512897	3894	tags=58%, list=26%, signal=43%	214150/381305/83557/71701/239528/236511/214290/80913/230594/106205/80912/56200/14265/15568/53379/17184/20674/103284	TKO-Nicd1_vs_TKO
GOBP_REGULATION_OF_MEMBRANE_POTENTIAL	GOBP_REGULATION_OF_MEMBRANE_POTENTIAL	GOBP_REGULATION_OF_MEMBRANE_POTENTIAL	307	-0.30733	-1.27478	0.0421841	0.535261	0.512897	1421	tags=17%, list=10%, signal=15%	110835/504186/76854/81907/14403/54393/12404/50873/13405/241770/74571/14406/12028/210741/209027/14408/63959/11449/14226/68943/19699/108071/16531/109676/319504/11447/110886/20266/12257/12043/17762/65106/12315/232975/14803/15561/14167/14806/13489/12289/18217/22187/78977/14805/12794/12801/238384/225872/16510/23828/217826	TKO-Nicd1_vs_TKO
GOBP_AXONAL_TRANSPORT	GOBP_AXONAL_TRANSPORT	GOBP_AXONAL_TRANSPORT	64	-0.438606	-1.45331	0.0422144	0.535261	0.512897	1429	tags=17%, list=10%, signal=16%	68196/81907/94245/235180/20615/67774/17762/68566/14533/12794/18039	TKO-Nicd1_vs_TKO
GOBP_CELLULAR_HOMEOSTASIS	GOBP_CELLULAR_HOMEOSTASIS	GOBP_CELLULAR_HOMEOSTASIS	632	-0.273858	-1.21398	0.0424188	0.535261	0.512897	2377	tags=22%, list=16%, signal=19%	75578/16527/67041/66162/72392/18442/78688/20296/71912/14461/66612/20306/18127/14824/76524/17748/11947/30926/54411/14297/21982/12354/12632/66972/64051/14977/80795/110891/66383/12349/223775/12568/11911/27057/68115/11758/14811/16818/26372/66437/11606/66277/18751/66290/72828/94178/112406/20202/70456/14724/17283/106052/54683/11305/19326/504186/76854/64209/74610/19349/21672/50873/11840/15212/13405/1474…	TKO-Nicd1_vs_TKO
GOMF_PHOSPHATIDYLINOSITOL_KINASE_ACTIVITY	GOMF_PHOSPHATIDYLINOSITOL_KINASE_ACTIVITY	GOMF_PHOSPHATIDYLINOSITOL_KINASE_ACTIVITY	15	0.661287	1.65333	0.0424192	0.535261	0.512897	1216	tags=33%, list=8%, signal=31%	74769/18704/11920/18711/18710	TKO-Nicd1_vs_TKO
HP_SEPSIS	HP_SEPSIS	HP_SEPSIS	79	0.432217	1.47668	0.0424322	0.535261	0.512897	907	tags=15%, list=6%, signal=14%	215280/17060/11977/13866/78244/230857/18708/18772/16782/22042/319583/11789	TKO-Nicd1_vs_TKO
GOMF_CALCIUM_ION_BINDING	GOMF_CALCIUM_ION_BINDING	GOMF_CALCIUM_ION_BINDING	507	-0.282804	-1.22995	0.0424878	0.535261	0.512897	1273	tags=14%, list=9%, signal=13%	27364/193813/71768/108687/11994/64085/27984/12626/69352/67860/27055/94214/54524/213573/140904/13004/17896/211712/227619/20200/54486/246104/11747/104010/20193/64075/17313/98932/234421/233651/80976/66350/17907/20196/17181/268977/22242/12334/22153/319387/117148/329628/14115/19894/12315/54003/105298/227753/53602/60510/12372/17386/74777/110058/14114/338352/13389/216459/93960/19672/20562/94217/13612/73…	TKO-Nicd1_vs_TKO
HP_GONADAL_NEOPLASM	HP_GONADAL_NEOPLASM	HP_GONADAL_NEOPLASM	82	0.423317	1.45896	0.0424929	0.535261	0.512897	3203	tags=39%, list=21%, signal=31%	13866/328572/19206/227099/16590/12550/18193/14247/12914/17128/214498/26401/235626/17535/217716/208144/13400/192119/12443/17075/27354/17686/19360/67657/12189/76719/14184/16653/72333/12021/12387/15285	TKO-Nicd1_vs_TKO
HP_ABNORMALITY_OF_THE_TEMPOROMANDIBULAR_JOINT	HP_ABNORMALITY_OF_THE_TEMPOROMANDIBULAR_JOINT	HP_ABNORMALITY_OF_THE_TEMPOROMANDIBULAR_JOINT	13	0.678512	1.64772	0.0424953	0.535261	0.512897	2450	tags=46%, list=16%, signal=39%	18798/271564/230709/19255/15931/12503	TKO-Nicd1_vs_TKO
GOBP_QUINONE_METABOLIC_PROCESS	GOBP_QUINONE_METABOLIC_PROCESS	GOBP_QUINONE_METABOLIC_PROCESS	29	-0.545964	-1.54758	0.0425334	0.535261	0.512897	3607	tags=55%, list=24%, signal=42%	210582/72054/18105/67426/71883/66108/66609/217707/58810/52064/67914/11677/12408/27973/12850/14187	TKO-Nicd1_vs_TKO
GOBP_REGULATION_OF_MACROPHAGE_MIGRATION	GOBP_REGULATION_OF_MACROPHAGE_MIGRATION	GOBP_REGULATION_OF_MACROPHAGE_MIGRATION	29	0.561901	1.59561	0.0426592	0.535261	0.512897	378	tags=10%, list=3%, signal=10%	13051/17387/20304	TKO-Nicd1_vs_TKO
GOCC_RESPIRATORY_CHAIN_COMPLEX_III	GOCC_RESPIRATORY_CHAIN_COMPLEX_III	GOCC_RESPIRATORY_CHAIN_COMPLEX_III	10	-0.716767	-1.59571	0.0426605	0.535261	0.512897	3550	tags=90%, list=24%, signal=69%	67003/66576/22272/66594/66821/67530/66445/66694/22273	TKO-Nicd1_vs_TKO
GOCC_INTERMEDIATE_FILAMENT	GOCC_INTERMEDIATE_FILAMENT	GOCC_INTERMEDIATE_FILAMENT	74	-0.424619	-1.44242	0.0426829	0.535261	0.512897	1380	tags=16%, list=9%, signal=15%	76854/223917/210274/106639/16666/16663/16678/19132/94179/18040/18039/18417	TKO-Nicd1_vs_TKO
GOBP_MUSCLE_STRUCTURE_DEVELOPMENT	GOBP_MUSCLE_STRUCTURE_DEVELOPMENT	GOBP_MUSCLE_STRUCTURE_DEVELOPMENT	476	-0.285356	-1.23544	0.0428416	0.535261	0.512897	836	tags=9%, list=6%, signal=9%	54409/66999/228003/270190/16000/109676/67399/11447/52163/98932/66993/213019/17133/17907/12043/20289/12334/29856/53318/66423/20295/246048/54720/21679/14362/12372/74777/15370/216459/14009/12804/78977/12023/16173/107831/12814/21808/226041/16510/12159/234072/20666/93677/23828/259300	TKO-Nicd1_vs_TKO
GOBP_REGULATION_OF_HIGH_VOLTAGE_GATED_CALCIUM_CHANNEL_ACTIVITY	GOBP_REGULATION_OF_HIGH_VOLTAGE_GATED_CALCIUM_CHANNEL_ACTIVITY	GOBP_REGULATION_OF_HIGH_VOLTAGE_GATED_CALCIUM_CHANNEL_ACTIVITY	11	-0.699301	-1.59454	0.0428571	0.535261	0.512897	902	tags=36%, list=6%, signal=34%	14467/56437/12315/18578	TKO-Nicd1_vs_TKO
REACTOME_INTERLEUKIN_10_SIGNALING	REACTOME_INTERLEUKIN_10_SIGNALING	REACTOME_INTERLEUKIN_10_SIGNALING	35	-0.518688	-1.53128	0.0429098	0.535261	0.512897	596	tags=14%, list=4%, signal=14%	20302/16153/20310/16173/14825	TKO-Nicd1_vs_TKO
GOBP_MACROPHAGE_ACTIVATION_INVOLVED_IN_IMMUNE_RESPONSE	GOBP_MACROPHAGE_ACTIVATION_INVOLVED_IN_IMMUNE_RESPONSE	GOBP_MACROPHAGE_ACTIVATION_INVOLVED_IN_IMMUNE_RESPONSE	13	0.677288	1.64475	0.042914	0.535261	0.512897	24	tags=8%, list=0%, signal=8%	13051	TKO-Nicd1_vs_TKO
GOMF_PHOSPHATIDYLINOSITOL_3_KINASE_REGULATORY_SUBUNIT_BINDING	GOMF_PHOSPHATIDYLINOSITOL_3_KINASE_REGULATORY_SUBUNIT_BINDING	GOMF_PHOSPHATIDYLINOSITOL_3_KINASE_REGULATORY_SUBUNIT_BINDING	10	0.721697	1.6485	0.0429309	0.535261	0.512897	1504	tags=50%, list=10%, signal=45%	12402/18708/69601/13430/83490	TKO-Nicd1_vs_TKO
GOBP_CARBOHYDRATE_TRANSMEMBRANE_TRANSPORT	GOBP_CARBOHYDRATE_TRANSMEMBRANE_TRANSPORT	GOBP_CARBOHYDRATE_TRANSMEMBRANE_TRANSPORT	87	0.416692	1.44732	0.0429381	0.535261	0.512897	1625	tags=17%, list=11%, signal=15%	21405/230612/107221/216190/109880/18708/17258/20525/15277/22612/16337/20661/18759/53881/20912	TKO-Nicd1_vs_TKO
REACTOME_DOWNSTREAM_SIGNALING_OF_ACTIVATED_FGFR3	REACTOME_DOWNSTREAM_SIGNALING_OF_ACTIVATED_FGFR3	REACTOME_DOWNSTREAM_SIGNALING_OF_ACTIVATED_FGFR3	18	0.63204	1.6385	0.0429879	0.535301	0.512936	1247	tags=28%, list=8%, signal=25%	14164/18708/14388/327826/20662	TKO-Nicd1_vs_TKO
GOBP_EMBRYONIC_CRANIAL_SKELETON_MORPHOGENESIS	GOBP_EMBRYONIC_CRANIAL_SKELETON_MORPHOGENESIS	GOBP_EMBRYONIC_CRANIAL_SKELETON_MORPHOGENESIS	39	-0.50406	-1.51718	0.0431575	0.535367	0.512998	315	tags=15%, list=2%, signal=15%	16869/21418/17389/54352/20472/12159	TKO-Nicd1_vs_TKO
GOBP_REGULATION_OF_NITRIC_OXIDE_METABOLIC_PROCESS	GOBP_REGULATION_OF_NITRIC_OXIDE_METABOLIC_PROCESS	GOBP_REGULATION_OF_NITRIC_OXIDE_METABOLIC_PROCESS	45	0.498778	1.54497	0.0431779	0.535367	0.512998	1406	tags=18%, list=9%, signal=16%	13051/21898/19223/19878/16452/13430/16337/15516	TKO-Nicd1_vs_TKO
HP_LIMITED_KNEE_EXTENSION	HP_LIMITED_KNEE_EXTENSION	HP_LIMITED_KNEE_EXTENSION	19	0.619631	1.62267	0.0432363	0.535367	0.512998	105	tags=11%, list=1%, signal=10%	23888/11977	TKO-Nicd1_vs_TKO
HP_RIB_SEGMENTATION_ABNORMALITIES	HP_RIB_SEGMENTATION_ABNORMALITIES	HP_RIB_SEGMENTATION_ABNORMALITIES	11	-0.698331	-1.59232	0.0432432	0.535367	0.512998	1448	tags=36%, list=10%, signal=33%	13016/17293/13389/12889	TKO-Nicd1_vs_TKO
HP_HYPOGLYCEMIC_COMA	HP_HYPOGLYCEMIC_COMA	HP_HYPOGLYCEMIC_COMA	15	0.658664	1.64677	0.0432591	0.535367	0.512998	1118	tags=20%, list=7%, signal=19%	21405/22228/16337	TKO-Nicd1_vs_TKO
GOBP_REGULATION_OF_ASPARTIC_TYPE_PEPTIDASE_ACTIVITY	GOBP_REGULATION_OF_ASPARTIC_TYPE_PEPTIDASE_ACTIVITY	GOBP_REGULATION_OF_ASPARTIC_TYPE_PEPTIDASE_ACTIVITY	11	0.706775	1.64193	0.043343	0.535367	0.512998	2540	tags=45%, list=17%, signal=38%	20660/19878/233489/17096/13638	TKO-Nicd1_vs_TKO
HP_APHASIA	HP_APHASIA	HP_APHASIA	120	0.384221	1.40282	0.0433646	0.535367	0.512998	3245	tags=35%, list=22%, signal=28%	20660/56839/68750/12286/327987/11820/77683/13209/14897/14802/22589/239528/74256/67155/80883/18810/74006/20496/213988/59026/69188/228355/56217/15194/20017/72145/21411/21453/78697/83767/207165/108829/277854/73205/19165/16653/77097/15260/328365/53379/21429/16468	TKO-Nicd1_vs_TKO
GOMF_ATP_DEPENDENT_ACTIVITY_ACTING_ON_RNA	GOMF_ATP_DEPENDENT_ACTIVITY_ACTING_ON_RNA	GOMF_ATP_DEPENDENT_ACTIVITY_ACTING_ON_RNA	71	0.441588	1.48544	0.0433929	0.535367	0.512998	3990	tags=51%, list=27%, signal=37%	320632/13209/72935/234311/11834/72047/27225/67848/13205/67040/13204/212880/230073/74351/234733/17454/104806/13211/217207/19704/69192/106794/208144/71990/71586/56200/228889/26900/218629/78394/67755/227674/72162/67487/80861/72198	TKO-Nicd1_vs_TKO
GOBP_BIOLOGICAL_PROCESS_INVOLVED_IN_SYMBIOTIC_INTERACTION	GOBP_BIOLOGICAL_PROCESS_INVOLVED_IN_SYMBIOTIC_INTERACTION	GOBP_BIOLOGICAL_PROCESS_INVOLVED_IN_SYMBIOTIC_INTERACTION	221	0.333946	1.32927	0.0434119	0.535367	0.512998	1118	tags=12%, list=7%, signal=11%	68713/13051/50528/14268/66141/80876/58235/328572/16004/16324/20304/20683/12402/15511/13138/16452/217069/107568/19712/22042/242864/16420/16396/18711/16859/20479/16337	TKO-Nicd1_vs_TKO
HP_DISTAL_UPPER_LIMB_AMYOTROPHY	HP_DISTAL_UPPER_LIMB_AMYOTROPHY	HP_DISTAL_UPPER_LIMB_AMYOTROPHY	38	-0.507751	-1.52084	0.0435505	0.536501	0.514085	620	tags=16%, list=4%, signal=15%	14705/59007/67903/217593/18858/18039	TKO-Nicd1_vs_TKO
GOBP_REGULATION_OF_CHROMATIN_ASSEMBLY_OR_DISASSEMBLY	GOBP_REGULATION_OF_CHROMATIN_ASSEMBLY_OR_DISASSEMBLY	GOBP_REGULATION_OF_CHROMATIN_ASSEMBLY_OR_DISASSEMBLY	31	0.549412	1.58007	0.0436767	0.537065	0.514625	4430	tags=74%, list=30%, signal=52%	228012/52463/218850/67246/84505/235682/223828/99982/13433/24086/239122/20466/54343/75339/320595/237339/101685/18676/671535/18706/74522/11810/666704	TKO-Nicd1_vs_TKO
REACTOME_STAT3_NUCLEAR_EVENTS_DOWNSTREAM_OF_ALK_SIGNALING	REACTOME_STAT3_NUCLEAR_EVENTS_DOWNSTREAM_OF_ALK_SIGNALING	REACTOME_STAT3_NUCLEAR_EVENTS_DOWNSTREAM_OF_ALK_SIGNALING	10	0.720826	1.64651	0.0437564	0.537065	0.514625	257	tags=20%, list=2%, signal=20%	12142/328572	TKO-Nicd1_vs_TKO
GOMF_RNA_POLYMERASE_CORE_ENZYME_BINDING	GOMF_RNA_POLYMERASE_CORE_ENZYME_BINDING	GOMF_RNA_POLYMERASE_CORE_ENZYME_BINDING	41	0.512625	1.55096	0.0438099	0.537065	0.514625	3464	tags=56%, list=23%, signal=43%	13866/26380/70470/17979/239528/224432/225283/236511/214498/106583/13211/51810/75137/235497/231571/54367/101685/225131/22592/72515/19777/74737/71101	TKO-Nicd1_vs_TKO
GOBP_REGULATION_OF_COLLAGEN_METABOLIC_PROCESS	GOBP_REGULATION_OF_COLLAGEN_METABOLIC_PROCESS	GOBP_REGULATION_OF_COLLAGEN_METABOLIC_PROCESS	33	-0.523903	-1.52703	0.0440066	0.537065	0.514625	889	tags=15%, list=6%, signal=14%	18159/20289/67557/114886/12159	TKO-Nicd1_vs_TKO
GOBP_REGULATION_OF_CD4_POSITIVE_ALPHA_BETA_T_CELL_DIFFERENTIATION	GOBP_REGULATION_OF_CD4_POSITIVE_ALPHA_BETA_T_CELL_DIFFERENTIATION	GOBP_REGULATION_OF_CD4_POSITIVE_ALPHA_BETA_T_CELL_DIFFERENTIATION	35	-0.517467	-1.52768	0.0440147	0.537065	0.514625	1028	tags=14%, list=7%, signal=13%	83430/12703/14462/16173/74131	TKO-Nicd1_vs_TKO
HP_PECTUS_CARINATUM	HP_PECTUS_CARINATUM	HP_PECTUS_CARINATUM	134	0.371462	1.3803	0.0440415	0.537065	0.514625	3554	tags=34%, list=24%, signal=26%	11977/14268/26432/19213/110651/109880/12402/98732/114713/270163/15122/20678/12156/13358/20496/20663/20662/18786/18392/109181/98376/20130/18015/233781/63873/22418/74533/83925/26564/26395/76719/16653/52348/75914/21934/11603/12282/21429/57265/244962/16147/18004/21809/21386/17159/110006	TKO-Nicd1_vs_TKO
GOBP_OVARIAN_FOLLICLE_DEVELOPMENT	GOBP_OVARIAN_FOLLICLE_DEVELOPMENT	GOBP_OVARIAN_FOLLICLE_DEVELOPMENT	44	0.503469	1.54724	0.0441081	0.537065	0.514625	1360	tags=23%, list=9%, signal=21%	17311/22339/17387/16324/22764/16590/242523/11920/17128/228980	TKO-Nicd1_vs_TKO
REACTOME_PKMTS_METHYLATE_HISTONE_LYSINES	REACTOME_PKMTS_METHYLATE_HISTONE_LYSINES	REACTOME_PKMTS_METHYLATE_HISTONE_LYSINES	44	0.503317	1.54677	0.0441081	0.537065	0.514625	2703	tags=48%, list=18%, signal=39%	381022/225888/192195/73251/77683/18193/84505/11569/69188/231051/208266/67956/107823/235626/208043/13626/75410/214162/239122/54343/52615	TKO-Nicd1_vs_TKO
HP_RETINAL_ATROPHY	HP_RETINAL_ATROPHY	HP_RETINAL_ATROPHY	113	0.389385	1.40989	0.04414	0.537065	0.514625	2221	tags=28%, list=15%, signal=24%	19662/13003/327987/75782/320632/93730/13209/226641/14897/14802/239528/80883/20496/213988/319955/70335/59026/69188/228355/213081/56217/15194/228790/72145/70047/21411/14913/236266/78697/83767/13026/207165	TKO-Nicd1_vs_TKO
GOBP_RESPONSE_TO_STEROID_HORMONE	GOBP_RESPONSE_TO_STEROID_HORMONE	GOBP_RESPONSE_TO_STEROID_HORMONE	262	-0.315468	-1.2833	0.0441558	0.537065	0.514625	1919	tags=18%, list=13%, signal=16%	18119/57320/27057/18128/235041/12034/11946/77889/18667/17242/20969/14600/112406/67488/20377/11305/12953/76854/24074/26379/22378/20393/13078/13982/16153/12257/18673/14718/12043/22422/12315/232975/268709/15468/11835/15360/16001/12038/109731/21808/26381/225872/11829/12159/20317/18039	TKO-Nicd1_vs_TKO
GOBP_REGULATION_OF_GLIAL_CELL_MIGRATION	GOBP_REGULATION_OF_GLIAL_CELL_MIGRATION	GOBP_REGULATION_OF_GLIAL_CELL_MIGRATION	13	0.674441	1.63784	0.04417	0.537065	0.514625	180	tags=15%, list=1%, signal=15%	13051/67254	TKO-Nicd1_vs_TKO
HP_SCANNING_SPEECH	HP_SCANNING_SPEECH	HP_SCANNING_SPEECH	13	0.674705	1.63848	0.04417	0.537065	0.514625	722	tags=23%, list=5%, signal=22%	16438/50720/20238	TKO-Nicd1_vs_TKO
HP_HIGHLY_ARCHED_EYEBROW	HP_HIGHLY_ARCHED_EYEBROW	HP_HIGHLY_ARCHED_EYEBROW	201	0.340751	1.33826	0.044242	0.537065	0.514625	2221	tags=27%, list=15%, signal=23%	17536/242466/58235/328572/22289/381022/110651/56381/327987/231214/71458/100683/244349/80752/12995/77683/13209/20843/14897/14802/239528/67155/16917/71175/80883/12914/211660/75302/20496/213988/59026/69188/228355/67420/209630/329795/56217/12552/15194/107823/244585/77087/68642/72145/223435/73692/21411/216274/99982/241062/78697/83767/70325/207165	TKO-Nicd1_vs_TKO
REACTOME_RHOU_GTPASE_CYCLE	REACTOME_RHOU_GTPASE_CYCLE	REACTOME_RHOU_GTPASE_CYCLE	40	0.515725	1.55364	0.0442497	0.537065	0.514625	2596	tags=48%, list=17%, signal=39%	20844/17920/18708/20403/22284/224105/67300/14270/229658/29875/13518/56324/20742/18479/26431/70584/226652/71228/20740	TKO-Nicd1_vs_TKO
GOBP_ATP_SYNTHESIS_COUPLED_PROTON_TRANSPORT	GOBP_ATP_SYNTHESIS_COUPLED_PROTON_TRANSPORT	GOBP_ATP_SYNTHESIS_COUPLED_PROTON_TRANSPORT	20	-0.59957	-1.56649	0.0443276	0.537443	0.514988	4356	tags=85%, list=29%, signal=60%	11984/11951/71679/11949/66114/228033/66043/66592/57423/11947/67126/11958/11946/11957/72325/27425/28080	TKO-Nicd1_vs_TKO
GOBP_PURINE_NUCLEOSIDE_MONOPHOSPHATE_BIOSYNTHETIC_PROCESS	GOBP_PURINE_NUCLEOSIDE_MONOPHOSPHATE_BIOSYNTHETIC_PROCESS	GOBP_PURINE_NUCLEOSIDE_MONOPHOSPHATE_BIOSYNTHETIC_PROCESS	22	-0.580448	-1.54661	0.0444403	0.537713	0.515247	710	tags=18%, list=5%, signal=17%	23917/11486/11717/11565	TKO-Nicd1_vs_TKO
REACTOME_RHOQ_GTPASE_CYCLE	REACTOME_RHOQ_GTPASE_CYCLE	REACTOME_RHOQ_GTPASE_CYCLE	59	0.461824	1.5014	0.0444779	0.537713	0.515247	3323	tags=39%, list=22%, signal=30%	14269/11855/330914/224105/14270/229658/22042/29875/226751/73178/71435/94221/18479/71302/218756/26431/70584/75739/228359/106628/236915/70497/104215	TKO-Nicd1_vs_TKO
REACTOME_GLYCOGEN_METABOLISM	REACTOME_GLYCOGEN_METABOLISM	REACTOME_GLYCOGEN_METABOLISM	25	-0.568657	-1.55422	0.0445065	0.537713	0.515247	1158	tags=20%, list=8%, signal=18%	68961/22190/53412/22186/22187	TKO-Nicd1_vs_TKO
HP_SUBCORTICAL_CEREBRAL_ATROPHY	HP_SUBCORTICAL_CEREBRAL_ATROPHY	HP_SUBCORTICAL_CEREBRAL_ATROPHY	24	-0.571172	-1.54768	0.0445729	0.537713	0.515247	1827	tags=25%, list=12%, signal=22%	11465/73750/270076/11994/16869/22295	TKO-Nicd1_vs_TKO
REACTOME_GLYCOGEN_SYNTHESIS	REACTOME_GLYCOGEN_SYNTHESIS	REACTOME_GLYCOGEN_SYNTHESIS	14	-0.657479	-1.59677	0.0445836	0.537713	0.515247	1119	tags=29%, list=7%, signal=26%	22190/53412/22186/22187	TKO-Nicd1_vs_TKO
GOBP_NEUROMUSCULAR_JUNCTION_DEVELOPMENT	GOBP_NEUROMUSCULAR_JUNCTION_DEVELOPMENT	GOBP_NEUROMUSCULAR_JUNCTION_DEVELOPMENT	38	0.526425	1.57129	0.0447305	0.53788	0.515407	2294	tags=29%, list=15%, signal=25%	208898/13866/12298/11820/11735/231134/12296/22249/382018/17999/268566	TKO-Nicd1_vs_TKO
GOBP_POSITIVE_REGULATION_OF_HYDROLASE_ACTIVITY	GOBP_POSITIVE_REGULATION_OF_HYDROLASE_ACTIVITY	GOBP_POSITIVE_REGULATION_OF_HYDROLASE_ACTIVITY	459	0.286357	1.24068	0.0447327	0.53788	0.515407	2479	tags=22%, list=17%, signal=19%	66113/22339/11856/58801/11554/14254/14268/13866/19878/105835/66616/239027/329260/382253/20304/19418/241694/98910/93759/232227/212285/227800/215114/170625/16452/245638/69538/78255/74206/270163/11820/227059/240354/14270/16590/19712/214804/18003/226089/16403/53313/217463/14682/16859/12362/12156/226407/26885/72112/20663/20194/20662/18607/108954/17260/52850/18786/233489/15516/210293/13205/17356/24012/…	TKO-Nicd1_vs_TKO
GOBP_PROTEIN_TARGETING_TO_LYSOSOME	GOBP_PROTEIN_TARGETING_TO_LYSOSOME	GOBP_PROTEIN_TARGETING_TO_LYSOSOME	22	0.595858	1.61266	0.0447633	0.53788	0.515407	2180	tags=32%, list=15%, signal=27%	20660/218441/20661/70297/11774/16784/17999	TKO-Nicd1_vs_TKO
GOCC_ENDOPLASMIC_RETICULUM_GOLGI_INTERMEDIATE_COMPARTMENT_MEMBRANE	GOCC_ENDOPLASMIC_RETICULUM_GOLGI_INTERMEDIATE_COMPARTMENT_MEMBRANE	GOCC_ENDOPLASMIC_RETICULUM_GOLGI_INTERMEDIATE_COMPARTMENT_MEMBRANE	69	-0.42883	-1.4432	0.0447844	0.53788	0.515407	3662	tags=39%, list=25%, signal=30%	11839/66366/12068/67511/20333/228875/68137/56494/66890/17308/225651/68938/76308/59021/54411/12793/74498/193813/68090/56334/242669/26889/66111/17083/56389/12794/64138	TKO-Nicd1_vs_TKO
GOBP_METANEPHROS_DEVELOPMENT	GOBP_METANEPHROS_DEVELOPMENT	GOBP_METANEPHROS_DEVELOPMENT	67	-0.431671	-1.44277	0.0449917	0.539625	0.517079	1143	tags=18%, list=8%, signal=17%	11677/12490/16779/110446/14048/12043/14462/22422/16869/20472/15396/12159	TKO-Nicd1_vs_TKO
HP_ABNORMAL_SUBSTANTIA_NIGRA_MORPHOLOGY	HP_ABNORMAL_SUBSTANTIA_NIGRA_MORPHOLOGY	HP_ABNORMAL_SUBSTANTIA_NIGRA_MORPHOLOGY	20	-0.598011	-1.56242	0.0450789	0.539625	0.517079	1426	tags=35%, list=10%, signal=32%	14528/50873/14325/54636/17762/11522/67847	TKO-Nicd1_vs_TKO
HP_LARGE_FOREHEAD	HP_LARGE_FOREHEAD	HP_LARGE_FOREHEAD	20	0.61115	1.61993	0.0451047	0.539625	0.517079	1377	tags=20%, list=9%, signal=18%	17536/16917/56068/12166	TKO-Nicd1_vs_TKO
GOBP_MAINTENANCE_OF_GASTROINTESTINAL_EPITHELIUM	GOBP_MAINTENANCE_OF_GASTROINTESTINAL_EPITHELIUM	GOBP_MAINTENANCE_OF_GASTROINTESTINAL_EPITHELIUM	15	0.655421	1.63866	0.0451491	0.539625	0.517079	107	tags=13%, list=1%, signal=13%	19662/21898	TKO-Nicd1_vs_TKO
GOMF_GUANYL_NUCLEOTIDE_BINDING	GOMF_GUANYL_NUCLEOTIDE_BINDING	GOMF_GUANYL_NUCLEOTIDE_BINDING	321	-0.301994	-1.25933	0.045207	0.539625	0.517079	2382	tags=20%, list=16%, signal=17%	216439/19341/13629/13628/76308/19769/59021/57440/103768/56795/109136/22142/19339/52856/20818/17532/80981/13660/13495/75686/22154/212508/71966/14528/19326/20224/230103/94254/19349/11840/68939/76932/276952/22143/217371/54170/19337/11853/19416/19336/18102/11845/65967/207728/67042/11844/11858/75668/72046/106393/69581/140743/56437/22153/22144/224624/319642/71924/19332/14683/22152/11565/53857/23984/259…	TKO-Nicd1_vs_TKO
HP_ABNORMAL_FEMORAL_NECK_HEAD_MORPHOLOGY	HP_ABNORMAL_FEMORAL_NECK_HEAD_MORPHOLOGY	HP_ABNORMAL_FEMORAL_NECK_HEAD_MORPHOLOGY	147	0.362762	1.372	0.0452111	0.539625	0.517079	3418	tags=38%, list=23%, signal=30%	12839/11977/67884/14268/328572/110651/78244/18704/239985/22589/16917/12914/214593/211660/12393/20496/319955/230709/11477/329795/18392/109181/76775/21871/27060/13626/233781/63873/22418/83925/107932/19713/100043597/13026/56452/67163/13666/71586/16973/74019/213827/101592/14184/110279/20910/234356/26413/75914/57265/12840/24067/16147/21809/67610/54616/98386	TKO-Nicd1_vs_TKO
REACTOME_MOLECULES_ASSOCIATED_WITH_ELASTIC_FIBRES	REACTOME_MOLECULES_ASSOCIATED_WITH_ELASTIC_FIBRES	REACTOME_MOLECULES_ASSOCIATED_WITH_ELASTIC_FIBRES	31	-0.532672	-1.53094	0.0453704	0.540965	0.518363	441	tags=16%, list=3%, signal=16%	268977/14115/14114/21808/12159	TKO-Nicd1_vs_TKO
REACTOME_NEGATIVE_REGULATION_OF_NOTCH4_SIGNALING	REACTOME_NEGATIVE_REGULATION_OF_NOTCH4_SIGNALING	REACTOME_NEGATIVE_REGULATION_OF_NOTCH4_SIGNALING	53	-0.46062	-1.47196	0.0454204	0.541001	0.518398	4989	tags=58%, list=33%, signal=39%	22123/26441/56438/17463/21335/19184/50754/228769/57296/26446/19173/19181/19170/19166/19182/19188/20422/23996/11651/26445/26442/26443/26440/19177/19175/19192/19179/22190/67151/22186/22187	TKO-Nicd1_vs_TKO
GOBP_CELLULAR_COMPONENT_ASSEMBLY_INVOLVED_IN_MORPHOGENESIS	GOBP_CELLULAR_COMPONENT_ASSEMBLY_INVOLVED_IN_MORPHOGENESIS	GOBP_CELLULAR_COMPONENT_ASSEMBLY_INVOLVED_IN_MORPHOGENESIS	85	-0.408794	-1.42028	0.04588	0.542834	0.520153	956	tags=13%, list=6%, signal=12%	13007/228003/109676/98932/12372/54137/13823/18858/226041/234072/93677	TKO-Nicd1_vs_TKO
REACTOME_SYNTHESIS_OF_PIPS_AT_THE_EARLY_ENDOSOME_MEMBRANE	REACTOME_SYNTHESIS_OF_PIPS_AT_THE_EARLY_ENDOSOME_MEMBRANE	REACTOME_SYNTHESIS_OF_PIPS_AT_THE_EARLY_ENDOSOME_MEMBRANE	16	0.644275	1.63423	0.0459334	0.542834	0.520153	3131	tags=50%, list=21%, signal=40%	234515/18704/18711/170749/101490/75669/77116/225326	TKO-Nicd1_vs_TKO
REACTOME_REGULATION_OF_BACH1_ACTIVITY	REACTOME_REGULATION_OF_BACH1_ACTIVITY	REACTOME_REGULATION_OF_BACH1_ACTIVITY	10	-0.712094	-1.5853	0.045957	0.542834	0.520153	1119	tags=30%, list=7%, signal=28%	22190/22186/22187	TKO-Nicd1_vs_TKO
GOBP_ACTIN_FILAMENT_BASED_MOVEMENT	GOBP_ACTIN_FILAMENT_BASED_MOVEMENT	GOBP_ACTIN_FILAMENT_BASED_MOVEMENT	101	0.398542	1.41972	0.0459695	0.542834	0.520153	1941	tags=27%, list=13%, signal=23%	215280/330319/17912/338367/16518/20191/330953/17886/12293/17920/57342/13511/11938/21956/14168/12288/73178/17918/71960/242687/16511/319710/22003/12296/22349/19877/68524	TKO-Nicd1_vs_TKO
HP_DISPROPORTIONATE_SHORT_LIMB_SHORT_STATURE	HP_DISPROPORTIONATE_SHORT_LIMB_SHORT_STATURE	HP_DISPROPORTIONATE_SHORT_LIMB_SHORT_STATURE	84	0.418796	1.44494	0.0459846	0.542834	0.520153	2290	tags=23%, list=15%, signal=19%	23888/67547/67884/108138/381694/211660/228061/213081/109181/228790/233781/22418/18634/214162/320713/70661/13026/26564/68259	TKO-Nicd1_vs_TKO
WP_NUCLEAR_RECEPTORS_IN_LIPID_METABOLISM_AND_TOXICITY	WP_NUCLEAR_RECEPTORS_IN_LIPID_METABOLISM_AND_TOXICITY	WP_NUCLEAR_RECEPTORS_IN_LIPID_METABOLISM_AND_TOXICITY	15	0.653062	1.63276	0.0459891	0.542834	0.520153	478	tags=20%, list=3%, signal=19%	13082/218772/76408	TKO-Nicd1_vs_TKO
GOBP_CELL_MATRIX_ADHESION	GOBP_CELL_MATRIX_ADHESION	GOBP_CELL_MATRIX_ADHESION	192	0.341461	1.33361	0.0459944	0.542834	0.520153	1819	tags=16%, list=12%, signal=14%	78473/22339/11856/17387/14268/20874/74769/104099/19271/19878/18708/13138/15404/58800/12505/109711/16403/83436/16420/15379/20194/18792/225631/233977/16412/218397/16825/20130/18015/14260	TKO-Nicd1_vs_TKO
HP_FRONTAL_CORTICAL_ATROPHY	HP_FRONTAL_CORTICAL_ATROPHY	HP_FRONTAL_CORTICAL_ATROPHY	55	0.470544	1.50614	0.046078	0.542834	0.520153	2221	tags=38%, list=15%, signal=33%	271564/327987/13209/14897/14802/239528/80883/20496/213988/59026/69188/228355/17260/56217/15194/214585/72145/21411/78697/83767/207165	TKO-Nicd1_vs_TKO
GOMF_PROMOTER_SPECIFIC_CHROMATIN_BINDING	GOMF_PROMOTER_SPECIFIC_CHROMATIN_BINDING	GOMF_PROMOTER_SPECIFIC_CHROMATIN_BINDING	52	0.476419	1.50889	0.046081	0.542834	0.520153	2703	tags=37%, list=18%, signal=30%	12142/93759/269966/13653/71175/84505/19650/214812/17257/11909/20846/13211/99982/19014/13433/51810/12151/13872/52615	TKO-Nicd1_vs_TKO
GOBP_INTRACELLULAR_STEROL_TRANSPORT	GOBP_INTRACELLULAR_STEROL_TRANSPORT	GOBP_INTRACELLULAR_STEROL_TRANSPORT	27	0.5697	1.59725	0.0461339	0.542834	0.520153	2379	tags=41%, list=16%, signal=34%	100102/235283/16974/11307/170459/207798/227446/52014/54525/76303/321007	TKO-Nicd1_vs_TKO
GOBP_RESPONSE_TO_INTERFERON_BETA	GOBP_RESPONSE_TO_INTERFERON_BETA	GOBP_RESPONSE_TO_INTERFERON_BETA	27	0.569558	1.59685	0.0461339	0.542834	0.520153	1061	tags=22%, list=7%, signal=21%	68713/66141/80876/71701/327959/100040462	TKO-Nicd1_vs_TKO
REACTOME_RHOC_GTPASE_CYCLE	REACTOME_RHOC_GTPASE_CYCLE	REACTOME_RHOC_GTPASE_CYCLE	73	0.436502	1.47288	0.0461404	0.542834	0.520153	2975	tags=38%, list=20%, signal=31%	20874/19878/268739/213498/11855/17207/330914/74159/18708/229658/22042/29875/21873/71435/109333/59079/71302/54324/19877/12704/75547/68743/73910/19299/69632/110279/13367/228359	TKO-Nicd1_vs_TKO
GOBP_FORMATION_OF_PRIMARY_GERM_LAYER	GOBP_FORMATION_OF_PRIMARY_GERM_LAYER	GOBP_FORMATION_OF_PRIMARY_GERM_LAYER	89	-0.404093	-1.41356	0.0469613	0.550439	0.527441	769	tags=12%, list=5%, signal=12%	14048/14049/18747/16780/20289/16869/20472/12814/15396/12159/12837	TKO-Nicd1_vs_TKO
HP_AGITATION	HP_AGITATION	HP_AGITATION	93	0.407305	1.42945	0.046971	0.550439	0.527441	2138	tags=27%, list=14%, signal=23%	21405/20660/67884/14266/382253/380684/230857/241489/12286/22228/11820/80883/72685/208643/20742/50850/15194/17257/230908/56480/20617/382018/65114/20239/269823	TKO-Nicd1_vs_TKO
HP_REGIONAL_ABNORMALITY_OF_SKIN	HP_REGIONAL_ABNORMALITY_OF_SKIN	HP_REGIONAL_ABNORMALITY_OF_SKIN	456	0.286045	1.23929	0.0470038	0.550439	0.527441	1676	tags=18%, list=11%, signal=16%	23888/99377/17387/26432/242466/76770/140493/58235/328572/22289/11538/381022/110651/109880/12402/19206/98732/11491/380664/327987/18772/71458/114713/13511/21406/239985/16782/11938/20274/77683/13209/16403/14897/14802/239528/231134/21956/11789/67155/381694/16917/71175/16396/80883/12914/18810/75302/20496/213988/72388/207806/319955/19069/226407/13990/17222/20663/229731/20662/74107/59026/69188/228355/68…	TKO-Nicd1_vs_TKO
HP_FLATTENED_FEMORAL_EPIPHYSIS	HP_FLATTENED_FEMORAL_EPIPHYSIS	HP_FLATTENED_FEMORAL_EPIPHYSIS	12	0.685189	1.62739	0.0470246	0.550439	0.527441	23	tags=8%, list=0%, signal=8%	12839	TKO-Nicd1_vs_TKO
GOBP_REGULATION_OF_PROTEIN_MATURATION	GOBP_REGULATION_OF_PROTEIN_MATURATION	GOBP_REGULATION_OF_PROTEIN_MATURATION	49	-0.469393	-1.47874	0.047026	0.550439	0.527441	550	tags=18%, list=4%, signal=18%	213539/75736/18747/233744/227753/69065/14451/21922/64138	TKO-Nicd1_vs_TKO
GOBP_REGULATION_OF_THYMOCYTE_APOPTOTIC_PROCESS	GOBP_REGULATION_OF_THYMOCYTE_APOPTOTIC_PROCESS	GOBP_REGULATION_OF_THYMOCYTE_APOPTOTIC_PROCESS	10	-0.70993	-1.58049	0.0471204	0.550983	0.527962	147	tags=30%, list=1%, signal=30%	19208/11486/12159	TKO-Nicd1_vs_TKO
GOBP_NUCLEOTIDE_SALVAGE	GOBP_NUCLEOTIDE_SALVAGE	GOBP_NUCLEOTIDE_SALVAGE	18	-0.612593	-1.56607	0.0473317	0.552564	0.529477	705	tags=28%, list=5%, signal=26%	11534/22245/223646/11486/11717	TKO-Nicd1_vs_TKO
REACTOME_TRIGLYCERIDE_CATABOLISM	REACTOME_TRIGLYCERIDE_CATABOLISM	REACTOME_TRIGLYCERIDE_CATABOLISM	16	-0.634862	-1.57948	0.0473744	0.552564	0.529477	3583	tags=44%, list=24%, signal=33%	14077/12389/19045/19047/16890/18747/66905	TKO-Nicd1_vs_TKO
HP_ABNORMAL_ERYTHROCYTE_ENZYME_LEVEL	HP_ABNORMAL_ERYTHROCYTE_ENZYME_LEVEL	HP_ABNORMAL_ERYTHROCYTE_ENZYME_LEVEL	30	-0.536682	-1.53413	0.0474601	0.552564	0.529477	4030	tags=57%, list=27%, signal=41%	20115/17025/57808/66480/16548/20090/54127/20085/20068/14430/69499/114641/68961/66489/57294/19139/11486	TKO-Nicd1_vs_TKO
GOBP_REGULATION_OF_CELLULAR_MACROMOLECULE_BIOSYNTHETIC_PROCESS	GOBP_REGULATION_OF_CELLULAR_MACROMOLECULE_BIOSYNTHETIC_PROCESS	GOBP_REGULATION_OF_CELLULAR_MACROMOLECULE_BIOSYNTHETIC_PROCESS	623	0.270045	1.20729	0.0474817	0.552564	0.529477	3043	tags=27%, list=20%, signal=23%	13866/211673/18590/21416/207214/16011/13134/19878/20652/227195/67579/77781/230861/74493/16589/70354/110651/214627/20304/666794/66632/244416/64602/13803/11428/98732/214150/12649/56175/243574/12168/381305/83557/270086/218693/18795/11820/231464/66262/234344/19090/71701/20430/11920/13209/52874/114774/22589/239528/77805/319817/53872/74112/21951/108686/56351/237107/217351/214048/382207/76901/213988/226…	TKO-Nicd1_vs_TKO
HP_INSULIN_RESISTANT_DIABETES_MELLITUS	HP_INSULIN_RESISTANT_DIABETES_MELLITUS	HP_INSULIN_RESISTANT_DIABETES_MELLITUS	25	0.57773	1.5971	0.0474957	0.552564	0.529477	1184	tags=28%, list=8%, signal=26%	21405/19213/18708/108138/75763/16337/230709	TKO-Nicd1_vs_TKO
GOBP_BENZENE_CONTAINING_COMPOUND_METABOLIC_PROCESS	GOBP_BENZENE_CONTAINING_COMPOUND_METABOLIC_PROCESS	GOBP_BENZENE_CONTAINING_COMPOUND_METABOLIC_PROCESS	14	-0.650839	-1.58064	0.047619	0.552881	0.529781	1377	tags=64%, list=9%, signal=58%	14866/68312/14085/14719/113868/13120/14865/13078/13850	TKO-Nicd1_vs_TKO
HP_MICROVESICULAR_HEPATIC_STEATOSIS	HP_MICROVESICULAR_HEPATIC_STEATOSIS	HP_MICROVESICULAR_HEPATIC_STEATOSIS	14	-0.6511	-1.58128	0.047619	0.552881	0.529781	3576	tags=64%, list=24%, signal=49%	72026/107271/66821/67713/18975/17527/72416/71941/59007	TKO-Nicd1_vs_TKO
HP_LARGE_FACE	HP_LARGE_FACE	HP_LARGE_FACE	259	0.319154	1.29741	0.0477327	0.552963	0.52986	3075	tags=31%, list=21%, signal=25%	17536/11977/56381/109880/19206/68750/327987/108138/231214/71458/244349/68652/270163/13209/18193/226089/14897/14802/239528/225055/11789/381694/80883/211660/382236/75302/13358/20496/213988/319955/59026/69188/228355/329795/56217/11443/14583/13205/18027/67667/18479/15194/228790/71169/244585/235626/77087/68642/72145/73692/18015/59024/21411/194388/270627/216274/30963/81004/17931/78697/83767/207165/6596…	TKO-Nicd1_vs_TKO
GOBP_LUNG_ALVEOLUS_DEVELOPMENT	GOBP_LUNG_ALVEOLUS_DEVELOPMENT	GOBP_LUNG_ALVEOLUS_DEVELOPMENT	37	0.525209	1.56234	0.047754	0.552963	0.52986	1697	tags=43%, list=11%, signal=38%	20897/11977/18590/16011/50785/12168/17158/12912/319817/16420/56351/74318/17156/15402/228790/74178	TKO-Nicd1_vs_TKO
HP_ABNORMALITY_OF_LOWER_LIMB_METAPHYSES	HP_ABNORMALITY_OF_LOWER_LIMB_METAPHYSES	HP_ABNORMALITY_OF_LOWER_LIMB_METAPHYSES	18	0.625538	1.62165	0.0478825	0.552963	0.52986	1882	tags=33%, list=13%, signal=29%	67884/78244/211660/109181/218397/63873	TKO-Nicd1_vs_TKO
GOBP_POSITIVE_REGULATION_OF_VASCULAR_PERMEABILITY	GOBP_POSITIVE_REGULATION_OF_VASCULAR_PERMEABILITY	GOBP_POSITIVE_REGULATION_OF_VASCULAR_PERMEABILITY	14	0.661392	1.62512	0.0479814	0.552963	0.52986	1035	tags=21%, list=7%, signal=20%	22339/11600/21873	TKO-Nicd1_vs_TKO
HP_ORAL_MUCOSAL_BLISTERS	HP_ORAL_MUCOSAL_BLISTERS	HP_ORAL_MUCOSAL_BLISTERS	10	0.714521	1.63211	0.0480908	0.552963	0.52986	998	tags=40%, list=7%, signal=37%	13512/16782/16403/18810	TKO-Nicd1_vs_TKO
HP_HYPERKINETIC_MOVEMENTS	HP_HYPERKINETIC_MOVEMENTS	HP_HYPERKINETIC_MOVEMENTS	29	-0.536969	-1.52208	0.0481055	0.552963	0.52986	2036	tags=28%, list=14%, signal=24%	230235/56695/14811/14528/19156/59007/245666/23984	TKO-Nicd1_vs_TKO
REACTOME_MAPK_FAMILY_SIGNALING_CASCADES	REACTOME_MAPK_FAMILY_SIGNALING_CASCADES	REACTOME_MAPK_FAMILY_SIGNALING_CASCADES	274	0.315419	1.29096	0.0481144	0.552963	0.52986	1397	tags=16%, list=9%, signal=15%	14164/17311/11600/14268/13866/74769/16194/114715/18590/50772/319520/53310/545622/19418/109880/214150/18708/17979/54519/101809/16452/224105/114713/218294/229776/69601/16590/20418/29875/239528/327826/171463/217351/213988/16451/226525/236511/13867/20662/18612/103573/26554/56392/20742	TKO-Nicd1_vs_TKO
REACTOME_APC_C_CDC20_MEDIATED_DEGRADATION_OF_CYCLIN_B	REACTOME_APC_C_CDC20_MEDIATED_DEGRADATION_OF_CYCLIN_B	REACTOME_APC_C_CDC20_MEDIATED_DEGRADATION_OF_CYCLIN_B	24	-0.564475	-1.52954	0.0481164	0.552963	0.52986	3174	tags=46%, list=21%, signal=36%	66440/107995/75430/22194/69957/66156/22190/59008/77891/22186/22187	TKO-Nicd1_vs_TKO
GOBP_POSITIVE_REGULATION_OF_PROTEIN_EXPORT_FROM_NUCLEUS	GOBP_POSITIVE_REGULATION_OF_PROTEIN_EXPORT_FROM_NUCLEUS	GOBP_POSITIVE_REGULATION_OF_PROTEIN_EXPORT_FROM_NUCLEUS	17	-0.619775	-1.56663	0.0481517	0.552963	0.52986	550	tags=24%, list=4%, signal=23%	18747/52163/223864/14456	TKO-Nicd1_vs_TKO
HP_ABNORMAL_LOCATION_OF_EARS	HP_ABNORMAL_LOCATION_OF_EARS	HP_ABNORMAL_LOCATION_OF_EARS	724	0.263377	1.18878	0.0481651	0.552963	0.52986	2241	tags=20%, list=15%, signal=18%	23888/17536/67547/20897/218772/18798/14268/242466/16518/114715/19213/20356/328572/22289/30928/11538/381022/56381/226075/109880/64602/12402/19206/98732/68750/230857/22284/13138/67574/231214/71458/100683/69538/244349/114713/68652/80752/270163/218343/12995/19090/15122/239985/93730/13209/20843/18193/14247/15201/22589/225055/319583/231134/67155/381694/16917/71175/20678/16396/69743/12914/211660/328108/…	TKO-Nicd1_vs_TKO
GOCC_DESMOSOME	GOCC_DESMOSOME	GOCC_DESMOSOME	21	0.597423	1.60247	0.0483216	0.552963	0.52986	713	tags=19%, list=5%, signal=18%	69693/13512/18772/13511	TKO-Nicd1_vs_TKO
KEGG_PURINE_METABOLISM	KEGG_PURINE_METABOLISM	KEGG_PURINE_METABOLISM	136	-0.363014	-1.35421	0.048348	0.552963	0.52986	3606	tags=32%, list=24%, signal=25%	23918/17749/18103/229949/12499/14450/229665/20021/103850/23959/66420/60596/54369/667034/20016/107569/18972/20135/56520/78929/74167/79059/11636/12496/11534/16434/69870/230103/18582/11513/59001/18102/19076/207728/19139/23917/14198/22436/66491/11486/11717/11565/23984/18578	TKO-Nicd1_vs_TKO
REACTOME_IRS_MEDIATED_SIGNALLING	REACTOME_IRS_MEDIATED_SIGNALLING	REACTOME_IRS_MEDIATED_SIGNALLING	33	0.533673	1.55331	0.0483483	0.552963	0.52986	1251	tags=21%, list=8%, signal=19%	14164/74769/18708/14388/327826/20662/18607	TKO-Nicd1_vs_TKO
GOMF_ATPASE_COUPLED_INTRAMEMBRANE_LIPID_TRANSPORTER_ACTIVITY	GOMF_ATPASE_COUPLED_INTRAMEMBRANE_LIPID_TRANSPORTER_ACTIVITY	GOMF_ATPASE_COUPLED_INTRAMEMBRANE_LIPID_TRANSPORTER_ACTIVITY	22	0.590125	1.59714	0.0484044	0.552963	0.52986	2062	tags=45%, list=14%, signal=39%	76574/11980/54670/69981/320940/11981/11307/76295/54667/319767	TKO-Nicd1_vs_TKO
HP_AGNOSIA	HP_AGNOSIA	HP_AGNOSIA	31	0.541431	1.55712	0.0484572	0.552963	0.52986	2880	tags=32%, list=19%, signal=26%	20660/20351/227099/11820/12166/217716/17075/73205/19165/16653	TKO-Nicd1_vs_TKO
HP_ABNORMAL_INTESTINE_MORPHOLOGY	HP_ABNORMAL_INTESTINE_MORPHOLOGY	HP_ABNORMAL_INTESTINE_MORPHOLOGY	674	0.265964	1.19583	0.0484821	0.552963	0.52986	2959	tags=23%, list=20%, signal=19%	99377/215280/20897/17311/17060/13123/218772/11977/21898/13866/19213/19271/328572/22289/18548/20351/381022/53310/110651/56381/109880/12402/78244/19206/105000/68750/230857/18708/54670/50790/64898/11491/227099/11798/18704/21815/380664/22284/67574/16452/108138/231214/18772/71458/244349/218343/229658/239985/16590/20843/18193/14247/15201/382985/16403/22589/319583/231134/11789/381694/71175/16396/69743/1…	TKO-Nicd1_vs_TKO
HP_APLASTIC_CLAVICLE	HP_APLASTIC_CLAVICLE	HP_APLASTIC_CLAVICLE	15	0.64883	1.62218	0.048509	0.552963	0.52986	105	tags=13%, list=1%, signal=13%	99377/11977	TKO-Nicd1_vs_TKO
HP_MYELOID_LEUKEMIA	HP_MYELOID_LEUKEMIA	HP_MYELOID_LEUKEMIA	18	0.624536	1.61905	0.048521	0.552963	0.52986	2880	tags=61%, list=19%, signal=49%	209086/109880/12402/16590/13435/71302/228790/18015/214133/26395/16653	TKO-Nicd1_vs_TKO
GOBP_PROTEIN_LOCALIZATION_TO_MITOCHONDRION	GOBP_PROTEIN_LOCALIZATION_TO_MITOCHONDRION	GOBP_PROTEIN_LOCALIZATION_TO_MITOCHONDRION	115	-0.377758	-1.37477	0.0485401	0.552963	0.52986	2659	tags=32%, list=18%, signal=27%	11651/67952/66525/223696/56322/30056/21854/140499/12122/66821/68653/67713/56459/68115/69617/69089/66437/641376/64704/66541/66148/104416/50873/12028/21855/30058/68943/53600/93757/23897/170770/69773/30057/12257/69581/17762/12315	TKO-Nicd1_vs_TKO
REACTOME_PLATELET_CALCIUM_HOMEOSTASIS	REACTOME_PLATELET_CALCIUM_HOMEOSTASIS	REACTOME_PLATELET_CALCIUM_HOMEOSTASIS	19	0.610685	1.59924	0.0485873	0.552963	0.52986	1457	tags=37%, list=10%, signal=33%	16438/20541/11938/53313/11941/22065/16439	TKO-Nicd1_vs_TKO
GOBP_GAS_TRANSPORT	GOBP_GAS_TRANSPORT	GOBP_GAS_TRANSPORT	10	-0.708565	-1.57745	0.0486717	0.553376	0.530255	1910	tags=50%, list=13%, signal=44%	11830/12349/64242/114886/11829	TKO-Nicd1_vs_TKO
GOBP_NEGATIVE_REGULATION_OF_CELL_ADHESION	GOBP_NEGATIVE_REGULATION_OF_CELL_ADHESION	GOBP_NEGATIVE_REGULATION_OF_CELL_ADHESION	227	0.32876	1.31367	0.0487699	0.553945	0.5308	1906	tags=17%, list=13%, signal=15%	11540/22339/11856/11600/17387/13866/243743/338366/20356/208650/11487/18708/57432/16452/381305/170823/15404/12550/114774/319817/16396/16859/12156/104836/13867/242202/20947/18733/15170/20745/19264/218397/18015/69237/24066/63873/12399/16952	TKO-Nicd1_vs_TKO
GOBP_POSITIVE_REGULATION_OF_PHOSPHORUS_METABOLIC_PROCESS	GOBP_POSITIVE_REGULATION_OF_PHOSPHORUS_METABOLIC_PROCESS	GOBP_POSITIVE_REGULATION_OF_PHOSPHORUS_METABOLIC_PROCESS	667	0.266236	1.19592	0.0488519	0.554329	0.531168	2203	tags=20%, list=15%, signal=18%	13051/14164/54403/17311/22339/11600/21898/14254/13866/57257/16194/18590/76484/19271/19878/13590/11538/66616/53310/231876/15258/16324/20304/18654/228140/93759/109880/232157/68473/11491/12168/13138/16452/224105/16798/66129/170823/109910/69601/68652/216965/13653/11820/227059/240354/11480/19386/16590/12505/11920/58231/105787/22042/11541/18003/29875/330177/16403/78757/11308/231134/22612/108686/14168/5…	TKO-Nicd1_vs_TKO
HP_ABNORMAL_AUDITORY_EVOKED_POTENTIALS	HP_ABNORMAL_AUDITORY_EVOKED_POTENTIALS	HP_ABNORMAL_AUDITORY_EVOKED_POTENTIALS	20	-0.591437	-1.54524	0.0490233	0.555351	0.532148	1072	tags=15%, list=7%, signal=14%	19156/30058/18039	TKO-Nicd1_vs_TKO
GOBP_GLIAL_CELL_APOPTOTIC_PROCESS	GOBP_GLIAL_CELL_APOPTOTIC_PROCESS	GOBP_GLIAL_CELL_APOPTOTIC_PROCESS	16	-0.632107	-1.57263	0.0490868	0.555351	0.532148	2728	tags=44%, list=18%, signal=36%	18753/20296/94185/12568/18750/22030/14456	TKO-Nicd1_vs_TKO
HP_DECREASED_URINE_OUTPUT	HP_DECREASED_URINE_OUTPUT	HP_DECREASED_URINE_OUTPUT	16	-0.63118	-1.57032	0.0490868	0.555351	0.532148	3276	tags=44%, list=22%, signal=34%	12630/12389/72507/11421/11606/57279/11607	TKO-Nicd1_vs_TKO
HP_ABNORMAL_IMMUNE_SYSTEM_MORPHOLOGY	HP_ABNORMAL_IMMUNE_SYSTEM_MORPHOLOGY	HP_ABNORMAL_IMMUNE_SYSTEM_MORPHOLOGY	466	0.283952	1.23315	0.049184	0.555678	0.532461	3121	tags=26%, list=21%, signal=21%	99377/215280/17060/16194/328572/17101/17886/14011/54445/209086/109880/12402/78244/18708/64898/11798/20750/16452/108138/71713/71458/22019/210126/210808/218343/13511/229658/16590/11920/20274/58231/18193/22042/15201/22589/13435/319583/21956/11789/12374/16396/12914/266632/232339/76251/16451/72935/17222/101185/17128/13867/233489/22003/109019/71302/21939/228790/11891/19264/235626/27060/19766/56480/2203…	TKO-Nicd1_vs_TKO
GOBP_RESPONSE_TO_SALT	GOBP_RESPONSE_TO_SALT	GOBP_RESPONSE_TO_SALT	12	-0.675942	-1.57467	0.0492687	0.555678	0.532461	533	tags=42%, list=4%, signal=40%	13163/15444/15473/26415/18039	TKO-Nicd1_vs_TKO
KEGG_MATURITY_ONSET_DIABETES_OF_THE_YOUNG	KEGG_MATURITY_ONSET_DIABETES_OF_THE_YOUNG	KEGG_MATURITY_ONSET_DIABETES_OF_THE_YOUNG	16	0.638194	1.61881	0.0493047	0.555678	0.532461	933	tags=12%, list=6%, signal=12%	21405/15379	TKO-Nicd1_vs_TKO
GOBP_REGULATION_OF_SYSTEMIC_ARTERIAL_BLOOD_PRESSURE_MEDIATED_BY_A_CHEMICAL_SIGNAL	GOBP_REGULATION_OF_SYSTEMIC_ARTERIAL_BLOOD_PRESSURE_MEDIATED_BY_A_CHEMICAL_SIGNAL	GOBP_REGULATION_OF_SYSTEMIC_ARTERIAL_BLOOD_PRESSURE_MEDIATED_BY_A_CHEMICAL_SIGNAL	30	-0.533133	-1.52398	0.0493141	0.555678	0.532461	1281	tags=27%, list=9%, signal=24%	13809/276952/18552/53419/11607/12000/11548/64138	TKO-Nicd1_vs_TKO
GOMF_HISTONE_H3_METHYL_LYSINE_9_DEMETHYLASE_ACTIVITY	GOMF_HISTONE_H3_METHYL_LYSINE_9_DEMETHYLASE_ACTIVITY	GOMF_HISTONE_H3_METHYL_LYSINE_9_DEMETHYLASE_ACTIVITY	11	0.696255	1.61749	0.0493571	0.555678	0.532461	3159	tags=73%, list=21%, signal=57%	104263/338523/99982/108829/76804/320595/277250/18676	TKO-Nicd1_vs_TKO
BIOCARTA_NUCLEARRS_PATHWAY	BIOCARTA_NUCLEARRS_PATHWAY	BIOCARTA_NUCLEARRS_PATHWAY	16	0.638077	1.61851	0.0495154	0.556208	0.532969	478	tags=19%, list=3%, signal=18%	13082/218772/76408	TKO-Nicd1_vs_TKO
HP_APLASIA_HYPOPLASIA_INVOLVING_THE_SINUSES	HP_APLASIA_HYPOPLASIA_INVOLVING_THE_SINUSES	HP_APLASIA_HYPOPLASIA_INVOLVING_THE_SINUSES	16	-0.630836	-1.56946	0.0496575	0.556208	0.532969	472	tags=19%, list=3%, signal=18%	20379/20472/12814	TKO-Nicd1_vs_TKO
GOBP_TRANSITION_METAL_ION_TRANSPORT	GOBP_TRANSITION_METAL_ION_TRANSPORT	GOBP_TRANSITION_METAL_ION_TRANSPORT	82	0.417276	1.43814	0.049684	0.556208	0.532969	1323	tags=21%, list=9%, signal=19%	67547/28240/11977/11306/58235/106957/231876/64602/67300/69047/227059/22042/13430/70804/22066/22782/22065	TKO-Nicd1_vs_TKO
HP_PSEUDOEPIPHYSES	HP_PSEUDOEPIPHYSES	HP_PSEUDOEPIPHYSES	13	-0.661518	-1.57203	0.0497608	0.556208	0.532969	1448	tags=31%, list=10%, signal=28%	13016/15398/12889/16510	TKO-Nicd1_vs_TKO
HP_RESTRICTIVE_CARDIOMYOPATHY	HP_RESTRICTIVE_CARDIOMYOPATHY	HP_RESTRICTIVE_CARDIOMYOPATHY	10	-0.706224	-1.57223	0.0498352	0.556208	0.532969	56	tags=20%, list=0%, signal=20%	78928/11733	TKO-Nicd1_vs_TKO
GOBP_DNA_CONFORMATION_CHANGE	GOBP_DNA_CONFORMATION_CHANGE	GOBP_DNA_CONFORMATION_CHANGE	254	0.320004	1.29832	0.0498699	0.556208	0.532969	3550	tags=36%, list=24%, signal=28%	17954/109151/381022/93759/71389/52463/51869/244349/320538/218850/224826/268281/15201/22589/331623/13435/67246/239364/84505/101867/226026/13990/101185/235682/56086/22385/223828/13205/77987/231506/67956/17257/93762/217578/216848/12648/14055/104806/233532/17217/545725/17535/13211/16952/56505/103554/19704/99982/57741/98999/107932/244059/116848/74355/13433/19290/15441/218914/239122/20466/54343/75339/1…	TKO-Nicd1_vs_TKO
KEGG_FOCAL_ADHESION	KEGG_FOCAL_ADHESION	KEGG_FOCAL_ADHESION	173	0.346192	1.33563	0.0499247	0.556208	0.532969	1312	tags=17%, list=9%, signal=15%	22339/14254/14268/13866/57257/74769/104099/18590/19878/11855/18654/109880/57342/18708/16777/11798/20750/224105/16782/20418/109711/16403/16420/11797/20663/18710/20662/18607/26420	TKO-Nicd1_vs_TKO
GOBP_POSITIVE_REGULATION_OF_BLOOD_PRESSURE	GOBP_POSITIVE_REGULATION_OF_BLOOD_PRESSURE	GOBP_POSITIVE_REGULATION_OF_BLOOD_PRESSURE	20	-0.589806	-1.54098	0.0499624	0.556208	0.532969	185	tags=25%, list=1%, signal=25%	27220/12000/11548/12801/14652	TKO-Nicd1_vs_TKO
GOCC_PRESYNAPTIC_ACTIVE_ZONE_CYTOPLASMIC_COMPONENT	GOCC_PRESYNAPTIC_ACTIVE_ZONE_CYTOPLASMIC_COMPONENT	GOCC_PRESYNAPTIC_ACTIVE_ZONE_CYTOPLASMIC_COMPONENT	15	0.647025	1.61767	0.049979	0.556208	0.532969	1947	tags=33%, list=13%, signal=29%	208898/116838/22249/12388/382018	TKO-Nicd1_vs_TKO
HP_LIMITATION_OF_KNEE_MOBILITY	HP_LIMITATION_OF_KNEE_MOBILITY	HP_LIMITATION_OF_KNEE_MOBILITY	28	0.556878	1.56972	0.0499891	0.556208	0.532969	105	tags=7%, list=1%, signal=7%	23888/11977	TKO-Nicd1_vs_TKO
GOBP_PHOTOTRANSDUCTION	GOBP_PHOTOTRANSDUCTION	GOBP_PHOTOTRANSDUCTION	23	-0.570505	-1.53497	0.0500558	0.556208	0.532969	1330	tags=17%, list=9%, signal=16%	22248/74596/20215/238384	TKO-Nicd1_vs_TKO
GOBP_MESODERM_MORPHOGENESIS	GOBP_MESODERM_MORPHOGENESIS	GOBP_MESODERM_MORPHOGENESIS	50	-0.464415	-1.46966	0.0500838	0.556208	0.532969	769	tags=16%, list=5%, signal=15%	17293/14048/14049/18747/20289/20472/15396/12159	TKO-Nicd1_vs_TKO
GOMF_HORMONE_RECEPTOR_BINDING	GOMF_HORMONE_RECEPTOR_BINDING	GOMF_HORMONE_RECEPTOR_BINDING	14	-0.646863	-1.57099	0.0500854	0.556208	0.532969	1555	tags=36%, list=10%, signal=32%	216233/18159/19227/14683/12424	TKO-Nicd1_vs_TKO
GOBP_POSITIVE_REGULATION_OF_BEHAVIOR	GOBP_POSITIVE_REGULATION_OF_BEHAVIOR	GOBP_POSITIVE_REGULATION_OF_BEHAVIOR	14	0.656026	1.61193	0.0500951	0.556208	0.532969	49	tags=14%, list=0%, signal=14%	20897/11540	TKO-Nicd1_vs_TKO
GOMF_REGULATORY_RNA_BINDING	GOMF_REGULATORY_RNA_BINDING	GOMF_REGULATORY_RNA_BINDING	38	0.518385	1.54729	0.0501855	0.556208	0.532969	3606	tags=55%, list=24%, signal=42%	214150/381305/83557/71701/239528/236511/214290/80913/17257/230594/106205/13211/80912/56200/192119/14265/15568/53379/68675/17184/20674	TKO-Nicd1_vs_TKO
REACTOME_METABOLISM_OF_ANGIOTENSINOGEN_TO_ANGIOTENSINS	REACTOME_METABOLISM_OF_ANGIOTENSINOGEN_TO_ANGIOTENSINS	REACTOME_METABOLISM_OF_ANGIOTENSINOGEN_TO_ANGIOTENSINS	11	-0.688314	-1.56948	0.0501931	0.556208	0.532969	3644	tags=55%, list=24%, signal=41%	13033/11421/17380/11606/13809/64138	TKO-Nicd1_vs_TKO
GOCC_POSTSYNAPTIC_ENDOSOME	GOCC_POSTSYNAPTIC_ENDOSOME	GOCC_POSTSYNAPTIC_ENDOSOME	14	-0.646415	-1.5699	0.0502751	0.556208	0.532969	2409	tags=43%, list=16%, signal=36%	100226/19341/73728/216169/18196/20408	TKO-Nicd1_vs_TKO
GOBP_REGULATION_OF_PROTEIN_LOCALIZATION_TO_MEMBRANE	GOBP_REGULATION_OF_PROTEIN_LOCALIZATION_TO_MEMBRANE	GOBP_REGULATION_OF_PROTEIN_LOCALIZATION_TO_MEMBRANE	151	0.357555	1.35603	0.0503009	0.556208	0.532969	1762	tags=17%, list=12%, signal=15%	23888/269109/17387/13866/228136/102502/16500/11487/18708/18222/13138/67300/56294/93730/11735/12569/16573/94221/18607/18759/233489/20742/53881/233977/22349/16412	TKO-Nicd1_vs_TKO
GOCC_VOLTAGE_GATED_CALCIUM_CHANNEL_COMPLEX	GOCC_VOLTAGE_GATED_CALCIUM_CHANNEL_COMPLEX	GOCC_VOLTAGE_GATED_CALCIUM_CHANNEL_COMPLEX	27	-0.544979	-1.51966	0.050325	0.556208	0.532969	270	tags=15%, list=2%, signal=15%	54652/12289/81904/18578	TKO-Nicd1_vs_TKO
GOCC_CAVEOLA	GOCC_CAVEOLA	GOCC_CAVEOLA	66	-0.428217	-1.42784	0.0504621	0.556208	0.532969	805	tags=12%, list=5%, signal=12%	20324/16531/20778/11548/16001/109042/23828/259300	TKO-Nicd1_vs_TKO
GOBP_POSITIVE_REGULATION_OF_VASCULAR_ASSOCIATED_SMOOTH_MUSCLE_CELL_MIGRATION	GOBP_POSITIVE_REGULATION_OF_VASCULAR_ASSOCIATED_SMOOTH_MUSCLE_CELL_MIGRATION	GOBP_POSITIVE_REGULATION_OF_VASCULAR_ASSOCIATED_SMOOTH_MUSCLE_CELL_MIGRATION	11	0.694116	1.61253	0.0506014	0.556208	0.532969	242	tags=27%, list=2%, signal=27%	11977/68813/16011	TKO-Nicd1_vs_TKO
GOBP_REACTIVE_NITROGEN_SPECIES_METABOLIC_PROCESS	GOBP_REACTIVE_NITROGEN_SPECIES_METABOLIC_PROCESS	GOBP_REACTIVE_NITROGEN_SPECIES_METABOLIC_PROCESS	59	0.455346	1.48034	0.0507091	0.556208	0.532969	1118	tags=14%, list=7%, signal=13%	13051/227231/21898/19223/19878/16452/13430/16337	TKO-Nicd1_vs_TKO
REACTOME_G_ALPHA_Z_SIGNALLING_EVENTS	REACTOME_G_ALPHA_Z_SIGNALLING_EVENTS	REACTOME_G_ALPHA_Z_SIGNALLING_EVENTS	38	-0.500063	-1.49781	0.0507474	0.556208	0.532969	4393	tags=47%, list=29%, signal=34%	18752/104111/18754/14687/18755/19734/18753/14700/56470/11553/18751/14693/18750/11513/14704/14696/14706/14683	TKO-Nicd1_vs_TKO
HP_OVARIAN_NEOPLASM	HP_OVARIAN_NEOPLASM	HP_OVARIAN_NEOPLASM	57	0.460741	1.48432	0.0507855	0.556208	0.532969	3178	tags=39%, list=21%, signal=30%	13866/19206/227099/12550/14247/17128/26401/17535/217716/208144/13400/192119/17075/27354/17686/19360/67657/12189/16653/72333/12021/12387	TKO-Nicd1_vs_TKO
HP_ABNORMAL_CIRCULATING_LONG_CHAIN_FATTY_ACID_CONCENTRATION	HP_ABNORMAL_CIRCULATING_LONG_CHAIN_FATTY_ACID_CONCENTRATION	HP_ABNORMAL_CIRCULATING_LONG_CHAIN_FATTY_ACID_CONCENTRATION	17	-0.615809	-1.5566	0.0508057	0.556208	0.532969	3488	tags=65%, list=23%, signal=50%	668173/16922/74043/19302/18633/103737/19305/56273/19298/224824/18632	TKO-Nicd1_vs_TKO
GOBP_REGULATION_OF_CHROMATIN_ORGANIZATION	GOBP_REGULATION_OF_CHROMATIN_ORGANIZATION	GOBP_REGULATION_OF_CHROMATIN_ORGANIZATION	40	0.508486	1.53183	0.0508215	0.556208	0.532969	3159	tags=52%, list=21%, signal=42%	228012/52463/218850/67246/84505/76781/70122/235682/223828/99982/13433/51810/24086/239122/20466/54343/75339/320595/237339/101685/18676	TKO-Nicd1_vs_TKO
HP_ARACHNODACTYLY	HP_ARACHNODACTYLY	HP_ARACHNODACTYLY	105	-0.386034	-1.38416	0.05086	0.556208	0.532969	3100	tags=28%, list=21%, signal=22%	192176/18822/11475/22230/21380/19183/66590/212712/78929/208884/14118/212898/224024/54633/12153/24136/12846/14724/13016/230103/11877/11449/66246/66192/12411/11568/12889/12814/21808	TKO-Nicd1_vs_TKO
REACTOME_CYCLIN_A_CDK2_ASSOCIATED_EVENTS_AT_S_PHASE_ENTRY	REACTOME_CYCLIN_A_CDK2_ASSOCIATED_EVENTS_AT_S_PHASE_ENTRY	REACTOME_CYCLIN_A_CDK2_ASSOCIATED_EVENTS_AT_S_PHASE_ENTRY	83	-0.405774	-1.40343	0.0509191	0.556208	0.532969	4067	tags=43%, list=27%, signal=32%	228769/57296/26446/19173/19181/56371/19170/12575/12427/19166/19182/17187/19188/20422/23996/11651/104394/26445/26442/21781/11652/17420/26443/12566/26440/19177/19175/19192/19179/54124/22190/67151/12567/13555/22186/22187	TKO-Nicd1_vs_TKO
GOMF_POTASSIUM_ION_LEAK_CHANNEL_ACTIVITY	GOMF_POTASSIUM_ION_LEAK_CHANNEL_ACTIVITY	GOMF_POTASSIUM_ION_LEAK_CHANNEL_ACTIVITY	11	-0.686565	-1.56549	0.0509653	0.556208	0.532969	2376	tags=45%, list=16%, signal=38%	16527/72392/74571/210741/217826	TKO-Nicd1_vs_TKO
HP_PSEUDOEPIPHYSES_OF_HAND_BONES	HP_PSEUDOEPIPHYSES_OF_HAND_BONES	HP_PSEUDOEPIPHYSES_OF_HAND_BONES	10	-0.703053	-1.56518	0.0509986	0.556208	0.532969	96	tags=30%, list=1%, signal=30%	13016/12889/16510	TKO-Nicd1_vs_TKO
REACTOME_RHOJ_GTPASE_CYCLE	REACTOME_RHOJ_GTPASE_CYCLE	REACTOME_RHOJ_GTPASE_CYCLE	54	0.466992	1.48879	0.051062	0.556208	0.532969	2240	tags=31%, list=15%, signal=27%	14269/11855/330914/18708/224105/229658/22042/226751/73178/71435/18479/71302/223435/68524/218756/26431/70584	TKO-Nicd1_vs_TKO
REACTOME_DISEASES_OF_CARBOHYDRATE_METABOLISM	REACTOME_DISEASES_OF_CARBOHYDRATE_METABOLISM	REACTOME_DISEASES_OF_CARBOHYDRATE_METABOLISM	27	-0.544457	-1.5182	0.0510678	0.556208	0.532969	3697	tags=44%, list=25%, signal=34%	68401/21351/16548/105193/27419/15932/52120/22190/15586/53412/22186/22187	TKO-Nicd1_vs_TKO
GOCC_CHITOSOME	GOCC_CHITOSOME	GOCC_CHITOSOME	10	0.709725	1.62116	0.0511868	0.556208	0.532969	105	tags=20%, list=1%, signal=20%	67844/11977	TKO-Nicd1_vs_TKO
REACTOME_SYNTHESIS_OF_DNA	REACTOME_SYNTHESIS_OF_DNA	REACTOME_SYNTHESIS_OF_DNA	117	-0.373842	-1.36657	0.0512154	0.556208	0.532969	4989	tags=53%, list=33%, signal=36%	22123/26441/99152/12428/56438/66979/18973/19075/17463/17220/17216/19184/18971/228769/57296/26446/18969/216080/19173/19181/56371/18538/19170/12427/19166/19182/66440/19188/20422/23996/75430/17218/67177/272551/109145/18972/26445/26442/22194/26443/19718/12566/12544/26440/19177/19175/19192/68275/69957/19891/19179/66156/72151/59001/22190/19076/14156/67151/59008/77891/22186/22187	TKO-Nicd1_vs_TKO
HP_ABNORMAL_MYOCARDIUM_MORPHOLOGY	HP_ABNORMAL_MYOCARDIUM_MORPHOLOGY	HP_ABNORMAL_MYOCARDIUM_MORPHOLOGY	459	-0.283243	-1.22222	0.051347	0.556208	0.532969	3517	tags=30%, list=24%, signal=24%	66114/269713/66495/12261/668173/67184/66399/16922/14085/13726/69875/71890/21752/208624/74043/384281/66142/27419/68563/66218/14200/66043/12389/66904/208836/269378/98314/68342/74122/20907/18762/68153/15932/104130/20928/100503890/11459/16905/22346/67030/24051/19302/78928/194309/71883/246782/66379/27883/12740/69225/226646/110323/18633/67130/68349/19769/78653/103737/17991/66108/67126/625249/14297/2252…	TKO-Nicd1_vs_TKO
GOBP_SECONDARY_ALCOHOL_METABOLIC_PROCESS	GOBP_SECONDARY_ALCOHOL_METABOLIC_PROCESS	GOBP_SECONDARY_ALCOHOL_METABOLIC_PROCESS	108	0.387531	1.39547	0.0513714	0.556208	0.532969	1478	tags=15%, list=10%, signal=13%	66113/14164/100102/13123/69863/20652/11820/110611/105787/15357/11363/65970/18023/244373/11307/208715	TKO-Nicd1_vs_TKO
HP_JUVENILE_CATARACT	HP_JUVENILE_CATARACT	HP_JUVENILE_CATARACT	10	0.708808	1.61906	0.0513932	0.556208	0.532969	1607	tags=50%, list=11%, signal=45%	11538/17222/67420/20742/17257	TKO-Nicd1_vs_TKO
HP_ABNORMALITY_OF_THE_MUSCULATURE_OF_THE_THIGH	HP_ABNORMALITY_OF_THE_MUSCULATURE_OF_THE_THIGH	HP_ABNORMALITY_OF_THE_MUSCULATURE_OF_THE_THIGH	14	-0.645376	-1.56737	0.0514134	0.556208	0.532969	138	tags=21%, list=1%, signal=21%	14199/11565/18039	TKO-Nicd1_vs_TKO
GOMF_SOLUTE_SODIUM_SYMPORTER_ACTIVITY	GOMF_SOLUTE_SODIUM_SYMPORTER_ACTIVITY	GOMF_SOLUTE_SODIUM_SYMPORTER_ACTIVITY	34	0.528678	1.54703	0.0514336	0.556208	0.532969	1976	tags=29%, list=13%, signal=26%	54403/230612/76574/59033/20496/20531/53881/105727/14664/218756	TKO-Nicd1_vs_TKO
GOBP_SMALL_GTPASE_MEDIATED_SIGNAL_TRANSDUCTION	GOBP_SMALL_GTPASE_MEDIATED_SIGNAL_TRANSDUCTION	GOBP_SMALL_GTPASE_MEDIATED_SIGNAL_TRANSDUCTION	442	0.286166	1.23631	0.0514477	0.556208	0.532969	2292	tags=22%, list=15%, signal=20%	17311/11856/98845/12614/57257/12663/74769/211673/68813/76484/19878/268739/105835/239027/213498/11855/19418/241694/12402/17207/330914/68750/232227/320271/100169/320404/99371/78255/114713/74206/69601/270163/14270/20430/214804/329877/102442/13430/12488/224014/108686/84505/13448/11551/50884/215821/71435/20663/20662/270160/228355/242687/54366/26554/56392/210293/20947/59079/77446/56041/14121/71302/2448…	TKO-Nicd1_vs_TKO
GOBP_REGULATION_OF_NUCLEOTIDE_BINDING_OLIGOMERIZATION_DOMAIN_CONTAINING_SIGNALING_PATHWAY	GOBP_REGULATION_OF_NUCLEOTIDE_BINDING_OLIGOMERIZATION_DOMAIN_CONTAINING_SIGNALING_PATHWAY	GOBP_REGULATION_OF_NUCLEOTIDE_BINDING_OLIGOMERIZATION_DOMAIN_CONTAINING_SIGNALING_PATHWAY	13	0.663858	1.61213	0.0514968	0.556208	0.532969	1449	tags=38%, list=10%, signal=35%	21898/15511/11798/11797/59079	TKO-Nicd1_vs_TKO
GOBP_SPLEEN_DEVELOPMENT	GOBP_SPLEEN_DEVELOPMENT	GOBP_SPLEEN_DEVELOPMENT	26	0.569771	1.58483	0.0515059	0.556208	0.532969	933	tags=19%, list=6%, signal=18%	15412/11491/381305/319817/15379	TKO-Nicd1_vs_TKO
HP_APRAXIA	HP_APRAXIA	HP_APRAXIA	214	0.33166	1.31377	0.0515622	0.556208	0.532969	2288	tags=26%, list=15%, signal=22%	20660/16438/382253/109880/19206/12286/21815/327987/216850/108138/231214/270163/11820/20525/18996/13209/20843/14897/14802/239528/80883/211660/328108/74006/20496/213988/229227/59026/69188/228355/329795/56217/252870/15194/17257/244585/68642/72145/216848/230908/12648/73692/56480/20675/21411/17535/216274/99982/20239/100043597/78697/83767/70325/207165/19290	TKO-Nicd1_vs_TKO
GOBP_LOCOMOTOR_RHYTHM	GOBP_LOCOMOTOR_RHYTHM	GOBP_LOCOMOTOR_RHYTHM	12	0.678028	1.61039	0.0516022	0.556208	0.532969	1325	tags=33%, list=9%, signal=30%	11906/15902/13653/17978	TKO-Nicd1_vs_TKO
HP_PARKINSONISM_WITH_FAVORABLE_RESPONSE_TO_DOPAMINERGIC_MEDICATION	HP_PARKINSONISM_WITH_FAVORABLE_RESPONSE_TO_DOPAMINERGIC_MEDICATION	HP_PARKINSONISM_WITH_FAVORABLE_RESPONSE_TO_DOPAMINERGIC_MEDICATION	20	-0.58693	-1.53347	0.0516529	0.556208	0.532969	1916	tags=45%, list=13%, signal=39%	57320/18975/64704/14528/22273/19156/57813/17762/23984	TKO-Nicd1_vs_TKO
REACTOME_CLASS_A_1_RHODOPSIN_LIKE_RECEPTORS	REACTOME_CLASS_A_1_RHODOPSIN_LIKE_RECEPTORS	REACTOME_CLASS_A_1_RHODOPSIN_LIKE_RECEPTORS	124	-0.369309	-1.36213	0.0517464	0.556208	0.532969	596	tags=15%, list=4%, signal=14%	20302/20301/12426/20310/20295/11607/20292/13489/20311/12000/18217/11548/12801/12424/14825/13349/225642/21333	TKO-Nicd1_vs_TKO
GOBP_POST_GOLGI_VESICLE_MEDIATED_TRANSPORT	GOBP_POST_GOLGI_VESICLE_MEDIATED_TRANSPORT	GOBP_POST_GOLGI_VESICLE_MEDIATED_TRANSPORT	104	0.391413	1.39995	0.0517467	0.556208	0.532969	3735	tags=40%, list=25%, signal=30%	20660/17912/245944/271564/99371/227648/13430/11735/17918/94221/231580/20661/20742/11765/66482/70297/328778/54214/213760/74051/52028/11736/107371/107338/11777/320615/16668/19889/67074/105504/75914/53620/13858/79196/18195/16558/66629/14694/16792/68365/74205/320528	TKO-Nicd1_vs_TKO
HP_HYPOREFLEXIA	HP_HYPOREFLEXIA	HP_HYPOREFLEXIA	314	-0.300989	-1.25123	0.0517493	0.556208	0.532969	2334	tags=21%, list=16%, signal=18%	66408/17380/13628/14118/103737/71743/104174/66108/215494/67422/12632/208869/75613/228960/19305/14811/17448/67283/396184/80707/18975/22139/17527/54405/14199/54006/20454/114479/11739/20646/246228/83603/19349/68263/13405/68273/14406/19156/14421/83766/224824/19044/14696/16779/16594/110446/320207/228003/108902/57813/17993/12861/110886/20597/59007/497652/245666/74777/20508/14167/76884/11835/14683/11565…	TKO-Nicd1_vs_TKO
GOBP_KERATINOCYTE_DIFFERENTIATION	GOBP_KERATINOCYTE_DIFFERENTIATION	GOBP_KERATINOCYTE_DIFFERENTIATION	81	0.417729	1.43547	0.0517729	0.556208	0.532969	3977	tags=42%, list=27%, signal=31%	76770/19878/17979/16798/15404/58231/71913/18810/252973/18612/223828/22234/16952/22418/19877/58208/12192/19014/11886/19664/18991/14027/26395/22601/110279/72333/22695/19041/109620/380614/19143/286940/64010/99681	TKO-Nicd1_vs_TKO
GOCC_INTRINSIC_COMPONENT_OF_PRESYNAPTIC_ACTIVE_ZONE_MEMBRANE	GOCC_INTRINSIC_COMPONENT_OF_PRESYNAPTIC_ACTIVE_ZONE_MEMBRANE	GOCC_INTRINSIC_COMPONENT_OF_PRESYNAPTIC_ACTIVE_ZONE_MEMBRANE	11	0.692671	1.60917	0.0518457	0.556471	0.533221	4106	tags=82%, list=27%, signal=59%	58235/233067/80883/11941/11551/20320/12330/18441/67972	TKO-Nicd1_vs_TKO
HP_PULMONARY_HEMORRHAGE	HP_PULMONARY_HEMORRHAGE	HP_PULMONARY_HEMORRHAGE	25	0.570505	1.57713	0.0520294	0.556501	0.53325	2350	tags=28%, list=16%, signal=24%	215280/71458/109019/270110/66899/81004/27103	TKO-Nicd1_vs_TKO
HALLMARK_PROTEIN_SECRETION	HALLMARK_PROTEIN_SECRETION	HALLMARK_PROTEIN_SECRETION	96	0.399748	1.40861	0.0520422	0.556501	0.53325	2695	tags=32%, list=18%, signal=27%	11977/20844/211673/16651/16004/110651/11487/99371/12176/67300/12725/13518/74006/20479/56041/18484/11765/66251/69162/54214/11774/16784/108123/107338/21985/11777/320615/70349/16668/67074/213827	TKO-Nicd1_vs_TKO
REACTOME_SIGNALING_BY_ERBB2_ECD_MUTANTS	REACTOME_SIGNALING_BY_ERBB2_ECD_MUTANTS	REACTOME_SIGNALING_BY_ERBB2_ECD_MUTANTS	16	0.634949	1.61058	0.0520438	0.556501	0.53325	1449	tags=31%, list=10%, signal=28%	13866/18708/14388/20662/59079	TKO-Nicd1_vs_TKO
REACTOME_MITOTIC_TELOPHASE_CYTOKINESIS	REACTOME_MITOTIC_TELOPHASE_CYTOKINESIS	REACTOME_MITOTIC_TELOPHASE_CYTOKINESIS	13	0.663093	1.61028	0.0521248	0.556501	0.53325	4399	tags=69%, list=29%, signal=49%	20843/71175/100710/71521/218914/20842/19357/13006/24061	TKO-Nicd1_vs_TKO
HP_PROGRESSIVE_SPASTIC_PARAPLEGIA	HP_PROGRESSIVE_SPASTIC_PARAPLEGIA	HP_PROGRESSIVE_SPASTIC_PARAPLEGIA	56	-0.446044	-1.44084	0.052138	0.556501	0.53325	2888	tags=41%, list=19%, signal=33%	74772/67123/100503890/226646/68349/17991/66108/75406/396184/20167/235169/17995/72900/17992/69955/66945/66414/93747/16594/11782/17993/69487/545260	TKO-Nicd1_vs_TKO
GOBP_POSITIVE_REGULATION_OF_CELL_MIGRATION_INVOLVED_IN_SPROUTING_ANGIOGENESIS	GOBP_POSITIVE_REGULATION_OF_CELL_MIGRATION_INVOLVED_IN_SPROUTING_ANGIOGENESIS	GOBP_POSITIVE_REGULATION_OF_CELL_MIGRATION_INVOLVED_IN_SPROUTING_ANGIOGENESIS	18	0.618458	1.60329	0.0521388	0.556501	0.53325	3108	tags=44%, list=21%, signal=35%	22339/240185/18704/19225/16952/23797/18186/14173	TKO-Nicd1_vs_TKO
HP_APLASIA_OF_THE_UTERUS	HP_APLASIA_OF_THE_UTERUS	HP_APLASIA_OF_THE_UTERUS	15	-0.636977	-1.56168	0.0522901	0.556746	0.533484	1534	tags=47%, list=10%, signal=42%	17330/60365/13016/225908/14462/11835/12889	TKO-Nicd1_vs_TKO
GOBP_POSITIVE_REGULATION_OF_LIPID_KINASE_ACTIVITY	GOBP_POSITIVE_REGULATION_OF_LIPID_KINASE_ACTIVITY	GOBP_POSITIVE_REGULATION_OF_LIPID_KINASE_ACTIVITY	29	0.550206	1.56239	0.0524036	0.556746	0.533484	4031	tags=48%, list=27%, signal=35%	14254/57257/16590/14061/17096/75669/104418/14191/14184/14083/14173/18760/18591/20779	TKO-Nicd1_vs_TKO
GOBP_REGULATION_OF_DNA_METHYLATION_DEPENDENT_HETEROCHROMATIN_ASSEMBLY	GOBP_REGULATION_OF_DNA_METHYLATION_DEPENDENT_HETEROCHROMATIN_ASSEMBLY	GOBP_REGULATION_OF_DNA_METHYLATION_DEPENDENT_HETEROCHROMATIN_ASSEMBLY	16	0.633657	1.6073	0.0524652	0.556746	0.533484	3080	tags=69%, list=21%, signal=55%	52463/218850/67246/84505/223828/99982/13433/239122/54343/75339/237339	TKO-Nicd1_vs_TKO
HP_SPONTANEOUS_HEMATOMAS	HP_SPONTANEOUS_HEMATOMAS	HP_SPONTANEOUS_HEMATOMAS	16	0.634444	1.6093	0.0524652	0.556746	0.533484	105	tags=12%, list=1%, signal=12%	215280/11977	TKO-Nicd1_vs_TKO
GOCC_TRANSPORTER_COMPLEX	GOCC_TRANSPORTER_COMPLEX	GOCC_TRANSPORTER_COMPLEX	265	-0.311928	-1.27138	0.0525144	0.556746	0.533484	3572	tags=38%, list=24%, signal=30%	68197/67003/66416/66495/67184/12300/68375/69875/14809/14225/66218/66576/117160/16508/16526/68342/78330/22063/595136/16504/11933/14404/16499/12294/104130/20928/72267/78339/12314/57776/69454/70316/12291/30056/12740/226646/110862/67130/68349/68194/103737/22272/17991/66108/244723/66594/66377/66821/66916/75406/67530/56461/66445/14811/11936/56273/80906/235169/26373/67264/17995/66694/72900/54405/68198/6…	TKO-Nicd1_vs_TKO
HP_NARROW_FOREHEAD	HP_NARROW_FOREHEAD	HP_NARROW_FOREHEAD	120	0.376398	1.37426	0.0525169	0.556746	0.533484	3093	tags=33%, list=21%, signal=27%	17536/382253/56381/109880/22284/244349/13209/22589/319583/108686/12156/20496/226407/108954/228355/209630/56392/20742/108682/12552/228790/71169/13548/67299/18015/80912/108011/11496/19290/245555/235293/67163/227699/12316/15204/224617/93736/26413/74682/271981	TKO-Nicd1_vs_TKO
HP_WIDE_INTERMAMILLARY_DISTANCE	HP_WIDE_INTERMAMILLARY_DISTANCE	HP_WIDE_INTERMAMILLARY_DISTANCE	86	0.411443	1.42577	0.0525279	0.556746	0.533484	2880	tags=38%, list=19%, signal=31%	58235/50501/11538/50785/109880/12402/244349/114713/67155/381694/211660/328108/72388/319955/20663/20662/228355/56068/207425/12552/228790/66482/20130/13626/18015/24066/81004/83767/227699/213827/76719/67603/16653	TKO-Nicd1_vs_TKO
GOMF_PHOSPHOLIPID_BINDING	GOMF_PHOSPHOLIPID_BINDING	GOMF_PHOSPHOLIPID_BINDING	386	0.293066	1.24759	0.0525618	0.556746	0.533484	2368	tags=21%, list=16%, signal=18%	66113/208898/227231/17912/16438/235283/20844/228765/16518/216190/207278/66616/329260/193003/20979/17207/330914/17909/218441/54670/212285/71795/18704/215114/170625/114713/69601/18795/71893/52635/546134/14218/29875/230597/108686/217463/227449/72569/268448/268396/56324/23943/71801/218503/214763/11307/18759/233489/225115/20742/232889/16439/71302/272636/83435/72145/64011/69028/57911/22249/20617/22349/…	TKO-Nicd1_vs_TKO
REACTOME_CYTOCHROME_P450_ARRANGED_BY_SUBSTRATE_TYPE	REACTOME_CYTOCHROME_P450_ARRANGED_BY_SUBSTRATE_TYPE	REACTOME_CYTOCHROME_P450_ARRANGED_BY_SUBSTRATE_TYPE	26	0.568255	1.58061	0.0525971	0.556746	0.533484	624	tags=15%, list=4%, signal=15%	13082/13123/19223/11622	TKO-Nicd1_vs_TKO
GOBP_SODIUM_ION_TRANSPORT	GOBP_SODIUM_ION_TRANSPORT	GOBP_SODIUM_ION_TRANSPORT	172	0.345807	1.33367	0.0526655	0.556909	0.533641	2180	tags=22%, list=15%, signal=19%	54403/100102/28240/230612/108017/110895/432450/58170/330953/246317/545622/20541/58226/14169/20274/98396/13430/11735/110380/14168/59033/20496/75607/20531/53881/20269/105727/76775/14664/226999/15165/218756/67451/56188/229709/269823/110876/17999	TKO-Nicd1_vs_TKO
GOBP_POSITIVE_REGULATION_OF_MYELOID_CELL_DIFFERENTIATION	GOBP_POSITIVE_REGULATION_OF_MYELOID_CELL_DIFFERENTIATION	GOBP_POSITIVE_REGULATION_OF_MYELOID_CELL_DIFFERENTIATION	74	0.429146	1.45345	0.0527233	0.556909	0.533641	2239	tags=26%, list=15%, signal=22%	17311/15902/223770/15511/12912/217864/19090/11480/18996/22034/15402/98366/19766/20846/56484/11863/12192/19014/26564	TKO-Nicd1_vs_TKO
HP_BLINDNESS	HP_BLINDNESS	HP_BLINDNESS	226	-0.322112	-1.29077	0.0527578	0.556909	0.533641	2023	tags=22%, list=14%, signal=19%	67422/54633/75406/22275/68889/18975/67203/235169/26373/52120/17995/224697/72900/107566/54405/14667/22141/14724/17283/104416/73750/14102/192236/407785/66945/15212/68273/67680/19156/224824/19881/228730/16779/101023/66925/19139/108902/17993/23917/18242/16153/18709/16399/69487/232975/14683/20215/12159/22295	TKO-Nicd1_vs_TKO
HP_REDUCED_SYSTOLIC_FUNCTION	HP_REDUCED_SYSTOLIC_FUNCTION	HP_REDUCED_SYSTOLIC_FUNCTION	12	0.675611	1.60465	0.0530587	0.559124	0.535763	206	tags=17%, list=1%, signal=16%	12373/20191	TKO-Nicd1_vs_TKO
GARGALOVIC_RESPONSE_TO_OXIDIZED_PHOSPHOLIPIDS_TURQUOISE_UP	GARGALOVIC_RESPONSE_TO_OXIDIZED_PHOSPHOLIPIDS_TURQUOISE_UP	GARGALOVIC_RESPONSE_TO_OXIDIZED_PHOSPHOLIPIDS_TURQUOISE_UP	75	0.426647	1.44899	0.0530648	0.559124	0.535763	3259	tags=47%, list=22%, signal=37%	13730/233789/77128/211347/50785/11855/213056/18654/17979/11622/13653/78757/239528/227449/68166/238799/105171/66396/76857/11477/74182/218756/14630/58998/67529/23856/106585/78943/67630/60363/15259/93736/69718/71865/22695	TKO-Nicd1_vs_TKO
GOBP_AMIDE_TRANSPORT	GOBP_AMIDE_TRANSPORT	GOBP_AMIDE_TRANSPORT	210	-0.326231	-1.29403	0.0531954	0.559177	0.535813	1486	tags=16%, list=10%, signal=15%	70456/20377/11305/19326/76854/18670/54393/50873/276952/56325/18555/19156/12163/26570/14226/14419/52466/27220/67151/26357/108052/18111/60510/14726/13489/20501/14645/239273/12801/209837/12889/225642/27359/13839	TKO-Nicd1_vs_TKO
HP_SHORT_STEPPED_SHUFFLING_GAIT	HP_SHORT_STEPPED_SHUFFLING_GAIT	HP_SHORT_STEPPED_SHUFFLING_GAIT	15	-0.635522	-1.55811	0.0532443	0.559177	0.535813	419	tags=20%, list=3%, signal=19%	17762/11522/67847	TKO-Nicd1_vs_TKO
REACTOME_CALNEXIN_CALRETICULIN_CYCLE	REACTOME_CALNEXIN_CALRETICULIN_CYCLE	REACTOME_CALNEXIN_CALRETICULIN_CYCLE	25	-0.55424	-1.51482	0.0532588	0.559177	0.535813	1249	tags=24%, list=8%, signal=22%	108687/193670/22190/227619/22186/22187	TKO-Nicd1_vs_TKO
GOBP_POSITIVE_REGULATION_OF_MYELOID_LEUKOCYTE_CYTOKINE_PRODUCTION_INVOLVED_IN_IMMUNE_RESPONSE	GOBP_POSITIVE_REGULATION_OF_MYELOID_LEUKOCYTE_CYTOKINE_PRODUCTION_INVOLVED_IN_IMMUNE_RESPONSE	GOBP_POSITIVE_REGULATION_OF_MYELOID_LEUKOCYTE_CYTOKINE_PRODUCTION_INVOLVED_IN_IMMUNE_RESPONSE	23	0.57891	1.57759	0.0533708	0.559177	0.535813	1962	tags=35%, list=13%, signal=30%	21898/12326/93759/16590/18733/230073/22418/100689	TKO-Nicd1_vs_TKO
GOBP_CELL_AGGREGATION	GOBP_CELL_AGGREGATION	GOBP_CELL_AGGREGATION	15	-0.63506	-1.55698	0.0534351	0.559177	0.535813	560	tags=33%, list=4%, signal=32%	17002/12153/17313/12023/12814	TKO-Nicd1_vs_TKO
HP_SHORT_DIGIT	HP_SHORT_DIGIT	HP_SHORT_DIGIT	527	0.276204	1.21459	0.0534402	0.559177	0.535813	2252	tags=24%, list=15%, signal=21%	99377/17536/11977/14268/140493/338366/16518/22289/11538/381022/53310/382253/110651/56381/109880/12402/19206/98732/18708/50790/18704/327987/22284/67574/71458/244349/114713/80752/12995/20525/21406/15122/239985/93730/77683/13209/14247/14897/14802/22589/239528/13435/319583/16420/11789/67155/381694/71175/80883/69743/211660/12156/235380/12393/20496/213988/72388/72569/207806/268396/230709/17128/20663/22…	TKO-Nicd1_vs_TKO
[truncated: 10,408 more rows]
