# Supplementary material for: Notch signaling suppresses neuroendocrine differentiation and alters the immune microenvironment in advanced prostate cancer
Source: J Clin Invest. 2024 Jul 18;134(17):e175217. doi: 10.1172/JCI175217 (PMC11364388; doi:10.1172/JCI175217)
Supplement: Supplemental table 5 [file jci-134-175217-s232.xlsx]

## Sheet: Supplementary Table 5
	ID	Description	setSize	enrichmentScore	NES	pvalue	p.adjust	qvalues	rank	leading_edge	core_enrichment	Group
GOBP_NERVOUS_SYSTEM_PROCESS	GOBP_NERVOUS_SYSTEM_PROCESS	GOBP_NERVOUS_SYSTEM_PROCESS	706	-0.478267	-1.66468	0.00011202	0.00607939	0.00455786	1832	tags=27%, list=12%, signal=25%	64011/19893/104871/268354/20719/19739/216856/18211/94229/70989/244310/71492/208922/71687/17196/19734/19122/70237/232813/16398/12661/21834/17883/56216/108073/11539/16518/110886/243923/17762/80982/116838/18795/26557/14617/23966/12960/224129/214230/320790/14811/14403/18166/14814/110789/211612/17754/50873/244682/14266/11449/20983/20271/14658/381979/22368/19085/21333/224997/12794/234593/380702/72948/5…	TKO-Nicd1_TrPl_vs_TKO_TrPl
GOCC_SOMATODENDRITIC_COMPARTMENT	GOCC_SOMATODENDRITIC_COMPARTMENT	GOCC_SOMATODENDRITIC_COMPARTMENT	671	-0.556879	-1.93338	0.000113173	0.00607939	0.00455786	1870	tags=29%, list=13%, signal=27%	18133/17755/14567/229715/64011/170835/15114/216856/18211/94229/107528/54645/17756/12569/52822/93842/442801/73728/240058/208922/65254/12286/18578/17196/396184/19122/232813/99738/12661/73205/108073/11539/16518/110886/320127/330914/243764/17762/18549/13116/26557/13841/56013/78070/211134/244886/117148/269060/14802/19099/16574/14811/14403/230904/118454/17754/70892/20713/15168/20983/245684/14658/21333/…	TKO-Nicd1_TrPl_vs_TKO_TrPl
GOBP_CELLULAR_COMPONENT_MORPHOGENESIS	GOBP_CELLULAR_COMPONENT_MORPHOGENESIS	GOBP_CELLULAR_COMPONENT_MORPHOGENESIS	634	-0.455938	-1.57991	0.000113636	0.00607939	0.00455786	1945	tags=26%, list=13%, signal=23%	19277/12799/98733/22138/77480/17755/14567/229715/67220/217340/230157/13848/18211/17756/12569/52822/93842/17772/225288/56386/240058/19876/65254/17196/14472/17965/396184/70237/12661/17883/73205/319974/380698/17762/116838/329152/13841/56013/216049/20404/23966/211134/214230/19274/12558/243300/16574/665113/17754/50873/244682/11803/20983/18481/381979/22368/20910/22415/72948/14462/12372/20349/11472/1933…	TKO-Nicd1_TrPl_vs_TKO_TrPl
GOBP_CATION_TRANSMEMBRANE_TRANSPORT	GOBP_CATION_TRANSMEMBRANE_TRANSPORT	GOBP_CATION_TRANSMEMBRANE_TRANSPORT	617	-0.475922	-1.64686	0.000113973	0.00607939	0.00455786	1862	tags=26%, list=12%, signal=24%	19418/11936/229715/14579/57339/15114/74513/216856/22228/94229/18754/320707/12286/18578/55991/12287/226999/19122/66972/232813/99738/16518/53945/234967/14724/80982/329152/70729/243328/57776/22318/70129/320790/15166/11989/14811/238871/11932/12298/14814/118454/22065/15168/20271/16498/22368/12794/12288/171286/380702/11944/110895/214112/72413/16532/215900/110862/12372/269717/16506/11472/60613/57816/148…	TKO-Nicd1_TrPl_vs_TKO_TrPl
HP_IMPAIRMENT_IN_PERSONALITY_FUNCTIONING	HP_IMPAIRMENT_IN_PERSONALITY_FUNCTIONING	HP_IMPAIRMENT_IN_PERSONALITY_FUNCTIONING	616	-0.438835	-1.51828	0.000114051	0.00607939	0.00455786	1780	tags=16%, list=12%, signal=15%	74008/18211/19260/114229/65254/12286/12287/19122/19883/327762/20678/73205/56216/320634/108073/16518/110886/14724/17762/116838/224129/17933/320790/14802/12558/14007/279653/14811/665113/14403/14814/110789/211612/50873/14266/242425/18481/245684/20910/19085/56464/18119/246313/229706/22223/14247/20646/11444/22152/245555/13400/241489/208869/232975/382018/380684/333639/110902/13048/20265/56839/12374/384…	TKO-Nicd1_TrPl_vs_TKO_TrPl
GOBP_METAL_ION_TRANSPORT	GOBP_METAL_ION_TRANSPORT	GOBP_METAL_ION_TRANSPORT	600	-0.457633	-1.58207	0.000114103	0.00607939	0.00455786	1857	tags=26%, list=12%, signal=24%	11936/229715/14579/59049/57339/15114/74513/94229/18754/320707/12286/18578/55991/12287/269513/226999/19122/66972/99738/11539/16518/53945/14724/20855/80982/329152/26557/70729/57776/22318/381925/320790/15166/14811/238871/11932/12298/14814/118454/22065/15168/20271/16498/22368/12288/171286/18751/11944/110895/214112/72413/16532/110862/12372/269717/16506/11472/12322/60613/57816/103988/11421/14810/229706…	TKO-Nicd1_TrPl_vs_TKO_TrPl
GOBP_CELL_MORPHOGENESIS_INVOLVED_IN_DIFFERENTIATION	GOBP_CELL_MORPHOGENESIS_INVOLVED_IN_DIFFERENTIATION	GOBP_CELL_MORPHOGENESIS_INVOLVED_IN_DIFFERENTIATION	601	-0.40254	-1.3916	0.00011426	0.00607939	0.00455786	2037	tags=23%, list=14%, signal=21%	77097/14114/245537/67287/20356/19277/12799/98733/77480/17755/14567/229715/230157/13848/18211/17756/12569/52822/93842/230316/68732/56386/19876/65254/17196/14472/108101/22761/70237/12661/56363/73205/16416/319974/20855/17762/277360/329152/13841/56013/216049/211134/19274/12558/16574/665113/17754/244682/11803/18481/381979/22368/20910/22415/170677/170736/14462/20349/19339/18119/195208/11785/237868/2222…	TKO-Nicd1_TrPl_vs_TKO_TrPl
GOBP_INORGANIC_ION_TRANSMEMBRANE_TRANSPORT	GOBP_INORGANIC_ION_TRANSMEMBRANE_TRANSPORT	GOBP_INORGANIC_ION_TRANSMEMBRANE_TRANSPORT	578	-0.472243	-1.62982	0.000114771	0.00607939	0.00455786	1857	tags=26%, list=12%, signal=24%	11936/229715/14579/57339/15114/74513/22228/94229/18754/320707/12286/18578/55991/12287/226999/19122/66972/99738/16518/110886/53945/14724/80982/329152/70729/57776/22318/320790/15166/14811/404545/238871/14403/11932/12298/14814/118454/22065/15168/20271/14658/16498/22368/12288/171286/11944/110895/214112/72413/16532/110862/12372/269717/16506/11472/60613/57816/14810/229706/238271/57138/13483/109676/8090…	TKO-Nicd1_TrPl_vs_TKO_TrPl
HP_AUTISTIC_BEHAVIOR	HP_AUTISTIC_BEHAVIOR	HP_AUTISTIC_BEHAVIOR	572	-0.505574	-1.74362	0.000115048	0.00607939	0.00455786	2070	tags=19%, list=14%, signal=17%	108655/241062/230235/19714/77097/50790/245537/236727/224617/21406/17755/14567/26422/65254/12286/12287/19883/73205/56216/108073/242466/110886/319974/20674/14724/17762/116838/329152/13865/22318/17933/320790/14802/12558/14007/279653/66706/14811/665113/238871/14403/14814/110789/211612/50873/14266/242425/18481/245684/16498/20910/244049/12288/235380/333605/67790/20349/12322/246313/14810/22223/20646/221…	TKO-Nicd1_TrPl_vs_TKO_TrPl
GOMF_ION_TRANSMEMBRANE_TRANSPORTER_ACTIVITY	GOMF_ION_TRANSMEMBRANE_TRANSPORTER_ACTIVITY	GOMF_ION_TRANSMEMBRANE_TRANSPORTER_ACTIVITY	565	-0.477474	-1.64572	0.000115181	0.00607939	0.00455786	1664	tags=25%, list=11%, signal=23%	12286/55991/108115/12287/226999/66972/99738/16518/110886/53945/234967/243328/57776/70129/15166/14802/11989/240726/14811/404545/14403/382427/12298/14814/216867/22065/11449/15168/20271/14658/16498/22368/12288/171286/11944/110895/214112/72413/110877/16532/215900/110862/269717/16506/60613/14810/209837/238271/57138/11444/108015/11980/80906/56808/140492/329178/214111/56461/231503/224079/232975/110835/1…	TKO-Nicd1_TrPl_vs_TKO_TrPl
GOBP_CELL_PART_MORPHOGENESIS	GOBP_CELL_PART_MORPHOGENESIS	GOBP_CELL_PART_MORPHOGENESIS	564	-0.471836	-1.62588	0.000115274	0.00607939	0.00455786	1876	tags=26%, list=13%, signal=23%	77480/17755/14567/229715/67220/217340/230157/13848/18211/17756/12569/52822/93842/17772/56386/240058/19876/65254/17196/14472/17965/396184/70237/12661/73205/319974/17762/116838/329152/13841/56013/216049/20404/211134/214230/19274/12558/243300/16574/665113/17754/50873/244682/11803/20983/18481/381979/22368/20910/22415/14462/20349/19339/195208/11785/237868/22223/71751/108699/20562/11444/14457/22152/230…	TKO-Nicd1_TrPl_vs_TKO_TrPl
HP_ABNORMAL_NERVOUS_SYSTEM_ELECTROPHYSIOLOGY	HP_ABNORMAL_NERVOUS_SYSTEM_ELECTROPHYSIOLOGY	HP_ABNORMAL_NERVOUS_SYSTEM_ELECTROPHYSIOLOGY	553	-0.433919	-1.49316	0.000115942	0.00607939	0.00455786	2070	tags=17%, list=14%, signal=15%	108655/241062/230235/245537/107035/224617/100213/209086/11666/74443/17755/26422/57339/18211/12286/12287/19122/17883/73205/56216/320634/108073/110886/17762/329152/236915/18795/78070/22318/14007/279653/14811/665113/14403/12298/14814/110789/118454/52250/242425/245684/16498/20910/235380/110862/14810/20646/11444/245555/329178/11625/14415/14400/110902/13048/20265/56839/58226/218194/54418/14681/14806/16…	TKO-Nicd1_TrPl_vs_TKO_TrPl
GOBP_SYNAPTIC_SIGNALING	GOBP_SYNAPTIC_SIGNALING	GOBP_SYNAPTIC_SIGNALING	543	-0.603478	-2.07412	0.000116117	0.00607939	0.00455786	1863	tags=35%, list=12%, signal=32%	17755/19418/64011/72585/15114/216856/18211/94229/12569/54195/18754/244310/208922/71687/93890/12286/17196/12287/19122/22342/232813/99738/19400/56216/108073/93888/93891/11539/110886/320127/243764/17762/116838/18795/13116/22318/14617/211134/269060/12558/14811/14403/12298/14814/211612/17754/50873/239731/11449/242425/20983/13446/14658/381979/20910/244049/19085/21333/224997/12794/238276/380702/18751/11…	TKO-Nicd1_TrPl_vs_TKO_TrPl
GOCC_AXON	GOCC_AXON	GOCC_AXON	533	-0.566356	-1.94387	0.000116509	0.00607939	0.00455786	1870	tags=29%, list=13%, signal=27%	18133/17755/14567/229715/64011/170835/15114/18211/94229/54645/17756/12569/16593/52822/93842/320707/19876/17196/19122/16398/99738/73205/56216/108073/11539/319974/11567/320127/17762/56013/78070/117148/269060/319613/19099/13518/16574/68566/14403/100503185/118454/17754/235379/244682/15168/20983/16498/381979/22368/20910/21333/381983/18751/110877/110862/13807/19339/14810/11785/237868/22223/22152/17760/…	TKO-Nicd1_TrPl_vs_TKO_TrPl
GOMF_CALCIUM_ION_BINDING	GOMF_CALCIUM_ION_BINDING	GOMF_CALCIUM_ION_BINDING	507	-0.422812	-1.44647	0.0001178	0.00607939	0.00455786	1691	tags=27%, list=11%, signal=24%	21825/93890/272636/108897/12287/19122/66972/194590/73647/93888/93891/93703/212516/52589/353156/58229/18798/18795/57776/230815/117148/12558/233651/71310/279653/72040/13518/110789/12745/20983/13446/244049/170677/104010/12372/18781/11472/21892/57816/14810/245578/71768/73287/20562/17155/80906/64085/16450/56461/20981/14068/192163/93887/329972/66793/227058/382018/80334/12307/26875/12941/192188/75040/13…	TKO-Nicd1_TrPl_vs_TKO_TrPl
GOCC_POSTSYNAPSE	GOCC_POSTSYNAPSE	GOCC_POSTSYNAPSE	505	-0.604082	-2.06615	0.000117938	0.00607939	0.00455786	1800	tags=32%, list=12%, signal=29%	15114/74513/19739/216856/94229/107528/54645/12569/244310/73728/208922/18578/19122/22342/232813/19400/73205/108073/16416/11539/16518/110886/320127/330914/243764/17762/236915/80749/18795/13116/26557/13841/56013/78070/211134/269060/14802/12558/64009/230863/14811/68566/665113/14403/14814/230904/50873/11449/242425/18481/245684/14658/20910/224997/12794/54725/12288/238276/380702/333605/72948/192198/1650…	TKO-Nicd1_TrPl_vs_TKO_TrPl
GOCC_DENDRITIC_TREE	GOCC_DENDRITIC_TREE	GOCC_DENDRITIC_TREE	498	-0.57687	-1.97171	0.000118064	0.00607939	0.00455786	1870	tags=30%, list=13%, signal=27%	18133/17755/229715/64011/170835/15114/216856/18211/94229/107528/54645/17756/12569/52822/93842/442801/73728/208922/65254/18578/19122/232813/99738/12661/73205/108073/11539/16518/110886/320127/330914/243764/17762/18549/13116/26557/13841/56013/78070/211134/244886/117148/269060/14802/19099/16574/14811/14403/230904/17754/70892/15168/20983/14658/14687/12794/12288/381983/238276/380702/333605/192198/16506…	TKO-Nicd1_TrPl_vs_TKO_TrPl
HP_TREMOR	HP_TREMOR	HP_TREMOR	478	-0.433433	-1.47823	0.000118582	0.00607939	0.00455786	1726	tags=15%, list=12%, signal=14%	17772/320707/12286/12287/19122/52906/19883/73205/56216/110886/17762/23966/224129/320790/14007/279653/83603/14403/14814/110789/118454/50873/242425/245684/20910/56464/235380/333605/67790/13180/103988/22139/246313/229706/22223/20646/245555/14816/232975/14912/20265/225362/14681/16467/14806/14168/20273/11522/22153/76884/110876/13195/14406/20230/16500/14167/269116/13131/22295/23984/13628/11775/20274/83…	TKO-Nicd1_TrPl_vs_TKO_TrPl
GOMF_INORGANIC_MOLECULAR_ENTITY_TRANSMEMBRANE_TRANSPORTER_ACTIVITY	GOMF_INORGANIC_MOLECULAR_ENTITY_TRANSMEMBRANE_TRANSPORTER_ACTIVITY	GOMF_INORGANIC_MOLECULAR_ENTITY_TRANSMEMBRANE_TRANSPORTER_ACTIVITY	471	-0.491989	-1.67582	0.000118991	0.00607939	0.00455786	1396	tags=27%, list=9%, signal=25%	12286/55991/12287/226999/99738/16518/110886/53945/57776/15166/14802/14811/404545/14403/382427/12298/14814/22065/11449/15168/20271/14658/16498/22368/12288/171286/11944/110895/214112/72413/110877/16532/215900/110862/269717/16506/60613/14810/238271/57138/11444/108015/11980/80906/56808/140492/329178/214111/56461/231503/224079/232975/110835/12293/20536/80334/504186/230810/331004/14408/12296/14400/2278…	TKO-Nicd1_TrPl_vs_TKO_TrPl
GOBP_CELL_MORPHOGENESIS_INVOLVED_IN_NEURON_DIFFERENTIATION	GOBP_CELL_MORPHOGENESIS_INVOLVED_IN_NEURON_DIFFERENTIATION	GOBP_CELL_MORPHOGENESIS_INVOLVED_IN_NEURON_DIFFERENTIATION	472	-0.471561	-1.60625	0.000119019	0.00607939	0.00455786	2037	tags=27%, list=14%, signal=24%	77097/245537/67287/20356/19277/12799/98733/77480/17755/14567/229715/230157/13848/18211/17756/12569/52822/93842/56386/19876/65254/17196/14472/70237/12661/73205/319974/17762/329152/13841/56013/216049/211134/19274/12558/16574/665113/17754/244682/11803/18481/381979/22368/20910/22415/170677/14462/20349/19339/195208/11785/237868/22223/71751/108699/20562/11444/22152/230735/17760/12323/54712/13616/94253/…	TKO-Nicd1_TrPl_vs_TKO_TrPl
GOBP_REGULATION_OF_ION_TRANSPORT	GOBP_REGULATION_OF_ION_TRANSPORT	GOBP_REGULATION_OF_ION_TRANSPORT	472	-0.486623	-1.65756	0.000119019	0.00607939	0.00455786	1862	tags=30%, list=12%, signal=27%	19418/11936/229715/14579/57339/15114/74513/216856/18754/12286/18578/109731/12287/269513/19122/232813/99738/108073/16416/11539/16518/20855/80982/329152/26557/70729/22318/381925/320790/238871/11932/382427/12298/118454/50873/22065/20983/20271/16498/22368/20910/12794/12288/380702/16532/110862/12372/16506/11472/12322/19339/60613/57816/103988/11421/14810/238271/11444/237625/13483/109676/12323/80906/136…	TKO-Nicd1_TrPl_vs_TKO_TrPl
HP_ABNORMALITY_OF_CENTRAL_NERVOUS_SYSTEM_ELECTROPHYSIOLOGY	HP_ABNORMALITY_OF_CENTRAL_NERVOUS_SYSTEM_ELECTROPHYSIOLOGY	HP_ABNORMALITY_OF_CENTRAL_NERVOUS_SYSTEM_ELECTROPHYSIOLOGY	472	-0.481904	-1.64148	0.000119019	0.00607939	0.00455786	1664	tags=16%, list=11%, signal=15%	12286/12287/19122/17883/73205/56216/320634/108073/110886/17762/329152/236915/18795/78070/22318/14007/279653/14811/665113/14403/12298/14814/110789/118454/242425/245684/16498/20910/235380/110862/14810/20646/11444/245555/329178/11625/14415/14400/110902/13048/20265/56839/58226/218194/54418/14681/14806/16536/26414/14168/20980/20273/19699/76884/110876/12889/20965/227632/242773/14406/20230/16510/12386/1…	TKO-Nicd1_TrPl_vs_TKO_TrPl
HP_HYPERACTIVITY	HP_HYPERACTIVITY	HP_HYPERACTIVITY	459	-0.459923	-1.56507	0.000119161	0.00607939	0.00455786	2070	tags=19%, list=14%, signal=17%	108655/241062/230235/77097/50790/236727/434437/100213/12577/11666/20597/17755/14567/26422/18211/65254/12286/12287/19122/21834/20678/320634/108073/110886/319974/14724/13865/17933/320790/14802/12558/14007/279653/14811/665113/238871/14814/211612/14266/18481/245684/20910/244049/235380/30045/333605/67790/234356/20349/208884/18119/13492/14247/20646/11444/22652/13483/245555/208869/110902/13048/20265/582…	TKO-Nicd1_TrPl_vs_TKO_TrPl
GOBP_BEHAVIOR	GOBP_BEHAVIOR	GOBP_BEHAVIOR	442	-0.539874	-1.83312	0.000119875	0.00607939	0.00455786	1832	tags=29%, list=12%, signal=26%	27220/20744/64011/268354/72585/216856/18211/94229/18754/21825/208922/19122/70237/232813/52906/12661/21834/108073/11539/110886/18143/17762/18795/26557/72190/224129/214230/320790/14811/53376/18166/11932/14814/211612/17754/50873/14266/20983/14658/381979/19085/234593/15376/11682/12038/13492/12804/71816/12326/19088/11421/14810/22223/18142/223864/57138/11444/70503/108015/11980/14816/140477/110835/12307…	TKO-Nicd1_TrPl_vs_TKO_TrPl
GOCC_CELL_BODY	GOCC_CELL_BODY	GOCC_CELL_BODY	438	-0.486188	-1.64944	0.000120048	0.00607939	0.00455786	1870	tags=27%, list=13%, signal=24%	18133/17755/14567/229715/64011/217340/18211/94229/17756/12569/52822/240058/65254/12286/17196/396184/99738/73205/11539/16518/110886/17762/18549/13841/56013/244886/14802/19099/16574/14403/11932/100503185/118454/17754/70892/20713/15168/20983/245684/22368/21333/14687/12288/13807/16506/19088/22223/16322/57138/69310/140492/18011/241489/52882/214111/16572/12709/240843/232975/64051/80334/12307/504186/183…	TKO-Nicd1_TrPl_vs_TKO_TrPl
GOMF_CATION_TRANSMEMBRANE_TRANSPORTER_ACTIVITY	GOMF_CATION_TRANSMEMBRANE_TRANSPORTER_ACTIVITY	GOMF_CATION_TRANSMEMBRANE_TRANSPORTER_ACTIVITY	431	-0.513129	-1.73931	0.000120308	0.00607939	0.00455786	1664	tags=27%, list=11%, signal=25%	12286/55991/12287/226999/99738/16518/53945/234967/243328/57776/70129/15166/14802/11989/14811/12298/14814/22065/11449/15168/20271/16498/22368/12288/171286/11944/110895/214112/72413/110877/16532/215900/110862/269717/16506/60613/14810/209837/238271/57138/11444/108015/11980/80906/56808/140492/329178/214111/56461/224079/232975/110835/12293/80334/504186/230810/331004/12296/22784/110902/20265/170738/140…	TKO-Nicd1_TrPl_vs_TKO_TrPl
HP_SHORT_ATTENTION_SPAN	HP_SHORT_ATTENTION_SPAN	HP_SHORT_ATTENTION_SPAN	414	-0.488058	-1.65002	0.000121021	0.00607939	0.00455786	2444	tags=25%, list=16%, signal=21%	67789/320528/67050/12580/104086/17257/22284/11964/68703/14697/329650/11992/228355/108655/241062/230235/77097/50790/74772/236727/12577/11666/20597/17755/14567/26422/15931/18211/65254/12286/12287/19122/21834/20678/320634/108073/110886/319974/14724/13865/17933/320790/14802/12558/14007/64009/279653/14811/665113/14814/211612/50873/18481/245684/20910/244049/19085/30045/333605/67790/234356/20349/208884/…	TKO-Nicd1_TrPl_vs_TKO_TrPl
GOBP_REGULATION_OF_TRANSMEMBRANE_TRANSPORT	GOBP_REGULATION_OF_TRANSMEMBRANE_TRANSPORT	GOBP_REGULATION_OF_TRANSMEMBRANE_TRANSPORT	403	-0.457092	-1.54279	0.000121315	0.00607939	0.00455786	1862	tags=27%, list=12%, signal=24%	19418/11936/229715/14579/53814/57339/15114/74513/56636/216856/18754/21825/12286/18578/12287/19122/232813/99738/16518/80982/329152/70729/22318/320790/238871/11932/12298/118454/20271/16498/12794/12288/380702/18751/16532/110862/12372/16506/11472/60613/57816/11421/238271/20167/13483/109676/80906/13616/56808/140492/94253/56461/75607/76686/12293/80334/12296/260297/18387/14061/14062/20265/319984/170738/…	TKO-Nicd1_TrPl_vs_TKO_TrPl
GOCC_PRESYNAPSE	GOCC_PRESYNAPSE	GOCC_PRESYNAPSE	395	-0.61213	-2.06521	0.000121433	0.00607939	0.00455786	1765	tags=31%, list=12%, signal=28%	216856/94229/12569/54195/320707/18578/19122/22342/16398/73205/56216/108073/11539/110886/53945/320127/116838/13116/243328/56013/20404/22318/12558/14811/665113/100503185/50873/244682/15168/20983/13446/381979/20910/244049/19024/235380/18751/110877/19339/14810/229706/20974/11444/69908/23969/52882/20964/64051/382018/12307/268934/26875/12296/14415/260297/18387/18190/22784/329416/75209/13447/12374/78771…	TKO-Nicd1_TrPl_vs_TKO_TrPl
GOBP_AXON_DEVELOPMENT	GOBP_AXON_DEVELOPMENT	GOBP_AXON_DEVELOPMENT	401	-0.438993	-1.48127	0.000121477	0.00607939	0.00455786	1863	tags=24%, list=12%, signal=22%	17755/14567/229715/230157/13848/18211/17756/12569/52822/93842/56386/19876/65254/17196/14472/12661/73205/108073/319974/17762/13841/19274/12558/16574/17754/244682/11803/18481/381979/22368/20910/22415/14462/20349/19339/11785/22223/71751/108699/20562/11444/22152/230735/17760/54712/13616/16572/70433/22418/380684/18164/16869/243743/13839/12424/56177/320027/12162/56839/384569/210108/21960/20348/432530/7…	TKO-Nicd1_TrPl_vs_TKO_TrPl
GOBP_REGULATION_OF_NEURON_PROJECTION_DEVELOPMENT	GOBP_REGULATION_OF_NEURON_PROJECTION_DEVELOPMENT	GOBP_REGULATION_OF_NEURON_PROJECTION_DEVELOPMENT	375	-0.45498	-1.52894	0.000122624	0.00607939	0.00455786	2037	tags=26%, list=14%, signal=23%	77097/67287/19329/107035/20356/12396/19277/98733/77480/17755/14567/229715/170835/18211/17756/12569/52822/19270/19876/17196/70237/56216/11567/17762/329152/13865/13841/56013/216049/211134/12558/665113/11932/20713/18481/381979/22368/22415/234593/11682/14462/20349/50791/237868/71751/108699/20562/11444/17760/237625/12323/54712/23969/94253/70433/22418/243743/13048/320027/12162/210108/21960/20348/330863…	TKO-Nicd1_TrPl_vs_TKO_TrPl
GOBP_SYNAPSE_ORGANIZATION	GOBP_SYNAPSE_ORGANIZATION	GOBP_SYNAPSE_ORGANIZATION	351	-0.522342	-1.7467	0.000123762	0.00607939	0.00455786	2037	tags=32%, list=14%, signal=28%	77097/245537/19329/93707/19277/98733/13497/17755/229715/216856/18211/54645/12569/93842/442801/12032/93890/231134/239027/19122/70237/232813/19400/93888/93891/17762/70729/13841/56013/216049/319613/12558/12298/244682/18481/245684/14658/19024/380702/333605/67790/192198/20349/19339/20562/74762/11444/12323/13400/269788/64085/18011/216028/20964/245880/22418/93887/378937/382018/242667/26875/380684/18164/…	TKO-Nicd1_TrPl_vs_TKO_TrPl
GOCC_TRANSPORT_VESICLE	GOCC_TRANSPORT_VESICLE	GOCC_TRANSPORT_VESICLE	344	-0.53666	-1.79195	0.000124208	0.00607939	0.00455786	1566	tags=22%, list=10%, signal=21%	56216/269589/53945/52589/231832/320127/18549/245049/22318/14811/277978/107522/100503185/20983/13446/381979/244049/12794/235380/215821/110877/19339/83672/11891/14810/229706/20974/12876/17760/69908/20964/20981/64051/382018/15013/18164/260297/18387/381677/22784/75209/78771/12217/53420/13489/20977/13137/13136/218038/60510/80976/20980/54524/12064/19894/20965/13195/54525/68666/110058/22671/72160/19276/…	TKO-Nicd1_TrPl_vs_TKO_TrPl
GOBP_SIGNAL_RELEASE	GOBP_SIGNAL_RELEASE	GOBP_SIGNAL_RELEASE	343	-0.509301	-1.70029	0.000124224	0.00607939	0.00455786	1648	tags=27%, list=11%, signal=24%	109731/22342/56216/11539/116838/245049/22318/70129/224129/320790/18111/277978/50873/18976/56508/20983/13446/381979/20910/244049/269275/15376/18751/21386/14462/12322/19339/103988/12876/16322/11444/11553/237625/108015/13616/20964/20981/14756/110835/64051/382018/268934/26875/21934/12296/18387/13839/18190/381677/14062/276952/13447/12374/78771/432530/238988/75770/53420/14761/20609/13489/15551/20977/10…	TKO-Nicd1_TrPl_vs_TKO_TrPl
GOBP_REGULATION_OF_ION_TRANSMEMBRANE_TRANSPORT	GOBP_REGULATION_OF_ION_TRANSMEMBRANE_TRANSPORT	GOBP_REGULATION_OF_ION_TRANSMEMBRANE_TRANSPORT	331	-0.48954	-1.62985	0.000125078	0.00607939	0.00455786	1862	tags=31%, list=12%, signal=27%	19418/11936/229715/14579/57339/15114/74513/216856/18754/12286/18578/12287/19122/232813/99738/16518/80982/329152/70729/22318/320790/238871/11932/12298/118454/20271/16498/12794/12288/380702/16532/110862/12372/16506/11472/60613/57816/238271/13483/109676/80906/13616/56808/140492/94253/56461/75607/12293/80334/12296/260297/18387/14061/14062/20265/319984/170738/269109/59095/58226/210741/20541/16492/1228…	TKO-Nicd1_TrPl_vs_TKO_TrPl
GOBP_REGULATION_OF_TRANS_SYNAPTIC_SIGNALING	GOBP_REGULATION_OF_TRANS_SYNAPTIC_SIGNALING	GOBP_REGULATION_OF_TRANS_SYNAPTIC_SIGNALING	331	-0.582924	-1.94076	0.000125078	0.00607939	0.00455786	1863	tags=33%, list=12%, signal=29%	17755/19418/64011/15114/216856/18211/94229/18754/244310/208922/71687/12286/12287/19122/232813/19400/56216/108073/11539/320127/17762/116838/18795/13116/22318/211134/12558/14811/14814/17754/50873/20983/381979/20910/244049/19085/224997/12794/238276/380702/18751/192198/12322/12038/19339/13492/18183/19088/14810/11444/108015/12323/13400/64085/18011/214111/14816/20964/224860/207683/110835/382018/242667/…	TKO-Nicd1_TrPl_vs_TKO_TrPl
HP_ABNORMAL_AGGRESSIVE_IMPULSIVE_OR_VIOLENT_BEHAVIOR	HP_ABNORMAL_AGGRESSIVE_IMPULSIVE_OR_VIOLENT_BEHAVIOR	HP_ABNORMAL_AGGRESSIVE_IMPULSIVE_OR_VIOLENT_BEHAVIOR	320	-0.487957	-1.62192	0.000125094	0.00607939	0.00455786	2481	tags=26%, list=17%, signal=22%	18028/269642/214579/71458/67050/104086/331401/17257/22284/68703/329650/11992/228355/211961/108655/230235/74772/13435/434437/100213/72776/26422/18211/65254/12286/19122/20678/73205/320634/108073/17762/329152/22318/17933/12558/233651/279653/16574/14811/14403/12298/211612/14266/242425/18481/16498/20910/235380/333605/110862/12322/14810/229706/20646/22652/12323/245555/13400/329178/20964/232975/13048/20…	TKO-Nicd1_TrPl_vs_TKO_TrPl
HP_ATTENTION_DEFICIT_HYPERACTIVITY_DISORDER	HP_ATTENTION_DEFICIT_HYPERACTIVITY_DISORDER	HP_ATTENTION_DEFICIT_HYPERACTIVITY_DISORDER	321	-0.478131	-1.58893	0.000125251	0.00607939	0.00455786	2444	tags=25%, list=16%, signal=21%	67789/67050/104086/17257/22284/11964/68703/14697/329650/228355/108655/77097/50790/236727/12577/11666/20597/17755/14567/26422/65254/12286/12287/19122/21834/20678/320634/110886/319974/14724/13865/17933/320790/14802/12558/14007/14811/14814/211612/18481/245684/20910/244049/30045/333605/67790/234356/20349/208884/18119/13492/14247/20646/11444/22652/245555/208869/110902/20265/58226/13388/17984/20977/141…	TKO-Nicd1_TrPl_vs_TKO_TrPl
GOCC_NEURON_TO_NEURON_SYNAPSE	GOCC_NEURON_TO_NEURON_SYNAPSE	GOCC_NEURON_TO_NEURON_SYNAPSE	308	-0.611	-2.0263	0.000125707	0.00607939	0.00455786	1779	tags=32%, list=12%, signal=29%	17755/64011/74513/19739/216856/12569/244310/73728/208922/18578/19122/22342/232813/108073/11539/320127/330914/236915/80749/26557/13841/56013/211134/269060/12558/230863/14811/665113/11932/14814/50873/56508/18481/245684/19085/224997/12794/54725/12288/238276/380702/192198/16506/12322/50791/14810/12877/64085/18011/52882/216028/14816/20964/67252/207683/232975/242667/12307/26875/380684/260297/22784/2986…	TKO-Nicd1_TrPl_vs_TKO_TrPl
HP_GENERALIZED_ONSET_SEIZURE	HP_GENERALIZED_ONSET_SEIZURE	HP_GENERALIZED_ONSET_SEIZURE	308	-0.539397	-1.78884	0.000125707	0.00607939	0.00455786	1566	tags=22%, list=10%, signal=20%	241062/230235/50790/236727/224617/20597/14567/26422/12286/56216/108073/110886/236915/18795/17933/15166/279653/83603/14811/665113/14403/12298/110789/211612/242425/18481/245684/20910/235380/333605/67790/110862/12322/103988/14810/57138/12323/245555/16764/14415/13048/20265/56839/58226/54418/75770/13388/14681/20977/14806/16536/26414/20273/19699/110876/12889/12300/242773/14406/20230/16500/13628/225998/…	TKO-Nicd1_TrPl_vs_TKO_TrPl
GOBP_REGULATION_OF_MEMBRANE_POTENTIAL	GOBP_REGULATION_OF_MEMBRANE_POTENTIAL	GOBP_REGULATION_OF_MEMBRANE_POTENTIAL	307	-0.607603	-2.01444	0.000125802	0.00607939	0.00455786	1566	tags=35%, list=10%, signal=32%	56216/11539/16518/110886/17762/116838/70729/14617/15166/14811/14403/11932/14814/50873/11449/15168/20271/14658/16498/12794/12288/72413/110862/11472/14810/320701/238271/11444/109676/108015/80906/78977/13400/140492/52882/14816/207683/232975/110835/12293/20536/504186/14408/12296/14400/110902/13048/20265/327743/170738/58226/210741/14803/18217/20541/23828/12289/13489/243961/16527/14806/319504/14397/201…	TKO-Nicd1_TrPl_vs_TKO_TrPl
HP_MYOCLONUS	HP_MYOCLONUS	HP_MYOCLONUS	307	-0.556065	-1.84357	0.000125802	0.00607939	0.00455786	1664	tags=22%, list=11%, signal=20%	12286/12287/19122/19883/73205/110886/17762/18795/224129/17933/14007/279653/66706/14811/14403/12298/14814/20713/242425/245684/14658/20910/56464/235380/110862/12322/14810/12323/16572/16764/13048/20265/12374/58226/218194/75770/13388/14681/13489/14806/16536/26414/14168/20273/76884/110876/12889/12300/13195/14406/20230/16500/14167/269116/13131/13628/225998/11775/53623/20274/83766/20617/14402/20269/1650…	TKO-Nicd1_TrPl_vs_TKO_TrPl
HP_MOTOR_SEIZURE	HP_MOTOR_SEIZURE	HP_MOTOR_SEIZURE	313	-0.567219	-1.88141	0.000125929	0.00607939	0.00455786	1566	tags=19%, list=10%, signal=18%	56216/108073/110886/236915/18795/17933/15166/12558/279653/83603/16574/14811/665113/14403/12298/110789/242425/20910/235380/110862/12322/103988/14810/57138/11444/12323/245555/59010/232975/14415/110902/13048/20265/56839/218194/54418/75770/13388/14681/12289/14806/16536/26414/20273/19699/110876/12889/12300/227632/242773/14406/20230/16500/13628/18609/20274/83766/14402/14800/15165/16560	TKO-Nicd1_TrPl_vs_TKO_TrPl
REACTOME_NEURONAL_SYSTEM	REACTOME_NEURONAL_SYSTEM	REACTOME_NEURONAL_SYSTEM	298	-0.647777	-2.14409	0.000126263	0.00607939	0.00455786	1664	tags=40%, list=11%, signal=36%	12286/55991/12287/22342/99738/16518/110886/52589/17762/236915/80749/18795/26557/22318/14617/224129/15166/320472/14802/14811/12298/14814/11449/15168/242425/14658/16498/20910/19085/19024/224997/238276/18751/72413/110862/16506/406218/11472/12322/12038/19339/60613/12326/19088/14810/238271/11444/22152/108015/12323/56808/140492/13823/216028/14816/20964/110835/242667/14702/14408/12296/14415/18190/14400/…	TKO-Nicd1_TrPl_vs_TKO_TrPl
GOBP_EXOCYTOSIS	GOBP_EXOCYTOSIS	GOBP_EXOCYTOSIS	294	-0.485733	-1.60631	0.000126759	0.00607939	0.00455786	1610	tags=22%, list=11%, signal=20%	22342/56216/269589/11733/116838/56013/22318/277978/50873/56508/20983/13446/20910/14461/18751/19339/83672/11891/20974/237625/207227/69938/69908/20964/20981/110835/64051/16859/382018/26875/15013/12296/238266/13447/58226/432530/238988/75770/53420/13489/15551/20977/108030/60510/80976/20980/54524/241770/12890/12889/12570/20965/54525/110058/16500/58994/21990/192167/20617/27062/67295/20614/12652/20979	TKO-Nicd1_TrPl_vs_TKO_TrPl
GOMF_PASSIVE_TRANSMEMBRANE_TRANSPORTER_ACTIVITY	GOMF_PASSIVE_TRANSMEMBRANE_TRANSPORTER_ACTIVITY	GOMF_PASSIVE_TRANSMEMBRANE_TRANSPORTER_ACTIVITY	295	-0.548697	-1.81451	0.000126807	0.00607939	0.00455786	1447	tags=38%, list=10%, signal=35%	12286/55991/12287/99738/16518/110886/57776/14617/244886/15166/14802/14811/404545/14403/382427/12298/14814/118454/22065/11449/15168/20271/14658/16498/22368/12288/72413/16532/215900/110862/269717/16506/406218/60613/14810/238271/11444/108015/80906/56808/140492/329178/214111/56461/231503/110835/12293/80334/504186/14408/12296/14400/110902/20265/170738/140493/20276/58226/210741/14803/217733/22066/16492…	TKO-Nicd1_TrPl_vs_TKO_TrPl
GOCC_SYNAPTIC_MEMBRANE	GOCC_SYNAPTIC_MEMBRANE	GOCC_SYNAPTIC_MEMBRANE	276	-0.654358	-2.15422	0.000127665	0.00607939	0.00455786	1768	tags=38%, list=12%, signal=34%	19739/216856/107528/320707/22342/232813/19400/56216/108073/16416/11539/110886/320127/243764/116838/80749/13841/269060/14802/12558/64009/14811/14403/14814/244682/11449/242425/245684/14658/20910/12794/12288/380702/192198/13807/16506/14810/11444/109676/108015/269788/64085/52882/216028/14816/93887/110835/382018/504186/14408/260297/18387/14400/110902/14062/59095/14803/432530/238988/20541/13489/243961/…	TKO-Nicd1_TrPl_vs_TKO_TrPl
GOMF_METAL_ION_TRANSMEMBRANE_TRANSPORTER_ACTIVITY	GOMF_METAL_ION_TRANSMEMBRANE_TRANSPORTER_ACTIVITY	GOMF_METAL_ION_TRANSMEMBRANE_TRANSPORTER_ACTIVITY	278	-0.557141	-1.83367	0.000127975	0.00607939	0.00455786	1664	tags=34%, list=11%, signal=31%	12286/55991/12287/226999/99738/16518/53945/57776/15166/14811/12298/14814/22065/15168/20271/16498/22368/12288/171286/11944/110895/214112/72413/110877/16532/110862/269717/16506/60613/14810/238271/57138/80906/56808/140492/214111/56461/232975/12293/80334/504186/230810/331004/12296/22784/20265/170738/140493/20276/58226/210741/22066/20541/16492/12289/15551/16527/14806/14412/338365/98741/16536/20191/165…	TKO-Nicd1_TrPl_vs_TKO_TrPl
HP_FOCAL_ONSET_SEIZURE	HP_FOCAL_ONSET_SEIZURE	HP_FOCAL_ONSET_SEIZURE	269	-0.561865	-1.8447	0.000128469	0.00607939	0.00455786	1667	tags=22%, list=11%, signal=20%	65254/12286/56216/108073/110886/236915/18795/22318/17933/12558/279653/14811/665113/14403/110789/20910/235380/110862/12322/14810/57138/11444/22152/12323/245555/20964/16764/232975/110902/13048/20265/56839/54418/75770/13388/14681/338521/12289/14806/16536/26414/14168/20273/19699/110876/12889/12300/227632/242773/14406/20230/16500/13628/20274/14402/14800/15165/16560	TKO-Nicd1_TrPl_vs_TKO_TrPl
GOCC_GLUTAMATERGIC_SYNAPSE	GOCC_GLUTAMATERGIC_SYNAPSE	GOCC_GLUTAMATERGIC_SYNAPSE	267	-0.576942	-1.89206	0.000129016	0.00607939	0.00455786	1768	tags=29%, list=12%, signal=26%	19739/54645/54195/244310/320707/12032/239027/232813/16416/18795/26557/70729/13841/78070/20404/14811/68566/665113/14814/20983/18481/245684/20910/19085/224997/12794/380702/192198/12326/18183/19088/229706/64085/52882/216028/14816/245880/22418/64051/242667/12307/26875/18164/14408/22784/329416/56839/21960/59095/14803/432530/238988/12217/13489/243961/14806/319504/233067/20408/232370/13844/18196/246317/…	TKO-Nicd1_TrPl_vs_TKO_TrPl
HP_INTERICTAL_EEG_ABNORMALITY	HP_INTERICTAL_EEG_ABNORMALITY	HP_INTERICTAL_EEG_ABNORMALITY	267	-0.601475	-1.97252	0.000129016	0.00607939	0.00455786	1664	tags=22%, list=11%, signal=20%	12286/12287/56216/108073/110886/236915/18795/14007/279653/14811/665113/14403/12298/14814/110789/242425/245684/20910/235380/110862/11444/245555/14415/14400/110902/13048/20265/56839/58226/218194/54418/14681/14806/16536/26414/14168/20980/20273/19699/76884/110876/12889/227632/242773/14406/20230/16500/14167/13628/11775/20274/83766/14402/20269/15165/20614/16560/20979	TKO-Nicd1_TrPl_vs_TKO_TrPl
GOCC_TRANSPORTER_COMPLEX	GOCC_TRANSPORTER_COMPLEX	GOCC_TRANSPORTER_COMPLEX	265	-0.587299	-1.92476	0.000129066	0.00607939	0.00455786	1664	tags=32%, list=11%, signal=29%	12286/18578/12287/232813/99738/16518/110886/57776/78070/15166/14802/14811/238871/14403/11932/382427/12298/14814/22065/20271/14658/16498/12794/12288/380702/72413/110862/16506/60613/14810/11444/13483/108015/11980/80906/56808/329178/56461/232975/110835/12293/80334/14408/12296/14400/110902/20265/20276/269109/58226/22066/16492/244723/12289/14806/98741/14397/16536/20191/57249/16511/330953/244646/20273/…	TKO-Nicd1_TrPl_vs_TKO_TrPl
HP_BILATERAL_TONIC_CLONIC_SEIZURE	HP_BILATERAL_TONIC_CLONIC_SEIZURE	HP_BILATERAL_TONIC_CLONIC_SEIZURE	265	-0.590115	-1.93398	0.000129066	0.00607939	0.00455786	1667	tags=24%, list=11%, signal=22%	65254/12286/73205/56216/110886/17762/22318/17933/15166/279653/14811/14403/12298/110789/211612/18481/245684/20910/235380/333605/67790/110862/12322/103988/14810/57138/11444/12323/245555/16764/232975/14415/110902/13048/20265/56839/58226/75770/13388/14681/338521/12289/20977/16536/26414/14168/20273/19699/110876/12889/12300/227632/14406/16500/13628/225998/18609/53623/20274/14402/14800/15165/16560	TKO-Nicd1_TrPl_vs_TKO_TrPl
HP_ENCEPHALOPATHY	HP_ENCEPHALOPATHY	HP_ENCEPHALOPATHY	243	-0.57572	-1.87655	0.000129517	0.00607939	0.00455786	1664	tags=19%, list=11%, signal=17%	12286/12287/19122/110886/236915/18795/14007/66706/14811/14814/20713/242425/245684/20910/14810/245555/56808/329178/59010/16764/232975/14400/13048/20265/218194/14681/16536/26414/11496/14168/20273/76884/110876/12889/227632/14406/18189/16500/14167/13628/11775/83766/14402/20269/15165	TKO-Nicd1_TrPl_vs_TKO_TrPl
HP_STEREOTYPY	HP_STEREOTYPY	HP_STEREOTYPY	234	-0.531223	-1.72573	0.000130565	0.00607939	0.00455786	2132	tags=25%, list=14%, signal=22%	228355/211961/108655/241062/230235/77097/245537/26422/65254/20678/73205/320634/108073/319974/17762/329152/13865/22318/17933/16574/14811/665113/14403/14266/242425/16498/20910/67790/12322/14810/20646/11444/22152/12323/245555/16764/110902/20265/384569/58226/54418/75770/13388/14806/12889/12300/227632/242773/13195/14406/20230/21380/16500/13628/14402/14800/16560/20979	TKO-Nicd1_TrPl_vs_TKO_TrPl
GOCC_DISTAL_AXON	GOCC_DISTAL_AXON	GOCC_DISTAL_AXON	229	-0.551738	-1.78836	0.000131044	0.00607939	0.00455786	2420	tags=33%, list=16%, signal=28%	20508/330814/13860/214084/14086/22284/71653/381921/211712/18053/16400/243931/12801/224617/19277/17755/170835/15114/94229/17756/12569/16593/52822/19122/16398/73205/11539/319974/17762/16574/15168/381979/22368/18751/110877/13807/19339/14810/11785/22152/23969/382018/12307/14415/18387/26913/56177/12374/238988/75770/20541/104069/13489/15551/16467/20977/14806/12310/14168/16526/14432/12890/12889/12570/18…	TKO-Nicd1_TrPl_vs_TKO_TrPl
HP_DYSKINESIA	HP_DYSKINESIA	HP_DYSKINESIA	226	-0.581817	-1.8842	0.000131372	0.00607939	0.00455786	1664	tags=21%, list=11%, signal=19%	12286/12287/73205/108073/110886/224129/17933/14007/66706/665113/14814/50873/245684/20910/235380/67790/12322/14810/22223/12323/329178/13048/54418/75770/13388/14681/14806/14168/20273/76884/110876/12300/242773/14406/16500/14167/23984/13628/11775/83766/20617/14402/20269/338370/15165/14169/16560/20979	TKO-Nicd1_TrPl_vs_TKO_TrPl
GOBP_DENDRITE_DEVELOPMENT	GOBP_DENDRITE_DEVELOPMENT	GOBP_DENDRITE_DEVELOPMENT	209	-0.540167	-1.73498	0.000133458	0.00607939	0.00455786	2037	tags=27%, list=14%, signal=23%	77097/67287/19329/98733/77480/17755/230157/216856/17756/12569/93842/208922/396184/70237/329152/56013/216049/211134/665113/17754/18481/11682/12322/195208/237868/57138/11444/17760/12323/23969/18011/94253/13048/330222/320027/12162/29859/210108/218194/76484/243961/327814/13844/226778/19699/20370/60597/12386/13131/110197/83766/192167/74053/210933/16560/15572	TKO-Nicd1_TrPl_vs_TKO_TrPl
GOMF_CATION_CHANNEL_ACTIVITY	GOMF_CATION_CHANNEL_ACTIVITY	GOMF_CATION_CHANNEL_ACTIVITY	209	-0.642208	-2.06273	0.000133458	0.00607939	0.00455786	1396	tags=42%, list=9%, signal=38%	15166/14802/14811/12298/14814/22065/11449/15168/20271/16498/22368/12288/72413/16532/215900/110862/269717/16506/60613/14810/238271/11444/108015/80906/56808/140492/329178/214111/56461/110835/12293/80334/504186/12296/110902/20265/170738/140493/20276/58226/210741/217733/22066/16492/12289/15551/16527/14806/98741/16536/20191/16511/330953/192775/244646/16512/20273/16521/16526/270028/235281/110876/12300/…	TKO-Nicd1_TrPl_vs_TKO_TrPl
GOMF_GATED_CHANNEL_ACTIVITY	GOMF_GATED_CHANNEL_ACTIVITY	GOMF_GATED_CHANNEL_ACTIVITY	207	-0.629984	-2.02199	0.000133761	0.00607939	0.00455786	1664	tags=46%, list=11%, signal=41%	12286/12287/99738/16518/110886/57776/244886/15166/14802/14811/404545/14403/12298/14814/11449/15168/20271/14658/16498/12288/72413/16532/110862/16506/60613/14810/238271/11444/108015/80906/56808/140492/56461/231503/110835/12293/80334/504186/14408/12296/14400/110902/20265/170738/140493/20276/58226/210741/14803/217733/16492/12289/15551/16527/14806/98741/14397/16536/20191/57249/16511/330953/192775/1651…	TKO-Nicd1_TrPl_vs_TKO_TrPl
GOCC_POSTSYNAPTIC_MEMBRANE	GOCC_POSTSYNAPTIC_MEMBRANE	GOCC_POSTSYNAPTIC_MEMBRANE	196	-0.68004	-2.17271	0.000134662	0.00607939	0.00455786	1610	tags=43%, list=11%, signal=39%	19739/216856/107528/22342/232813/19400/108073/16416/11539/110886/243764/80749/13841/269060/14802/12558/64009/14811/14403/14814/11449/242425/245684/14658/12794/12288/380702/192198/16506/14810/11444/109676/108015/269788/64085/52882/216028/14816/93887/110835/504186/14408/260297/18387/14400/110902/14062/59095/14803/432530/20541/13489/243961/14806/319504/108030/14397/233067/11496/57249/232370/13844/18…	TKO-Nicd1_TrPl_vs_TKO_TrPl
HP_DIALEPTIC_SEIZURE	HP_DIALEPTIC_SEIZURE	HP_DIALEPTIC_SEIZURE	198	-0.609747	-1.94919	0.000134735	0.00607939	0.00455786	2065	tags=29%, list=14%, signal=26%	241062/230235/50790/236727/224617/20597/14567/26422/12286/56216/236915/17933/12558/279653/14811/14403/12298/110789/211612/18481/245684/20910/235380/333605/67790/110862/12322/14810/57138/12323/245555/16764/13048/20265/56839/58226/54418/75770/13388/14681/12289/20977/16536/26414/14168/20273/19699/110876/12300/14406/20230/16500/13628/225998/20274/14402/15165/16560	TKO-Nicd1_TrPl_vs_TKO_TrPl
REACTOME_TRANSMISSION_ACROSS_CHEMICAL_SYNAPSES	REACTOME_TRANSMISSION_ACROSS_CHEMICAL_SYNAPSES	REACTOME_TRANSMISSION_ACROSS_CHEMICAL_SYNAPSES	198	-0.639872	-2.04549	0.000134735	0.00607939	0.00455786	1664	tags=35%, list=11%, signal=31%	12286/12287/22342/16518/110886/52589/17762/236915/18795/22318/224129/320472/14802/14811/12298/14814/11449/242425/14658/20910/19085/238276/18751/11472/12322/12038/19339/12326/19088/14810/11444/22152/108015/12323/56808/20964/110835/14702/14408/12296/14415/14400/110902/432530/14806/14412/327814/108030/14397/57249/16521/22153/12889/12300/20965/14406/14706/15561/11447/14417/53623/16519/74053/14402/148…	TKO-Nicd1_TrPl_vs_TKO_TrPl
GOBP_REGULATED_EXOCYTOSIS	GOBP_REGULATED_EXOCYTOSIS	GOBP_REGULATED_EXOCYTOSIS	189	-0.560533	-1.78245	0.000135999	0.00607939	0.00455786	1253	tags=24%, list=8%, signal=23%	56508/20983/13446/20910/14461/18751/19339/11891/20974/237625/20964/20981/110835/64051/16859/382018/26875/15013/12296/13447/58226/432530/238988/53420/13489/15551/20977/60510/80976/20980/54524/241770/12890/12889/12570/20965/54525/110058/16500/21990/192167/20617/27062/20614/12652/20979	TKO-Nicd1_TrPl_vs_TKO_TrPl
GOCC_EXOCYTIC_VESICLE	GOCC_EXOCYTIC_VESICLE	GOCC_EXOCYTIC_VESICLE	185	-0.646268	-2.05087	0.000135999	0.00607939	0.00455786	1566	tags=31%, list=10%, signal=28%	56216/269589/53945/320127/22318/14811/100503185/20983/13446/381979/244049/235380/110877/19339/83672/11891/14810/229706/20974/69908/20964/20981/64051/382018/260297/18387/22784/75209/78771/12217/53420/13489/20977/218038/60510/80976/20980/54524/12064/19894/20965/13195/54525/68666/110058/22671/72160/19276/18386/72003/14417/20617/20616/17751/11784/67295/20614/20979	TKO-Nicd1_TrPl_vs_TKO_TrPl
GOCC_ION_CHANNEL_COMPLEX	GOCC_ION_CHANNEL_COMPLEX	GOCC_ION_CHANNEL_COMPLEX	183	-0.643363	-2.03972	0.000136091	0.00607939	0.00455786	1664	tags=45%, list=11%, signal=40%	12286/18578/12287/232813/99738/16518/110886/57776/78070/15166/14802/14811/238871/14403/382427/12298/14814/22065/20271/14658/16498/12794/12288/380702/72413/110862/16506/60613/14810/11444/13483/108015/80906/56808/329178/56461/110835/12293/80334/14408/12296/14400/110902/20265/20276/269109/58226/22066/16492/244723/12289/14806/98741/14397/16536/20191/57249/16511/330953/244646/20273/16521/16526/235281/…	TKO-Nicd1_TrPl_vs_TKO_TrPl
HP_DISINHIBITION	HP_DISINHIBITION	HP_DISINHIBITION	180	-0.580924	-1.83864	0.000136463	0.00607939	0.00455786	1667	tags=24%, list=11%, signal=21%	18211/65254/12286/12287/73205/108073/110886/17762/12558/14007/279653/14811/665113/14814/211612/50873/14266/245684/20910/18119/22223/232975/20265/56839/54418/13388/14806/14168/20273/19699/76884/110876/242773/14406/16500/14167/13628/11775/20274/83766/20617/20269/15165	TKO-Nicd1_TrPl_vs_TKO_TrPl
HP_STATUS_EPILEPTICUS	HP_STATUS_EPILEPTICUS	HP_STATUS_EPILEPTICUS	177	-0.622903	-1.96783	0.000136818	0.00607939	0.00455786	1664	tags=27%, list=11%, signal=24%	26422/22228/12286/12287/56216/108073/110886/22318/17933/14802/14007/279653/14811/14403/12298/14814/110789/245684/20910/110862/12322/14810/57138/12323/245555/232975/20265/75770/13388/16536/14168/20273/76884/110876/12300/227632/14406/20230/16500/14167/13628/11775/53623/20274/83766/20269/15165/16560	TKO-Nicd1_TrPl_vs_TKO_TrPl
HP_GENERALIZED_ONSET_MOTOR_SEIZURE	HP_GENERALIZED_ONSET_MOTOR_SEIZURE	HP_GENERALIZED_ONSET_MOTOR_SEIZURE	171	-0.603386	-1.89913	0.000137193	0.00607939	0.00455786	1664	tags=25%, list=11%, signal=22%	12286/56216/110886/236915/17933/15166/279653/83603/14811/14403/12298/110789/242425/20910/235380/110862/12322/103988/14810/57138/12323/245555/14415/13048/20265/75770/13388/14681/16536/26414/20273/110876/12889/12300/14406/20230/13628/18609/20274/14402/15165/16560	TKO-Nicd1_TrPl_vs_TKO_TrPl
HP_HYPSARRHYTHMIA	HP_HYPSARRHYTHMIA	HP_HYPSARRHYTHMIA	172	-0.621317	-1.95652	0.000137231	0.00607939	0.00455786	1664	tags=21%, list=11%, signal=19%	12286/12287/108073/110886/18795/14007/665113/14814/242425/245684/20910/235380/245555/14415/14400/13048/218194/54418/14681/14806/16536/14168/20273/76884/110876/242773/14406/20230/16500/14167/13628/11775/83766/20269/15165/16560	TKO-Nicd1_TrPl_vs_TKO_TrPl
GOBP_VESICLE_MEDIATED_TRANSPORT_IN_SYNAPSE	GOBP_VESICLE_MEDIATED_TRANSPORT_IN_SYNAPSE	GOBP_VESICLE_MEDIATED_TRANSPORT_IN_SYNAPSE	170	-0.624222	-1.9636	0.000137589	0.00607939	0.00455786	1765	tags=33%, list=12%, signal=29%	216856/54645/12569/56216/16416/116838/20404/22318/12558/68566/100503185/56508/20983/13446/381979/20910/19085/18751/110877/19339/69908/23969/20964/110835/64051/382018/26875/12296/329416/13447/432530/238988/75770/12217/53420/104069/13489/15551/20977/20408/218038/60510/18196/20980/241770/12890/12889/20965/13195/54525/192167/20617/20616/27062/20614/20979	TKO-Nicd1_TrPl_vs_TKO_TrPl
GOCC_TRANSPORT_VESICLE_MEMBRANE	GOCC_TRANSPORT_VESICLE_MEMBRANE	GOCC_TRANSPORT_VESICLE_MEMBRANE	170	-0.61197	-1.92506	0.000137589	0.00607939	0.00455786	1526	tags=29%, list=10%, signal=26%	52589/231832/320127/22318/107522/20983/13446/244049/12794/235380/215821/110877/19339/229706/20974/12876/17760/69908/20964/20981/64051/382018/15013/260297/18387/22784/75209/78771/12217/53420/13489/20977/218038/60510/20980/54524/19894/20965/54525/68666/72160/19276/18386/72003/14417/20255/20617/67295/20979	TKO-Nicd1_TrPl_vs_TKO_TrPl
HP_NON_MOTOR_SEIZURE	HP_NON_MOTOR_SEIZURE	HP_NON_MOTOR_SEIZURE	168	-0.622135	-1.95501	0.00013776	0.00607939	0.00455786	2065	tags=31%, list=14%, signal=27%	241062/230235/50790/236727/20597/14567/26422/12286/56216/17933/279653/14811/14403/12298/110789/211612/18481/245684/20910/235380/333605/67790/110862/12322/14810/57138/12323/245555/16764/13048/20265/56839/58226/75770/13388/14681/20977/16536/26414/20273/19699/110876/12300/14406/20230/16500/13628/225998/20274/14402/15165/16560	TKO-Nicd1_TrPl_vs_TKO_TrPl
HP_MYOCLONIC_SEIZURE	HP_MYOCLONIC_SEIZURE	HP_MYOCLONIC_SEIZURE	167	-0.568961	-1.7871	0.000137836	0.00607939	0.00455786	1664	tags=22%, list=11%, signal=19%	12286/56216/110886/17933/279653/83603/14811/14403/110789/242425/20910/235380/12322/103988/14810/57138/12323/245555/14415/13048/20265/75770/13388/12289/26414/110876/12889/12300/14406/20230/13628/18609/20274/14402/15165/16560	TKO-Nicd1_TrPl_vs_TKO_TrPl
GOBP_POTASSIUM_ION_TRANSPORT	GOBP_POTASSIUM_ION_TRANSPORT	GOBP_POTASSIUM_ION_TRANSPORT	162	-0.597257	-1.87152	0.000137988	0.00607939	0.00455786	1626	tags=41%, list=11%, signal=37%	226999/19122/99738/11539/16518/70729/22318/15166/11932/15168/16498/171286/11944/110895/72413/16532/110862/16506/11472/60613/103988/238271/57138/13483/109676/80906/13616/140492/214111/56461/75607/232975/80334/331004/18387/170738/140493/269109/210741/16492/12289/13489/16527/98741/16536/16511/330953/192775/16512/16521/16526/246317/238384/227632/16510/72258/16500/16508/24012/16519/211468/329064/33837…	TKO-Nicd1_TrPl_vs_TKO_TrPl
GOBP_REGULATION_OF_NEUROTRANSMITTER_LEVELS	GOBP_REGULATION_OF_NEUROTRANSMITTER_LEVELS	GOBP_REGULATION_OF_NEUROTRANSMITTER_LEVELS	159	-0.664542	-2.07836	0.00013816	0.00607939	0.00455786	1648	tags=37%, list=11%, signal=33%	109731/22342/56216/16416/116838/243328/22318/70129/269060/50873/20983/13446/381979/20910/244049/18751/110877/12322/12038/19339/20974/108015/69908/20964/110835/64051/382018/268934/26875/12296/14415/18190/13447/78771/432530/238988/53420/13489/15551/20977/14412/108030/60510/20980/241770/12890/19894/12889/20965/54525/18189/19276/14417/192167/20617/27062/99296/20614/20979	TKO-Nicd1_TrPl_vs_TKO_TrPl
GOBP_NEUROTRANSMITTER_TRANSPORT	GOBP_NEUROTRANSMITTER_TRANSPORT	GOBP_NEUROTRANSMITTER_TRANSPORT	156	-0.65755	-2.0528	0.000138523	0.00607939	0.00455786	1610	tags=37%, list=11%, signal=33%	22342/56216/16416/116838/243328/22318/50873/20983/13446/381979/20910/244049/18751/110877/12322/19339/229706/20974/108015/69908/20964/110835/64051/382018/268934/26875/12296/18190/75209/13447/78771/432530/238988/53420/13489/15551/20977/14412/108030/57249/60510/20980/241770/12890/19894/12889/20965/13195/54525/18189/19276/192167/20617/27062/99296/20614/20979	TKO-Nicd1_TrPl_vs_TKO_TrPl
GOBP_REGULATION_OF_SYNAPTIC_PLASTICITY	GOBP_REGULATION_OF_SYNAPTIC_PLASTICITY	GOBP_REGULATION_OF_SYNAPTIC_PLASTICITY	155	-0.565353	-1.76391	0.000138677	0.00607939	0.00455786	1863	tags=34%, list=12%, signal=30%	17755/19418/64011/94229/208922/19122/232813/11539/17762/116838/13116/22318/211134/14811/14814/17754/20983/381979/20910/238276/380702/12322/19339/13492/14810/12323/18011/214111/207683/12307/260297/381677/319984/78771/21960/432530/238988/13489/20977/14806/13844/18196/225872/19699/246317/12890/269784/54525/16500/72555/20617/107831/20614	TKO-Nicd1_TrPl_vs_TKO_TrPl
GOCC_NEURON_SPINE	GOCC_NEURON_SPINE	GOCC_NEURON_SPINE	152	-0.616653	-1.9201	0.000138889	0.00607939	0.00455786	2137	tags=37%, list=14%, signal=32%	70495/15444/16504/77097/19277/17755/64011/15114/12569/73728/18578/232813/11539/16518/320127/330914/17762/211134/269060/14802/14811/230904/12794/238276/380702/333605/192198/16506/11472/12322/19088/14810/140492/18011/52882/12307/20541/16492/13489/243961/327814/13844/19894/20370/77531/18386/16508/11941/23964/72555/53623/192167/17751/14800/11784/107831	TKO-Nicd1_TrPl_vs_TKO_TrPl
REACTOME_NEUROTRANSMITTER_RECEPTORS_AND_POSTSYNAPTIC_SIGNAL_TRANSMISSION	REACTOME_NEUROTRANSMITTER_RECEPTORS_AND_POSTSYNAPTIC_SIGNAL_TRANSMISSION	REACTOME_NEUROTRANSMITTER_RECEPTORS_AND_POSTSYNAPTIC_SIGNAL_TRANSMISSION	151	-0.627096	-1.95237	0.000138889	0.00607939	0.00455786	1610	tags=35%, list=11%, signal=32%	19418/26422/64011/22342/16518/110886/52589/17762/236915/18795/224129/320472/14802/14811/14814/11449/242425/14658/19085/238276/18751/11472/12322/12326/19088/14810/11444/22152/108015/12323/110835/14702/14408/14400/110902/432530/14806/108030/14397/57249/16521/22153/12300/14406/14706/15561/11447/53623/16519/74053/14402/14800/18039	TKO-Nicd1_TrPl_vs_TKO_TrPl
HP_UNSTEADY_GAIT	HP_UNSTEADY_GAIT	HP_UNSTEADY_GAIT	149	-0.580921	-1.80555	0.000139276	0.00607939	0.00455786	1949	tags=23%, list=13%, signal=21%	209086/74443/104871/320707/12286/12287/19122/110886/17762/14007/14814/52250/22065/245684/20910/71519/245555/232975/20265/14168/329324/20273/76884/14406/16500/14167/13131/23984/13628/11775/83766/20269/15165/16560/18039	TKO-Nicd1_TrPl_vs_TKO_TrPl
GOBP_LOCOMOTORY_BEHAVIOR	GOBP_LOCOMOTORY_BEHAVIOR	GOBP_LOCOMOTORY_BEHAVIOR	146	-0.581863	-1.80518	0.000139412	0.00607939	0.00455786	1765	tags=27%, list=12%, signal=24%	216856/94229/18754/12661/224129/214230/320790/53376/18166/14814/50873/14658/15376/11682/22223/11444/108015/14816/140477/12307/14415/18387/20265/21960/15438/13489/75141/11899/19699/20370/14167/13131/22295/18386/16508/320840/20617/15430/20614/15572	TKO-Nicd1_TrPl_vs_TKO_TrPl
GOBP_REGULATION_OF_AXONOGENESIS	GOBP_REGULATION_OF_AXONOGENESIS	GOBP_REGULATION_OF_AXONOGENESIS	139	-0.562656	-1.7347	0.000141183	0.00607939	0.00455786	1863	tags=29%, list=12%, signal=25%	17755/14567/229715/17756/12569/52822/19876/17196/17762/13841/12558/18481/381979/22368/22415/20349/71751/108699/20562/17760/54712/70433/22418/243743/320027/210108/21960/20348/75770/214968/12561/14168/13844/12064/18845/246048/13131/19713/17751/18039	TKO-Nicd1_TrPl_vs_TKO_TrPl
GOBP_SYNAPSE_ASSEMBLY	GOBP_SYNAPSE_ASSEMBLY	GOBP_SYNAPSE_ASSEMBLY	139	-0.638552	-1.96869	0.000141183	0.00607939	0.00455786	2025	tags=43%, list=14%, signal=38%	245537/19329/98733/17755/229715/216856/18211/93890/70237/93888/93891/13841/12558/244682/192198/20562/74762/11444/269788/64085/216028/22418/93887/378937/26875/18164/93884/18190/13048/330222/93881/12217/94214/13489/319504/233067/93876/14168/232370/13844/242384/93873/93874/12064/225872/14432/93875/16981/14406/18189/16979/386750/11519/320840/192167/20617/14402/107831/210933/227325	TKO-Nicd1_TrPl_vs_TKO_TrPl
GOCC_CATION_CHANNEL_COMPLEX	GOCC_CATION_CHANNEL_COMPLEX	GOCC_CATION_CHANNEL_COMPLEX	139	-0.694695	-2.14179	0.000141183	0.00607939	0.00455786	1664	tags=48%, list=11%, signal=43%	12286/18578/12287/232813/99738/16518/78070/15166/14802/14811/238871/12298/14814/22065/20271/16498/12794/12288/380702/72413/110862/16506/60613/14810/13483/80906/56808/329178/56461/12293/80334/12296/20265/20276/269109/58226/22066/16492/244723/12289/14806/98741/16536/20191/16511/330953/244646/20273/16521/16526/235281/110876/12300/16510/15561/16500/16508/72555/53623/20274/16519/14800/329064/12294/202…	TKO-Nicd1_TrPl_vs_TKO_TrPl
HP_GENERALIZED_MYOCLONIC_SEIZURE	HP_GENERALIZED_MYOCLONIC_SEIZURE	HP_GENERALIZED_MYOCLONIC_SEIZURE	135	-0.572867	-1.76242	0.000141283	0.00607939	0.00455786	1664	tags=22%, list=11%, signal=20%	12286/56216/17933/279653/83603/14403/110789/242425/20910/12322/103988/14810/57138/12323/245555/13048/20265/75770/13388/26414/110876/12889/12300/14406/13628/18609/20274/14402/15165/16560	TKO-Nicd1_TrPl_vs_TKO_TrPl
GOMF_VOLTAGE_GATED_CHANNEL_ACTIVITY	GOMF_VOLTAGE_GATED_CHANNEL_ACTIVITY	GOMF_VOLTAGE_GATED_CHANNEL_ACTIVITY	128	-0.641925	-1.96377	0.000142146	0.00607939	0.00455786	1664	tags=48%, list=11%, signal=43%	12286/12287/99738/16518/244886/15166/14811/12298/14814/15168/20271/16498/12288/16532/110862/16506/60613/14810/238271/80906/56808/140492/56461/12293/80334/12296/20265/170738/140493/58226/210741/16492/12289/15551/16527/98741/16536/16511/330953/192775/16512/20273/16521/16526/235281/110876/12300/227632/16510/72258/16500/16508/20274/16519/211468/12294/20269/338370/16502/15165/20614/74571	TKO-Nicd1_TrPl_vs_TKO_TrPl
HP_EEG_WITH_FOCAL_EPILEPTIFORM_DISCHARGES	HP_EEG_WITH_FOCAL_EPILEPTIFORM_DISCHARGES	HP_EEG_WITH_FOCAL_EPILEPTIFORM_DISCHARGES	130	-0.649795	-1.99041	0.000142328	0.00607939	0.00455786	2065	tags=28%, list=14%, signal=24%	241062/230235/224617/74443/12286/108073/236915/279653/14811/665113/20910/235380/110862/11444/245555/110902/13048/20265/56839/54418/14681/14806/16536/26414/19699/110876/12889/227632/242773/14406/20230/14167/20274/83766/14402/20979	TKO-Nicd1_TrPl_vs_TKO_TrPl
GOCC_PERIKARYON	GOCC_PERIKARYON	GOCC_PERIKARYON	123	-0.589658	-1.79672	0.000142613	0.00607939	0.00455786	1915	tags=37%, list=13%, signal=32%	13497/17755/229715/94229/12569/52822/240058/73205/18549/244886/118454/70892/20713/12288/13807/57138/18011/241489/52882/16572/504186/18387/56177/56079/76484/13489/17984/237847/14806/98741/12096/67792/14432/11899/12890/12889/16510/22671/12097/16500/16508/74053/12933/18548/15572	TKO-Nicd1_TrPl_vs_TKO_TrPl
GOBP_DENDRITE_MORPHOGENESIS	GOBP_DENDRITE_MORPHOGENESIS	GOBP_DENDRITE_MORPHOGENESIS	127	-0.545764	-1.66673	0.000142633	0.00607939	0.00455786	2037	tags=26%, list=14%, signal=23%	77097/67287/98733/77480/17756/12569/70237/329152/56013/216049/211134/665113/18481/195208/237868/11444/17760/12323/94253/13048/29859/218194/76484/243961/327814/13844/19699/60597/12386/192167/210933/16560/15572	TKO-Nicd1_TrPl_vs_TKO_TrPl
GOBP_HOMOPHILIC_CELL_ADHESION_VIA_PLASMA_MEMBRANE_ADHESION_MOLECULES	GOBP_HOMOPHILIC_CELL_ADHESION_VIA_PLASMA_MEMBRANE_ADHESION_MOLECULES	GOBP_HOMOPHILIC_CELL_ADHESION_VIA_PLASMA_MEMBRANE_ADHESION_MOLECULES	122	-0.607354	-1.84804	0.000143102	0.00607939	0.00455786	1979	tags=48%, list=13%, signal=42%	93724/93707/98733/93713/229715/93892/93842/19270/19876/93890/93888/93891/93703/19274/12558/233651/279653/72040/54725/56191/170677/104010/19279/245578/64085/192163/207683/93887/12941/93884/93886/330222/12942/93881/192164/12936/94332/353235/241201/12561/93876/192161/277432/116731/353234/19281/232370/93873/93874/270120/107934/18526/93875/269784/22295/215654/19713/23836	TKO-Nicd1_TrPl_vs_TKO_TrPl
GOBP_NEUROTRANSMITTER_SECRETION	GOBP_NEUROTRANSMITTER_SECRETION	GOBP_NEUROTRANSMITTER_SECRETION	122	-0.696304	-2.11869	0.000143102	0.00607939	0.00455786	1610	tags=39%, list=11%, signal=35%	22342/56216/116838/22318/50873/20983/13446/381979/20910/244049/18751/12322/19339/108015/20964/110835/64051/382018/268934/26875/12296/18190/13447/78771/432530/238988/53420/13489/15551/20977/108030/60510/20980/241770/12890/19894/12889/20965/54525/18189/19276/192167/20617/27062/99296/20614/20979	TKO-Nicd1_TrPl_vs_TKO_TrPl
HP_OBSESSIVE_COMPULSIVE_BEHAVIOR	HP_OBSESSIVE_COMPULSIVE_BEHAVIOR	HP_OBSESSIVE_COMPULSIVE_BEHAVIOR	116	-0.591436	-1.78658	0.000144342	0.00607939	0.00455786	1570	tags=22%, list=11%, signal=20%	73205/56216/320634/319974/17762/13865/320790/279653/14403/110789/14266/20910/20349/20646/13400/20265/13489/17984/110876/242773/14406/21380/20274/192167/14800/15165	TKO-Nicd1_TrPl_vs_TKO_TrPl
GOBP_LEARNING	GOBP_LEARNING	GOBP_LEARNING	115	-0.568519	-1.71539	0.000144509	0.00607939	0.00455786	1539	tags=29%, list=10%, signal=26%	110886/18795/214230/14811/17754/50873/381979/234593/12038/13492/19088/14810/223864/57138/11444/11980/18387/18190/319984/21960/13489/243961/12741/14168/13844/225872/19699/246317/60597/18189/210933/20614/15572	TKO-Nicd1_TrPl_vs_TKO_TrPl
HP_IMPAIRED_SOCIAL_INTERACTIONS	HP_IMPAIRED_SOCIAL_INTERACTIONS	HP_IMPAIRED_SOCIAL_INTERACTIONS	115	-0.609813	-1.83999	0.000144509	0.00607939	0.00455786	1357	tags=17%, list=9%, signal=16%	66706/50873/242425/20910/333605/14810/22223/20646/22152/245555/56808/13048/20265/227632/11775/53623/192167/20617/338370/20979	TKO-Nicd1_TrPl_vs_TKO_TrPl
GOBP_REGULATION_OF_REGULATED_SECRETORY_PATHWAY	GOBP_REGULATION_OF_REGULATED_SECRETORY_PATHWAY	GOBP_REGULATION_OF_REGULATED_SECRETORY_PATHWAY	113	-0.56957	-1.71567	0.000144592	0.00607939	0.00455786	1240	tags=28%, list=8%, signal=26%	20983/13446/20910/14461/18751/19339/11891/237625/20964/20981/110835/16859/15013/12296/13447/58226/432530/53420/13489/15551/20977/60510/80976/20980/54524/241770/12570/54525/110058/16500/192167/20979	TKO-Nicd1_TrPl_vs_TKO_TrPl
HP_LIMB_HYPERTONIA	HP_LIMB_HYPERTONIA	HP_LIMB_HYPERTONIA	110	-0.639466	-1.91816	0.000145243	0.00607939	0.00455786	1664	tags=21%, list=11%, signal=19%	12286/12287/108073/110886/224129/14007/14814/245684/20910/30045/338521/14168/20273/76884/13195/14406/16500/14167/13628/11775/83766/20269/15165	TKO-Nicd1_TrPl_vs_TKO_TrPl
GOBP_MULTICELLULAR_ORGANISMAL_SIGNALING	GOBP_MULTICELLULAR_ORGANISMAL_SIGNALING	GOBP_MULTICELLULAR_ORGANISMAL_SIGNALING	108	-0.59715	-1.78603	0.000145539	0.00607939	0.00455786	1325	tags=34%, list=9%, signal=31%	238871/11932/20271/12288/72413/13492/109676/108015/140492/232975/12293/20536/53419/12296/20265/21960/58226/20541/12289/14806/319504/20191/16511/330953/192775/20273/16521/235281/110876/12300/14167/269116/16508/11941/20274/16519/20269	TKO-Nicd1_TrPl_vs_TKO_TrPl
GOCC_INTRINSIC_COMPONENT_OF_SYNAPTIC_MEMBRANE	GOCC_INTRINSIC_COMPONENT_OF_SYNAPTIC_MEMBRANE	GOCC_INTRINSIC_COMPONENT_OF_SYNAPTIC_MEMBRANE	105	-0.695554	-2.07412	0.000145582	0.00607939	0.00455786	1765	tags=47%, list=12%, signal=41%	216856/320707/232813/11539/110886/80749/13841/269060/12558/14811/14403/14814/244682/12794/380702/192198/11444/64085/52882/216028/504186/18387/59095/14803/432530/20541/13489/15551/319504/14397/233067/11496/232370/13844/246317/110876/12300/54525/14406/11447/18386/386750/16508/11941/72555/192167/108068/16519/16502	TKO-Nicd1_TrPl_vs_TKO_TrPl
GOCC_PRESYNAPTIC_MEMBRANE	GOCC_PRESYNAPTIC_MEMBRANE	GOCC_PRESYNAPTIC_MEMBRANE	102	-0.660676	-1.96339	0.000146007	0.00607939	0.00455786	1765	tags=35%, list=12%, signal=31%	216856/320707/56216/11539/110886/116838/12558/14811/244682/20910/11444/52882/382018/18387/59095/238988/13489/15551/20977/14806/233067/13844/170571/110876/54525/18189/16510/18386/14417/11941/108068/20616/16519/16502/20614/20979	TKO-Nicd1_TrPl_vs_TKO_TrPl
HP_FOCAL_IMPAIRED_AWARENESS_SEIZURE	HP_FOCAL_IMPAIRED_AWARENESS_SEIZURE	HP_FOCAL_IMPAIRED_AWARENESS_SEIZURE	103	-0.645461	-1.91964	0.000146113	0.00607939	0.00455786	1566	tags=30%, list=10%, signal=27%	56216/236915/17933/12558/279653/14811/14403/110789/20910/110862/12322/14810/12323/20265/56839/54418/75770/13388/12289/16536/14168/20273/19699/110876/12300/14406/16500/13628/20274/15165/16560	TKO-Nicd1_TrPl_vs_TKO_TrPl
KEGG_NEUROACTIVE_LIGAND_RECEPTOR_INTERACTION	KEGG_NEUROACTIVE_LIGAND_RECEPTOR_INTERACTION	KEGG_NEUROACTIVE_LIGAND_RECEPTOR_INTERACTION	103	-0.666438	-1.98203	0.000146113	0.00607939	0.00455786	1588	tags=52%, list=11%, signal=47%	21834/108073/11539/110886/140498/243764/14802/14811/14403/18166/14814/14938/11449/242425/14658/13492/14810/11444/11553/108015/14816/110835/268934/504186/12000/14408/18387/14400/14061/110902/14062/14829/14803/18217/11548/20609/14823/13489/15551/14806/14397/57249/13617/22045/12426/14406/11447/18386/53623/108068/14652/14402/14800/99296	TKO-Nicd1_TrPl_vs_TKO_TrPl
GOBP_ACTION_POTENTIAL	GOBP_ACTION_POTENTIAL	GOBP_ACTION_POTENTIAL	101	-0.591657	-1.75595	0.000146306	0.00607939	0.00455786	1543	tags=38%, list=10%, signal=34%	16518/70729/14617/15166/20271/16498/12288/72413/11444/109676/108015/80906/140492/12293/20536/12296/20265/170738/58226/20541/12289/14806/319504/20191/16511/330953/14168/192775/20273/16521/235281/110876/16500/14167/16508/20274/16519/20269	TKO-Nicd1_TrPl_vs_TKO_TrPl
GOBP_ADULT_BEHAVIOR	GOBP_ADULT_BEHAVIOR	GOBP_ADULT_BEHAVIOR	99	-0.62895	-1.86241	0.000147145	0.00607939	0.00455786	2084	tags=36%, list=14%, signal=31%	239102/245537/12799/27220/216856/12661/26557/320790/14814/50873/14658/15376/11682/71816/22223/11444/108015/140477/110835/18387/18190/330222/20265/15438/13489/243961/20370/14406/18189/14167/13131/18386/108068/20617/18507/15430	TKO-Nicd1_TrPl_vs_TKO_TrPl
GOMF_SNARE_BINDING	GOMF_SNARE_BINDING	GOMF_SNARE_BINDING	95	-0.588059	-1.73444	0.000147406	0.00607939	0.00455786	1664	tags=26%, list=11%, signal=24%	12286/56216/22318/319613/277978/20983/20910/207227/20981/382018/13447/53420/60510/80976/20980/54524/12890/12889/54525/110058/16500/20617/20616/20614/20979	TKO-Nicd1_TrPl_vs_TKO_TrPl
HP_ABNORMAL_AUTONOMIC_NERVOUS_SYSTEM_PHYSIOLOGY	HP_ABNORMAL_AUTONOMIC_NERVOUS_SYSTEM_PHYSIOLOGY	HP_ABNORMAL_AUTONOMIC_NERVOUS_SYSTEM_PHYSIOLOGY	95	-0.582813	-1.71897	0.000147406	0.00607939	0.00455786	1760	tags=25%, list=12%, signal=22%	18211/12286/19122/17762/70729/50873/242425/20271/12288/22139/22223/22152/109676/232975/56839/16511/11522/16521/19699/20274/20617/19713/20269/17172	TKO-Nicd1_TrPl_vs_TKO_TrPl
HP_ATONIC_SEIZURE	HP_ATONIC_SEIZURE	HP_ATONIC_SEIZURE	95	-0.652128	-1.9234	0.000147406	0.00607939	0.00455786	1664	tags=31%, list=11%, signal=27%	12286/56216/17933/15166/279653/14811/14403/110789/20910/235380/12322/14810/12323/245555/13048/20265/75770/13388/14681/26414/110876/12300/14406/16500/13628/20274/14402/15165/16560	TKO-Nicd1_TrPl_vs_TKO_TrPl
HP_EPILEPTIC_ENCEPHALOPATHY	HP_EPILEPTIC_ENCEPHALOPATHY	HP_EPILEPTIC_ENCEPHALOPATHY	94	-0.72681	-2.14166	0.000147471	0.00607939	0.00455786	1664	tags=35%, list=11%, signal=31%	12286/12287/236915/18795/14811/14814/242425/20910/14810/245555/56808/16764/14400/13048/20265/218194/14681/16536/11496/20273/76884/110876/12889/227632/14406/18189/16500/14167/13628/11775/14402/20269/15165	TKO-Nicd1_TrPl_vs_TKO_TrPl
GOCC_NEURON_PROJECTION_TERMINUS	GOCC_NEURON_PROJECTION_TERMINUS	GOCC_NEURON_PROJECTION_TERMINUS	98	-0.604485	-1.78602	0.000147623	0.00607939	0.00455786	1635	tags=36%, list=11%, signal=32%	396184/19122/16398/11539/22318/100503185/15168/18751/110877/19339/14810/22223/23969/382018/12307/14415/18387/12374/12217/20541/104069/13489/15551/20977/14806/12310/16526/12890/12889/18386/20617/18610/16502/18548/20979	TKO-Nicd1_TrPl_vs_TKO_TrPl
GOMF_POTASSIUM_ION_TRANSMEMBRANE_TRANSPORTER_ACTIVITY	GOMF_POTASSIUM_ION_TRANSMEMBRANE_TRANSPORTER_ACTIVITY	GOMF_POTASSIUM_ION_TRANSMEMBRANE_TRANSPORTER_ACTIVITY	98	-0.634844	-1.87572	0.000147623	0.00607939	0.00455786	1249	tags=51%, list=8%, signal=47%	226999/99738/16518/15166/15168/16498/171286/11944/110895/72413/16532/110862/16506/60613/238271/57138/80906/140492/214111/56461/232975/80334/331004/170738/140493/210741/16492/16527/14806/98741/16536/16511/330953/192775/16512/16521/16526/238384/227632/16510/72258/16500/16508/16519/211468/329064/16502/15165/20614/74571	TKO-Nicd1_TrPl_vs_TKO_TrPl
HP_INFECTION_RELATED_SEIZURE	HP_INFECTION_RELATED_SEIZURE	HP_INFECTION_RELATED_SEIZURE	91	-0.632911	-1.85854	0.000147754	0.00607939	0.00455786	1664	tags=29%, list=11%, signal=26%	12286/56216/15166/279653/14811/14403/12298/110789/245684/20910/235380/110862/57138/245555/20265/58226/14681/16536/20273/110876/12889/14406/20274/14402/14800/15165	TKO-Nicd1_TrPl_vs_TKO_TrPl
HP_FOCAL_MOTOR_SEIZURE	HP_FOCAL_MOTOR_SEIZURE	HP_FOCAL_MOTOR_SEIZURE	92	-0.673273	-1.97948	0.000147776	0.00607939	0.00455786	1412	tags=32%, list=9%, signal=29%	17933/279653/14811/20910/235380/110862/12322/14810/57138/11444/12323/232975/110902/20265/56839/75770/13388/12289/16536/20273/19699/110876/12300/227632/14406/20230/13628/20274/16560	TKO-Nicd1_TrPl_vs_TKO_TrPl
HP_TONIC_SEIZURE	HP_TONIC_SEIZURE	HP_TONIC_SEIZURE	92	-0.689203	-2.02632	0.000147776	0.00607939	0.00455786	1664	tags=37%, list=11%, signal=33%	12286/110886/236915/17933/15166/279653/14811/110789/20910/235380/110862/12322/14810/12323/245555/59010/13048/20265/218194/75770/13388/14681/16536/26414/20273/110876/12300/14406/20230/13628/20274/14402/14800/16560	TKO-Nicd1_TrPl_vs_TKO_TrPl
GOBP_PROTEIN_LOCALIZATION_TO_CELL_JUNCTION	GOBP_PROTEIN_LOCALIZATION_TO_CELL_JUNCTION	GOBP_PROTEIN_LOCALIZATION_TO_CELL_JUNCTION	90	-0.644067	-1.88834	0.000148368	0.00607939	0.00455786	1765	tags=29%, list=12%, signal=26%	216856/54645/19400/56216/17762/16574/14811/17754/16572/22418/26875/18164/18190/56839/12217/243961/232370/18196/19699/12889/12300/18189/386750/192167/74053/20614	TKO-Nicd1_TrPl_vs_TKO_TrPl
GOBP_SYNAPTIC_VESICLE_EXOCYTOSIS	GOBP_SYNAPTIC_VESICLE_EXOCYTOSIS	GOBP_SYNAPTIC_VESICLE_EXOCYTOSIS	90	-0.67706	-1.98508	0.000148368	0.00607939	0.00455786	1566	tags=36%, list=10%, signal=32%	56216/116838/22318/20983/13446/20910/18751/19339/20964/110835/64051/382018/26875/12296/13447/432530/238988/53420/13489/15551/20977/60510/20980/241770/12890/12889/54525/192167/20617/27062/20614/20979	TKO-Nicd1_TrPl_vs_TKO_TrPl
GOBP_REGULATION_OF_DENDRITE_DEVELOPMENT	GOBP_REGULATION_OF_DENDRITE_DEVELOPMENT	GOBP_REGULATION_OF_DENDRITE_DEVELOPMENT	89	-0.58736	-1.71976	0.0001485	0.00607939	0.00455786	2011	tags=28%, list=13%, signal=24%	67287/19329/98733/70237/329152/211134/665113/18481/11682/237868/11444/12323/23969/94253/13048/12162/210108/76484/13844/226778/19699/20370/110197/210933/15572	TKO-Nicd1_TrPl_vs_TKO_TrPl
GOCC_POSTSYNAPTIC_SPECIALIZATION_MEMBRANE	GOCC_POSTSYNAPTIC_SPECIALIZATION_MEMBRANE	GOCC_POSTSYNAPTIC_SPECIALIZATION_MEMBRANE	89	-0.73095	-2.14018	0.0001485	0.00607939	0.00455786	1768	tags=49%, list=12%, signal=44%	19739/216856/22342/232813/19400/110886/80749/13841/269060/12558/14811/14814/245684/12794/12288/380702/192198/11444/64085/52882/216028/14816/504186/260297/14803/432530/319504/108030/14397/233067/11496/232370/246317/12300/14406/16510/11447/18386/386750/16508/11941/72555/192167/14800	TKO-Nicd1_TrPl_vs_TKO_TrPl
REACTOME_CARDIAC_CONDUCTION	REACTOME_CARDIAC_CONDUCTION	REACTOME_CARDIAC_CONDUCTION	89	-0.607048	-1.77741	0.0001485	0.00607939	0.00455786	1321	tags=40%, list=9%, signal=37%	11932/20271/12288/12372/269717/16506/12322/12323/80906/56808/13400/56461/232975/80334/53419/12296/20265/59095/210741/20541/16527/20191/16511/14168/20273/16526/235281/110876/72258/14167/16508/11941/20274/20269/14169/74571	TKO-Nicd1_TrPl_vs_TKO_TrPl
GOBP_REGULATION_OF_POSTSYNAPTIC_MEMBRANE_POTENTIAL	GOBP_REGULATION_OF_POSTSYNAPTIC_MEMBRANE_POTENTIAL	GOBP_REGULATION_OF_POSTSYNAPTIC_MEMBRANE_POTENTIAL	86	-0.745687	-2.17406	0.000148699	0.00607939	0.00455786	1765	tags=49%, list=12%, signal=43%	216856/71687/56216/11539/110886/116838/14811/14403/14814/11449/14658/14810/11444/108015/13400/52882/14816/207683/110835/504186/14408/14400/110902/13048/14803/13489/243961/14806/14397/225872/19699/246317/20370/60597/14406/18189/11447/16508/81907/53623/192167/20617	TKO-Nicd1_TrPl_vs_TKO_TrPl
GOMF_VOLTAGE_GATED_CATION_CHANNEL_ACTIVITY	GOMF_VOLTAGE_GATED_CATION_CHANNEL_ACTIVITY	GOMF_VOLTAGE_GATED_CATION_CHANNEL_ACTIVITY	86	-0.660439	-1.92551	0.000148699	0.00607939	0.00455786	1664	tags=55%, list=11%, signal=49%	12286/12287/99738/16518/15166/14811/12298/14814/15168/16498/12288/110862/16506/60613/14810/238271/80906/56808/140492/12293/12296/170738/140493/58226/16492/12289/15551/16527/98741/16536/16511/330953/192775/16512/16521/16526/12300/227632/16510/16500/16508/16519/211468/12294/16502/15165/20614	TKO-Nicd1_TrPl_vs_TKO_TrPl
GOCC_SYNAPTIC_VESICLE_MEMBRANE	GOCC_SYNAPTIC_VESICLE_MEMBRANE	GOCC_SYNAPTIC_VESICLE_MEMBRANE	88	-0.742024	-2.16937	0.000148832	0.00607939	0.00455786	1512	tags=44%, list=10%, signal=40%	320127/22318/20983/13446/244049/235380/110877/19339/229706/20974/69908/20964/64051/382018/260297/18387/22784/75209/78771/12217/53420/13489/20977/218038/60510/20980/54524/19894/20965/54525/68666/72160/19276/18386/72003/14417/20617/67295/20979	TKO-Nicd1_TrPl_vs_TKO_TrPl
GOCC_INTRINSIC_COMPONENT_OF_POSTSYNAPTIC_MEMBRANE	GOCC_INTRINSIC_COMPONENT_OF_POSTSYNAPTIC_MEMBRANE	GOCC_INTRINSIC_COMPONENT_OF_POSTSYNAPTIC_MEMBRANE	85	-0.710807	-2.06925	0.000149142	0.00607939	0.00455786	1604	tags=49%, list=11%, signal=44%	232813/11539/110886/80749/13841/269060/12558/14811/14403/14814/12794/380702/192198/11444/64085/52882/216028/504186/18387/59095/14803/432530/20541/13489/319504/14397/233067/11496/232370/13844/246317/12300/14406/11447/18386/386750/16508/11941/72555/192167/108068/16502	TKO-Nicd1_TrPl_vs_TKO_TrPl
GOMF_LIGAND_GATED_ION_CHANNEL_ACTIVITY	GOMF_LIGAND_GATED_ION_CHANNEL_ACTIVITY	GOMF_LIGAND_GATED_ION_CHANNEL_ACTIVITY	80	-0.668666	-1.92892	0.000150489	0.00607939	0.00455786	1543	tags=49%, list=10%, signal=44%	16518/110886/15166/14802/14811/14403/14814/11449/14658/14810/11444/108015/140492/110835/504186/14408/14400/110902/170738/140493/20276/14803/14806/14397/20191/57249/16511/330953/192775/16521/14406/15561/11447/53623/16519/14402/14800/58869/15165	TKO-Nicd1_TrPl_vs_TKO_TrPl
HP_GENERALIZED_TONIC_SEIZURE	HP_GENERALIZED_TONIC_SEIZURE	HP_GENERALIZED_TONIC_SEIZURE	75	-0.683357	-1.95541	0.000150761	0.00607939	0.00455786	1478	tags=39%, list=10%, signal=35%	12286/236915/17933/15166/279653/14811/110789/20910/235380/110862/12322/14810/12323/13048/20265/75770/13388/14681/16536/26414/20273/110876/12300/14406/20230/13628/20274/14402/16560	TKO-Nicd1_TrPl_vs_TKO_TrPl
GOBP_REGULATION_OF_NEUROTRANSMITTER_TRANSPORT	GOBP_REGULATION_OF_NEUROTRANSMITTER_TRANSPORT	GOBP_REGULATION_OF_NEUROTRANSMITTER_TRANSPORT	74	-0.671919	-1.91781	0.000151423	0.00607939	0.00455786	1566	tags=34%, list=10%, signal=30%	56216/16416/50873/20983/20910/244049/18751/12322/19339/108015/69908/20964/110835/12296/78771/432530/13489/15551/20977/241770/12890/12889/192167/20617/20979	TKO-Nicd1_TrPl_vs_TKO_TrPl
GOMF_POTASSIUM_CHANNEL_ACTIVITY	GOMF_POTASSIUM_CHANNEL_ACTIVITY	GOMF_POTASSIUM_CHANNEL_ACTIVITY	74	-0.652041	-1.86107	0.000151423	0.00607939	0.00455786	1249	tags=55%, list=8%, signal=51%	99738/16518/15166/15168/16498/72413/16532/110862/16506/60613/238271/80906/140492/56461/80334/170738/140493/210741/16492/16527/14806/98741/16536/16511/330953/192775/16512/16521/16526/227632/16510/72258/16500/16508/16519/211468/329064/16502/15165/20614/74571	TKO-Nicd1_TrPl_vs_TKO_TrPl
GOBP_SYNAPTIC_TRANSMISSION_GLUTAMATERGIC	GOBP_SYNAPTIC_TRANSMISSION_GLUTAMATERGIC	GOBP_SYNAPTIC_TRANSMISSION_GLUTAMATERGIC	72	-0.652131	-1.85065	0.000152835	0.00607939	0.00455786	2405	tags=50%, list=16%, signal=42%	54377/104418/26564/14804/243931/12801/17957/245537/216856/18211/108073/11539/320127/12558/14814/50873/20910/12794/14816/382018/268934/21960/14803/14823/13489/15551/14806/232370/19699/60597/12300/18189/192167/108068/14800/20979	TKO-Nicd1_TrPl_vs_TKO_TrPl
GOBP_CILIUM_OR_FLAGELLUM_DEPENDENT_CELL_MOTILITY	GOBP_CILIUM_OR_FLAGELLUM_DEPENDENT_CELL_MOTILITY	GOBP_CILIUM_OR_FLAGELLUM_DEPENDENT_CELL_MOTILITY	71	-0.629867	-1.78235	0.000153398	0.00607939	0.00455786	2458	tags=39%, list=16%, signal=33%	105833/19726/260305/207607/13417/51938/106757/17427/75564/24084/381229/71840/235330/14447/237625/18011/66793/227058/217341/636104/380654/54562/50525/70426/269701/110082/74405/78784	TKO-Nicd1_TrPl_vs_TKO_TrPl
GOCC_POSTSYNAPTIC_DENSITY_MEMBRANE	GOCC_POSTSYNAPTIC_DENSITY_MEMBRANE	GOCC_POSTSYNAPTIC_DENSITY_MEMBRANE	71	-0.705945	-1.99763	0.000153398	0.00607939	0.00455786	1610	tags=45%, list=11%, signal=40%	19739/22342/232813/80749/13841/269060/14811/14814/245684/12794/12288/380702/192198/64085/52882/216028/14816/260297/14803/432530/319504/108030/233067/11496/232370/246317/12300/16510/18386/11941/72555/14800	TKO-Nicd1_TrPl_vs_TKO_TrPl
REACTOME_PROTEIN_PROTEIN_INTERACTIONS_AT_SYNAPSES	REACTOME_PROTEIN_PROTEIN_INTERACTIONS_AT_SYNAPSES	REACTOME_PROTEIN_PROTEIN_INTERACTIONS_AT_SYNAPSES	71	-0.682212	-1.93047	0.000153398	0.00607939	0.00455786	1765	tags=42%, list=12%, signal=37%	216856/244310/22342/80749/26557/14802/14811/14814/20910/19024/224997/14810/13823/216028/14816/242667/18190/243961/327814/108030/233067/60510/20980/54525/18189/386750/53623/192167/11784/20979	TKO-Nicd1_TrPl_vs_TKO_TrPl
GOBP_SYNAPTIC_VESICLE_RECYCLING	GOBP_SYNAPTIC_VESICLE_RECYCLING	GOBP_SYNAPTIC_VESICLE_RECYCLING	66	-0.636586	-1.78217	0.000153728	0.00607939	0.00455786	1765	tags=30%, list=12%, signal=27%	216856/54645/56216/20404/22318/100503185/19339/23969/329416/53420/104069/20977/20408/218038/20980/54525/192167/20617/20616/20979	TKO-Nicd1_TrPl_vs_TKO_TrPl
GOBP_CHEMICAL_SYNAPTIC_TRANSMISSION_POSTSYNAPTIC	GOBP_CHEMICAL_SYNAPTIC_TRANSMISSION_POSTSYNAPTIC	GOBP_CHEMICAL_SYNAPTIC_TRANSMISSION_POSTSYNAPTIC	68	-0.727131	-2.04383	0.000153799	0.00607939	0.00455786	1765	tags=46%, list=12%, signal=40%	216856/71687/56216/11539/116838/14811/14814/11449/14658/14810/11444/108015/13400/207683/110835/504186/110902/13048/13489/243961/14806/225872/19699/246317/20370/60597/18189/11447/81907/192167/20617	TKO-Nicd1_TrPl_vs_TKO_TrPl
GOBP_EXOCYTIC_PROCESS	GOBP_EXOCYTIC_PROCESS	GOBP_EXOCYTIC_PROCESS	68	-0.638465	-1.79461	0.000153799	0.00607939	0.00455786	1566	tags=26%, list=10%, signal=24%	56216/22318/20910/19339/237625/69908/64051/382018/238988/60510/12890/12889/16500/192167/20617/67295/20614/20979	TKO-Nicd1_TrPl_vs_TKO_TrPl
HP_EEG_WITH_ABNORMALLY_SLOW_FREQUENCIES	HP_EEG_WITH_ABNORMALLY_SLOW_FREQUENCIES	HP_EEG_WITH_ABNORMALLY_SLOW_FREQUENCIES	69	-0.688469	-1.93803	0.000154178	0.00607939	0.00455786	1664	tags=33%, list=11%, signal=30%	12286/12287/73205/110886/17762/14007/14811/14814/245684/20910/245555/20265/14168/20273/76884/14406/16500/14167/13628/11775/83766/20269/15165	TKO-Nicd1_TrPl_vs_TKO_TrPl
REACTOME_POTASSIUM_CHANNELS	REACTOME_POTASSIUM_CHANNELS	REACTOME_POTASSIUM_CHANNELS	69	-0.640068	-1.80178	0.000154178	0.00607939	0.00455786	1597	tags=51%, list=11%, signal=46%	99738/16518/15166/15168/242425/16498/72413/110862/16506/60613/238271/140492/14702/170738/140493/16492/16527/98741/16536/16511/330953/192775/16512/16521/16526/14706/16510/72258/16500/16508/16519/211468/16502/15165/74571	TKO-Nicd1_TrPl_vs_TKO_TrPl
GOMF_LIGAND_GATED_CATION_CHANNEL_ACTIVITY	GOMF_LIGAND_GATED_CATION_CHANNEL_ACTIVITY	GOMF_LIGAND_GATED_CATION_CHANNEL_ACTIVITY	65	-0.669275	-1.86913	0.000154536	0.00607939	0.00455786	1543	tags=45%, list=10%, signal=40%	16518/15166/14802/14811/14814/11449/14810/11444/108015/140492/110835/504186/110902/170738/140493/20276/14806/20191/16511/330953/192775/16521/15561/11447/53623/16519/14800/58869/15165	TKO-Nicd1_TrPl_vs_TKO_TrPl
HP_EEG_WITH_SPIKE_WAVE_COMPLEXES	HP_EEG_WITH_SPIKE_WAVE_COMPLEXES	HP_EEG_WITH_SPIKE_WAVE_COMPLEXES	64	-0.658793	-1.83673	0.000154631	0.00607939	0.00455786	1566	tags=31%, list=10%, signal=28%	56216/14811/14403/12298/110789/20910/235380/110862/245555/20265/58226/14681/20980/110876/14406/20274/14402/15165/20614/20979	TKO-Nicd1_TrPl_vs_TKO_TrPl
GOBP_NEGATIVE_REGULATION_OF_AXONOGENESIS	GOBP_NEGATIVE_REGULATION_OF_AXONOGENESIS	GOBP_NEGATIVE_REGULATION_OF_AXONOGENESIS	60	-0.632235	-1.74761	0.000154967	0.00607939	0.00455786	1968	tags=35%, list=13%, signal=31%	20356/14567/17756/12569/52822/17196/13841/22415/20349/20562/70433/22418/320027/210108/21960/20348/214968/14168/13844/13131/17751	TKO-Nicd1_TrPl_vs_TKO_TrPl
GOMF_SYNTAXIN_BINDING	GOMF_SYNTAXIN_BINDING	GOMF_SYNTAXIN_BINDING	59	-0.664626	-1.83247	0.000155039	0.00607939	0.00455786	1435	tags=31%, list=10%, signal=28%	12286/22318/319613/20910/207227/20981/382018/13447/53420/60510/20980/54524/12890/12889/54525/110058/20614/20979	TKO-Nicd1_TrPl_vs_TKO_TrPl
GOBP_PROTEIN_LOCALIZATION_TO_SYNAPSE	GOBP_PROTEIN_LOCALIZATION_TO_SYNAPSE	GOBP_PROTEIN_LOCALIZATION_TO_SYNAPSE	62	-0.702278	-1.94862	0.000155352	0.00607939	0.00455786	1765	tags=42%, list=12%, signal=37%	216856/54645/19400/56216/17762/16574/14811/17754/16572/22418/26875/18164/18190/56839/12217/243961/232370/18196/19699/12889/12300/18189/386750/192167/74053/20614	TKO-Nicd1_TrPl_vs_TKO_TrPl
GOMF_CLATHRIN_BINDING	GOMF_CLATHRIN_BINDING	GOMF_CLATHRIN_BINDING	62	-0.660545	-1.83282	0.000155352	0.00607939	0.00455786	1526	tags=27%, list=10%, signal=25%	52589/80982/68566/20983/20981/53420/18197/60510/80976/18196/20980/54524/54525/110058/20616/227325/20979	TKO-Nicd1_TrPl_vs_TKO_TrPl
GOBP_AMINE_TRANSPORT	GOBP_AMINE_TRANSPORT	GOBP_AMINE_TRANSPORT	61	-0.674695	-1.86643	0.000155376	0.00607939	0.00455786	1559	tags=48%, list=10%, signal=43%	108073/11539/50873/20983/20910/110877/19339/11444/11553/69908/20981/64051/18387/53420/13489/15551/60510/80976/20980/54524/13195/54525/110058/16500/108068/20617/99296/12652/20979	TKO-Nicd1_TrPl_vs_TKO_TrPl
GOBP_MEMBRANE_DEPOLARIZATION	GOBP_MEMBRANE_DEPOLARIZATION	GOBP_MEMBRANE_DEPOLARIZATION	61	-0.649763	-1.79746	0.000155376	0.00607939	0.00455786	1543	tags=38%, list=10%, signal=34%	16518/15166/15168/20271/12288/11444/109676/12293/504186/12296/20265/58226/20541/12289/16511/330953/20273/235281/110876/12300/20274/20269/15165	TKO-Nicd1_TrPl_vs_TKO_TrPl
GOCC_INTRINSIC_COMPONENT_OF_POSTSYNAPTIC_SPECIALIZATION_MEMBRANE	GOCC_INTRINSIC_COMPONENT_OF_POSTSYNAPTIC_SPECIALIZATION_MEMBRANE	GOCC_INTRINSIC_COMPONENT_OF_POSTSYNAPTIC_SPECIALIZATION_MEMBRANE	58	-0.743509	-2.04237	0.000155739	0.00607939	0.00455786	1604	tags=60%, list=11%, signal=54%	245537/19277/216856/232813/110886/80749/13841/12558/14811/14814/12794/380702/192198/11444/64085/52882/216028/504186/14803/432530/319504/14397/233067/11496/232370/246317/12300/14406/11447/18386/386750/16508/11941/72555/192167	TKO-Nicd1_TrPl_vs_TKO_TrPl
GOBP_REGULATION_OF_SYNAPTIC_TRANSMISSION_GLUTAMATERGIC	GOBP_REGULATION_OF_SYNAPTIC_TRANSMISSION_GLUTAMATERGIC	GOBP_REGULATION_OF_SYNAPTIC_TRANSMISSION_GLUTAMATERGIC	52	-0.688762	-1.86558	0.000156177	0.00607939	0.00455786	2405	tags=54%, list=16%, signal=45%	54377/104418/26564/243931/12801/245537/216856/18211/108073/11539/320127/12558/20910/14816/382018/268934/21960/14823/13489/15551/14806/19699/60597/12300/18189/192167/108068/20979	TKO-Nicd1_TrPl_vs_TKO_TrPl
GOBP_PRESYNAPTIC_ENDOCYTOSIS	GOBP_PRESYNAPTIC_ENDOCYTOSIS	GOBP_PRESYNAPTIC_ENDOCYTOSIS	56	-0.650913	-1.77709	0.000156201	0.00607939	0.00455786	1436	tags=27%, list=10%, signal=24%	20404/22318/100503185/23969/329416/53420/104069/20977/20408/218038/20980/192167/20617/20616/20979	TKO-Nicd1_TrPl_vs_TKO_TrPl
REACTOME_SENSORY_PROCESSING_OF_SOUND	REACTOME_SENSORY_PROCESSING_OF_SOUND	REACTOME_SENSORY_PROCESSING_OF_SOUND	56	-0.664973	-1.81548	0.000156201	0.00607939	0.00455786	1080	tags=32%, list=7%, signal=30%	22318/19339/60613/56808/140492/13823/20964/26875/504186/12296/29867/12217/12289/20977/328789/22295/11941/20614	TKO-Nicd1_TrPl_vs_TKO_TrPl
REACTOME_TRANSCRIPTIONAL_REGULATION_BY_MECP2	REACTOME_TRANSCRIPTIONAL_REGULATION_BY_MECP2	REACTOME_TRANSCRIPTIONAL_REGULATION_BY_MECP2	56	-0.650732	-1.7766	0.000156201	0.00607939	0.00455786	1513	tags=29%, list=10%, signal=26%	20674/14811/76850/22065/12322/12326/12323/17433/14415/18387/26913/13388/12064/268859/14417/14800	TKO-Nicd1_TrPl_vs_TKO_TrPl
GOBP_CALCIUM_ION_REGULATED_EXOCYTOSIS	GOBP_CALCIUM_ION_REGULATED_EXOCYTOSIS	GOBP_CALCIUM_ION_REGULATED_EXOCYTOSIS	54	-0.701207	-1.90554	0.00015647	0.00607939	0.00455786	1566	tags=44%, list=10%, signal=40%	56216/116838/22318/56508/20983/13446/20910/19339/20981/382018/13447/58226/53420/60510/80976/20980/54524/12570/20965/54525/110058/16500/27062/20979	TKO-Nicd1_TrPl_vs_TKO_TrPl
GOBP_MONOAMINE_TRANSPORT	GOBP_MONOAMINE_TRANSPORT	GOBP_MONOAMINE_TRANSPORT	53	-0.741774	-2.01076	0.000156617	0.00607939	0.00455786	1648	tags=51%, list=11%, signal=45%	109731/16416/243328/50873/20983/110877/19339/11444/11553/69908/20981/18387/53420/13489/15551/60510/80976/20980/54524/54525/110058/16500/108068/20617/99296/12652/20979	TKO-Nicd1_TrPl_vs_TKO_TrPl
GOBP_SYNAPTIC_VESICLE_LOCALIZATION	GOBP_SYNAPTIC_VESICLE_LOCALIZATION	GOBP_SYNAPTIC_VESICLE_LOCALIZATION	51	-0.725438	-1.95823	0.00015674	0.00607939	0.00455786	1765	tags=37%, list=12%, signal=33%	216856/17756/12558/16574/50873/381979/12794/19339/11891/20964/16572/26875/75770/108030/20965/11775/192167/20617/20616	TKO-Nicd1_TrPl_vs_TKO_TrPl
GOBP_RECEPTOR_LOCALIZATION_TO_SYNAPSE	GOBP_RECEPTOR_LOCALIZATION_TO_SYNAPSE	GOBP_RECEPTOR_LOCALIZATION_TO_SYNAPSE	50	-0.705283	-1.89727	0.000157505	0.00607939	0.00455786	1752	tags=34%, list=12%, signal=30%	54645/56216/16574/12794/380702/16572/18164/56839/18196/19699/246317/12889/12300/77531/192167/74053/20614	TKO-Nicd1_TrPl_vs_TKO_TrPl
GOCC_GABA_ERGIC_SYNAPSE	GOCC_GABA_ERGIC_SYNAPSE	GOCC_GABA_ERGIC_SYNAPSE	49	-0.735272	-1.9689	0.000158128	0.00607939	0.00455786	2101	tags=57%, list=14%, signal=49%	12801/245537/19277/216856/320707/110886/18795/14403/244682/14658/229706/74762/64051/12307/26875/14408/14400/238988/12217/13489/14397/232370/14432/14406/386750/16508/243621/11941	TKO-Nicd1_TrPl_vs_TKO_TrPl
GOCC_MAIN_AXON	GOCC_MAIN_AXON	GOCC_MAIN_AXON	48	-0.692233	-1.84857	0.000158378	0.00607939	0.00455786	1863	tags=48%, list=12%, signal=42%	17755/17756/17196/73205/11539/17762/269060/118454/17754/16498/110862/13823/20265/16492/319504/16536/12741/20273/22153/110876/269116/20745/16502	TKO-Nicd1_TrPl_vs_TKO_TrPl
REACTOME_NEUREXINS_AND_NEUROLIGINS	REACTOME_NEUREXINS_AND_NEUROLIGINS	REACTOME_NEUREXINS_AND_NEUROLIGINS	48	-0.726134	-1.9391	0.000158378	0.00607939	0.00455786	1765	tags=48%, list=12%, signal=42%	216856/244310/22342/26557/14811/14814/20910/224997/14810/13823/216028/14816/242667/18190/243961/108030/60510/20980/54525/18189/192167/11784/20979	TKO-Nicd1_TrPl_vs_TKO_TrPl
GOMF_NEUROTRANSMITTER_RECEPTOR_ACTIVITY	GOMF_NEUROTRANSMITTER_RECEPTOR_ACTIVITY	GOMF_NEUROTRANSMITTER_RECEPTOR_ACTIVITY	46	-0.780426	-2.06761	0.000159109	0.00607939	0.00455786	1549	tags=70%, list=10%, signal=63%	11539/110886/243764/14802/14811/14403/14814/11449/14658/13492/14810/11444/108015/14816/110835/504186/14408/14400/110902/14803/13489/15551/14806/14397/57249/14406/15561/11447/53623/14402/14800/99296	TKO-Nicd1_TrPl_vs_TKO_TrPl
GOBP_TRANSMISSION_OF_NERVE_IMPULSE	GOBP_TRANSMISSION_OF_NERVE_IMPULSE	GOBP_TRANSMISSION_OF_NERVE_IMPULSE	45	-0.711069	-1.8748	0.000160385	0.00607939	0.00455786	1235	tags=38%, list=8%, signal=35%	20271/72413/13492/108015/20265/21960/58226/14806/319504/20273/110876/12300/14167/269116/16508/20274/20269	TKO-Nicd1_TrPl_vs_TKO_TrPl
GOBP_REGULATION_OF_NEURONAL_SYNAPTIC_PLASTICITY	GOBP_REGULATION_OF_NEURONAL_SYNAPTIC_PLASTICITY	GOBP_REGULATION_OF_NEURONAL_SYNAPTIC_PLASTICITY	44	-0.703888	-1.84779	0.000161031	0.00607939	0.00455786	1756	tags=39%, list=12%, signal=34%	94229/232813/20983/380702/12322/19339/12323/18011/381677/78771/13489/20977/14806/13844/246317/72555/20617	TKO-Nicd1_TrPl_vs_TKO_TrPl
GOCC_INTRINSIC_COMPONENT_OF_POSTSYNAPTIC_DENSITY_MEMBRANE	GOCC_INTRINSIC_COMPONENT_OF_POSTSYNAPTIC_DENSITY_MEMBRANE	GOCC_INTRINSIC_COMPONENT_OF_POSTSYNAPTIC_DENSITY_MEMBRANE	43	-0.724163	-1.89244	0.000161421	0.00607939	0.00455786	1476	tags=49%, list=10%, signal=44%	80749/13841/14811/14814/12794/380702/192198/64085/52882/216028/14803/432530/319504/233067/11496/232370/246317/12300/18386/11941/72555	TKO-Nicd1_TrPl_vs_TKO_TrPl
GOCC_INTRINSIC_COMPONENT_OF_PRESYNAPTIC_MEMBRANE	GOCC_INTRINSIC_COMPONENT_OF_PRESYNAPTIC_MEMBRANE	GOCC_INTRINSIC_COMPONENT_OF_PRESYNAPTIC_MEMBRANE	42	-0.722379	-1.8824	0.000161421	0.00607939	0.00455786	1706	tags=45%, list=11%, signal=40%	320707/11539/110886/12558/244682/11444/52882/18387/59095/13489/15551/233067/13844/110876/54525/18386/11941/16519/16502	TKO-Nicd1_TrPl_vs_TKO_TrPl
GOCC_NEURON_PROJECTION_MEMBRANE	GOCC_NEURON_PROJECTION_MEMBRANE	GOCC_NEURON_PROJECTION_MEMBRANE	43	-0.72648	-1.8985	0.000161421	0.00607939	0.00455786	2248	tags=53%, list=15%, signal=46%	193385/70495/15444/16504/232813/99738/11539/110886/17762/269060/110789/238276/380702/57138/13823/14397/14406/16500/18386/11941/72555/107448/16502	TKO-Nicd1_TrPl_vs_TKO_TrPl
HP_BILATERAL_TONIC_CLONIC_SEIZURE_WITH_GENERALIZED_ONSET	HP_BILATERAL_TONIC_CLONIC_SEIZURE_WITH_GENERALIZED_ONSET	HP_BILATERAL_TONIC_CLONIC_SEIZURE_WITH_GENERALIZED_ONSET	43	-0.705717	-1.84424	0.000161421	0.00607939	0.00455786	1539	tags=35%, list=10%, signal=31%	224617/110886/279653/14811/14403/12298/20910/110862/245555/14415/20265/110876/12889/14406/20274	TKO-Nicd1_TrPl_vs_TKO_TrPl
GOBP_CATECHOLAMINE_SECRETION	GOBP_CATECHOLAMINE_SECRETION	GOBP_CATECHOLAMINE_SECRETION	39	-0.778559	-2.00454	0.000162232	0.00607939	0.00455786	1279	tags=56%, list=9%, signal=52%	50873/20983/19339/11444/11553/20981/18387/53420/13489/15551/60510/80976/20980/54524/54525/110058/16500/108068/20617/99296/12652/20979	TKO-Nicd1_TrPl_vs_TKO_TrPl
GOBP_SYNAPTIC_VESICLE_TRANSPORT	GOBP_SYNAPTIC_VESICLE_TRANSPORT	GOBP_SYNAPTIC_VESICLE_TRANSPORT	39	-0.704227	-1.81316	0.000162232	0.00607939	0.00455786	1751	tags=28%, list=12%, signal=25%	17756/16574/50873/12794/19339/11891/16572/108030/11775/20617/20616	TKO-Nicd1_TrPl_vs_TKO_TrPl
GOCC_EXCITATORY_SYNAPSE	GOCC_EXCITATORY_SYNAPSE	GOCC_EXCITATORY_SYNAPSE	39	-0.718696	-1.85041	0.000162232	0.00607939	0.00455786	1765	tags=56%, list=12%, signal=50%	14804/16400/245537/216856/320707/18578/232813/238276/380702/192198/14810/207683/12217/243961/20977/246317/11941/53623/192167/16519/14800/20979	TKO-Nicd1_TrPl_vs_TKO_TrPl
GOMF_EXTRACELLULAR_LIGAND_GATED_ION_CHANNEL_ACTIVITY	GOMF_EXTRACELLULAR_LIGAND_GATED_ION_CHANNEL_ACTIVITY	GOMF_EXTRACELLULAR_LIGAND_GATED_ION_CHANNEL_ACTIVITY	36	-0.771954	-1.9605	0.000162549	0.00607939	0.00455786	1539	tags=69%, list=10%, signal=62%	110886/14802/14811/14403/14814/11449/14658/14810/11444/108015/110835/504186/14408/14400/110902/14803/14806/14397/57249/14406/15561/11447/53623/14402/14800	TKO-Nicd1_TrPl_vs_TKO_TrPl
HP_CLONIC_SEIZURE	HP_CLONIC_SEIZURE	HP_CLONIC_SEIZURE	36	-0.797028	-2.02418	0.000162549	0.00607939	0.00455786	1360	tags=50%, list=9%, signal=46%	279653/16574/14811/20910/235380/110862/57138/20265/56839/14681/16536/20273/19699/110876/14406/20230/20274/14800	TKO-Nicd1_TrPl_vs_TKO_TrPl
HP_EEG_WITH_MULTIFOCAL_SLOW_ACTIVITY	HP_EEG_WITH_MULTIFOCAL_SLOW_ACTIVITY	HP_EEG_WITH_MULTIFOCAL_SLOW_ACTIVITY	40	-0.789948	-2.03864	0.000162655	0.00607939	0.00455786	1664	tags=48%, list=11%, signal=42%	12286/12287/110886/14007/14811/14814/245684/20910/14168/20273/76884/14406/16500/14167/13628/11775/83766/20269/15165	TKO-Nicd1_TrPl_vs_TKO_TrPl
GOCC_INTRINSIC_COMPONENT_OF_SYNAPTIC_VESICLE_MEMBRANE	GOCC_INTRINSIC_COMPONENT_OF_SYNAPTIC_VESICLE_MEMBRANE	GOCC_INTRINSIC_COMPONENT_OF_SYNAPTIC_VESICLE_MEMBRANE	34	-0.816973	-2.04953	0.000163639	0.00607939	0.00455786	1240	tags=44%, list=8%, signal=41%	20983/19339/229706/69908/20964/64051/18387/22784/75209/20977/60510/72160/18386/67295/20979	TKO-Nicd1_TrPl_vs_TKO_TrPl
GOMF_POSTSYNAPTIC_NEUROTRANSMITTER_RECEPTOR_ACTIVITY	GOMF_POSTSYNAPTIC_NEUROTRANSMITTER_RECEPTOR_ACTIVITY	GOMF_POSTSYNAPTIC_NEUROTRANSMITTER_RECEPTOR_ACTIVITY	34	-0.809388	-2.0305	0.000163639	0.00607939	0.00455786	1539	tags=68%, list=10%, signal=61%	110886/243764/14403/14814/11449/14658/13492/11444/108015/14816/110835/504186/14408/14400/110902/14803/13489/14806/14397/14406/11447/53623/99296	TKO-Nicd1_TrPl_vs_TKO_TrPl
GOBP_DOPAMINE_TRANSPORT	GOBP_DOPAMINE_TRANSPORT	GOBP_DOPAMINE_TRANSPORT	33	-0.784666	-1.96014	0.000163747	0.00607939	0.00455786	1453	tags=61%, list=10%, signal=55%	243328/50873/20983/19339/11444/69908/20981/18387/53420/13489/15551/60510/80976/20980/54524/54525/110058/108068/20617/20979	TKO-Nicd1_TrPl_vs_TKO_TrPl
GOMF_SODIUM_CHANNEL_ACTIVITY	GOMF_SODIUM_CHANNEL_ACTIVITY	GOMF_SODIUM_CHANNEL_ACTIVITY	32	-0.815839	-2.02445	0.000165673	0.00607939	0.00455786	1396	tags=50%, list=9%, signal=45%	15166/15168/20271/20265/20276/58226/14806/330953/20273/235281/110876/20274/329064/20269/338370/15165	TKO-Nicd1_TrPl_vs_TKO_TrPl
GOMF_TRANSMITTER_GATED_CHANNEL_ACTIVITY	GOMF_TRANSMITTER_GATED_CHANNEL_ACTIVITY	GOMF_TRANSMITTER_GATED_CHANNEL_ACTIVITY	32	-0.839433	-2.083	0.000165673	0.00607939	0.00455786	1539	tags=75%, list=10%, signal=67%	110886/14802/14811/14403/14814/11449/14658/14810/11444/108015/110835/504186/14408/14400/110902/14803/14806/14397/14406/15561/11447/53623/14402/14800	TKO-Nicd1_TrPl_vs_TKO_TrPl
GOCC_NEUROTRANSMITTER_RECEPTOR_COMPLEX	GOCC_NEUROTRANSMITTER_RECEPTOR_COMPLEX	GOCC_NEUROTRANSMITTER_RECEPTOR_COMPLEX	30	-0.770985	-1.89503	0.0001665	0.00607939	0.00455786	1604	tags=60%, list=11%, signal=54%	54377/13860/14804/232813/78070/14802/14811/14814/12794/380702/14810/244723/14806/12300/15561/72555/53623/14800	TKO-Nicd1_TrPl_vs_TKO_TrPl
GOBP_DOPAMINE_SECRETION	GOBP_DOPAMINE_SECRETION	GOBP_DOPAMINE_SECRETION	27	-0.804541	-1.93842	0.000167476	0.00607939	0.00455786	1279	tags=67%, list=9%, signal=61%	50873/20983/19339/11444/20981/18387/53420/13489/15551/60510/80976/20980/54524/54525/110058/108068/20617/20979	TKO-Nicd1_TrPl_vs_TKO_TrPl
GOBP_MEMBRANE_DEPOLARIZATION_DURING_ACTION_POTENTIAL	GOBP_MEMBRANE_DEPOLARIZATION_DURING_ACTION_POTENTIAL	GOBP_MEMBRANE_DEPOLARIZATION_DURING_ACTION_POTENTIAL	26	-0.830285	-1.98934	0.000167476	0.00607939	0.00455786	1543	tags=69%, list=10%, signal=62%	16518/15166/20271/12288/109676/12293/12296/20265/58226/20541/12289/16511/330953/20273/235281/110876/20274/20269	TKO-Nicd1_TrPl_vs_TKO_TrPl
GOMF_NEUROTRANSMITTER_RECEPTOR_ACTIVITY_INVOLVED_IN_REGULATION_OF_POSTSYNAPTIC_MEMBRANE_POTENTIAL	GOMF_NEUROTRANSMITTER_RECEPTOR_ACTIVITY_INVOLVED_IN_REGULATION_OF_POSTSYNAPTIC_MEMBRANE_POTENTIAL	GOMF_NEUROTRANSMITTER_RECEPTOR_ACTIVITY_INVOLVED_IN_REGULATION_OF_POSTSYNAPTIC_MEMBRANE_POTENTIAL	27	-0.800637	-1.92901	0.000167476	0.00607939	0.00455786	1539	tags=67%, list=10%, signal=60%	110886/14403/14814/11449/14658/11444/108015/110835/504186/14408/14400/110902/14803/14806/14397/14406/11447/53623	TKO-Nicd1_TrPl_vs_TKO_TrPl
REACTOME_PHASE_0_RAPID_DEPOLARISATION	REACTOME_PHASE_0_RAPID_DEPOLARISATION	REACTOME_PHASE_0_RAPID_DEPOLARISATION	24	-0.835551	-1.97464	0.000167926	0.00607939	0.00455786	1235	tags=62%, list=8%, signal=57%	20271/12288/12322/12323/56808/12296/20265/14168/20273/235281/110876/14167/20274/20269/14169	TKO-Nicd1_TrPl_vs_TKO_TrPl
GOBP_NEURONAL_ACTION_POTENTIAL	GOBP_NEURONAL_ACTION_POTENTIAL	GOBP_NEURONAL_ACTION_POTENTIAL	21	-0.845302	-1.94105	0.000169664	0.00607939	0.00455786	1235	tags=52%, list=8%, signal=48%	20271/72413/20265/58226/14806/20273/110876/14167/16508/20274/20269	TKO-Nicd1_TrPl_vs_TKO_TrPl
GOMF_VOLTAGE_GATED_SODIUM_CHANNEL_ACTIVITY	GOMF_VOLTAGE_GATED_SODIUM_CHANNEL_ACTIVITY	GOMF_VOLTAGE_GATED_SODIUM_CHANNEL_ACTIVITY	18	-0.845765	-1.87638	0.000172117	0.00607939	0.00455786	1396	tags=72%, list=9%, signal=66%	15166/15168/20271/20265/58226/330953/20273/235281/110876/20274/20269/338370/15165	TKO-Nicd1_TrPl_vs_TKO_TrPl
GOBP_BONE_TRABECULA_MORPHOGENESIS	GOBP_BONE_TRABECULA_MORPHOGENESIS	GOBP_BONE_TRABECULA_MORPHOGENESIS	11	0.86523	1.82189	0.000228781	0.00607939	0.00455786	1497	tags=64%, list=10%, signal=57%	17702/12643/20377/17390/21827/216161/12842	TKO-Nicd1_TrPl_vs_TKO_TrPl
GOBP_REGULATION_OF_PEROXISOME_PROLIFERATOR_ACTIVATED_RECEPTOR_SIGNALING_PATHWAY	GOBP_REGULATION_OF_PEROXISOME_PROLIFERATOR_ACTIVATED_RECEPTOR_SIGNALING_PATHWAY	GOBP_REGULATION_OF_PEROXISOME_PROLIFERATOR_ACTIVATED_RECEPTOR_SIGNALING_PATHWAY	11	0.869725	1.83135	0.000228781	0.00607939	0.00455786	290	tags=27%, list=2%, signal=27%	11687/22160/12156	TKO-Nicd1_TrPl_vs_TKO_TrPl
GOCC_FIBRILLAR_COLLAGEN_TRIMER	GOCC_FIBRILLAR_COLLAGEN_TRIMER	GOCC_FIBRILLAR_COLLAGEN_TRIMER	11	0.877019	1.84671	0.000228781	0.00607939	0.00455786	1846	tags=100%, list=12%, signal=88%	12824/12814/107581/12831/12815/12843/53867/12825/12842/17022/12832	TKO-Nicd1_TrPl_vs_TKO_TrPl
GOBP_EXTRACELLULAR_MATRIX_CONSTITUENT_SECRETION	GOBP_EXTRACELLULAR_MATRIX_CONSTITUENT_SECRETION	GOBP_EXTRACELLULAR_MATRIX_CONSTITUENT_SECRETION	12	0.857072	1.83519	0.000230947	0.00607939	0.00455786	951	tags=50%, list=6%, signal=47%	14219/12156/18128/13805/66214/21938	TKO-Nicd1_TrPl_vs_TKO_TrPl
GOBP_REGULATION_OF_STEROID_HORMONE_BIOSYNTHETIC_PROCESS	GOBP_REGULATION_OF_STEROID_HORMONE_BIOSYNTHETIC_PROCESS	GOBP_REGULATION_OF_STEROID_HORMONE_BIOSYNTHETIC_PROCESS	12	0.904088	1.93586	0.000230947	0.00607939	0.00455786	615	tags=50%, list=4%, signal=48%	50781/22417/12156/19712/12161/13132	TKO-Nicd1_TrPl_vs_TKO_TrPl
GOMF_EXTRACELLULAR_MATRIX_STRUCTURAL_CONSTITUENT_CONFERRING_COMPRESSION_RESISTANCE	GOMF_EXTRACELLULAR_MATRIX_STRUCTURAL_CONSTITUENT_CONFERRING_COMPRESSION_RESISTANCE	GOMF_EXTRACELLULAR_MATRIX_STRUCTURAL_CONSTITUENT_CONFERRING_COMPRESSION_RESISTANCE	12	0.844864	1.80905	0.000230947	0.00607939	0.00455786	1752	tags=75%, list=12%, signal=66%	15530/11595/116847/13003/12950/12111/13179/17022/18295	TKO-Nicd1_TrPl_vs_TKO_TrPl
GOBP_REGULATION_OF_KETONE_BIOSYNTHETIC_PROCESS	GOBP_REGULATION_OF_KETONE_BIOSYNTHETIC_PROCESS	GOBP_REGULATION_OF_KETONE_BIOSYNTHETIC_PROCESS	15	0.853048	1.92415	0.000231374	0.00607939	0.00455786	641	tags=47%, list=4%, signal=45%	50781/22417/12156/19712/12161/13132/50722	TKO-Nicd1_TrPl_vs_TKO_TrPl
HP_PROGRESSIVE_PROXIMAL_MUSCLE_WEAKNESS	HP_PROGRESSIVE_PROXIMAL_MUSCLE_WEAKNESS	HP_PROGRESSIVE_PROXIMAL_MUSCLE_WEAKNESS	15	0.823316	1.85709	0.000231374	0.00607939	0.00455786	691	tags=40%, list=5%, signal=38%	12833/12834/26903/12816/12835/12955	TKO-Nicd1_TrPl_vs_TKO_TrPl
GOBP_METANEPHRIC_TUBULE_DEVELOPMENT	GOBP_METANEPHRIC_TUBULE_DEVELOPMENT	GOBP_METANEPHRIC_TUBULE_DEVELOPMENT	16	0.809927	1.85604	0.000232558	0.00607939	0.00455786	861	tags=62%, list=6%, signal=59%	97064/22422/20682/22417/23967/20681/16878/22601/15205/15208	TKO-Nicd1_TrPl_vs_TKO_TrPl
GOBP_NEGATIVE_REGULATION_OF_CD4_POSITIVE_ALPHA_BETA_T_CELL_DIFFERENTIATION	GOBP_NEGATIVE_REGULATION_OF_CD4_POSITIVE_ALPHA_BETA_T_CELL_DIFFERENTIATION	GOBP_NEGATIVE_REGULATION_OF_CD4_POSITIVE_ALPHA_BETA_T_CELL_DIFFERENTIATION	16	0.809419	1.85488	0.000232558	0.00607939	0.00455786	1852	tags=50%, list=12%, signal=44%	12399/16950/12394/16952/230738/12053/16453/17131	TKO-Nicd1_TrPl_vs_TKO_TrPl
HP_MILIA	HP_MILIA	HP_MILIA	16	0.818765	1.8763	0.000232558	0.00607939	0.00455786	1214	tags=38%, list=8%, signal=34%	16664/110308/241639/16780/192897/16782	TKO-Nicd1_TrPl_vs_TKO_TrPl
HP_SMALL_EPIPHYSES	HP_SMALL_EPIPHYSES	HP_SMALL_EPIPHYSES	16	0.846142	1.93904	0.000232558	0.00607939	0.00455786	739	tags=44%, list=5%, signal=42%	12824/53374/17386/12841/12814/12839/17182	TKO-Nicd1_TrPl_vs_TKO_TrPl
GOBP_NEGATIVE_REGULATION_BY_HOST_OF_VIRAL_TRANSCRIPTION	GOBP_NEGATIVE_REGULATION_BY_HOST_OF_VIRAL_TRANSCRIPTION	GOBP_NEGATIVE_REGULATION_BY_HOST_OF_VIRAL_TRANSCRIPTION	13	0.83845	1.82231	0.000232775	0.00607939	0.00455786	1163	tags=38%, list=8%, signal=35%	20304/19712/15364/20302/20303	TKO-Nicd1_TrPl_vs_TKO_TrPl
GOBP_CELL_DIFFERENTIATION_INVOLVED_IN_METANEPHROS_DEVELOPMENT	GOBP_CELL_DIFFERENTIATION_INVOLVED_IN_METANEPHROS_DEVELOPMENT	GOBP_CELL_DIFFERENTIATION_INVOLVED_IN_METANEPHROS_DEVELOPMENT	14	0.861921	1.91024	0.000232883	0.00607939	0.00455786	874	tags=57%, list=6%, signal=54%	97064/319757/22417/23967/16878/22601/18591/16779	TKO-Nicd1_TrPl_vs_TKO_TrPl
GOBP_NEGATIVE_REGULATION_OF_KERATINOCYTE_PROLIFERATION	GOBP_NEGATIVE_REGULATION_OF_KERATINOCYTE_PROLIFERATION	GOBP_NEGATIVE_REGULATION_OF_KERATINOCYTE_PROLIFERATION	14	0.83147	1.84275	0.000232883	0.00607939	0.00455786	1457	tags=57%, list=10%, signal=52%	22337/57277/55948/13642/235505/19272/16601/20583	TKO-Nicd1_TrPl_vs_TKO_TrPl
GOBP_REGULATION_OF_EXTRACELLULAR_MATRIX_ASSEMBLY	GOBP_REGULATION_OF_EXTRACELLULAR_MATRIX_ASSEMBLY	GOBP_REGULATION_OF_EXTRACELLULAR_MATRIX_ASSEMBLY	14	0.867307	1.92218	0.000232883	0.00607939	0.00455786	929	tags=50%, list=6%, signal=47%	15117/20682/17127/18128/69538/21803/66214	TKO-Nicd1_TrPl_vs_TKO_TrPl
GOBP_WATER_TRANSPORT	GOBP_WATER_TRANSPORT	GOBP_WATER_TRANSPORT	14	0.833977	1.84831	0.000232883	0.00607939	0.00455786	984	tags=50%, list=7%, signal=47%	15117/14726/11830/11828/22270/11826/12638	TKO-Nicd1_TrPl_vs_TKO_TrPl
HP_EAR_PAIN	HP_EAR_PAIN	HP_EAR_PAIN	14	0.832347	1.8447	0.000232883	0.00607939	0.00455786	737	tags=36%, list=5%, signal=34%	16666/16687/319757/16667/18591	TKO-Nicd1_TrPl_vs_TKO_TrPl
HP_EPIDERMOID_CYST	HP_EPIDERMOID_CYST	HP_EPIDERMOID_CYST	14	0.84454	1.87172	0.000232883	0.00607939	0.00455786	905	tags=36%, list=6%, signal=34%	16666/110308/16687/16667/69538	TKO-Nicd1_TrPl_vs_TKO_TrPl
HP_PALMAR_HYPERHIDROSIS	HP_PALMAR_HYPERHIDROSIS	HP_PALMAR_HYPERHIDROSIS	14	0.859193	1.90419	0.000232883	0.00607939	0.00455786	1214	tags=57%, list=8%, signal=53%	16666/16687/16667/16780/64058/192897/12638/16782	TKO-Nicd1_TrPl_vs_TKO_TrPl
HP_SQUAMOUS_CELL_CARCINOMA_OF_THE_SKIN	HP_SQUAMOUS_CELL_CARCINOMA_OF_THE_SKIN	HP_SQUAMOUS_CELL_CARCINOMA_OF_THE_SKIN	14	0.873198	1.93523	0.000232883	0.00607939	0.00455786	16	tags=21%, list=0%, signal=21%	16664/14619/110308	TKO-Nicd1_TrPl_vs_TKO_TrPl
HP_VASCULAR_TORTUOSITY	HP_VASCULAR_TORTUOSITY	HP_VASCULAR_TORTUOSITY	14	0.834054	1.84848	0.000232883	0.00607939	0.00455786	773	tags=43%, list=5%, signal=41%	23876/17127/23959/21813/12831/58859	TKO-Nicd1_TrPl_vs_TKO_TrPl
PID_INTEGRIN5_PATHWAY	PID_INTEGRIN5_PATHWAY	PID_INTEGRIN5_PATHWAY	14	0.856706	1.89868	0.000232883	0.00607939	0.00455786	958	tags=64%, list=6%, signal=60%	14268/18793/14118/16419/16007/22329/13612/16410/20969	TKO-Nicd1_TrPl_vs_TKO_TrPl
REACTOME_SCAVENGING_BY_CLASS_A_RECEPTORS	REACTOME_SCAVENGING_BY_CLASS_A_RECEPTORS	REACTOME_SCAVENGING_BY_CLASS_A_RECEPTORS	14	0.834934	1.85043	0.000232883	0.00607939	0.00455786	1524	tags=71%, list=10%, signal=64%	117158/71145/12826/140792/12843/11816/12827/12825/12842/17174	TKO-Nicd1_TrPl_vs_TKO_TrPl
GOBP_METANEPHRIC_EPITHELIUM_DEVELOPMENT	GOBP_METANEPHRIC_EPITHELIUM_DEVELOPMENT	GOBP_METANEPHRIC_EPITHELIUM_DEVELOPMENT	17	0.815358	1.89792	0.000234687	0.00607939	0.00455786	874	tags=65%, list=6%, signal=61%	97064/22422/20682/22417/23967/20681/16878/22601/15205/15208/16779	TKO-Nicd1_TrPl_vs_TKO_TrPl
GOCC_COMPLEX_OF_COLLAGEN_TRIMERS	GOCC_COMPLEX_OF_COLLAGEN_TRIMERS	GOCC_COMPLEX_OF_COLLAGEN_TRIMERS	17	0.865908	2.01559	0.000234687	0.00607939	0.00455786	1846	tags=88%, list=12%, signal=77%	12824/12830/12814/107581/12831/12826/12815/12837/12843/53867/12827/12825/12842/17022/12832	TKO-Nicd1_TrPl_vs_TKO_TrPl
HP_CHEILITIS	HP_CHEILITIS	HP_CHEILITIS	17	0.796312	1.85359	0.000234687	0.00607939	0.00455786	751	tags=41%, list=5%, signal=39%	16666/16687/241639/16667/64058/171095/72027	TKO-Nicd1_TrPl_vs_TKO_TrPl
HP_DESCENDING_AORTIC_DISSECTION	HP_DESCENDING_AORTIC_DISSECTION	HP_DESCENDING_AORTIC_DISSECTION	17	0.816958	1.90165	0.000234687	0.00607939	0.00455786	1420	tags=59%, list=10%, signal=53%	13717/14118/16948/17127/21813/19091/12825/107589/15214/11475	TKO-Nicd1_TrPl_vs_TKO_TrPl
HP_SPONDYLOEPIMETAPHYSEAL_DYSPLASIA	HP_SPONDYLOEPIMETAPHYSEAL_DYSPLASIA	HP_SPONDYLOEPIMETAPHYSEAL_DYSPLASIA	17	0.815425	1.89808	0.000234687	0.00607939	0.00455786	1258	tags=35%, list=8%, signal=32%	11595/12824/17386/23972/17182/12111	TKO-Nicd1_TrPl_vs_TKO_TrPl
GOBP_EPITHELIAL_TO_MESENCHYMAL_TRANSITION_INVOLVED_IN_ENDOCARDIAL_CUSHION_FORMATION	GOBP_EPITHELIAL_TO_MESENCHYMAL_TRANSITION_INVOLVED_IN_ENDOCARDIAL_CUSHION_FORMATION	GOBP_EPITHELIAL_TO_MESENCHYMAL_TRANSITION_INVOLVED_IN_ENDOCARDIAL_CUSHION_FORMATION	18	0.793694	1.86961	0.00023855	0.00607939	0.00455786	1457	tags=56%, list=10%, signal=50%	56198/67888/17702/18128/21813/13805/20613/21803/15214/20583	TKO-Nicd1_TrPl_vs_TKO_TrPl
GOBP_KERATINIZATION	GOBP_KERATINIZATION	GOBP_KERATINIZATION	18	0.838842	1.97596	0.00023855	0.00607939	0.00455786	908	tags=56%, list=6%, signal=52%	16666/21816/16667/55948/99681/386463/545975/16175/232174/20753	TKO-Nicd1_TrPl_vs_TKO_TrPl
GOBP_WOUND_HEALING_SPREADING_OF_EPIDERMAL_CELLS	GOBP_WOUND_HEALING_SPREADING_OF_EPIDERMAL_CELLS	GOBP_WOUND_HEALING_SPREADING_OF_EPIDERMAL_CELLS	18	0.814614	1.91889	0.00023855	0.00607939	0.00455786	2012	tags=56%, list=13%, signal=48%	16402/241639/17702/11482/16475/76509/12831/15200/17381/11491	TKO-Nicd1_TrPl_vs_TKO_TrPl
GOMF_CADHERIN_BINDING_INVOLVED_IN_CELL_CELL_ADHESION	GOMF_CADHERIN_BINDING_INVOLVED_IN_CELL_CELL_ADHESION	GOMF_CADHERIN_BINDING_INVOLVED_IN_CELL_CELL_ADHESION	18	0.81806	1.92701	0.00023855	0.00607939	0.00455786	1418	tags=56%, list=9%, signal=50%	104445/12306/16952/20195/71994/217517/72169/108100/56376/50875	TKO-Nicd1_TrPl_vs_TKO_TrPl
HP_ABNORMAL_PERIPHERAL_ACTION_POTENTIAL_AMPLITUDE	HP_ABNORMAL_PERIPHERAL_ACTION_POTENTIAL_AMPLITUDE	HP_ABNORMAL_PERIPHERAL_ACTION_POTENTIAL_AMPLITUDE	18	0.793926	1.87016	0.00023855	0.00607939	0.00455786	83	tags=11%, list=1%, signal=11%	63873/80888	TKO-Nicd1_TrPl_vs_TKO_TrPl
HP_BLISTERING_BY_ANATOMICAL_LOCATION	HP_BLISTERING_BY_ANATOMICAL_LOCATION	HP_BLISTERING_BY_ANATOMICAL_LOCATION	18	0.865009	2.0376	0.00023855	0.00607939	0.00455786	757	tags=56%, list=5%, signal=53%	16666/16664/110308/16687/12824/241639/16667/13512/16780/192897	TKO-Nicd1_TrPl_vs_TKO_TrPl
HP_FOLLICULAR_HYPERKERATOSIS	HP_FOLLICULAR_HYPERKERATOSIS	HP_FOLLICULAR_HYPERKERATOSIS	18	0.840704	1.98035	0.00023855	0.00607939	0.00455786	1383	tags=50%, list=9%, signal=45%	16666/16687/12833/12834/16667/12835/100126226/16971/18772	TKO-Nicd1_TrPl_vs_TKO_TrPl
HP_ORAL_LEUKOPLAKIA	HP_ORAL_LEUKOPLAKIA	HP_ORAL_LEUKOPLAKIA	18	0.831033	1.95757	0.00023855	0.00607939	0.00455786	177	tags=28%, list=1%, signal=27%	16666/14619/16687/241639/16667	TKO-Nicd1_TrPl_vs_TKO_TrPl
GOBP_NEGATIVE_REGULATION_OF_ALPHA_BETA_T_CELL_DIFFERENTIATION	GOBP_NEGATIVE_REGULATION_OF_ALPHA_BETA_T_CELL_DIFFERENTIATION	GOBP_NEGATIVE_REGULATION_OF_ALPHA_BETA_T_CELL_DIFFERENTIATION	19	0.807225	1.92372	0.000240269	0.00607939	0.00455786	1852	tags=53%, list=12%, signal=46%	12399/16950/12394/16952/230738/12053/14634/16453/12703/17131	TKO-Nicd1_TrPl_vs_TKO_TrPl
GOBP_POSITIVE_REGULATION_OF_MACROPHAGE_MIGRATION	GOBP_POSITIVE_REGULATION_OF_MACROPHAGE_MIGRATION	GOBP_POSITIVE_REGULATION_OF_MACROPHAGE_MIGRATION	19	0.791805	1.88697	0.000240269	0.00607939	0.00455786	1179	tags=53%, list=8%, signal=49%	63873/20304/232983/20312/76527/17387/83433/20302/12978/71660	TKO-Nicd1_TrPl_vs_TKO_TrPl
HP_ABNORMAL_GREATER_SCIATIC_NOTCH_MORPHOLOGY	HP_ABNORMAL_GREATER_SCIATIC_NOTCH_MORPHOLOGY	HP_ABNORMAL_GREATER_SCIATIC_NOTCH_MORPHOLOGY	19	0.792089	1.88765	0.000240269	0.00607939	0.00455786	1010	tags=32%, list=7%, signal=29%	63873/12824/12814/13521/14184/14735	TKO-Nicd1_TrPl_vs_TKO_TrPl
HP_ASCENDING_AORTIC_DISSECTION	HP_ASCENDING_AORTIC_DISSECTION	HP_ASCENDING_AORTIC_DISSECTION	19	0.83194	1.98262	0.000240269	0.00607939	0.00455786	1420	tags=63%, list=10%, signal=57%	13717/14118/16948/17127/18128/17130/21813/19091/12825/107589/15214/11475	TKO-Nicd1_TrPl_vs_TKO_TrPl
HP_BARREL_SHAPED_CHEST	HP_BARREL_SHAPED_CHEST	HP_BARREL_SHAPED_CHEST	19	0.831439	1.98142	0.000240269	0.00607939	0.00455786	543	tags=37%, list=4%, signal=36%	63873/11595/12824/11433/53374/56401/18383	TKO-Nicd1_TrPl_vs_TKO_TrPl
HP_KERATOSIS_PILARIS	HP_KERATOSIS_PILARIS	HP_KERATOSIS_PILARIS	19	0.837612	1.99613	0.000240269	0.00607939	0.00455786	1068	tags=42%, list=7%, signal=39%	16666/12833/14609/12834/12816/12835/100126226/16971	TKO-Nicd1_TrPl_vs_TKO_TrPl
HP_VITREORETINOPATHY	HP_VITREORETINOPATHY	HP_VITREORETINOPATHY	19	0.807676	1.92479	0.000240269	0.00607939	0.00455786	2174	tags=63%, list=15%, signal=54%	12824/16950/12841/12814/12839/269831/13003/13867/12840/12387/210530/16973	TKO-Nicd1_TrPl_vs_TKO_TrPl
GOCC_LAMELLIPODIUM_MEMBRANE	GOCC_LAMELLIPODIUM_MEMBRANE	GOCC_LAMELLIPODIUM_MEMBRANE	20	0.790946	1.9037	0.000241955	0.00607939	0.00455786	1489	tags=45%, list=10%, signal=41%	14726/13836/12505/234839/76088/16410/69538/14089/121021	TKO-Nicd1_TrPl_vs_TKO_TrPl
HP_ABNORMAL_SPINAL_MENINGEAL_MORPHOLOGY	HP_ABNORMAL_SPINAL_MENINGEAL_MORPHOLOGY	HP_ABNORMAL_SPINAL_MENINGEAL_MORPHOLOGY	20	0.813394	1.95773	0.000241955	0.00607939	0.00455786	1420	tags=50%, list=10%, signal=45%	13717/14118/16948/17127/18131/21813/19091/107589/15214/11475	TKO-Nicd1_TrPl_vs_TKO_TrPl
HP_BROAD_RIBS	HP_BROAD_RIBS	HP_BROAD_RIBS	20	0.805114	1.9378	0.000241955	0.00607939	0.00455786	1058	tags=40%, list=7%, signal=37%	16523/14118/20928/12406/12814/19228/12815/16181	TKO-Nicd1_TrPl_vs_TKO_TrPl
HP_SKIN_EROSION	HP_SKIN_EROSION	HP_SKIN_EROSION	20	0.815559	1.96294	0.000241955	0.00607939	0.00455786	1214	tags=35%, list=8%, signal=32%	16664/110308/12824/16780/192897/74176/16782	TKO-Nicd1_TrPl_vs_TKO_TrPl
GOBP_REGULATION_OF_LEUKOCYTE_ADHESION_TO_VASCULAR_ENDOTHELIAL_CELL	GOBP_REGULATION_OF_LEUKOCYTE_ADHESION_TO_VASCULAR_ENDOTHELIAL_CELL	GOBP_REGULATION_OF_LEUKOCYTE_ADHESION_TO_VASCULAR_ENDOTHELIAL_CELL	21	0.783656	1.91072	0.000243427	0.00607939	0.00455786	2287	tags=62%, list=15%, signal=52%	21926/14348/20443/23871/19204/16600/12772/54446/16193/19697/16414/54371/16401	TKO-Nicd1_TrPl_vs_TKO_TrPl
GOCC_KERATIN_FILAMENT	GOCC_KERATIN_FILAMENT	GOCC_KERATIN_FILAMENT	21	0.861153	2.09967	0.000243427	0.00607939	0.00455786	710	tags=43%, list=5%, signal=41%	16664/110308/16687/109052/16663/16667/406220/223917/100126226	TKO-Nicd1_TrPl_vs_TKO_TrPl
GOMF_CCR_CHEMOKINE_RECEPTOR_BINDING	GOMF_CCR_CHEMOKINE_RECEPTOR_BINDING	GOMF_CCR_CHEMOKINE_RECEPTOR_BINDING	21	0.799277	1.9488	0.000243427	0.00607939	0.00455786	1684	tags=71%, list=11%, signal=63%	20297/20304/20312/18008/20293/54199/20302/20296/20305/20303/20306/20308/20295/98417/12772	TKO-Nicd1_TrPl_vs_TKO_TrPl
HP_NARROW_NOSE	HP_NARROW_NOSE	HP_NARROW_NOSE	21	0.813742	1.98407	0.000243427	0.00607939	0.00455786	627	tags=29%, list=4%, signal=27%	14609/22160/14118/11433/18596/12831	TKO-Nicd1_TrPl_vs_TKO_TrPl
HP_ONYCHOGRYPOSIS	HP_ONYCHOGRYPOSIS	HP_ONYCHOGRYPOSIS	21	0.792265	1.93171	0.000243427	0.00607939	0.00455786	752	tags=43%, list=5%, signal=41%	16666/16664/110308/16687/16667/57277/13649/13032/57265	TKO-Nicd1_TrPl_vs_TKO_TrPl
BIOCARTA_NTHI_PATHWAY	BIOCARTA_NTHI_PATHWAY	BIOCARTA_NTHI_PATHWAY	22	0.780865	1.92083	0.00024564	0.00607939	0.00455786	2391	tags=55%, list=16%, signal=46%	21926/17127/21813/18035/17874/16176/18033/53859/19697/19252/16150/26397	TKO-Nicd1_TrPl_vs_TKO_TrPl
HP_ABDOMINAL_AORTIC_ANEURYSM	HP_ABDOMINAL_AORTIC_ANEURYSM	HP_ABDOMINAL_AORTIC_ANEURYSM	23	0.770136	1.91813	0.000246731	0.00607939	0.00455786	1420	tags=48%, list=10%, signal=43%	13717/14118/16948/17127/21813/19091/18452/14969/107589/15214/11475	TKO-Nicd1_TrPl_vs_TKO_TrPl
HP_ABNORMAL_MUSCLE_FIBER_PROTEIN_EXPRESSION	HP_ABNORMAL_MUSCLE_FIBER_PROTEIN_EXPRESSION	HP_ABNORMAL_MUSCLE_FIBER_PROTEIN_EXPRESSION	23	0.770755	1.91967	0.000246731	0.00607939	0.00455786	1132	tags=30%, list=8%, signal=28%	12833/12834/26903/12816/12835/12955/74122	TKO-Nicd1_TrPl_vs_TKO_TrPl
HP_PERIPHERAL_ARTERIAL_STENOSIS	HP_PERIPHERAL_ARTERIAL_STENOSIS	HP_PERIPHERAL_ARTERIAL_STENOSIS	23	0.767717	1.91211	0.000246731	0.00607939	0.00455786	1420	tags=48%, list=10%, signal=43%	13717/14118/16948/17127/21813/19091/11816/100017/107589/15214/11475	TKO-Nicd1_TrPl_vs_TKO_TrPl
GOBP_NEGATIVE_REGULATION_OF_INFLAMMATORY_RESPONSE_TO_ANTIGENIC_STIMULUS	GOBP_NEGATIVE_REGULATION_OF_INFLAMMATORY_RESPONSE_TO_ANTIGENIC_STIMULUS	GOBP_NEGATIVE_REGULATION_OF_INFLAMMATORY_RESPONSE_TO_ANTIGENIC_STIMULUS	24	0.766376	1.92543	0.000247097	0.00607939	0.00455786	1863	tags=50%, list=12%, signal=44%	14191/16153/83433/14130/217344/20620/257632/15162/14969/14775/18803/17096	TKO-Nicd1_TrPl_vs_TKO_TrPl
GOBP_NEGATIVE_REGULATION_OF_INTERLEUKIN_1_PRODUCTION	GOBP_NEGATIVE_REGULATION_OF_INTERLEUKIN_1_PRODUCTION	GOBP_NEGATIVE_REGULATION_OF_INTERLEUKIN_1_PRODUCTION	24	0.746207	1.87476	0.000247097	0.00607939	0.00455786	1051	tags=38%, list=7%, signal=35%	26365/12362/11433/20312/66222/230738/16153/83433/21929	TKO-Nicd1_TrPl_vs_TKO_TrPl
GOBP_REGULATION_OF_KERATINOCYTE_DIFFERENTIATION	GOBP_REGULATION_OF_KERATINOCYTE_DIFFERENTIATION	GOBP_REGULATION_OF_KERATINOCYTE_DIFFERENTIATION	24	0.815354	2.04848	0.000247097	0.00607939	0.00455786	1968	tags=58%, list=13%, signal=51%	94092/12192/22337/17702/11828/18128/18612/235505/18103/195733/22695/17300/74155/18755	TKO-Nicd1_TrPl_vs_TKO_TrPl
HP_ABNORMALITY_OF_THE_ISCHIUM	HP_ABNORMALITY_OF_THE_ISCHIUM	HP_ABNORMALITY_OF_THE_ISCHIUM	24	0.757247	1.9025	0.000247097	0.00607939	0.00455786	1934	tags=50%, list=13%, signal=44%	15530/12824/14219/434130/20928/12814/12815/12389/76411/14969/21384/16880	TKO-Nicd1_TrPl_vs_TKO_TrPl
HP_BOWING_OF_THE_ARM	HP_BOWING_OF_THE_ARM	HP_BOWING_OF_THE_ARM	24	0.761429	1.913	0.000247097	0.00607939	0.00455786	1641	tags=46%, list=11%, signal=41%	63873/53374/17386/56401/12814/13521/192176/76411/15396/224024/14634	TKO-Nicd1_TrPl_vs_TKO_TrPl
HP_TIBIAL_BOWING	HP_TIBIAL_BOWING	HP_TIBIAL_BOWING	24	0.820701	2.06192	0.000247097	0.00607939	0.00455786	1079	tags=50%, list=7%, signal=46%	12824/22337/14268/20682/53374/17386/56401/12815/12843/64075/14184/192176	TKO-Nicd1_TrPl_vs_TKO_TrPl
REACTOME_ATTENUATION_PHASE	REACTOME_ATTENUATION_PHASE	REACTOME_ATTENUATION_PHASE	24	0.753383	1.89279	0.000247097	0.00607939	0.00455786	2947	tags=58%, list=20%, signal=47%	15507/12406/15511/193740/69253/81489/15512/15516/94185/15505/19773/15499/12959/15481	TKO-Nicd1_TrPl_vs_TKO_TrPl
REACTOME_MET_ACTIVATES_PTK2_SIGNALING	REACTOME_MET_ACTIVATES_PTK2_SIGNALING	REACTOME_MET_ACTIVATES_PTK2_SIGNALING	24	0.77761	1.95366	0.000247097	0.00607939	0.00455786	1497	tags=62%, list=10%, signal=56%	12824/14268/16780/12814/16775/12831/16777/16779/12815/12843/17295/53867/16782/12825/12842	TKO-Nicd1_TrPl_vs_TKO_TrPl
HP_ABNORMAL_FEAR_ANXIETY_RELATED_BEHAVIOR	HP_ABNORMAL_FEAR_ANXIETY_RELATED_BEHAVIOR	HP_ABNORMAL_FEAR_ANXIETY_RELATED_BEHAVIOR	351	-0.449697	-1.50378	0.000247525	0.00607939	0.00455786	1700	tags=17%, list=11%, signal=16%	114229/65254/12286/19122/20678/73205/56216/320634/14724/17762/116838/224129/17933/320790/14802/12558/279653/14811/14403/110789/50873/242425/18481/20910/19085/18119/246313/22223/20646/11444/245555/13400/241489/208869/232975/382018/380684/333639/110902/20265/12374/58226/13388/338521/13489/110876/227632/242773/14406/20230/21380/269116/22295/23984/20274/83766/20617/14402/19713/15165	TKO-Nicd1_TrPl_vs_TKO_TrPl
GOBP_AORTIC_VALVE_MORPHOGENESIS	GOBP_AORTIC_VALVE_MORPHOGENESIS	GOBP_AORTIC_VALVE_MORPHOGENESIS	25	0.775431	1.96358	0.000247586	0.00607939	0.00455786	1574	tags=56%, list=11%, signal=50%	56198/13717/22160/20682/16449/18128/17130/13636/15213/20613/21803/15214/20583/268902	TKO-Nicd1_TrPl_vs_TKO_TrPl
GOMF_CHEMOKINE_ACTIVITY	GOMF_CHEMOKINE_ACTIVITY	GOMF_CHEMOKINE_ACTIVITY	25	0.804948	2.03832	0.000247586	0.00607939	0.00455786	1559	tags=72%, list=10%, signal=65%	20297/14825/20311/70045/330122/20304/20312/20310/66102/15945/20293/20302/20296/20305/20303/20306/20308/20295	TKO-Nicd1_TrPl_vs_TKO_TrPl
HP_PROTUBERANT_ABDOMEN	HP_PROTUBERANT_ABDOMEN	HP_PROTUBERANT_ABDOMEN	25	0.750799	1.9012	0.000247586	0.00607939	0.00455786	919	tags=32%, list=6%, signal=30%	12824/22337/14118/73230/12814/19228/13521/12815	TKO-Nicd1_TrPl_vs_TKO_TrPl
HP_SKIN_PLAQUE	HP_SKIN_PLAQUE	HP_SKIN_PLAQUE	25	0.764986	1.93713	0.000247586	0.00607939	0.00455786	1315	tags=36%, list=9%, signal=33%	16664/110308/12824/16780/100126226/21938/12638/16782/14969	TKO-Nicd1_TrPl_vs_TKO_TrPl
REACTOME_LAMININ_INTERACTIONS	REACTOME_LAMININ_INTERACTIONS	REACTOME_LAMININ_INTERACTIONS	25	0.770833	1.95193	0.000247586	0.00607939	0.00455786	1214	tags=52%, list=8%, signal=48%	15530/12830/16780/16775/12826/16777/192897/16410/16779/16404/18074/12827/16782	TKO-Nicd1_TrPl_vs_TKO_TrPl
GOBP_CHONDROCYTE_DEVELOPMENT	GOBP_CHONDROCYTE_DEVELOPMENT	GOBP_CHONDROCYTE_DEVELOPMENT	27	0.744355	1.92106	0.000248077	0.00607939	0.00455786	1852	tags=70%, list=12%, signal=62%	17702/20682/20319/13601/12406/12167/19411/21813/72043/12814/244152/19227/12393/73121/269941/240725/76566/14042/17131	TKO-Nicd1_TrPl_vs_TKO_TrPl
HP_ALOPECIA_OF_SCALP	HP_ALOPECIA_OF_SCALP	HP_ALOPECIA_OF_SCALP	27	0.777324	2.00614	0.000248077	0.00607939	0.00455786	1306	tags=33%, list=9%, signal=30%	16664/14619/13601/16780/12737/72027/192897/16782/12825	TKO-Nicd1_TrPl_vs_TKO_TrPl
HP_EPIPHYSEAL_DYSPLASIA	HP_EPIPHYSEAL_DYSPLASIA	HP_EPIPHYSEAL_DYSPLASIA	26	0.745027	1.9032	0.000248077	0.00607939	0.00455786	919	tags=38%, list=6%, signal=36%	63873/12824/16950/12841/12814/19228/12839/17182/13521/12815	TKO-Nicd1_TrPl_vs_TKO_TrPl
HP_ISCHEMIC_STROKE	HP_ISCHEMIC_STROKE	HP_ISCHEMIC_STROKE	26	0.792982	2.0257	0.000248077	0.00607939	0.00455786	1420	tags=54%, list=10%, signal=49%	13717/14118/16948/17127/11482/18131/21813/60596/19091/12826/13805/107589/15214/11475	TKO-Nicd1_TrPl_vs_TKO_TrPl
HP_LOWER_LIMB_PAIN	HP_LOWER_LIMB_PAIN	HP_LOWER_LIMB_PAIN	26	0.829222	2.11828	0.000248077	0.00607939	0.00455786	916	tags=50%, list=6%, signal=47%	16666/16664/110308/16687/17380/12824/16667/11433/12841/24059/12839/17182/21803	TKO-Nicd1_TrPl_vs_TKO_TrPl
HP_OVOID_VERTEBRAL_BODIES	HP_OVOID_VERTEBRAL_BODIES	HP_OVOID_VERTEBRAL_BODIES	27	0.72641	1.87475	0.000248077	0.00607939	0.00455786	1661	tags=30%, list=11%, signal=26%	12824/14268/16523/14118/20928/17182/16998/21384	TKO-Nicd1_TrPl_vs_TKO_TrPl
PID_IL23_PATHWAY	PID_IL23_PATHWAY	PID_IL23_PATHWAY	26	0.750818	1.91799	0.000248077	0.00607939	0.00455786	1879	tags=50%, list=13%, signal=44%	21926/14825/330122/20310/16182/12501/18035/16161/20296/16176/18033/16193/19697	TKO-Nicd1_TrPl_vs_TKO_TrPl
REACTOME_CHEMOKINE_RECEPTORS_BIND_CHEMOKINES	REACTOME_CHEMOKINE_RECEPTORS_BIND_CHEMOKINES	REACTOME_CHEMOKINE_RECEPTORS_BIND_CHEMOKINES	27	0.799497	2.06337	0.000248077	0.00607939	0.00455786	1684	tags=67%, list=11%, signal=59%	20297/12778/14825/20311/330122/20304/20312/20310/66102/15945/54199/20302/20296/20303/12768/20306/20295/12772	TKO-Nicd1_TrPl_vs_TKO_TrPl
GOBP_BASEMENT_MEMBRANE_ORGANIZATION	GOBP_BASEMENT_MEMBRANE_ORGANIZATION	GOBP_BASEMENT_MEMBRANE_ORGANIZATION	30	0.757731	2.0025	0.00025025	0.00607939	0.00455786	2069	tags=53%, list=14%, signal=46%	241639/16780/399558/69675/545370/12826/16777/16779/12389/13040/18074/54409/80883/15451/14042/18073	TKO-Nicd1_TrPl_vs_TKO_TrPl
GOBP_REGULATION_OF_KERATINOCYTE_PROLIFERATION	GOBP_REGULATION_OF_KERATINOCYTE_PROLIFERATION	GOBP_REGULATION_OF_KERATINOCYTE_PROLIFERATION	30	0.81118	2.14376	0.00025025	0.00607939	0.00455786	1545	tags=53%, list=10%, signal=48%	12192/21816/22337/15117/57277/55948/18129/22601/13642/235505/11839/19272/16601/58208/20583/22695	TKO-Nicd1_TrPl_vs_TKO_TrPl
HP_CORNEAL_EROSION	HP_CORNEAL_EROSION	HP_CORNEAL_EROSION	30	0.790071	2.08797	0.00025025	0.00607939	0.00455786	987	tags=40%, list=7%, signal=37%	14619/21816/241639/70779/12830/545975/56773/72027/21810/195209/18508/14184	TKO-Nicd1_TrPl_vs_TKO_TrPl
HP_FRAGILE_SKIN	HP_FRAGILE_SKIN	HP_FRAGILE_SKIN	30	0.731976	1.93444	0.00025025	0.00607939	0.00455786	2719	tags=60%, list=18%, signal=49%	16664/110308/241639/16780/18596/12831/192897/12843/16782/12825/18772/12842/12832/72136/16480/15216/18810/216725	TKO-Nicd1_TrPl_vs_TKO_TrPl
BIOCARTA_IL1R_PATHWAY	BIOCARTA_IL1R_PATHWAY	BIOCARTA_IL1R_PATHWAY	28	0.711826	1.84781	0.000250689	0.00607939	0.00455786	2391	tags=54%, list=16%, signal=45%	21926/16177/16175/18035/21803/17874/16181/108960/16176/18033/53859/16193/19697/16150/26397	TKO-Nicd1_TrPl_vs_TKO_TrPl
GOBP_NEGATIVE_REGULATION_OF_SIGNAL_TRANSDUCTION_IN_ABSENCE_OF_LIGAND	GOBP_NEGATIVE_REGULATION_OF_SIGNAL_TRANSDUCTION_IN_ABSENCE_OF_LIGAND	GOBP_NEGATIVE_REGULATION_OF_SIGNAL_TRANSDUCTION_IN_ABSENCE_OF_LIGAND	28	0.743738	1.93065	0.000250689	0.00607939	0.00455786	1609	tags=43%, list=11%, signal=38%	12824/21926/12981/20312/15511/193740/16175/107449/232679/16176/20583/17210	TKO-Nicd1_TrPl_vs_TKO_TrPl
GOBP_OSTEOBLAST_PROLIFERATION	GOBP_OSTEOBLAST_PROLIFERATION	GOBP_OSTEOBLAST_PROLIFERATION	28	0.726574	1.8861	0.000250689	0.00607939	0.00455786	948	tags=43%, list=6%, signal=40%	17127/12156/329278/18162/20681/107587/433938/16007/20377/68588/16410/16477	TKO-Nicd1_TrPl_vs_TKO_TrPl
GOBP_POSITIVE_REGULATION_OF_BMP_SIGNALING_PATHWAY	GOBP_POSITIVE_REGULATION_OF_BMP_SIGNALING_PATHWAY	GOBP_POSITIVE_REGULATION_OF_BMP_SIGNALING_PATHWAY	28	0.785251	2.03841	0.000250689	0.00607939	0.00455786	861	tags=36%, list=6%, signal=34%	17702/15229/11482/18128/268935/18129/16007/13805/15205/15208	TKO-Nicd1_TrPl_vs_TKO_TrPl
GOBP_T_HELPER_1_TYPE_IMMUNE_RESPONSE	GOBP_T_HELPER_1_TYPE_IMMUNE_RESPONSE	GOBP_T_HELPER_1_TYPE_IMMUNE_RESPONSE	28	0.771019	2.00147	0.000250689	0.00607939	0.00455786	1694	tags=50%, list=11%, signal=44%	18783/16952/16182/16177/103743/21898/12051/16161/16176/14969/19698/20351/12772/16453	TKO-Nicd1_TrPl_vs_TKO_TrPl
HP_ABNORMALITY_OF_CARPAL_BONE_OSSIFICATION	HP_ABNORMALITY_OF_CARPAL_BONE_OSSIFICATION	HP_ABNORMALITY_OF_CARPAL_BONE_OSSIFICATION	28	0.72764	1.88886	0.000250689	0.00607939	0.00455786	1701	tags=29%, list=11%, signal=25%	63873/12824/53374/19228/17182/14735/12111/20531	TKO-Nicd1_TrPl_vs_TKO_TrPl
HP_METAPHYSEAL_DYSPLASIA	HP_METAPHYSEAL_DYSPLASIA	HP_METAPHYSEAL_DYSPLASIA	28	0.731193	1.89809	0.000250689	0.00607939	0.00455786	987	tags=29%, list=7%, signal=27%	14609/12824/11433/17386/19228/21803/12393/14184	TKO-Nicd1_TrPl_vs_TKO_TrPl
HP_NATAL_TOOTH	HP_NATAL_TOOTH	HP_NATAL_TOOTH	28	0.709984	1.84303	0.000250689	0.00607939	0.00455786	1641	tags=25%, list=11%, signal=22%	16666/16687/16667/19228/192176/58208/14634	TKO-Nicd1_TrPl_vs_TKO_TrPl
GOMF_EXTRACELLULAR_MATRIX_STRUCTURAL_CONSTITUENT_CONFERRING_TENSILE_STRENGTH	GOMF_EXTRACELLULAR_MATRIX_STRUCTURAL_CONSTITUENT_CONFERRING_TENSILE_STRENGTH	GOMF_EXTRACELLULAR_MATRIX_STRUCTURAL_CONSTITUENT_CONFERRING_TENSILE_STRENGTH	29	0.871503	2.27894	0.000251889	0.00607939	0.00455786	1846	tags=90%, list=12%, signal=79%	12833/12834/12824/12830/77018/12841/12818/12816/12835/12814/107581/12831/12826/12839/12815/12837/12843/53867/12827/12825/12819/213945/12842/12840/237759/12832	TKO-Nicd1_TrPl_vs_TKO_TrPl
HP_FRAGILE_NAILS	HP_FRAGILE_NAILS	HP_FRAGILE_NAILS	29	0.732132	1.91449	0.000251889	0.00607939	0.00455786	1214	tags=28%, list=8%, signal=25%	16664/14609/57277/16780/83925/192897/13641/16782	TKO-Nicd1_TrPl_vs_TKO_TrPl
HP_SUBARACHNOID_HEMORRHAGE	HP_SUBARACHNOID_HEMORRHAGE	HP_SUBARACHNOID_HEMORRHAGE	29	0.703432	1.83944	0.000251889	0.00607939	0.00455786	1420	tags=48%, list=10%, signal=44%	13717/14118/16948/17127/11482/76088/21813/19091/235505/13805/12825/107589/15214/11475	TKO-Nicd1_TrPl_vs_TKO_TrPl
REACTOME_BINDING_AND_UPTAKE_OF_LIGANDS_BY_SCAVENGER_RECEPTORS	REACTOME_BINDING_AND_UPTAKE_OF_LIGANDS_BY_SCAVENGER_RECEPTORS	REACTOME_BINDING_AND_UPTAKE_OF_LIGANDS_BY_SCAVENGER_RECEPTORS	29	0.744939	1.94798	0.000251889	0.00607939	0.00455786	1720	tags=55%, list=12%, signal=49%	117158/93671/71145/15439/20692/238447/12826/140792/12843/11816/16971/12827/12825/12842/17174/192187	TKO-Nicd1_TrPl_vs_TKO_TrPl
HP_ABNORMAL_HAND_BONE_OSSIFICATION	HP_ABNORMAL_HAND_BONE_OSSIFICATION	HP_ABNORMAL_HAND_BONE_OSSIFICATION	32	0.728896	1.95386	0.000252143	0.00607939	0.00455786	1258	tags=28%, list=8%, signal=26%	63873/12824/53374/12167/19228/17182/14735/192176/12111	TKO-Nicd1_TrPl_vs_TKO_TrPl
HP_EPIDERMAL_ACANTHOSIS	HP_EPIDERMAL_ACANTHOSIS	HP_EPIDERMAL_ACANTHOSIS	32	0.769701	2.06324	0.000252143	0.00607939	0.00455786	1058	tags=38%, list=7%, signal=35%	16687/14609/14620/21816/16663/12737/13649/12818/64058/545975/20725/16181	TKO-Nicd1_TrPl_vs_TKO_TrPl
HP_ATROPHIC_SCARS	HP_ATROPHIC_SCARS	HP_ATROPHIC_SCARS	31	0.748131	1.98908	0.000252717	0.00607939	0.00455786	1497	tags=52%, list=10%, signal=47%	16664/110308/12833/12834/17127/16780/12816/12835/12831/13032/192897/12843/16971/16782/12825/12842	TKO-Nicd1_TrPl_vs_TKO_TrPl
REACTOME_COLLAGEN_CHAIN_TRIMERIZATION	REACTOME_COLLAGEN_CHAIN_TRIMERIZATION	REACTOME_COLLAGEN_CHAIN_TRIMERIZATION	31	0.850829	2.26213	0.000252717	0.00607939	0.00455786	1846	tags=84%, list=12%, signal=74%	12833/12834/12824/12830/77018/12841/12818/12816/12835/12814/107581/12831/12826/12839/12815/12837/12843/53867/12827/12825/12819/213945/12842/12840/237759/12832	TKO-Nicd1_TrPl_vs_TKO_TrPl
GOBP_GLIAL_CELL_PROLIFERATION	GOBP_GLIAL_CELL_PROLIFERATION	GOBP_GLIAL_CELL_PROLIFERATION	33	0.747909	2.0115	0.000256739	0.00607939	0.00455786	3002	tags=70%, list=20%, signal=56%	21926/56711/20312/17869/18128/76527/83433/11839/15205/12759/18619/12978/14580/16176/16193/17096/18755/20666/20481/12579/76893/18759/12257	TKO-Nicd1_TrPl_vs_TKO_TrPl
GOBP_NEGATIVE_REGULATION_OF_T_CELL_DIFFERENTIATION	GOBP_NEGATIVE_REGULATION_OF_T_CELL_DIFFERENTIATION	GOBP_NEGATIVE_REGULATION_OF_T_CELL_DIFFERENTIATION	33	0.741729	1.99488	0.000256739	0.00607939	0.00455786	1852	tags=45%, list=12%, signal=40%	12399/16950/12394/13866/16952/230738/67122/12053/16149/14634/16362/16453/14727/12703/17131	TKO-Nicd1_TrPl_vs_TKO_TrPl
GOBP_SEMI_LUNAR_VALVE_DEVELOPMENT	GOBP_SEMI_LUNAR_VALVE_DEVELOPMENT	GOBP_SEMI_LUNAR_VALVE_DEVELOPMENT	33	0.77978	2.09722	0.000256739	0.00607939	0.00455786	1574	tags=55%, list=11%, signal=49%	20897/56198/13717/22160/20682/12156/16449/18128/17130/18129/13636/15213/20613/21803/21938/15214/20583/268902	TKO-Nicd1_TrPl_vs_TKO_TrPl
REACTOME_MET_PROMOTES_CELL_MOTILITY	REACTOME_MET_PROMOTES_CELL_MOTILITY	REACTOME_MET_PROMOTES_CELL_MOTILITY	34	0.731451	1.97827	0.000257003	0.00607939	0.00455786	1873	tags=53%, list=13%, signal=46%	12824/14268/16780/12814/16775/12831/16777/16779/12815/12843/17295/14388/53867/16782/12825/12842/12832/19353	TKO-Nicd1_TrPl_vs_TKO_TrPl
PID_INTEGRIN3_PATHWAY	PID_INTEGRIN3_PATHWAY	PID_INTEGRIN3_PATHWAY	35	0.797457	2.16888	0.000258198	0.00607939	0.00455786	1497	tags=60%, list=10%, signal=54%	14268/12830/18793/14118/21923/18596/20698/21813/16775/16007/12826/16777/18591/20971/21810/13612/16410/20969/12843/52118/12842	TKO-Nicd1_TrPl_vs_TKO_TrPl
REACTOME_INTERLEUKIN_10_SIGNALING	REACTOME_INTERLEUKIN_10_SIGNALING	REACTOME_INTERLEUKIN_10_SIGNALING	35	0.832943	2.26539	0.000258198	0.00607939	0.00455786	1725	tags=74%, list=12%, signal=66%	20297/21926/14825/12981/330122/20304/16878/21857/15894/20310/16177/16175/15945/16153/19225/21938/20302/20296/16181/20303/19204/12768/16176/12772/16193/12524	TKO-Nicd1_TrPl_vs_TKO_TrPl
GOBP_REGULATION_OF_EXTRACELLULAR_MATRIX_ORGANIZATION	GOBP_REGULATION_OF_EXTRACELLULAR_MATRIX_ORGANIZATION	GOBP_REGULATION_OF_EXTRACELLULAR_MATRIX_ORGANIZATION	40	0.736626	2.05997	0.000259471	0.00607939	0.00455786	1784	tags=50%, list=12%, signal=44%	70779/15117/14726/12394/20682/17127/12156/18128/58859/69538/195209/21803/13010/66214/21938/16971/14089/16193/234407/81877	TKO-Nicd1_TrPl_vs_TKO_TrPl
GOBP_REGULATION_OF_EXTRINSIC_APOPTOTIC_SIGNALING_PATHWAY_VIA_DEATH_DOMAIN_RECEPTORS	GOBP_REGULATION_OF_EXTRINSIC_APOPTOTIC_SIGNALING_PATHWAY_VIA_DEATH_DOMAIN_RECEPTORS	GOBP_REGULATION_OF_EXTRINSIC_APOPTOTIC_SIGNALING_PATHWAY_VIA_DEATH_DOMAIN_RECEPTORS	40	0.707211	1.97771	0.000259471	0.00607939	0.00455786	1636	tags=40%, list=11%, signal=36%	21859/20319/17153/72393/15894/12167/16854/20377/69660/58801/21929/15368/18787/20684/14775/414801	TKO-Nicd1_TrPl_vs_TKO_TrPl
HP_ANKLE_FLEXION_CONTRACTURE	HP_ANKLE_FLEXION_CONTRACTURE	HP_ANKLE_FLEXION_CONTRACTURE	40	0.729934	2.04126	0.000259471	0.00607939	0.00455786	1084	tags=28%, list=7%, signal=26%	12833/12834/12335/225608/14230/12816/12835/17390/16404/192176/22004	TKO-Nicd1_TrPl_vs_TKO_TrPl
HP_FLARED_METAPHYSIS	HP_FLARED_METAPHYSIS	HP_FLARED_METAPHYSIS	40	0.751749	2.10226	0.000259471	0.00607939	0.00455786	1079	tags=28%, list=7%, signal=26%	14609/63873/12824/53374/17386/19228/268396/12815/12393/14184/192176	TKO-Nicd1_TrPl_vs_TKO_TrPl
HP_HIGH_MYOPIA	HP_HIGH_MYOPIA	HP_HIGH_MYOPIA	40	0.700661	1.95939	0.000259471	0.00607939	0.00455786	2365	tags=50%, list=16%, signal=42%	12824/70779/14118/16997/13078/12814/12839/229595/18452/21810/195209/14184/13867/12840/66454/110954/21871/210530/224697/94230	TKO-Nicd1_TrPl_vs_TKO_TrPl
HP_PNEUMOTHORAX	HP_PNEUMOTHORAX	HP_PNEUMOTHORAX	40	0.744421	2.08177	0.000259471	0.00607939	0.00455786	1795	tags=45%, list=12%, signal=40%	13717/23876/14118/16948/17127/16780/21813/19091/72507/58859/16782/12825/14969/107589/15214/11475/20531/14042	TKO-Nicd1_TrPl_vs_TKO_TrPl
GOBP_ENDODERMAL_CELL_DIFFERENTIATION	GOBP_ENDODERMAL_CELL_DIFFERENTIATION	GOBP_ENDODERMAL_CELL_DIFFERENTIATION	36	0.78042	2.13172	0.00025974	0.00607939	0.00455786	1125	tags=50%, list=8%, signal=46%	12833/16402/14268/16780/71950/12816/16419/16323/12814/17387/12831/16777/15364/16410/17390/16404/12837/12827	TKO-Nicd1_TrPl_vs_TKO_TrPl
GOBP_GRANULOCYTE_ACTIVATION	GOBP_GRANULOCYTE_ACTIVATION	GOBP_GRANULOCYTE_ACTIVATION	36	0.724495	1.97896	0.00025974	0.00607939	0.00455786	2232	tags=56%, list=15%, signal=47%	11745/21926/20311/16952/20304/16168/209558/14130/17874/20302/14127/19204/22177/16409/22320/12772/16414/14063/85305/20375	TKO-Nicd1_TrPl_vs_TKO_TrPl
GOMF_CHEMOKINE_RECEPTOR_BINDING	GOMF_CHEMOKINE_RECEPTOR_BINDING	GOMF_CHEMOKINE_RECEPTOR_BINDING	36	0.767368	2.09607	0.00025974	0.00607939	0.00455786	1684	tags=64%, list=11%, signal=57%	20297/14825/20311/70045/330122/20304/20312/20310/66102/66166/18008/15945/20293/54199/20302/20296/20305/20303/20306/20308/20295/98417/12772	TKO-Nicd1_TrPl_vs_TKO_TrPl
HP_SHORT_MIDDLE_PHALANX_OF_FINGER	HP_SHORT_MIDDLE_PHALANX_OF_FINGER	HP_SHORT_MIDDLE_PHALANX_OF_FINGER	38	0.683772	1.88926	0.000260213	0.00607939	0.00455786	987	tags=32%, list=7%, signal=30%	14609/63873/12824/12156/12167/14013/19228/14182/13521/16002/12393/14184	TKO-Nicd1_TrPl_vs_TKO_TrPl
REACTOME_DISEASES_ASSOCIATED_WITH_GLYCOSAMINOGLYCAN_METABOLISM	REACTOME_DISEASES_ASSOCIATED_WITH_GLYCOSAMINOGLYCAN_METABOLISM	REACTOME_DISEASES_ASSOCIATED_WITH_GLYCOSAMINOGLYCAN_METABOLISM	38	0.727611	2.01038	0.000260213	0.00607939	0.00455786	1795	tags=53%, list=12%, signal=46%	15530/11595/116847/53374/23972/20971/56773/23888/13521/13003/20969/14735/12111/11603/269941/121021/13179/17022/18295/14042	TKO-Nicd1_TrPl_vs_TKO_TrPl
REACTOME_ELASTIC_FIBRE_FORMATION	REACTOME_ELASTIC_FIBRE_FORMATION	REACTOME_ELASTIC_FIBRE_FORMATION	38	0.723863	2.00003	0.000260213	0.00607939	0.00455786	916	tags=45%, list=6%, signal=42%	13717/16402/14268/16949/16950/23876/14118/16948/12156/16997/108075/16419/94352/268977/58859/16410/21803	TKO-Nicd1_TrPl_vs_TKO_TrPl
REACTOME_INTERLEUKIN_12_SIGNALING	REACTOME_INTERLEUKIN_12_SIGNALING	REACTOME_INTERLEUKIN_12_SIGNALING	38	0.683177	1.88761	0.000260213	0.00607939	0.00455786	2098	tags=32%, list=14%, signal=27%	12306/12798/17698/14873/16153/66902/16161/11837/18569/18453/98758/18826	TKO-Nicd1_TrPl_vs_TKO_TrPl
GOBP_KERATINOCYTE_PROLIFERATION	GOBP_KERATINOCYTE_PROLIFERATION	GOBP_KERATINOCYTE_PROLIFERATION	37	0.78841	2.16692	0.000260349	0.00607939	0.00455786	1545	tags=46%, list=10%, signal=41%	12192/21816/241639/22337/15117/57277/55948/18129/22601/13642/235505/11839/19272/16601/58208/20583/22695	TKO-Nicd1_TrPl_vs_TKO_TrPl
PID_SYNDECAN_1_PATHWAY	PID_SYNDECAN_1_PATHWAY	PID_SYNDECAN_1_PATHWAY	37	0.832013	2.28676	0.000260349	0.00607939	0.00455786	1846	tags=68%, list=12%, signal=59%	12833/12834/12824/12830/20304/12841/12818/12816/12835/12814/107581/12831/12826/12839/21803/12815/12837/20969/12843/17295/12825/12819/12842/12840/12832	TKO-Nicd1_TrPl_vs_TKO_TrPl
GOBP_COGNITION	GOBP_COGNITION	GOBP_COGNITION	236	-0.48112	-1.5639	0.000260485	0.00607939	0.00455786	1832	tags=27%, list=12%, signal=24%	64011/268354/18211/208922/19122/70237/232813/12661/11539/110886/17762/18795/214230/320790/14811/211612/17754/50873/14266/20983/381979/19085/234593/12038/13492/12326/19088/14810/223864/57138/11444/11980/12307/260297/18387/18190/13048/319984/14829/21960/432530/13489/56710/243961/76071/106763/12741/14168/13844/16526/12064/225872/19699/246317/110876/60597/18189/72258/14652/99296/210933/20614/15572	TKO-Nicd1_TrPl_vs_TKO_TrPl
HP_LIMB_PAIN	HP_LIMB_PAIN	HP_LIMB_PAIN	39	0.775783	2.15318	0.000260552	0.00607939	0.00455786	916	tags=41%, list=6%, signal=39%	16666/16664/110308/16687/17380/12824/14268/16667/11433/12841/24059/17130/12831/12839/17182/21803	TKO-Nicd1_TrPl_vs_TKO_TrPl
GOBP_NEGATIVE_REGULATION_OF_LYMPHOCYTE_DIFFERENTIATION	GOBP_NEGATIVE_REGULATION_OF_LYMPHOCYTE_DIFFERENTIATION	GOBP_NEGATIVE_REGULATION_OF_LYMPHOCYTE_DIFFERENTIATION	41	0.697752	1.96053	0.00026096	0.00607939	0.00455786	1852	tags=41%, list=12%, signal=36%	12399/16950/12394/13866/16952/16323/230738/20377/67122/12053/16149/14634/16362/16453/14727/12703/17131	TKO-Nicd1_TrPl_vs_TKO_TrPl
GOBP_ENDODERM_FORMATION	GOBP_ENDODERM_FORMATION	GOBP_ENDODERM_FORMATION	42	0.710403	2.00391	0.000262674	0.00607939	0.00455786	2059	tags=55%, list=14%, signal=47%	12833/16402/14268/16780/71950/12816/16419/16323/12814/17387/12831/16777/15364/16410/17390/16404/12837/12827/240672/12832/12387/16414/19252	TKO-Nicd1_TrPl_vs_TKO_TrPl
GOCC_TERTIARY_GRANULE_LUMEN	GOCC_TERTIARY_GRANULE_LUMEN	GOCC_TERTIARY_GRANULE_LUMEN	42	0.720473	2.03232	0.000262674	0.00607939	0.00455786	1123	tags=31%, list=8%, signal=29%	14825/72269/13036/15439/12798/330122/20310/69146/17105/21930/13010/13040/19288	TKO-Nicd1_TrPl_vs_TKO_TrPl
HP_HYPOPLASTIC_ILIA	HP_HYPOPLASTIC_ILIA	HP_HYPOPLASTIC_ILIA	42	0.70443	1.98706	0.000262674	0.00607939	0.00455786	1079	tags=26%, list=7%, signal=24%	15530/12824/14268/11433/20682/12814/13521/12815/12393/14184/192176	TKO-Nicd1_TrPl_vs_TKO_TrPl
GOBP_REGULATION_OF_CHONDROCYTE_DIFFERENTIATION	GOBP_REGULATION_OF_CHONDROCYTE_DIFFERENTIATION	GOBP_REGULATION_OF_CHONDROCYTE_DIFFERENTIATION	44	0.693507	1.98172	0.000263713	0.00607939	0.00455786	2013	tags=52%, list=13%, signal=45%	14219/20682/17127/11482/17132/12167/19411/108153/12161/94352/83925/19227/12393/218772/73121/15396/20583/16998/14634/76566/17131/12387/239337	TKO-Nicd1_TrPl_vs_TKO_TrPl
PID_DELTA_NP63_PATHWAY	PID_DELTA_NP63_PATHWAY	PID_DELTA_NP63_PATHWAY	44	0.758982	2.16882	0.000263713	0.00607939	0.00455786	1281	tags=48%, list=9%, signal=44%	16664/110308/22337/12394/55948/64058/18128/22601/13395/12831/16175/12609/13396/15205/211323/14776/16009/72433/56437/26362/21415	TKO-Nicd1_TrPl_vs_TKO_TrPl
GOBP_MESENCHYME_MORPHOGENESIS	GOBP_MESENCHYME_MORPHOGENESIS	GOBP_MESENCHYME_MORPHOGENESIS	45	0.69023	1.97782	0.000265463	0.00607939	0.00455786	1699	tags=53%, list=11%, signal=47%	56198/67888/11468/17702/22160/20682/17127/12156/23967/11482/17869/18128/21813/22411/15213/13805/20613/21803/21385/15214/11475/20583/268902/17300	TKO-Nicd1_TrPl_vs_TKO_TrPl
GOBP_POSITIVE_REGULATION_OF_EPITHELIAL_TO_MESENCHYMAL_TRANSITION	GOBP_POSITIVE_REGULATION_OF_EPITHELIAL_TO_MESENCHYMAL_TRANSITION	GOBP_POSITIVE_REGULATION_OF_EPITHELIAL_TO_MESENCHYMAL_TRANSITION	45	0.716114	2.05199	0.000265463	0.00607939	0.00455786	1943	tags=58%, list=13%, signal=50%	97064/216285/21416/14726/22160/17127/12156/16449/18128/21813/13132/94352/13805/20613/21803/66214/353310/80288/16176/12842/21804/17300/16193/68010/12387/14538	TKO-Nicd1_TrPl_vs_TKO_TrPl
HP_AGGRESSIVE_BEHAVIOR	HP_AGGRESSIVE_BEHAVIOR	HP_AGGRESSIVE_BEHAVIOR	215	-0.493776	-1.59114	0.000265463	0.00607939	0.00455786	2830	tags=26%, list=19%, signal=21%	76464/235402/77644/18193/22084/13429/50850/18028/214579/71458/67050/104086/17257/22284/329650/108655/230235/74772/13435/434437/100213/72776/26422/65254/12286/19122/20678/73205/320634/17762/17933/279653/14811/14403/12298/211612/14266/18481/333605/110862/229706/245555/13400/20964/232975/13048/20265/26414/227632/21380/269116/13628/225998/53623/14402/14169	TKO-Nicd1_TrPl_vs_TKO_TrPl
HP_MUSCULAR_HYPOTONIA_OF_THE_TRUNK	HP_MUSCULAR_HYPOTONIA_OF_THE_TRUNK	HP_MUSCULAR_HYPOTONIA_OF_THE_TRUNK	205	-0.504358	-1.61716	0.000268492	0.00607939	0.00455786	1559	tags=17%, list=10%, signal=16%	108073/18795/22318/224129/12558/14811/14814/118454/20910/30045/13180/110862/18119/14810/22152/245555/56808/329178/14816/26875/14415/20265/13388/16917/16536/22153/13195/20230/14167/23984/11775/53623/83766/338370/16560	TKO-Nicd1_TrPl_vs_TKO_TrPl
GOBP_EXTRACELLULAR_MATRIX_DISASSEMBLY	GOBP_EXTRACELLULAR_MATRIX_DISASSEMBLY	GOBP_EXTRACELLULAR_MATRIX_DISASSEMBLY	46	0.688516	1.97494	0.000269034	0.00607939	0.00455786	1719	tags=50%, list=12%, signal=44%	12332/14726/23794/17386/17387/11490/240913/268396/17390/21803/13010/13040/16971/229534/14089/227753/17392/235130/546144/13038/15451/17381/16193	TKO-Nicd1_TrPl_vs_TKO_TrPl
REACTOME_FORMATION_OF_THE_CORNIFIED_ENVELOPE	REACTOME_FORMATION_OF_THE_CORNIFIED_ENVELOPE	REACTOME_FORMATION_OF_THE_CORNIFIED_ENVELOPE	46	0.746059	2.14	0.000269034	0.00607939	0.00455786	1647	tags=50%, list=11%, signal=45%	16666/16664/110308/16687/94179/109052/21816/16663/16667/13512/99681/64058/406220/16665/223917/100126226/20753/74176/18772/16669/76560/71529/16678	TKO-Nicd1_TrPl_vs_TKO_TrPl
GOCC_CYTOPLASMIC_REGION	GOCC_CYTOPLASMIC_REGION	GOCC_CYTOPLASMIC_REGION	199	-0.525968	-1.68219	0.000269107	0.00607939	0.00455786	3059	tags=34%, list=20%, signal=28%	74019/74325/54633/225326/70997/29819/385668/16579/23859/237806/13385/242662/99371/75782/50850/68724/105833/76787/105000/15185/80718/108000/207425/71703/207607/13417/16589/15444/78802/51938/233752/104871/17427/15114/17756/54195/71492/75564/17762/116838/319613/13518/16574/68566/17754/286942/52028/195208/22223/16572/227058/382018/26875/380654/50525/269701/110082/238988/12217/78933/14806/22153/74405/…	TKO-Nicd1_TrPl_vs_TKO_TrPl
REACTOME_COLLAGEN_DEGRADATION	REACTOME_COLLAGEN_DEGRADATION	REACTOME_COLLAGEN_DEGRADATION	47	0.812084	2.33919	0.000269906	0.00607939	0.00455786	2012	tags=70%, list=13%, signal=61%	12833/12834/12824/12830/77018/17386/12841/12818/12816/12835/12814/107581/17387/12831/12826/12839/17390/12815/12837/12843/53867/12827/12825/12819/12842/17392/13038/17381/12840/237759/12832/13030/11491	TKO-Nicd1_TrPl_vs_TKO_TrPl
REACTOME_KERATINIZATION	REACTOME_KERATINIZATION	REACTOME_KERATINIZATION	47	0.744024	2.14314	0.000269906	0.00607939	0.00455786	1647	tags=49%, list=11%, signal=44%	16666/16664/110308/16687/94179/109052/21816/16663/16667/13512/99681/64058/406220/16665/223917/100126226/20753/74176/18772/16669/76560/71529/16678	TKO-Nicd1_TrPl_vs_TKO_TrPl
REACTOME_ASSEMBLY_OF_COLLAGEN_FIBRILS_AND_OTHER_MULTIMERIC_STRUCTURES	REACTOME_ASSEMBLY_OF_COLLAGEN_FIBRILS_AND_OTHER_MULTIMERIC_STRUCTURES	REACTOME_ASSEMBLY_OF_COLLAGEN_FIBRILS_AND_OTHER_MULTIMERIC_STRUCTURES	48	0.802679	2.32015	0.00027115	0.00607939	0.00455786	1939	tags=77%, list=13%, signal=67%	12833/12834/12824/12830/16949/16950/16948/16780/17386/12841/12818/12816/12835/12814/69675/12831/12826/94352/12839/192897/18542/12815/12837/12843/13040/53867/12153/12827/16782/12825/12819/12842/17392/12840/67573/12832/13030	TKO-Nicd1_TrPl_vs_TKO_TrPl
HP_HEMOPTYSIS	HP_HEMOPTYSIS	HP_HEMOPTYSIS	49	0.690089	1.99875	0.000271887	0.00607939	0.00455786	1850	tags=53%, list=12%, signal=47%	13717/14067/14118/16948/17127/11482/21813/19091/12831/171095/16153/13805/14130/21803/12638/21898/12768/12825/14969/107589/15214/11475/20531/12268/12832/16172	TKO-Nicd1_TrPl_vs_TKO_TrPl
HP_AUTISM	HP_AUTISM	HP_AUTISM	178	-0.532668	-1.6843	0.000273	0.00607939	0.00455786	1664	tags=21%, list=11%, signal=19%	12286/12287/110886/319974/20674/14724/320790/14007/238871/14403/14814/211612/245684/16498/20910/12288/20349/246313/20646/22652/13400/16869/17984/14168/20273/76884/14406/20230/21380/16500/14167/13628/11775/53623/83766/20269/15165	TKO-Nicd1_TrPl_vs_TKO_TrPl
HP_PRENATAL_MOVEMENT_ABNORMALITY	HP_PRENATAL_MOVEMENT_ABNORMALITY	HP_PRENATAL_MOVEMENT_ABNORMALITY	176	-0.520862	-1.64527	0.00027356	0.00607939	0.00455786	1726	tags=25%, list=12%, signal=22%	17772/65254/12286/231134/12287/19400/327762/17883/110886/30963/14007/64009/16574/14814/235379/11449/245684/20910/20646/72330/22652/245555/13400/17984/14168/20980/20273/76884/12889/14406/16500/14167/228003/11447/269116/13628/11775/83766/19713/20269/338370/15165/20614/17172	TKO-Nicd1_TrPl_vs_TKO_TrPl
GOBP_COLLAGEN_FIBRIL_ORGANIZATION	GOBP_COLLAGEN_FIBRIL_ORGANIZATION	GOBP_COLLAGEN_FIBRIL_ORGANIZATION	50	0.756598	2.19692	0.000273748	0.00607939	0.00455786	1846	tags=60%, list=12%, signal=53%	12824/16949/16950/16948/20319/12406/14230/13078/12818/12816/108153/12814/69675/12831/94352/58859/12815/12843/53867/12153/56693/12825/12842/17300/17022/234407/67573/81877/14042/12832	TKO-Nicd1_TrPl_vs_TKO_TrPl
REACTOME_COLLAGEN_BIOSYNTHESIS_AND_MODIFYING_ENZYMES	REACTOME_COLLAGEN_BIOSYNTHESIS_AND_MODIFYING_ENZYMES	REACTOME_COLLAGEN_BIOSYNTHESIS_AND_MODIFYING_ENZYMES	50	0.789364	2.29207	0.000273748	0.00607939	0.00455786	2142	tags=74%, list=14%, signal=64%	12833/12834/12824/12830/77018/12841/12406/12818/56401/12816/12835/12814/320452/107581/12831/12826/12839/18542/18452/12815/12837/12843/53867/12153/12827/56693/12825/12819/213945/12842/12840/237759/234407/12832/18453/210530/26432	TKO-Nicd1_TrPl_vs_TKO_TrPl
GOBP_REGULATION_OF_EXOCYTOSIS	GOBP_REGULATION_OF_EXOCYTOSIS	GOBP_REGULATION_OF_EXOCYTOSIS	167	-0.550783	-1.73	0.000275672	0.00607939	0.00455786	1279	tags=28%, list=9%, signal=25%	56216/116838/22318/50873/56508/20983/13446/20910/14461/18751/19339/11891/237625/207227/69908/20964/20981/110835/16859/26875/15013/12296/13447/58226/432530/53420/13489/15551/20977/60510/80976/20980/54524/241770/12890/12889/12570/54525/110058/16500/58994/192167/20617/27062/67295/20979	TKO-Nicd1_TrPl_vs_TKO_TrPl
HP_SQUAMOUS_CELL_CARCINOMA	HP_SQUAMOUS_CELL_CARCINOMA	HP_SQUAMOUS_CELL_CARCINOMA	51	0.67119	1.95579	0.000276091	0.00607939	0.00455786	1777	tags=24%, list=12%, signal=21%	16664/14619/110308/241639/16780/12818/76088/13032/16782/21933/18207/23991	TKO-Nicd1_TrPl_vs_TKO_TrPl
GOBP_TYROSINE_PHOSPHORYLATION_OF_STAT_PROTEIN	GOBP_TYROSINE_PHOSPHORYLATION_OF_STAT_PROTEIN	GOBP_TYROSINE_PHOSPHORYLATION_OF_STAT_PROTEIN	53	0.648081	1.9023	0.000276472	0.00607939	0.00455786	2566	tags=42%, list=17%, signal=34%	21926/12981/20304/16878/16168/56708/15205/15208/12389/14184/21936/12978/18413/21939/16453/16193/12703/17096/16923/15163/15499/12702	TKO-Nicd1_TrPl_vs_TKO_TrPl
REACTOME_SIGNALING_BY_PDGF	REACTOME_SIGNALING_BY_PDGF	REACTOME_SIGNALING_BY_PDGF	53	0.649913	1.90768	0.000276472	0.00607939	0.00455786	2261	tags=45%, list=15%, signal=39%	12833/12834/12824/12830/18791/12841/18596/12835/12831/12826/12839/18591/21827/53867/12827/12825/12840/18803/12832/12927/18595/18590/20852/19248	TKO-Nicd1_TrPl_vs_TKO_TrPl
GOBP_LIPOPOLYSACCHARIDE_MEDIATED_SIGNALING_PATHWAY	GOBP_LIPOPOLYSACCHARIDE_MEDIATED_SIGNALING_PATHWAY	GOBP_LIPOPOLYSACCHARIDE_MEDIATED_SIGNALING_PATHWAY	54	0.607654	1.79049	0.000276932	0.00607939	0.00455786	1232	tags=37%, list=8%, signal=34%	21926/12362/20304/20312/16803/12161/12475/17084/18035/16365/21803/17874/20302/21898/20296/21929/108960/19204/15162/16176	TKO-Nicd1_TrPl_vs_TKO_TrPl
GOBP_MORPHOGENESIS_OF_AN_EPITHELIAL_SHEET	GOBP_MORPHOGENESIS_OF_AN_EPITHELIAL_SHEET	GOBP_MORPHOGENESIS_OF_AN_EPITHELIAL_SHEET	54	0.665859	1.96199	0.000276932	0.00607939	0.00455786	1188	tags=33%, list=8%, signal=31%	103889/16402/241639/17702/26365/14726/12505/11482/16449/16475/76509/18128/18129/16007/12831/15412/192176/15200	TKO-Nicd1_TrPl_vs_TKO_TrPl
GOBP_HEART_VALVE_DEVELOPMENT	GOBP_HEART_VALVE_DEVELOPMENT	GOBP_HEART_VALVE_DEVELOPMENT	55	0.663242	1.95946	0.000277008	0.00607939	0.00455786	1574	tags=38%, list=11%, signal=34%	20897/56198/13717/22160/20682/12156/16449/18128/17130/21813/18129/16007/13636/15213/20613/21803/21938/15214/207728/20583/268902	TKO-Nicd1_TrPl_vs_TKO_TrPl
GOBP_POSITIVE_REGULATION_OF_NIK_NF_KAPPAB_SIGNALING	GOBP_POSITIVE_REGULATION_OF_NIK_NF_KAPPAB_SIGNALING	GOBP_POSITIVE_REGULATION_OF_NIK_NF_KAPPAB_SIGNALING	55	0.629643	1.86019	0.000277008	0.00607939	0.00455786	2321	tags=42%, list=16%, signal=35%	69068/21926/22051/13649/20698/16182/12475/107607/83433/21898/13614/257632/16176/16792/142980/54446/12524/18569/19697/11820/12034/60595/71609	TKO-Nicd1_TrPl_vs_TKO_TrPl
GOBP_POSITIVE_REGULATION_OF_NUCLEOCYTOPLASMIC_TRANSPORT	GOBP_POSITIVE_REGULATION_OF_NUCLEOCYTOPLASMIC_TRANSPORT	GOBP_POSITIVE_REGULATION_OF_NUCLEOCYTOPLASMIC_TRANSPORT	55	0.583824	1.72483	0.000277008	0.00607939	0.00455786	2682	tags=33%, list=18%, signal=27%	319757/21416/17127/55948/230738/19225/21803/192176/16176/29810/14634/15516/22687/12550/52163/15163/16480/67628	TKO-Nicd1_TrPl_vs_TKO_TrPl
GOBP_RESPONSE_TO_CHEMOKINE	GOBP_RESPONSE_TO_CHEMOKINE	GOBP_RESPONSE_TO_CHEMOKINE	55	0.687727	2.03179	0.000277008	0.00607939	0.00455786	1777	tags=51%, list=12%, signal=45%	20297/12778/14825/20311/16948/330122/20304/20312/20310/76088/230738/15945/83433/20293/54199/20302/20296/13614/20305/20303/12768/20306/20308/20295/12772/17300/64095/23991	TKO-Nicd1_TrPl_vs_TKO_TrPl
GOMF_COLLAGEN_BINDING	GOMF_COLLAGEN_BINDING	GOMF_COLLAGEN_BINDING	55	0.684278	2.0216	0.000277008	0.00607939	0.00455786	2069	tags=55%, list=14%, signal=47%	12833/12834/14268/56745/16948/17127/215798/20692/17386/12406/12505/12818/56401/18591/18542/21810/69538/13040/18074/53867/56693/13038/13179/17381/17022/81877/17131/13030/13602/18073	TKO-Nicd1_TrPl_vs_TKO_TrPl
HP_ABNORMAL_ILIAC_WING_MORPHOLOGY	HP_ABNORMAL_ILIAC_WING_MORPHOLOGY	HP_ABNORMAL_ILIAC_WING_MORPHOLOGY	55	0.620813	1.83411	0.000277008	0.00607939	0.00455786	1258	tags=24%, list=8%, signal=22%	63873/12824/14268/20682/17386/19228/17182/12815/12393/14184/14735/192176/12111	TKO-Nicd1_TrPl_vs_TKO_TrPl
HP_ENLARGED_THORAX	HP_ENLARGED_THORAX	HP_ENLARGED_THORAX	55	0.700453	2.06939	0.000277008	0.00607939	0.00455786	978	tags=22%, list=7%, signal=20%	63873/11595/12824/14118/11433/22417/434130/73230/53374/56401/18383/20130	TKO-Nicd1_TrPl_vs_TKO_TrPl
KEGG_NOD_LIKE_RECEPTOR_SIGNALING_PATHWAY	KEGG_NOD_LIKE_RECEPTOR_SIGNALING_PATHWAY	KEGG_NOD_LIKE_RECEPTOR_SIGNALING_PATHWAY	55	0.613241	1.81173	0.000277008	0.00607939	0.00455786	1400	tags=35%, list=9%, signal=31%	21926/14825/12362/330122/20304/22051/12363/20310/107607/20293/18035/20296/21929/257632/29857/16176/11796/20306/18033	TKO-Nicd1_TrPl_vs_TKO_TrPl
GOBP_INTERLEUKIN_8_PRODUCTION	GOBP_INTERLEUKIN_8_PRODUCTION	GOBP_INTERLEUKIN_8_PRODUCTION	56	0.595139	1.76439	0.000277778	0.00607939	0.00455786	1359	tags=39%, list=9%, signal=36%	21926/53791/16952/15511/16803/193740/12475/14066/16153/107607/17874/21898/12051/109689/257632/18787/16176/16149/226250/142980/16600/19264	TKO-Nicd1_TrPl_vs_TKO_TrPl
GOBP_RIBOSOME_ASSEMBLY	GOBP_RIBOSOME_ASSEMBLY	GOBP_RIBOSOME_ASSEMBLY	56	0.658991	1.9537	0.000277778	0.00607939	0.00455786	3166	tags=62%, list=21%, signal=49%	11837/66164/110109/100503670/12261/18148/217011/110816/235036/16418/59014/16785/110954/69902/67832/19988/268449/67025/20085/27367/66711/100019/20103/67671/216767/20044/12181/30946/74778/54127/20054/50529/57294/224619/57837	TKO-Nicd1_TrPl_vs_TKO_TrPl
HP_NEOPLASM_OF_THE_RESPIRATORY_SYSTEM	HP_NEOPLASM_OF_THE_RESPIRATORY_SYSTEM	HP_NEOPLASM_OF_THE_RESPIRATORY_SYSTEM	56	0.628793	1.86417	0.000277778	0.00607939	0.00455786	506	tags=18%, list=3%, signal=17%	12830/13866/19712/13649/18131/12818/24059/18596/64058/12359	TKO-Nicd1_TrPl_vs_TKO_TrPl
KEGG_LEISHMANIA_INFECTION	KEGG_LEISHMANIA_INFECTION	KEGG_LEISHMANIA_INFECTION	56	0.616749	1.82846	0.000277778	0.00607939	0.00455786	2707	tags=52%, list=18%, signal=43%	21926/14999/16175/16153/19225/14130/18035/21803/17874/21898/12266/29857/14961/16176/246256/14960/14969/13057/17972/18033/16409/266632/19697/16414/14281/16401/14129/17970/16451	TKO-Nicd1_TrPl_vs_TKO_TrPl
PID_INTEGRIN1_PATHWAY	PID_INTEGRIN1_PATHWAY	PID_INTEGRIN1_PATHWAY	56	0.759024	2.25026	0.000277778	0.00607939	0.00455786	1497	tags=54%, list=10%, signal=48%	12833/12834/12824/16402/14268/12830/18793/14118/16780/21923/12835/12814/16775/12831/12826/12475/16777/22329/21810/21817/16410/16779/74145/16404/12815/12843/16782/12825/121021/12842	TKO-Nicd1_TrPl_vs_TKO_TrPl
GOCC_COLLAGEN_TRIMER	GOCC_COLLAGEN_TRIMER	GOCC_COLLAGEN_TRIMER	52	0.791257	2.31018	0.000277855	0.00607939	0.00455786	1846	tags=67%, list=12%, signal=59%	12833/12834/12824/12830/56745/16948/77018/12841/12818/12816/12835/12814/107581/12831/12826/12839/68588/140792/12815/12837/12259/12843/53867/12260/12827/12825/81799/12262/12819/213945/12842/12840/17022/237759/12832	TKO-Nicd1_TrPl_vs_TKO_TrPl
GOCC_CYTOSOLIC_LARGE_RIBOSOMAL_SUBUNIT	GOCC_CYTOSOLIC_LARGE_RIBOSOMAL_SUBUNIT	GOCC_CYTOSOLIC_LARGE_RIBOSOMAL_SUBUNIT	52	0.728788	2.12779	0.000277855	0.00607939	0.00455786	3379	tags=85%, list=23%, signal=66%	68172/269261/11837/100503670/19951/270106/19946/65019/76808/26961/20005/19941/19934/19896/66480/110954/56040/19921/319195/67281/19989/19988/268449/19933/67025/19982/27367/67891/66483/67671/19899/19942/19943/27176/26451/54217/67186/67115/57808/66489/22121/22186/68436/66229	TKO-Nicd1_TrPl_vs_TKO_TrPl
HP_COXA_VARA	HP_COXA_VARA	HP_COXA_VARA	52	0.63803	1.86281	0.000277855	0.00607939	0.00455786	2125	tags=42%, list=14%, signal=36%	63873/15530/12824/14268/20317/17386/12841/14230/12839/17182/57265/13521/12843/12393/56693/12842/270106/12840/14042/21871/66913/19305	TKO-Nicd1_TrPl_vs_TKO_TrPl
HP_OSTEOARTHRITIS	HP_OSTEOARTHRITIS	HP_OSTEOARTHRITIS	52	0.638564	1.86437	0.000277855	0.00607939	0.00455786	1846	tags=38%, list=12%, signal=34%	63873/11595/12824/14118/17127/17386/12841/12814/18383/12831/12839/83925/17182/13521/12815/14184/12825/12842/12840/12832	TKO-Nicd1_TrPl_vs_TKO_TrPl
HP_PLEURAL_EFFUSION	HP_PLEURAL_EFFUSION	HP_PLEURAL_EFFUSION	52	0.661172	1.93038	0.000277855	0.00607939	0.00455786	1758	tags=33%, list=12%, signal=29%	12443/13846/12156/234839/329628/16153/12628/17874/12638/21898/12053/12768/210808/14969/16193/12268/64095	TKO-Nicd1_TrPl_vs_TKO_TrPl
REACTOME_NON_INTEGRIN_MEMBRANE_ECM_INTERACTIONS	REACTOME_NON_INTEGRIN_MEMBRANE_ECM_INTERACTIONS	REACTOME_NON_INTEGRIN_MEMBRANE_ECM_INTERACTIONS	52	0.688554	2.01032	0.000277855	0.00607939	0.00455786	1604	tags=56%, list=11%, signal=50%	15530/12824/14268/12830/16780/21923/16419/12814/16775/12831/12826/16777/18591/20971/192897/16410/16779/21803/12815/20969/12843/53867/12827/109711/16782/11603/12825/12842/18750	TKO-Nicd1_TrPl_vs_TKO_TrPl
GOBP_REGULATION_OF_CARTILAGE_DEVELOPMENT	GOBP_REGULATION_OF_CARTILAGE_DEVELOPMENT	GOBP_REGULATION_OF_CARTILAGE_DEVELOPMENT	57	0.62792	1.86575	0.000278474	0.00607939	0.00455786	2013	tags=53%, list=13%, signal=46%	14219/20682/17127/12156/11482/17132/12167/19411/108153/12161/16007/22411/94352/83925/19227/12393/218772/12153/73121/15396/20583/16998/19401/13038/14634/76566/17131/12387/14534/239337	TKO-Nicd1_TrPl_vs_TKO_TrPl
GOBP_SIGNAL_TRANSDUCTION_IN_ABSENCE_OF_LIGAND	GOBP_SIGNAL_TRANSDUCTION_IN_ABSENCE_OF_LIGAND	GOBP_SIGNAL_TRANSDUCTION_IN_ABSENCE_OF_LIGAND	57	0.614663	1.82635	0.000278474	0.00607939	0.00455786	1609	tags=33%, list=11%, signal=30%	12824/21926/12981/20312/15511/193740/16323/14182/16175/107449/16410/232679/12044/13867/16176/29810/20583/12018/17210	TKO-Nicd1_TrPl_vs_TKO_TrPl
GOBP_STEM_CELL_PROLIFERATION	GOBP_STEM_CELL_PROLIFERATION	GOBP_STEM_CELL_PROLIFERATION	57	0.589005	1.75012	0.000278474	0.00607939	0.00455786	1597	tags=28%, list=11%, signal=25%	14609/12192/241639/22422/12394/20319/71950/14013/22601/18008/15364/22341/19264/20583/16998/14011	TKO-Nicd1_TrPl_vs_TKO_TrPl
HP_SHORT_RIBS	HP_SHORT_RIBS	HP_SHORT_RIBS	57	0.602188	1.78929	0.000278474	0.00607939	0.00455786	1238	tags=23%, list=8%, signal=21%	63873/15530/12824/319757/12814/19228/13521/12815/12393/14184/192176/11647/76411	TKO-Nicd1_TrPl_vs_TKO_TrPl
GOBP_CELLULAR_RESPONSE_TO_HEAT	GOBP_CELLULAR_RESPONSE_TO_HEAT	GOBP_CELLULAR_RESPONSE_TO_HEAT	58	0.614447	1.83021	0.000279252	0.00607939	0.00455786	2080	tags=31%, list=14%, signal=27%	63873/69068/101772/71145/15511/193740/16175/15945/15939/19225/15368/14164/29810/81489/17096/64704/15516/69241	TKO-Nicd1_TrPl_vs_TKO_TrPl
HALLMARK_MYC_TARGETS_V2	HALLMARK_MYC_TARGETS_V2	HALLMARK_MYC_TARGETS_V2	58	0.661245	1.9696	0.000279252	0.00607939	0.00455786	3598	tags=67%, list=24%, signal=51%	17869/53608/15277/66164/101612/110109/18432/20509/27966/18148/56361/100608/226169/235036/64934/107071/15528/69902/20810/21379/59028/53414/30877/231872/28126/70769/69071/75751/76130/21453/18673/66590/70683/27998/72515/13340/27993/15510/107094	TKO-Nicd1_TrPl_vs_TKO_TrPl
HP_CUTIS_MARMORATA	HP_CUTIS_MARMORATA	HP_CUTIS_MARMORATA	58	0.666811	1.98618	0.000279252	0.00607939	0.00455786	1543	tags=28%, list=10%, signal=25%	13717/14118/16948/17127/18128/21813/60596/19091/18027/17874/12549/12411/107589/15214/11475/56045	TKO-Nicd1_TrPl_vs_TKO_TrPl
PID_FAK_PATHWAY	PID_FAK_PATHWAY	PID_FAK_PATHWAY	58	0.58452	1.74107	0.000279252	0.00607939	0.00455786	2226	tags=29%, list=15%, signal=25%	12443/16402/330662/16419/17387/23871/16410/20130/109711/12334/19303/71302/24000/18803/19353/12927/22330	TKO-Nicd1_TrPl_vs_TKO_TrPl
PID_AP1_PATHWAY	PID_AP1_PATHWAY	PID_AP1_PATHWAY	61	0.688243	2.06748	0.000280426	0.00607939	0.00455786	2201	tags=46%, list=15%, signal=39%	12443/14609/21416/12981/22051/14283/21857/17132/17869/23871/16007/16153/21803/16477/12843/18619/20296/13614/13709/14282/16193/11770/14284/12387/14281/19252/12578/13653	TKO-Nicd1_TrPl_vs_TKO_TrPl
REACTOME_ECM_PROTEOGLYCANS	REACTOME_ECM_PROTEOGLYCANS	REACTOME_ECM_PROTEOGLYCANS	61	0.715625	2.14973	0.000280426	0.00607939	0.00455786	1846	tags=64%, list=12%, signal=56%	12833/12834/15530/11595/12824/17183/14268/12830/21923/329278/20692/12841/16419/12835/16775/12831/12826/12839/16777/17182/13003/12950/16410/16779/16404/21803/12843/53867/12827/18787/12111/11603/12825/12842/13179/12840/17022/81877/12832	TKO-Nicd1_TrPl_vs_TKO_TrPl
GOBP_CELLULAR_RESPONSE_TO_MECHANICAL_STIMULUS	GOBP_CELLULAR_RESPONSE_TO_MECHANICAL_STIMULUS	GOBP_CELLULAR_RESPONSE_TO_MECHANICAL_STIMULUS	62	0.651475	1.96253	0.000280505	0.00607939	0.00455786	1686	tags=45%, list=11%, signal=40%	667742/12362/20682/53791/12798/12363/107765/234839/12161/22411/19225/13805/11826/17874/19219/21898/16176/29810/142980/13057/21939/18033/21933/207728/53859/12842/12018/16362	TKO-Nicd1_TrPl_vs_TKO_TrPl
GOBP_POSITIVE_REGULATION_OF_PHOSPHATIDYLINOSITOL_3_KINASE_SIGNALING	GOBP_POSITIVE_REGULATION_OF_PHOSPHATIDYLINOSITOL_3_KINASE_SIGNALING	GOBP_POSITIVE_REGULATION_OF_PHOSPHATIDYLINOSITOL_3_KINASE_SIGNALING	62	0.601994	1.81347	0.000280505	0.00607939	0.00455786	1242	tags=32%, list=8%, signal=30%	21926/18213/14268/21687/14191/20682/20304/18596/12359/14182/14254/18591/83433/107449/26563/83490/18212/13867/18413/11600	TKO-Nicd1_TrPl_vs_TKO_TrPl
REACTOME_INTEGRIN_CELL_SURFACE_INTERACTIONS	REACTOME_INTEGRIN_CELL_SURFACE_INTERACTIONS	REACTOME_INTEGRIN_CELL_SURFACE_INTERACTIONS	62	0.699028	2.10578	0.000280505	0.00607939	0.00455786	1716	tags=52%, list=11%, signal=46%	12833/12834/15530/12824/16402/14268/12830/14118/21923/12841/12505/15894/16419/12835/107581/12831/12826/12839/22329/16410/16404/12837/12843/53867/12827/11603/12825/12842/16409/12840/17022/237759	TKO-Nicd1_TrPl_vs_TKO_TrPl
GOCC_ACTOMYOSIN	GOCC_ACTOMYOSIN	GOCC_ACTOMYOSIN	63	0.619689	1.87555	0.000281057	0.00607939	0.00455786	2414	tags=44%, list=16%, signal=37%	21687/74103/12798/22051/53318/30794/26563/213019/14201/109711/56376/22793/29810/72333/107589/13057/11475/67399/19303/268709/98932/326618/104027/18826/210126/60595/360013/78926	TKO-Nicd1_TrPl_vs_TKO_TrPl
GOCC_BLOOD_MICROPARTICLE	GOCC_BLOOD_MICROPARTICLE	GOCC_BLOOD_MICROPARTICLE	63	0.594103	1.79811	0.000281057	0.00607939	0.00455786	1743	tags=41%, list=12%, signal=37%	11468/14268/57875/15439/22041/17698/15511/238447/193740/12870/12258/13805/12628/74145/12759/21803/11816/13830/12260/12266/14962/12262/227753/15512/16678/12268	TKO-Nicd1_TrPl_vs_TKO_TrPl
GOMF_RRNA_BINDING	GOMF_RRNA_BINDING	GOMF_RRNA_BINDING	63	0.651655	1.9723	0.000281057	0.00607939	0.00455786	3882	tags=70%, list=26%, signal=52%	11727/19285/22117/269261/11837/100503670/94254/65019/20102/26961/20005/235036/20084/59014/97961/67281/67832/14791/268449/27207/67025/72181/27367/71989/66711/121022/20103/76846/20044/78581/66419/50529/218506/27050/57837/66258/69956/94063/27993/68052/56200/66448/68565/67276	TKO-Nicd1_TrPl_vs_TKO_TrPl
GOBP_REACTIVE_NITROGEN_SPECIES_METABOLIC_PROCESS	GOBP_REACTIVE_NITROGEN_SPECIES_METABOLIC_PROCESS	GOBP_REACTIVE_NITROGEN_SPECIES_METABOLIC_PROCESS	59	0.642913	1.9196	0.000281532	0.00607939	0.00455786	2323	tags=44%, list=16%, signal=37%	21926/11433/17127/18104/13078/11847/230738/16153/19225/12759/12389/21898/13614/19288/11629/16176/16600/11898/16598/18438/51793/19353/15516/20751/381290/109754	TKO-Nicd1_TrPl_vs_TKO_TrPl
REACTOME_ACTIVATION_OF_THE_MRNA_UPON_BINDING_OF_THE_CAP_BINDING_COMPLEX_AND_EIFS_AND_SUBSEQUENT_BINDING_TO_43S	REACTOME_ACTIVATION_OF_THE_MRNA_UPON_BINDING_OF_THE_CAP_BINDING_COMPLEX_AND_EIFS_AND_SUBSEQUENT_BINDING_TO_43S	REACTOME_ACTIVATION_OF_THE_MRNA_UPON_BINDING_OF_THE_CAP_BINDING_COMPLEX_AND_EIFS_AND_SUBSEQUENT_BINDING_TO_43S	59	0.669774	1.9998	0.000281532	0.00607939	0.00455786	3610	tags=78%, list=24%, signal=59%	16898/67427/20102/20115/20042/20116/67097/20084/78294/16341/16785/68135/20104/75705/14109/20055/27207/20085/54709/223691/20088/67204/20103/267019/18458/76846/20044/13681/66475/54127/20054/13665/75617/98221/57294/27979/27370/27050/20091/66481/20090/68052/78655/66235/66085/55944	TKO-Nicd1_TrPl_vs_TKO_TrPl
REACTOME_RRNA_MODIFICATION_IN_THE_NUCLEUS_AND_CYTOSOL	REACTOME_RRNA_MODIFICATION_IN_THE_NUCLEUS_AND_CYTOSOL	REACTOME_RRNA_MODIFICATION_IN_THE_NUCLEUS_AND_CYTOSOL	59	0.665822	1.988	0.000281532	0.00607939	0.00455786	3503	tags=71%, list=23%, signal=55%	16898/110109/217995/27966/20115/57315/52530/100608/73736/110816/234374/67755/20104/68147/59028/98956/14791/21771/67205/66249/224823/75416/213895/20826/76846/223499/20044/18572/245474/74778/230082/14113/78394/67674/66138/70683/72515/213773/66181/225348/269470/27993	TKO-Nicd1_TrPl_vs_TKO_TrPl
GOBP_ENDODERM_DEVELOPMENT	GOBP_ENDODERM_DEVELOPMENT	GOBP_ENDODERM_DEVELOPMENT	60	0.672589	2.01329	0.00028177	0.00607939	0.00455786	1125	tags=35%, list=8%, signal=32%	12833/12192/16402/14268/17127/16780/71950/12816/16419/18128/16323/12814/17387/12831/16777/15364/16410/17390/16404/12837/12827	TKO-Nicd1_TrPl_vs_TKO_TrPl
GOBP_POSITIVE_REGULATION_OF_LIPID_BIOSYNTHETIC_PROCESS	GOBP_POSITIVE_REGULATION_OF_LIPID_BIOSYNTHETIC_PROCESS	GOBP_POSITIVE_REGULATION_OF_LIPID_BIOSYNTHETIC_PROCESS	60	0.584585	1.74987	0.00028177	0.00607939	0.00455786	1539	tags=32%, list=10%, signal=29%	21926/22417/16952/11813/12161/16007/13132/16175/98711/19225/212980/11816/72433/14164/12334/16176/76574/16149/26457	TKO-Nicd1_TrPl_vs_TKO_TrPl
GOBP_VASCULOGENESIS	GOBP_VASCULOGENESIS	GOBP_VASCULOGENESIS	60	0.743171	2.22457	0.00028177	0.00607939	0.00455786	1512	tags=42%, list=10%, signal=38%	12778/67888/319757/12192/22422/14615/15117/26365/13836/18596/18128/21813/22601/15213/13805/16410/21803/16477/20130/12389/18212/21677/15214/54409/19317	TKO-Nicd1_TrPl_vs_TKO_TrPl
HP_ABNORMAL_CEREBRAL_ARTERY_MORPHOLOGY	HP_ABNORMAL_CEREBRAL_ARTERY_MORPHOLOGY	HP_ABNORMAL_CEREBRAL_ARTERY_MORPHOLOGY	60	0.670956	2.00841	0.00028177	0.00607939	0.00455786	1997	tags=40%, list=13%, signal=35%	13717/14118/16948/17127/18596/21813/60596/19091/12831/12826/18591/13805/100017/12111/12825/107589/15214/11475/12842/20516/56045/12832/56316/11820	TKO-Nicd1_TrPl_vs_TKO_TrPl
HP_APLASIA_HYPOPLASIA_INVOLVING_THE_PELVIS	HP_APLASIA_HYPOPLASIA_INVOLVING_THE_PELVIS	HP_APLASIA_HYPOPLASIA_INVOLVING_THE_PELVIS	60	0.608462	1.82134	0.00028177	0.00607939	0.00455786	987	tags=22%, list=7%, signal=20%	63873/15530/12824/14268/434130/20928/53374/12167/17182/13521/12815/12393/14184	TKO-Nicd1_TrPl_vs_TKO_TrPl
HP_HYPEREXTENSIBLE_SKIN	HP_HYPEREXTENSIBLE_SKIN	HP_HYPEREXTENSIBLE_SKIN	60	0.616879	1.84653	0.00028177	0.00607939	0.00455786	1846	tags=30%, list=12%, signal=26%	70779/23876/14118/53374/18596/20540/12816/12831/13521/69538/195209/12843/14184/192176/12825/12842/81877/12832	TKO-Nicd1_TrPl_vs_TKO_TrPl
GOBP_NEGATIVE_REGULATION_OF_LEUKOCYTE_PROLIFERATION	GOBP_NEGATIVE_REGULATION_OF_LEUKOCYTE_PROLIFERATION	GOBP_NEGATIVE_REGULATION_OF_LEUKOCYTE_PROLIFERATION	64	0.617257	1.87247	0.000282885	0.00607939	0.00455786	1863	tags=34%, list=12%, signal=30%	242122/434215/13866/77125/15951/11847/16153/20971/209558/100040462/14130/20293/16858/11846/21929/22177/12608/14969/16331/14727/12524/17096	TKO-Nicd1_TrPl_vs_TKO_TrPl
GOCC_ACTIN_FILAMENT_BUNDLE	GOCC_ACTIN_FILAMENT_BUNDLE	GOCC_ACTIN_FILAMENT_BUNDLE	64	0.601573	1.82489	0.000282885	0.00607939	0.00455786	2205	tags=47%, list=15%, signal=40%	21687/74103/12798/22051/53318/30794/12955/26563/213019/14201/192176/109711/56376/22793/73121/29810/72333/107589/13057/11475/67399/19303/76566/268709/98932/326618/104027/18826/210126/60595	TKO-Nicd1_TrPl_vs_TKO_TrPl
HP_INCREASED_CIRCULATING_ANTIBODY_LEVEL	HP_INCREASED_CIRCULATING_ANTIBODY_LEVEL	HP_INCREASED_CIRCULATING_ANTIBODY_LEVEL	64	0.599938	1.81993	0.000282885	0.00607939	0.00455786	1762	tags=28%, list=12%, signal=25%	12443/20540/386463/27226/76088/12501/16186/21803/17874/14735/16161/14969/21939/16197/12842/16678/64095/266632	TKO-Nicd1_TrPl_vs_TKO_TrPl
KEGG_EPITHELIAL_CELL_SIGNALING_IN_HELICOBACTER_PYLORI_INFECTION	KEGG_EPITHELIAL_CELL_SIGNALING_IN_HELICOBACTER_PYLORI_INFECTION	KEGG_EPITHELIAL_CELL_SIGNALING_IN_HELICOBACTER_PYLORI_INFECTION	64	0.591287	1.79369	0.000282885	0.00607939	0.00455786	2012	tags=34%, list=13%, signal=30%	14825/110935/330122/20304/13649/20310/19283/107607/140494/18035/17295/29857/15200/68775/18033/53859/18803/17096/19353/19697/21871/11491	TKO-Nicd1_TrPl_vs_TKO_TrPl
PID_AVB3_INTEGRIN_PATHWAY	PID_AVB3_INTEGRIN_PATHWAY	PID_AVB3_INTEGRIN_PATHWAY	64	0.744258	2.25773	0.000282885	0.00607939	0.00455786	1873	tags=47%, list=13%, signal=41%	12833/12834/12824/14268/12830/12841/12818/12816/12835/21813/12814/107581/12831/12826/12839/13612/16410/12815/12837/20969/12843/12978/12825/16367/12819/19303/12842/12840/12832/19353	TKO-Nicd1_TrPl_vs_TKO_TrPl
HP_PULMONARY_ARTERY_STENOSIS	HP_PULMONARY_ARTERY_STENOSIS	HP_PULMONARY_ARTERY_STENOSIS	65	0.677139	2.06234	0.000283206	0.00607939	0.00455786	2111	tags=31%, list=14%, signal=27%	13717/17313/23876/22417/108075/16449/18129/14182/24136/58859/23888/20130/12549/76411/58208/12740/66922/110954/12739/71982	TKO-Nicd1_TrPl_vs_TKO_TrPl
GOBP_REGULATION_OF_LEUKOCYTE_APOPTOTIC_PROCESS	GOBP_REGULATION_OF_LEUKOCYTE_APOPTOTIC_PROCESS	GOBP_REGULATION_OF_LEUKOCYTE_APOPTOTIC_PROCESS	69	0.560503	1.72478	0.000284414	0.00607939	0.00455786	1399	tags=26%, list=9%, signal=24%	20440/16952/20304/56532/76088/16854/17289/11847/13636/80885/16153/320404/257632/12053/209488/26362/16149/16197	TKO-Nicd1_TrPl_vs_TKO_TrPl
HP_ABNORMALITY_OF_THE_CARPAL_BONES	HP_ABNORMALITY_OF_THE_CARPAL_BONES	HP_ABNORMALITY_OF_THE_CARPAL_BONES	69	0.582074	1.79115	0.000284414	0.00607939	0.00455786	1795	tags=29%, list=12%, signal=26%	63873/12824/18505/53374/12167/19228/18129/17387/17182/16658/17390/64075/14184/14735/192176/12111/18230/269941/20531/14042	TKO-Nicd1_TrPl_vs_TKO_TrPl
HP_WIDE_ANTERIOR_FONTANEL	HP_WIDE_ANTERIOR_FONTANEL	HP_WIDE_ANTERIOR_FONTANEL	69	0.568588	1.74966	0.000284414	0.00607939	0.00455786	2719	tags=36%, list=18%, signal=30%	667742/22160/20682/56401/12814/329628/268396/16576/69538/12815/12843/14184/192176/56693/12842/17174/14634/21871/19305/212547/20334/28114/381694/20481/216725	TKO-Nicd1_TrPl_vs_TKO_TrPl
GOBP_CHEMOKINE_PRODUCTION	GOBP_CHEMOKINE_PRODUCTION	GOBP_CHEMOKINE_PRODUCTION	70	0.586554	1.8102	0.000284819	0.00607939	0.00455786	2201	tags=44%, list=15%, signal=38%	63873/21926/22160/13836/20311/77125/16803/11847/16153/11815/83433/11541/17874/21898/12978/257632/15368/11629/16176/16149/81799/142980/16600/20583/16193/14727/16172/11820/11491/14063/13653	TKO-Nicd1_TrPl_vs_TKO_TrPl
GOBP_UNSATURATED_FATTY_ACID_METABOLIC_PROCESS	GOBP_UNSATURATED_FATTY_ACID_METABOLIC_PROCESS	GOBP_UNSATURATED_FATTY_ACID_METABOLIC_PROCESS	70	0.578077	1.78404	0.000284819	0.00607939	0.00455786	1698	tags=31%, list=11%, signal=28%	18783/13107/11687/11684/13615/16952/110935/13078/60527/56448/19225/19224/13614/16176/16149/72054/76192/14863/14775/20249/56473/54325	TKO-Nicd1_TrPl_vs_TKO_TrPl
GOMF_TRANSMEMBRANE_RECEPTOR_PROTEIN_KINASE_ACTIVITY	GOMF_TRANSMEMBRANE_RECEPTOR_PROTEIN_KINASE_ACTIVITY	GOMF_TRANSMEMBRANE_RECEPTOR_PROTEIN_KINASE_ACTIVITY	70	0.577816	1.78324	0.000284819	0.00607939	0.00455786	1391	tags=44%, list=9%, signal=40%	13846/18213/21687/66042/13836/13866/18187/11482/13639/13649/108075/18596/12167/21813/14182/17289/14254/268977/13805/110542/22174/26563/17295/50766/14184/18212/12978/13867/26362/13835/16004	TKO-Nicd1_TrPl_vs_TKO_TrPl
HALLMARK_CHOLESTEROL_HOMEOSTASIS	HALLMARK_CHOLESTEROL_HOMEOSTASIS	HALLMARK_CHOLESTEROL_HOMEOSTASIS	70	0.560118	1.72862	0.000284819	0.00607939	0.00455786	2849	tags=37%, list=19%, signal=30%	18793/69590/16449/66102/20195/16854/104174/27279/71914/12759/20347/11658/12411/20249/56473/74155/12387/228775/66071/19141/69071/13360/108767/14104/11676/11910	TKO-Nicd1_TrPl_vs_TKO_TrPl
HP_ABNORMAL_ACETABULUM_MORPHOLOGY	HP_ABNORMAL_ACETABULUM_MORPHOLOGY	HP_ABNORMAL_ACETABULUM_MORPHOLOGY	70	0.600052	1.85186	0.000284819	0.00607939	0.00455786	1497	tags=27%, list=10%, signal=25%	63873/15530/12824/14118/17127/20317/14230/21813/19228/17182/13521/17390/12843/14184/56693/12111/20019/15396/12842	TKO-Nicd1_TrPl_vs_TKO_TrPl
HP_MUSCULAR_DYSTROPHY	HP_MUSCULAR_DYSTROPHY	HP_MUSCULAR_DYSTROPHY	70	0.587614	1.81348	0.000284819	0.00607939	0.00455786	1276	tags=21%, list=9%, signal=20%	12833/12834/26903/12335/667742/12816/12835/19285/12826/12955/192897/16404/74122/225341/29810	TKO-Nicd1_TrPl_vs_TKO_TrPl
REACTOME_COLLAGEN_FORMATION	REACTOME_COLLAGEN_FORMATION	REACTOME_COLLAGEN_FORMATION	70	0.777669	2.40002	0.000284819	0.00607939	0.00455786	1939	tags=69%, list=13%, signal=60%	12833/12834/12824/12830/16949/16950/16948/16780/77018/17386/12841/12406/12818/56401/12816/12835/12814/320452/107581/69675/12831/12826/94352/12839/192897/18542/18452/12815/12837/12843/13040/53867/12153/12827/56693/16782/12825/12819/213945/12842/17392/12840/237759/234407/67573/12832/18453/13030	TKO-Nicd1_TrPl_vs_TKO_TrPl
GOBP_RIBOSOMAL_LARGE_SUBUNIT_BIOGENESIS	GOBP_RIBOSOMAL_LARGE_SUBUNIT_BIOGENESIS	GOBP_RIBOSOMAL_LARGE_SUBUNIT_BIOGENESIS	68	0.66321	2.03334	0.000285714	0.00607939	0.00455786	3719	tags=74%, list=25%, signal=55%	11837/66164/56095/110109/100503670/67223/18148/72284/19941/52530/217011/235036/64934/19896/107071/16418/59014/110954/69902/67920/19989/67832/234549/19988/268449/67025/27367/69072/100019/28126/67671/20826/12181/69237/225215/231452/27176/76130/66409/67115/57808/66489/52521/75593/224619/57741/66229/67949/66448/59050	TKO-Nicd1_TrPl_vs_TKO_TrPl
GOBP_ICOSANOID_METABOLIC_PROCESS	GOBP_ICOSANOID_METABOLIC_PROCESS	GOBP_ICOSANOID_METABOLIC_PROCESS	66	0.600784	1.83044	0.000285959	0.00607939	0.00455786	1573	tags=32%, list=11%, signal=29%	18783/13107/11687/11684/13615/16952/110935/13078/14598/56448/11690/19225/19224/13614/16176/16149/72054/76192/14863/23887/14775	TKO-Nicd1_TrPl_vs_TKO_TrPl
GOCC_SMALL_RIBOSOMAL_SUBUNIT	GOCC_SMALL_RIBOSOMAL_SUBUNIT	GOCC_SMALL_RIBOSOMAL_SUBUNIT	66	0.627533	1.91194	0.000285959	0.00607939	0.00455786	4418	tags=73%, list=30%, signal=51%	16898/67427/20102/14694/20115/20042/20116/67097/20084/78294/16785/20104/20055/27207/20085/20088/121022/20103/267019/76846/20044/66475/54127/66973/20054/75617/50529/57294/218506/27370/27050/22186/20091/66481/20090/66230/69527/66258/229317/68052/64659/67941/68565/64660/66407/66242/14548/20068	TKO-Nicd1_TrPl_vs_TKO_TrPl
GOBP_HOMOTYPIC_CELL_CELL_ADHESION	GOBP_HOMOTYPIC_CELL_CELL_ADHESION	GOBP_HOMOTYPIC_CELL_CELL_ADHESION	67	0.546828	1.67057	0.000286369	0.00607939	0.00455786	2282	tags=39%, list=15%, signal=33%	14268/26365/14726/18793/11684/56745/15507/20304/19091/67916/22174/353310/192176/67268/109711/74012/18750/16193/17096/98932/21873/117197/18595/22330/16923/13007	TKO-Nicd1_TrPl_vs_TKO_TrPl
GOBP_LONG_CHAIN_FATTY_ACID_METABOLIC_PROCESS	GOBP_LONG_CHAIN_FATTY_ACID_METABOLIC_PROCESS	GOBP_LONG_CHAIN_FATTY_ACID_METABOLIC_PROCESS	67	0.55001	1.68029	0.000286369	0.00607939	0.00455786	1698	tags=28%, list=11%, signal=25%	18783/13107/11687/26897/11684/13078/56448/264895/19225/19224/72054/14081/76192/14863/19317/26457/14775/56473/54325	TKO-Nicd1_TrPl_vs_TKO_TrPl
GOBP_METANEPHROS_DEVELOPMENT	GOBP_METANEPHROS_DEVELOPMENT	GOBP_METANEPHROS_DEVELOPMENT	67	0.584724	1.78634	0.000286369	0.00607939	0.00455786	874	tags=31%, list=6%, signal=30%	97064/319757/22422/13036/15229/14118/269152/20682/22417/23967/20681/107587/16878/18596/17869/22601/98711/18591/15205/15208/16779	TKO-Nicd1_TrPl_vs_TKO_TrPl
GOBP_NEUTROPHIL_CHEMOTAXIS	GOBP_NEUTROPHIL_CHEMOTAXIS	GOBP_NEUTROPHIL_CHEMOTAXIS	67	0.631471	1.92915	0.000286369	0.00607939	0.00455786	2032	tags=46%, list=14%, signal=40%	20297/14825/20311/13615/330122/20304/20312/20310/16803/16854/15945/140497/21930/20293/20302/20296/13614/257632/20305/14127/20303/16176/20306/16149/20308/12261/20295/17524/19353/56744/16414	TKO-Nicd1_TrPl_vs_TKO_TrPl
GOBP_REGULATION_OF_EPITHELIAL_CELL_APOPTOTIC_PROCESS	GOBP_REGULATION_OF_EPITHELIAL_CELL_APOPTOTIC_PROCESS	GOBP_REGULATION_OF_EPITHELIAL_CELL_APOPTOTIC_PROCESS	67	0.567831	1.73473	0.000286369	0.00607939	0.00455786	1924	tags=42%, list=13%, signal=37%	68169/21926/21416/12192/21687/57875/15894/68545/22601/70445/16153/66214/20296/21929/15368/18024/18787/105722/11600/227753/21939/54409/22695/56312/16193/18569/18803/20379	TKO-Nicd1_TrPl_vs_TKO_TrPl
GOMF_IMMUNE_RECEPTOR_ACTIVITY	GOMF_IMMUNE_RECEPTOR_ACTIVITY	GOMF_IMMUNE_RECEPTOR_ACTIVITY	67	0.585544	1.78884	0.000286369	0.00607939	0.00455786	1934	tags=42%, list=13%, signal=37%	12778/18414/13036/57890/12505/16182/16177/171095/107527/14066/14130/16186/171463/54199/16161/14127/14961/12768/246256/16149/14960/14969/16197/12772/64095/16172/16157/16880	TKO-Nicd1_TrPl_vs_TKO_TrPl
HP_GASTROINTESTINAL_CARCINOMA	HP_GASTROINTESTINAL_CARCINOMA	HP_GASTROINTESTINAL_CARCINOMA	67	0.6255	1.91091	0.000286369	0.00607939	0.00455786	3064	tags=45%, list=21%, signal=36%	12443/12818/50768/21813/14184/100503670/67427/20115/19941/18207/67097/64095/66480/12387/68797/67025/20085/19248/20088/267019/19899/19942/13176/54127/57808/66489/20779/57294/11651/27370	TKO-Nicd1_TrPl_vs_TKO_TrPl
KEGG_ECM_RECEPTOR_INTERACTION	KEGG_ECM_RECEPTOR_INTERACTION	KEGG_ECM_RECEPTOR_INTERACTION	67	0.611396	1.86782	0.000286369	0.00607939	0.00455786	1306	tags=48%, list=9%, signal=44%	12833/12834/15530/12824/16402/14268/12643/16780/21923/329278/12505/16419/12835/12814/16775/12831/12826/16777/20971/192897/16410/16779/16404/12815/20969/12843/21827/53867/12827/16782/11603/12825	TKO-Nicd1_TrPl_vs_TKO_TrPl
GOBP_POSITIVE_REGULATION_OF_SMOOTH_MUSCLE_CELL_PROLIFERATION	GOBP_POSITIVE_REGULATION_OF_SMOOTH_MUSCLE_CELL_PROLIFERATION	GOBP_POSITIVE_REGULATION_OF_SMOOTH_MUSCLE_CELL_PROLIFERATION	71	0.597979	1.84663	0.000287109	0.00607939	0.00455786	1348	tags=37%, list=9%, signal=33%	14609/21926/13609/20304/20312/18131/18596/17869/21813/11504/16153/18591/19225/15208/71973/17390/21803/17874/21898/100017/13614/15368/11629/15200/19204/13057	TKO-Nicd1_TrPl_vs_TKO_TrPl
GOBP_RIBOSOMAL_SMALL_SUBUNIT_BIOGENESIS	GOBP_RIBOSOMAL_SMALL_SUBUNIT_BIOGENESIS	GOBP_RIBOSOMAL_SMALL_SUBUNIT_BIOGENESIS	71	0.63495	1.9608	0.000287109	0.00607939	0.00455786	3845	tags=75%, list=26%, signal=56%	208366/217995/67619/18148/20115/57315/20116/110816/59014/16785/20104/59028/98956/53414/14791/20055/21771/104662/20085/20088/224823/75416/20103/213895/67671/20826/223499/20044/30946/78581/74778/54127/20054/75617/353258/50529/78394/57294/68966/57837/66481/70683/213773/217431/269470/78651/67842/13871/67045/68979/108707/433864/67941	TKO-Nicd1_TrPl_vs_TKO_TrPl
GOBP_SKIN_EPIDERMIS_DEVELOPMENT	GOBP_SKIN_EPIDERMIS_DEVELOPMENT	GOBP_SKIN_EPIDERMIS_DEVELOPMENT	71	0.604581	1.86701	0.000287109	0.00607939	0.00455786	1002	tags=23%, list=7%, signal=21%	16826/21926/319757/241639/17702/16667/66042/20682/13649/15220/18128/16323/235505/29820/20613/14633	TKO-Nicd1_TrPl_vs_TKO_TrPl
GOBP_T_CELL_ACTIVATION_INVOLVED_IN_IMMUNE_RESPONSE	GOBP_T_CELL_ACTIVATION_INVOLVED_IN_IMMUNE_RESPONSE	GOBP_T_CELL_ACTIVATION_INVOLVED_IN_IMMUNE_RESPONSE	71	0.565738	1.74706	0.000287109	0.00607939	0.00455786	2099	tags=44%, list=14%, signal=38%	26365/16950/16952/15894/16182/53314/14999/16854/230738/14130/17474/56619/103743/19219/12051/16161/12053/14127/80859/16149/14969/19698/20351/19401/16453/16193/12524/17131/20104/18826/14063	TKO-Nicd1_TrPl_vs_TKO_TrPl
HP_LUMBAR_HYPERLORDOSIS	HP_LUMBAR_HYPERLORDOSIS	HP_LUMBAR_HYPERLORDOSIS	71	0.61127	1.88767	0.000287109	0.00607939	0.00455786	1258	tags=28%, list=8%, signal=26%	12833/63873/12834/15530/11595/12824/14268/667742/14118/11433/53374/12816/12835/56708/17182/13521/12815/14184/22004/12111	TKO-Nicd1_TrPl_vs_TKO_TrPl
GOBP_EXTRINSIC_APOPTOTIC_SIGNALING_PATHWAY_VIA_DEATH_DOMAIN_RECEPTORS	GOBP_EXTRINSIC_APOPTOTIC_SIGNALING_PATHWAY_VIA_DEATH_DOMAIN_RECEPTORS	GOBP_EXTRINSIC_APOPTOTIC_SIGNALING_PATHWAY_VIA_DEATH_DOMAIN_RECEPTORS	72	0.624481	1.9328	0.000289101	0.00607939	0.00455786	1636	tags=28%, list=11%, signal=25%	21926/21859/20319/17153/72393/15894/12167/16854/20377/69660/58801/21929/12122/15368/18787/29810/20684/21933/14775/414801	TKO-Nicd1_TrPl_vs_TKO_TrPl
GOBP_REGULATION_OF_PHAGOCYTOSIS	GOBP_REGULATION_OF_PHAGOCYTOSIS	GOBP_REGULATION_OF_PHAGOCYTOSIS	72	0.560761	1.73558	0.000289101	0.00607939	0.00455786	1743	tags=39%, list=12%, signal=35%	21926/26903/11687/14191/12798/22157/20698/16168/17289/83433/14130/21817/16410/16186/20296/18752/257632/19288/14127/12266/105722/15162/16176/13057/19264/72519/14694/12268	TKO-Nicd1_TrPl_vs_TKO_TrPl
HALLMARK_IL6_JAK_STAT3_SIGNALING	HALLMARK_IL6_JAK_STAT3_SIGNALING	HALLMARK_IL6_JAK_STAT3_SIGNALING	73	0.662461	2.05174	0.000292398	0.00607939	0.00455786	2566	tags=51%, list=17%, signal=42%	21926/18414/14825/12981/330122/12505/11482/20310/16182/16177/12475/27279/15945/16186/21803/21938/17874/16161/15368/12768/16176/20306/12018/16362/16193/19692/26410/12703/16172/56744/16994/17000/94185/16401/57914/16178/12702	TKO-Nicd1_TrPl_vs_TKO_TrPl
HP_DELAYED_CRANIAL_SUTURE_CLOSURE	HP_DELAYED_CRANIAL_SUTURE_CLOSURE	HP_DELAYED_CRANIAL_SUTURE_CLOSURE	73	0.595277	1.84367	0.000292398	0.00607939	0.00455786	2329	tags=33%, list=16%, signal=28%	15530/14726/22160/11484/17132/18596/56401/268396/16002/69538/17390/12393/14184/192176/26561/56693/13038/14634/269593/21871/72136/20334/20085/28114	TKO-Nicd1_TrPl_vs_TKO_TrPl
HP_NEOPLASM_OF_THE_STOMACH	HP_NEOPLASM_OF_THE_STOMACH	HP_NEOPLASM_OF_THE_STOMACH	73	0.590363	1.82845	0.000292398	0.00607939	0.00455786	3024	tags=34%, list=20%, signal=27%	12443/13866/12818/50768/13805/17342/14184/16181/16176/20351/23849/67427/16362/12387/68797/17314/18595/12578/12550/19248/24069/13176/12579/20779/11651	TKO-Nicd1_TrPl_vs_TKO_TrPl
HP_PAPULE	HP_PAPULE	HP_PAPULE	73	0.662798	2.05279	0.000292398	0.00607939	0.00455786	2016	tags=34%, list=14%, signal=30%	16664/14619/110308/13601/11830/13649/12818/12831/171095/71914/16153/12638/21898/16971/74176/257632/12768/12842/17939/12268/23991/12832/16172/56316/68889	TKO-Nicd1_TrPl_vs_TKO_TrPl
GOBP_POSITIVE_REGULATION_OF_MYELOID_CELL_DIFFERENTIATION	GOBP_POSITIVE_REGULATION_OF_MYELOID_CELL_DIFFERENTIATION	GOBP_POSITIVE_REGULATION_OF_MYELOID_CELL_DIFFERENTIATION	74	0.586951	1.82145	0.000294291	0.00607939	0.00455786	1604	tags=28%, list=11%, signal=25%	21926/12192/12394/16878/16449/15511/76527/193740/16323/18129/23871/83433/21803/14159/22177/12768/16149/14969/226421/16331/18750	TKO-Nicd1_TrPl_vs_TKO_TrPl
GOBP_REGULATION_OF_BMP_SIGNALING_PATHWAY	GOBP_REGULATION_OF_BMP_SIGNALING_PATHWAY	GOBP_REGULATION_OF_BMP_SIGNALING_PATHWAY	74	0.654323	2.03052	0.000294291	0.00607939	0.00455786	1112	tags=34%, list=7%, signal=31%	14362/17702/66042/15229/14118/20319/73230/11482/18128/268935/17130/18129/16007/78558/20660/20377/13805/14314/15205/21930/15208/71973/50766/83554/13390	TKO-Nicd1_TrPl_vs_TKO_TrPl
GOCC_INTERMEDIATE_FILAMENT	GOCC_INTERMEDIATE_FILAMENT	GOCC_INTERMEDIATE_FILAMENT	74	0.566624	1.75837	0.000294291	0.00607939	0.00455786	1432	tags=32%, list=10%, signal=29%	16666/16664/110308/16687/14609/94179/109052/16663/16667/22352/210274/406220/18008/16665/223917/100126226/212632/18417/100017/14580/55963/14969/18772/16669	TKO-Nicd1_TrPl_vs_TKO_TrPl
REACTOME_SIGNALING_BY_TGF_BETA_RECEPTOR_COMPLEX	REACTOME_SIGNALING_BY_TGF_BETA_RECEPTOR_COMPLEX	REACTOME_SIGNALING_BY_TGF_BETA_RECEPTOR_COMPLEX	74	0.554495	1.72073	0.000294291	0.00607939	0.00455786	3203	tags=34%, list=21%, signal=27%	97064/17127/17869/21813/21815/65112/21803/16477/18787/83814/228839/75788/78294/17131/68010/17872/93742/104394/20901/20481/12579/264064/19650/22186/22190	TKO-Nicd1_TrPl_vs_TKO_TrPl
GOBP_COLLAGEN_METABOLIC_PROCESS	GOBP_COLLAGEN_METABOLIC_PROCESS	GOBP_COLLAGEN_METABOLIC_PROCESS	75	0.557638	1.73451	0.000296824	0.00607939	0.00455786	2104	tags=45%, list=14%, signal=39%	14219/12394/22352/22417/17386/12406/18596/56401/240047/17387/12831/52377/11490/13805/11846/17390/21803/13010/66214/12843/13040/209039/26561/14089/12842/17392/13038/17381/16193/81877/74155/13030/170829/210530	TKO-Nicd1_TrPl_vs_TKO_TrPl
GOBP_EMBRYONIC_PLACENTA_DEVELOPMENT	GOBP_EMBRYONIC_PLACENTA_DEVELOPMENT	GOBP_EMBRYONIC_PLACENTA_DEVELOPMENT	75	0.556886	1.73217	0.000296824	0.00607939	0.00455786	1432	tags=27%, list=10%, signal=24%	12192/22422/17240/12981/72469/16878/13649/22113/16007/15213/16153/18591/20613/15205/72780/16002/16477/12608/15214/16669	TKO-Nicd1_TrPl_vs_TKO_TrPl
GOBP_INTERLEUKIN_1_PRODUCTION	GOBP_INTERLEUKIN_1_PRODUCTION	GOBP_INTERLEUKIN_1_PRODUCTION	75	0.604391	1.87993	0.000296824	0.00607939	0.00455786	1203	tags=36%, list=8%, signal=33%	94092/21926/26365/12362/11433/17127/16952/15507/20312/15951/20698/66222/67313/11847/230738/69146/16153/107607/83433/100040462/13610/17874/20302/21898/21929/257632/22177	TKO-Nicd1_TrPl_vs_TKO_TrPl
GOCC_BASEMENT_MEMBRANE	GOCC_BASEMENT_MEMBRANE	GOCC_BASEMENT_MEMBRANE	75	0.687241	2.13763	0.000296824	0.00607939	0.00455786	1509	tags=49%, list=10%, signal=45%	15530/12824/21859/14268/12830/16949/12306/14118/16780/20317/20692/12841/21857/11727/16775/545370/12831/12826/11504/94352/12839/16777/192897/58859/21810/16779/12837/243967/64075/16763/18074/12827/16782/11603/12819/213945/80883	TKO-Nicd1_TrPl_vs_TKO_TrPl
GOCC_PRERIBOSOME	GOCC_PRERIBOSOME	GOCC_PRERIBOSOME	75	0.633256	1.96972	0.000296824	0.00607939	0.00455786	4322	tags=79%, list=29%, signal=56%	66164/56095/217995/67619/67223/27966/20115/57315/100608/73736/110816/235036/64934/107071/16418/59014/69902/67920/53414/14791/21771/67205/104662/69072/224823/100019/75416/68628/213895/20826/223499/18572/12181/78581/74778/230082/76130/66409/14113/353258/52521/68966/72462/57741/70683/213773/217431/225348/269470/27993/67842/67045/59050/108707/215194/67973/57750/216987/52705	TKO-Nicd1_TrPl_vs_TKO_TrPl
HP_AORTIC_REGURGITATION	HP_AORTIC_REGURGITATION	HP_AORTIC_REGURGITATION	75	0.576625	1.79357	0.000296824	0.00607939	0.00455786	1420	tags=24%, list=10%, signal=22%	13717/14118/16948/17127/53374/18128/17130/21813/19091/16153/12843/21898/192176/83814/12768/107589/15214/11475	TKO-Nicd1_TrPl_vs_TKO_TrPl
HP_SUBCUTANEOUS_NODULE	HP_SUBCUTANEOUS_NODULE	HP_SUBCUTANEOUS_NODULE	75	0.651151	2.02538	0.000296824	0.00607939	0.00455786	2016	tags=36%, list=14%, signal=31%	14619/21687/14118/13601/18131/18596/19228/18383/14182/17387/12831/71914/16153/18591/15364/17390/11816/21898/12768/12825/14969/12842/17939/12268/12832/12387/68889	TKO-Nicd1_TrPl_vs_TKO_TrPl
KEGG_TOLL_LIKE_RECEPTOR_SIGNALING_PATHWAY	KEGG_TOLL_LIKE_RECEPTOR_SIGNALING_PATHWAY	KEGG_TOLL_LIKE_RECEPTOR_SIGNALING_PATHWAY	75	0.567069	1.76384	0.000296824	0.00607939	0.00455786	2057	tags=32%, list=14%, signal=28%	21926/53791/20304/16803/12475/15945/18035/17874/20302/21898/20303/29857/16176/142980/21939/18033/13038/16193/12524/266632/26410/19353/19697/14281	TKO-Nicd1_TrPl_vs_TKO_TrPl
GOBP_LYMPHOCYTE_MIGRATION	GOBP_LYMPHOCYTE_MIGRATION	GOBP_LYMPHOCYTE_MIGRATION	76	0.566555	1.76727	0.000297	0.00607939	0.00455786	2012	tags=39%, list=13%, signal=34%	20297/13601/13609/70045/20304/15894/56532/20312/17698/66102/76088/216892/17470/15945/11815/20868/170756/20293/20302/20296/20305/20303/11629/20306/20308/20295/12772/14042/11820/11491	TKO-Nicd1_TrPl_vs_TKO_TrPl
GOBP_RENAL_TUBULE_DEVELOPMENT	GOBP_RENAL_TUBULE_DEVELOPMENT	GOBP_RENAL_TUBULE_DEVELOPMENT	76	0.62695	1.95566	0.000297	0.00607939	0.00455786	861	tags=30%, list=6%, signal=29%	56753/97064/15415/56198/319757/22422/15229/269152/20682/22417/12156/23967/20681/16878/16449/17869/18128/18129/22601/12826/22411/15205/15208	TKO-Nicd1_TrPl_vs_TKO_TrPl
GOBP_BONE_MORPHOGENESIS	GOBP_BONE_MORPHOGENESIS	GOBP_BONE_MORPHOGENESIS	79	0.662123	2.0823	0.000297354	0.00607939	0.00455786	1926	tags=48%, list=13%, signal=42%	63873/12824/17702/20148/15117/22160/11433/20682/20319/17386/107587/12406/12590/12167/19411/21813/12161/13395/17387/244152/232174/12393/14184/21827/218772/11647/12825/15396/269941/12842/16998/19401/14634/17300/17002/14042/20379/11749	TKO-Nicd1_TrPl_vs_TKO_TrPl
GOBP_CELLULAR_RESPONSE_TO_INTERLEUKIN_1	GOBP_CELLULAR_RESPONSE_TO_INTERLEUKIN_1	GOBP_CELLULAR_RESPONSE_TO_INTERLEUKIN_1	79	0.625588	1.9674	0.000297354	0.00607939	0.00455786	1879	tags=46%, list=13%, signal=40%	20297/15117/20682/20304/20312/17869/107765/16177/108153/14469/230738/107527/20377/15205/20293/16365/17390/17874/20302/20296/16181/13614/108960/20305/20303/16176/20306/12608/21939/18033/20308/20295/16598/16193/266632/19697	TKO-Nicd1_TrPl_vs_TKO_TrPl
GOBP_NEGATIVE_REGULATION_OF_LIPID_METABOLIC_PROCESS	GOBP_NEGATIVE_REGULATION_OF_LIPID_METABOLIC_PROCESS	GOBP_NEGATIVE_REGULATION_OF_LIPID_METABOLIC_PROCESS	79	0.564516	1.77533	0.000297354	0.00607939	0.00455786	1613	tags=34%, list=11%, signal=31%	11812/21926/14170/26365/50781/20682/22417/12156/19712/11813/20698/50722/20660/80885/18591/11815/20613/216505/11816/16176/76574/18033/20583/11810/11551/26457/320204	TKO-Nicd1_TrPl_vs_TKO_TrPl
HP_ABNORMAL_CORNEAL_EPITHELIUM_MORPHOLOGY	HP_ABNORMAL_CORNEAL_EPITHELIUM_MORPHOLOGY	HP_ABNORMAL_CORNEAL_EPITHELIUM_MORPHOLOGY	79	0.574211	1.80582	0.000297354	0.00607939	0.00455786	1366	tags=24%, list=9%, signal=22%	14619/21816/241639/70779/12830/14118/545975/16153/56773/72027/21810/195209/18508/14184/21898/257632/12768/14969/227753	TKO-Nicd1_TrPl_vs_TKO_TrPl
HP_MULTIFOCAL_EPILEPTIFORM_DISCHARGES	HP_MULTIFOCAL_EPILEPTIFORM_DISCHARGES	HP_MULTIFOCAL_EPILEPTIFORM_DISCHARGES	86	-0.585785	-1.70786	0.000297398	0.00607939	0.00455786	1559	tags=19%, list=10%, signal=17%	108073/279653/665113/20910/235380/20265/54418/14681/14806/110876/242773/14406/20230/14167/20274/83766	TKO-Nicd1_TrPl_vs_TKO_TrPl
GOBP_ARTERY_DEVELOPMENT	GOBP_ARTERY_DEVELOPMENT	GOBP_ARTERY_DEVELOPMENT	77	0.583502	1.82315	0.000297442	0.00607939	0.00455786	1877	tags=40%, list=13%, signal=35%	20897/16949/16948/14230/11482/18131/18596/16449/18128/17130/13642/22411/15213/18933/13805/58859/15205/11816/106042/16971/13614/21385/12825/107589/15214/207728/268902/14634/17300/17131/269593	TKO-Nicd1_TrPl_vs_TKO_TrPl
GOBP_MESONEPHROS_DEVELOPMENT	GOBP_MESONEPHROS_DEVELOPMENT	GOBP_MESONEPHROS_DEVELOPMENT	80	0.555703	1.75116	0.000297885	0.00607939	0.00455786	1699	tags=36%, list=11%, signal=32%	56753/15415/319757/15229/269152/20682/17127/22417/12156/23967/73230/20681/107587/17869/17130/12359/11847/22411/20377/20971/15205/20969/218772/14164/15396/19401/268902/14634/17300	TKO-Nicd1_TrPl_vs_TKO_TrPl
GOBP_NEUTROPHIL_MIGRATION	GOBP_NEUTROPHIL_MIGRATION	GOBP_NEUTROPHIL_MIGRATION	80	0.617994	1.94745	0.000297885	0.00607939	0.00455786	2032	tags=45%, list=14%, signal=39%	20297/14825/20311/13615/330122/20304/20312/20310/16803/16177/16854/16175/15945/140497/21930/20293/17874/20302/20296/13614/257632/20305/14127/20303/16176/20306/16149/20308/12261/20295/17524/266632/19353/67767/56744/16414	TKO-Nicd1_TrPl_vs_TKO_TrPl
HP_DERMAL_ATROPHY	HP_DERMAL_ATROPHY	HP_DERMAL_ATROPHY	80	0.636276	2.00506	0.000297885	0.00607939	0.00455786	1497	tags=26%, list=10%, signal=24%	16664/110308/12833/12834/241639/17313/14118/17127/16780/12816/12835/21813/12831/13032/192897/12843/16971/16782/12825/227753/12842	TKO-Nicd1_TrPl_vs_TKO_TrPl
HP_OSTEOLYSIS	HP_OSTEOLYSIS	HP_OSTEOLYSIS	78	0.57598	1.80301	0.000297885	0.00607939	0.00455786	1315	tags=28%, list=9%, signal=26%	14619/22337/14219/12394/18131/24059/18596/64058/19228/18129/14182/17387/13032/71914/268396/16658/17390/12389/16181/192176/12825/14969	TKO-Nicd1_TrPl_vs_TKO_TrPl
GOBP_KERATINOCYTE_DIFFERENTIATION	GOBP_KERATINOCYTE_DIFFERENTIATION	GOBP_KERATINOCYTE_DIFFERENTIATION	81	0.72386	2.2871	0.000297974	0.00607939	0.00455786	1968	tags=44%, list=13%, signal=39%	16666/94092/12192/64929/21816/22337/17702/16667/13836/16952/11828/55948/16449/99681/386463/545975/18128/18612/22601/16175/235505/232174/18991/20753/18508/18103/58208/72333/195733/71529/22695/29876/17300/14284/74155/18755	TKO-Nicd1_TrPl_vs_TKO_TrPl
HP_ARNOLD_CHIARI_MALFORMATION	HP_ARNOLD_CHIARI_MALFORMATION	HP_ARNOLD_CHIARI_MALFORMATION	81	0.587545	1.8564	0.000297974	0.00607939	0.00455786	1277	tags=20%, list=9%, signal=18%	319757/13717/14118/17132/18131/21813/19228/18129/14182/24136/18027/15364/14184/192176/13875/18034	TKO-Nicd1_TrPl_vs_TKO_TrPl
HP_BLUE_SCLERAE	HP_BLUE_SCLERAE	HP_BLUE_SCLERAE	81	0.580608	1.83448	0.000297974	0.00607939	0.00455786	2323	tags=35%, list=16%, signal=29%	70779/14118/53374/12406/14230/12816/21813/12831/57265/13521/16002/195209/12843/12153/56693/11647/18503/12825/18230/269941/12842/13038/18453/14025/66913/16973/72136/109754	TKO-Nicd1_TrPl_vs_TKO_TrPl
HP_METAPHYSEAL_WIDENING	HP_METAPHYSEAL_WIDENING	HP_METAPHYSEAL_WIDENING	82	0.667224	2.11081	0.00030003	0.00607939	0.00455786	1079	tags=26%, list=7%, signal=24%	14609/63873/15530/11595/12824/11433/20928/53374/17386/12167/12814/19228/17182/13521/268396/17390/12815/12393/14184/12978/192176	TKO-Nicd1_TrPl_vs_TKO_TrPl
KEGG_RIBOSOME	KEGG_RIBOSOME	KEGG_RIBOSOME	82	0.732885	2.31854	0.00030003	0.00607939	0.00455786	3326	tags=89%, list=22%, signal=70%	16898/269261/11837/100503670/19951/270106/19946/65019/76808/67427/20102/20115/26961/20042/20005/20116/19941/67097/20084/19934/78294/19896/16785/66480/110954/56040/19921/20104/319195/67281/19989/19988/14109/268449/20055/27207/19933/67025/19982/20085/27367/20088/67891/20103/267019/66483/67671/19899/19942/76846/19943/225215/66475/68537/27176/26451/54127/20054/54217/67186/75617/67115/57808/66489/5729…	TKO-Nicd1_TrPl_vs_TKO_TrPl
GOBP_GRANULOCYTE_CHEMOTAXIS	GOBP_GRANULOCYTE_CHEMOTAXIS	GOBP_GRANULOCYTE_CHEMOTAXIS	83	0.628867	1.99174	0.00030012	0.00607939	0.00455786	2032	tags=48%, list=14%, signal=42%	20297/63873/14825/20311/13615/16952/330122/20304/232983/20312/20310/16803/76527/66166/16854/15945/140497/21930/20293/20302/20296/12978/13614/257632/20305/14127/20303/71660/16176/26364/20306/16149/20308/12261/20295/17524/16172/19353/56744/16414	TKO-Nicd1_TrPl_vs_TKO_TrPl
GOBP_NEGATIVE_REGULATION_OF_EXTRINSIC_APOPTOTIC_SIGNALING_PATHWAY	GOBP_NEGATIVE_REGULATION_OF_EXTRINSIC_APOPTOTIC_SIGNALING_PATHWAY	GOBP_NEGATIVE_REGULATION_OF_EXTRINSIC_APOPTOTIC_SIGNALING_PATHWAY	83	0.612573	1.94013	0.00030012	0.00607939	0.00455786	1636	tags=30%, list=11%, signal=27%	12824/21926/21416/12981/20319/72393/15894/20312/15511/193740/16854/22601/16175/69660/107449/16410/21929/15368/232679/18787/16176/20583/14775/17210/414801	TKO-Nicd1_TrPl_vs_TKO_TrPl
GOBP_MOLTING_CYCLE	GOBP_MOLTING_CYCLE	GOBP_MOLTING_CYCLE	84	0.639749	2.03284	0.000300661	0.00607939	0.00455786	1002	tags=25%, list=7%, signal=23%	16666/16664/16826/21926/319757/241639/17702/16667/66042/20682/13649/15220/18128/16323/244152/235505/100126226/19225/29820/20613/14633	TKO-Nicd1_TrPl_vs_TKO_TrPl
GOBP_REGULATION_OF_EPITHELIAL_TO_MESENCHYMAL_TRANSITION	GOBP_REGULATION_OF_EPITHELIAL_TO_MESENCHYMAL_TRANSITION	GOBP_REGULATION_OF_EPITHELIAL_TO_MESENCHYMAL_TRANSITION	84	0.611527	1.94317	0.000300661	0.00607939	0.00455786	1943	tags=43%, list=13%, signal=37%	97064/216285/21416/14726/22160/17127/20319/12156/16449/18128/21813/13132/13636/246154/94352/20377/13805/20613/171463/21803/66214/353310/80288/319530/16176/12842/21804/15451/17300/16193/17131/68010/80294/13837/12387/14538	TKO-Nicd1_TrPl_vs_TKO_TrPl
GOBP_REGULATION_OF_PHOSPHATIDYLINOSITOL_3_KINASE_SIGNALING	GOBP_REGULATION_OF_PHOSPHATIDYLINOSITOL_3_KINASE_SIGNALING	GOBP_REGULATION_OF_PHOSPHATIDYLINOSITOL_3_KINASE_SIGNALING	84	0.613813	1.95043	0.000300661	0.00607939	0.00455786	1242	tags=31%, list=8%, signal=29%	21926/18213/14268/26365/21687/22160/14191/20682/20304/13649/18596/12359/14182/14254/26941/18591/19249/83433/107449/26563/216505/83490/18212/13867/18413/11600	TKO-Nicd1_TrPl_vs_TKO_TrPl
HP_DISPROPORTIONATE_SHORT_LIMB_SHORT_STATURE	HP_DISPROPORTIONATE_SHORT_LIMB_SHORT_STATURE	HP_DISPROPORTIONATE_SHORT_LIMB_SHORT_STATURE	84	0.613925	1.95079	0.000300661	0.00607939	0.00455786	1661	tags=29%, list=11%, signal=26%	15530/11595/12824/20682/53374/17386/56401/12167/12814/19228/14182/17182/57265/23888/13521/12843/14184/67547/56693/11647/76411/18230/12842/21384	TKO-Nicd1_TrPl_vs_TKO_TrPl
HP_MICROMELIA	HP_MICROMELIA	HP_MICROMELIA	84	0.598718	1.90247	0.000300661	0.00607939	0.00455786	1238	tags=25%, list=8%, signal=23%	63873/15530/11595/12824/319757/434130/12406/12167/12814/19228/71914/17182/57265/23888/13521/16576/12815/14184/56693/11647/76411	TKO-Nicd1_TrPl_vs_TKO_TrPl
HP_RETINAL_DETACHMENT	HP_RETINAL_DETACHMENT	HP_RETINAL_DETACHMENT	84	0.651669	2.07072	0.000300661	0.00607939	0.00455786	1265	tags=26%, list=8%, signal=24%	12824/56847/70779/21687/16950/14118/12841/16997/13078/17132/12814/22601/12826/12839/229595/269831/12628/13003/195209/18508/195727/12411	TKO-Nicd1_TrPl_vs_TKO_TrPl
HP_POOR_EYE_CONTACT	HP_POOR_EYE_CONTACT	HP_POOR_EYE_CONTACT	79	-0.610414	-1.75839	0.00030125	0.00607939	0.00455786	1357	tags=16%, list=9%, signal=15%	66706/242425/20910/333605/14810/245555/56808/13048/227632/11775/53623/338370/20979	TKO-Nicd1_TrPl_vs_TKO_TrPl
GOBP_NEGATIVE_REGULATION_OF_HEMOPOIESIS	GOBP_NEGATIVE_REGULATION_OF_HEMOPOIESIS	GOBP_NEGATIVE_REGULATION_OF_HEMOPOIESIS	85	0.618349	1.96782	0.000303306	0.00607939	0.00455786	1909	tags=40%, list=13%, signal=35%	12399/26365/16950/12394/14118/13866/16952/17869/16323/230738/20377/14130/21930/16658/67122/20302/21898/83554/12053/16149/12262/142980/16331/19401/14634/16362/16453/14727/12703/17002/17131/17096/66058/12387	TKO-Nicd1_TrPl_vs_TKO_TrPl
GOBP_REGULATION_OF_MONONUCLEAR_CELL_MIGRATION	GOBP_REGULATION_OF_MONONUCLEAR_CELL_MIGRATION	GOBP_REGULATION_OF_MONONUCLEAR_CELL_MIGRATION	85	0.60436	1.9233	0.000303306	0.00607939	0.00455786	1275	tags=34%, list=9%, signal=31%	20297/63873/21926/13601/70045/20304/232983/56532/17698/76527/66166/27226/76088/16854/17470/15945/11815/20868/170756/20302/20296/12978/18787/20303/105722/11629/71660/12768/20306	TKO-Nicd1_TrPl_vs_TKO_TrPl
HP_ABNORMAL_BLISTERING_OF_THE_SKIN	HP_ABNORMAL_BLISTERING_OF_THE_SKIN	HP_ABNORMAL_BLISTERING_OF_THE_SKIN	87	0.726656	2.32101	0.000304414	0.00607939	0.00455786	1743	tags=37%, list=12%, signal=33%	16666/16664/110308/16687/14609/15530/14620/12824/241639/16667/14621/14726/12394/13512/13601/16780/11830/16153/72027/192897/21898/74176/26561/14961/16782/12768/14969/18772/18148/16678/52530/12268	TKO-Nicd1_TrPl_vs_TKO_TrPl
HP_NEOPLASM_OF_THE_SKELETAL_SYSTEM	HP_NEOPLASM_OF_THE_SKELETAL_SYSTEM	HP_NEOPLASM_OF_THE_SKELETAL_SYSTEM	87	0.624285	1.99403	0.000304414	0.00607939	0.00455786	3071	tags=47%, list=21%, signal=38%	11595/12824/17702/11433/12818/21813/19228/14182/83925/12815/66902/14184/20351/100503670/56045/67427/20115/14634/19941/67097/14042/18412/66480/20018/269951/12578/67025/20085/20088/20017/267019/19899/19942/54127/57808/21453/66489/57294/11651/27370/69724	TKO-Nicd1_TrPl_vs_TKO_TrPl
REACTOME_INTERLEUKIN_4_AND_INTERLEUKIN_13_SIGNALING	REACTOME_INTERLEUKIN_4_AND_INTERLEUKIN_13_SIGNALING	REACTOME_INTERLEUKIN_4_AND_INTERLEUKIN_13_SIGNALING	87	0.657547	2.10027	0.000304414	0.00607939	0.00455786	1766	tags=47%, list=12%, signal=42%	12443/21926/14268/11687/22160/22352/16952/13609/16878/21857/71950/15894/17869/16803/16819/53314/16175/22329/16153/12609/19225/16186/74145/17390/21803/16477/21938/12843/69581/20296/17829/15368/12053/18413/16176/17392/16409/17210/16453/16193/12703	TKO-Nicd1_TrPl_vs_TKO_TrPl
GOBP_INTEGRIN_MEDIATED_SIGNALING_PATHWAY	GOBP_INTEGRIN_MEDIATED_SIGNALING_PATHWAY	GOBP_INTEGRIN_MEDIATED_SIGNALING_PATHWAY	88	0.588401	1.88283	0.000304599	0.00607939	0.00455786	2066	tags=36%, list=14%, signal=32%	16402/241639/14268/26365/14219/16950/14191/330662/21857/16419/23880/107581/67916/13132/11504/11490/192897/16410/16404/192176/22793/18103/15162/225341/12825/16797/16409/108911/22165/12927/16414/12512	TKO-Nicd1_TrPl_vs_TKO_TrPl
REACTOME_EUKARYOTIC_TRANSLATION_ELONGATION	REACTOME_EUKARYOTIC_TRANSLATION_ELONGATION	REACTOME_EUKARYOTIC_TRANSLATION_ELONGATION	88	0.66841	2.13885	0.000304599	0.00607939	0.00455786	3326	tags=89%, list=22%, signal=69%	68172/66656/16898/269261/11837/100503670/19951/270106/19946/65019/76808/67427/20102/20115/26961/20042/20005/20116/19941/67097/20084/19934/78294/19896/16785/66480/110954/56040/19921/20104/319195/67281/19989/19988/14109/268449/20055/67160/27207/19933/67025/19982/20085/27367/20088/67891/20103/13627/267019/66483/67671/19899/19942/76846/20044/19943/66475/27176/26451/54127/20054/54217/67186/75617/67115…	TKO-Nicd1_TrPl_vs_TKO_TrPl
GOMF_CYTOKINE_BINDING	GOMF_CYTOKINE_BINDING	GOMF_CYTOKINE_BINDING	86	0.600363	1.91342	0.000305157	0.00607939	0.00455786	1545	tags=36%, list=10%, signal=33%	94092/12778/18414/434215/66042/14726/18187/11482/108075/16182/268935/12167/16177/21813/69675/244152/246154/235505/268977/13805/16410/16186/21938/54199/16161/12978/16181/12768/16149/16998/22695	TKO-Nicd1_TrPl_vs_TKO_TrPl
GOBP_FORMATION_OF_PRIMARY_GERM_LAYER	GOBP_FORMATION_OF_PRIMARY_GERM_LAYER	GOBP_FORMATION_OF_PRIMARY_GERM_LAYER	89	0.601361	1.92706	0.000305998	0.00607939	0.00455786	2059	tags=40%, list=14%, signal=35%	12833/14609/16402/14268/13836/17127/20319/16780/71950/12816/16419/16323/12814/17387/12831/22411/16777/192897/20613/15364/16410/17390/16404/12837/12827/16600/15396/240672/68151/14369/17300/12832/80294/12387/16414/19252	TKO-Nicd1_TrPl_vs_TKO_TrPl
GOBP_NEPHRON_EPITHELIUM_DEVELOPMENT	GOBP_NEPHRON_EPITHELIUM_DEVELOPMENT	GOBP_NEPHRON_EPITHELIUM_DEVELOPMENT	89	0.564508	1.80897	0.000305998	0.00607939	0.00455786	1795	tags=35%, list=12%, signal=31%	56753/97064/15415/56198/319757/22422/15229/269152/20682/22417/12156/23967/20681/16878/16449/17869/18128/18129/22601/22411/15205/15208/16779/27205/14164/15396/16373/66277/14634/17300/14042	TKO-Nicd1_TrPl_vs_TKO_TrPl
HP_FLAT_FACE	HP_FLAT_FACE	HP_FLAT_FACE	89	0.617604	1.97912	0.000305998	0.00607939	0.00455786	1306	tags=25%, list=9%, signal=23%	15530/12824/18505/14268/16950/22160/20682/53374/433938/12841/17132/12814/12839/329628/17182/23888/13521/12815/14184/192176/67547/12825	TKO-Nicd1_TrPl_vs_TKO_TrPl
HP_SKIN_NODULE	HP_SKIN_NODULE	HP_SKIN_NODULE	89	0.601314	1.92691	0.000305998	0.00607939	0.00455786	2016	tags=31%, list=14%, signal=27%	14619/21687/14118/13601/18131/18596/19228/18383/14182/17387/12831/71914/16153/18591/15364/17390/11816/21898/12053/12768/12825/14969/12842/17939/12268/12832/12387/68889	TKO-Nicd1_TrPl_vs_TKO_TrPl
HP_SKIN_RASH	HP_SKIN_RASH	HP_SKIN_RASH	89	0.61246	1.96263	0.000305998	0.00607939	0.00455786	2800	tags=39%, list=19%, signal=32%	14609/14620/84682/14621/21687/12394/11433/17060/74732/171095/17105/14130/16186/21938/21929/16181/19171/257632/13058/210808/14969/13057/16453/16193/70450/16172/18595/19727/66711/234854/17970/69225/66537/26363/20750	TKO-Nicd1_TrPl_vs_TKO_TrPl
HALLMARK_COAGULATION	HALLMARK_COAGULATION	HALLMARK_COAGULATION	96	0.569645	1.85224	0.000307882	0.00607939	0.00455786	2002	tags=41%, list=13%, signal=35%	11812/21859/14268/13036/14118/18791/16952/20692/93732/22041/21857/11727/11813/56405/17387/12258/14066/18591/12628/12759/17390/12259/16971/12153/12266/18787/12334/14962/227753/20193/14701/67603/17392/13038/15451/18441/19353/13030/56744	TKO-Nicd1_TrPl_vs_TKO_TrPl
REACTOME_INTERLEUKIN_1_SIGNALING	REACTOME_INTERLEUKIN_1_SIGNALING	REACTOME_INTERLEUKIN_1_SIGNALING	96	0.547078	1.77886	0.000307882	0.00607939	0.00455786	4007	tags=45%, list=27%, signal=33%	16177/16175/20203/107607/18035/17874/16181/19171/257632/108960/16176/18034/18033/266632/26410/17463/78294/19697/18412/11820/16150/16178/20422/228769/69077/26443/26965/22186/19175/53380/22190/26446/26442/18036/66513/22123/19167/231130/26445/19192/192656/19166/19181	TKO-Nicd1_TrPl_vs_TKO_TrPl
REACTOME_RESPONSE_OF_EIF2AK4_GCN2_TO_AMINO_ACID_DEFICIENCY	REACTOME_RESPONSE_OF_EIF2AK4_GCN2_TO_AMINO_ACID_DEFICIENCY	REACTOME_RESPONSE_OF_EIF2AK4_GCN2_TO_AMINO_ACID_DEFICIENCY	96	0.718972	2.33779	0.000307882	0.00607939	0.00455786	3326	tags=83%, list=22%, signal=65%	68172/16898/12608/269261/11837/100503670/19951/270106/19946/65019/76808/67427/20102/20115/26961/20042/20005/20116/19941/67097/20084/19934/78294/19896/16785/66480/110954/56040/19921/20104/228775/319195/67281/19989/19988/14109/268449/20055/27207/19933/67025/19982/20085/27367/20088/67891/67204/20103/267019/66483/67671/19899/19942/76846/11911/20044/19943/66475/27176/26451/54127/20054/54217/67186/1366…	TKO-Nicd1_TrPl_vs_TKO_TrPl
REACTOME_SIGNALING_BY_TGFB_FAMILY_MEMBERS	REACTOME_SIGNALING_BY_TGFB_FAMILY_MEMBERS	REACTOME_SIGNALING_BY_TGFB_FAMILY_MEMBERS	96	0.569528	1.85186	0.000307882	0.00607939	0.00455786	1895	tags=25%, list=13%, signal=22%	97064/17127/12156/11482/17869/12167/17130/16323/21813/21815/14314/110542/65112/21803/16477/83554/18787/83814/228839/75788/78294/17131/68010/17872	TKO-Nicd1_TrPl_vs_TKO_TrPl
GOBP_CELL_SUBSTRATE_JUNCTION_ORGANIZATION	GOBP_CELL_SUBSTRATE_JUNCTION_ORGANIZATION	GOBP_CELL_SUBSTRATE_JUNCTION_ORGANIZATION	92	0.547167	1.75995	0.000309119	0.00607939	0.00455786	1898	tags=28%, list=13%, signal=25%	11854/16402/14268/21687/17127/22417/22051/11482/20194/16475/50768/107581/17387/20377/20971/192897/11815/11856/19272/109711/11426/11845/268709/19353/108911/13837	TKO-Nicd1_TrPl_vs_TKO_TrPl
GOBP_SUBSTRATE_ADHESION_DEPENDENT_CELL_SPREADING	GOBP_SUBSTRATE_ADHESION_DEPENDENT_CELL_SPREADING	GOBP_SUBSTRATE_ADHESION_DEPENDENT_CELL_SPREADING	92	0.573367	1.84422	0.000309119	0.00607939	0.00455786	1908	tags=37%, list=13%, signal=32%	56753/15117/14268/21687/14726/20440/16780/330662/20194/17289/13132/13636/16777/16410/22174/16779/69538/107351/170758/192176/26362/225341/50918/13835/19303/80883/12261/14369/70450/23991/57342/19353/108911/18453	TKO-Nicd1_TrPl_vs_TKO_TrPl
HP_ABNORMAL_AORTIC_VALVE_CUSP_MORPHOLOGY	HP_ABNORMAL_AORTIC_VALVE_CUSP_MORPHOLOGY	HP_ABNORMAL_AORTIC_VALVE_CUSP_MORPHOLOGY	92	0.594488	1.91216	0.000309119	0.00607939	0.00455786	2015	tags=27%, list=13%, signal=24%	13717/14118/16948/17127/20928/53374/18131/18128/17130/21813/19091/17387/24136/17390/192176/12549/107589/18230/15214/11475/12740/19941/81877/19353/12739	TKO-Nicd1_TrPl_vs_TKO_TrPl
GOBP_NEGATIVE_REGULATION_OF_LEUKOCYTE_CELL_CELL_ADHESION	GOBP_NEGATIVE_REGULATION_OF_LEUKOCYTE_CELL_CELL_ADHESION	GOBP_NEGATIVE_REGULATION_OF_LEUKOCYTE_CELL_CELL_ADHESION	91	0.620606	1.99353	0.000309215	0.00607939	0.00455786	1852	tags=35%, list=12%, signal=31%	242122/434215/12399/26365/16950/12394/13866/16952/16854/11847/230738/16153/20971/14130/16858/11846/67122/12053/16792/12608/16149/14969/16600/11898/14634/16362/16453/14727/12524/12703/94212/17131	TKO-Nicd1_TrPl_vs_TKO_TrPl
HP_ELEVATED_PULMONARY_ARTERY_PRESSURE	HP_ELEVATED_PULMONARY_ARTERY_PRESSURE	HP_ELEVATED_PULMONARY_ARTERY_PRESSURE	91	0.563024	1.80856	0.000309215	0.00607939	0.00455786	1497	tags=22%, list=10%, signal=20%	14609/15530/17313/14219/14118/53374/11482/18128/14182/13805/16779/12843/12389/14184/192176/12549/257632/14969/11475/12842	TKO-Nicd1_TrPl_vs_TKO_TrPl
HP_ERYTHEMA	HP_ERYTHEMA	HP_ERYTHEMA	91	0.653241	2.09836	0.000309215	0.00607939	0.00455786	1315	tags=29%, list=9%, signal=26%	16666/16664/14619/110308/14609/14620/21816/241639/14621/57277/11830/13649/64058/386463/12258/171095/100126226/18591/72027/21938/16971/74176/257632/14961/26364/14969	TKO-Nicd1_TrPl_vs_TKO_TrPl
HP_HOARSE_VOICE	HP_HOARSE_VOICE	HP_HOARSE_VOICE	91	0.629478	2.02202	0.000309215	0.00607939	0.00455786	1632	tags=23%, list=11%, signal=21%	16666/16664/110308/16687/63873/11595/13717/16667/14118/13601/16780/12258/13521/16404/14735/192176/22004/16782/16998/56045/12740	TKO-Nicd1_TrPl_vs_TKO_TrPl
GOBP_REGULATION_OF_CELLULAR_KETONE_METABOLIC_PROCESS	GOBP_REGULATION_OF_CELLULAR_KETONE_METABOLIC_PROCESS	GOBP_REGULATION_OF_CELLULAR_KETONE_METABOLIC_PROCESS	97	0.529947	1.72375	0.000309598	0.00607939	0.00455786	1438	tags=25%, list=10%, signal=23%	11812/27273/14170/26365/50781/22160/20682/22417/12156/16952/19712/11813/20540/12161/13132/50722/98711/19225/212980/12389/16176/76574/16149/16367	TKO-Nicd1_TrPl_vs_TKO_TrPl
GOBP_TOLL_LIKE_RECEPTOR_SIGNALING_PATHWAY	GOBP_TOLL_LIKE_RECEPTOR_SIGNALING_PATHWAY	GOBP_TOLL_LIKE_RECEPTOR_SIGNALING_PATHWAY	97	0.55536	1.80641	0.000309598	0.00607939	0.00455786	1863	tags=33%, list=12%, signal=29%	414084/21926/100340/53791/16803/66166/12475/140792/83433/22174/18035/16365/17874/12389/13040/21898/83490/21929/257632/108960/11796/226421/142980/13057/21939/16362/68585/266632/17002/76438/102626/17096	TKO-Nicd1_TrPl_vs_TKO_TrPl
HP_NAIL_DYSTROPHY	HP_NAIL_DYSTROPHY	HP_NAIL_DYSTROPHY	97	0.562861	1.83081	0.000309598	0.00607939	0.00455786	1710	tags=26%, list=11%, signal=23%	16666/16664/14619/110308/16687/21816/16667/16780/17132/12818/64058/18128/13032/100126226/192897/21938/12393/192176/16782/18034/227753/18772/18148/16678/52530	TKO-Nicd1_TrPl_vs_TKO_TrPl
GOBP_GRANULOCYTE_MIGRATION	GOBP_GRANULOCYTE_MIGRATION	GOBP_GRANULOCYTE_MIGRATION	98	0.621669	2.02742	0.000309789	0.00607939	0.00455786	2032	tags=47%, list=14%, signal=41%	20297/63873/14825/20311/13615/16952/330122/20304/232983/20312/20310/16803/76527/66166/16177/16854/16175/15945/140497/21930/20293/17874/20302/19219/20296/12978/13614/257632/20305/14127/20303/71660/16176/26364/20306/16149/20308/12261/20295/17524/266632/16172/19353/67767/56744/16414	TKO-Nicd1_TrPl_vs_TKO_TrPl
GOBP_NEGATIVE_REGULATION_OF_TRANSMEMBRANE_RECEPTOR_PROTEIN_SERINE_THREONINE_KINASE_SIGNALING_PATHWAY	GOBP_NEGATIVE_REGULATION_OF_TRANSMEMBRANE_RECEPTOR_PROTEIN_SERINE_THREONINE_KINASE_SIGNALING_PATHWAY	GOBP_NEGATIVE_REGULATION_OF_TRANSMEMBRANE_RECEPTOR_PROTEIN_SERINE_THREONINE_KINASE_SIGNALING_PATHWAY	98	0.540471	1.76261	0.000309789	0.00607939	0.00455786	1143	tags=27%, list=8%, signal=25%	14362/66042/14118/20319/12156/73230/18128/17130/193740/78558/20660/246154/20377/235505/268977/65112/21930/71973/171463/50766/12389/83554/16971/240025/13390/80288	TKO-Nicd1_TrPl_vs_TKO_TrPl
GOMF_GROWTH_FACTOR_RECEPTOR_BINDING	GOMF_GROWTH_FACTOR_RECEPTOR_BINDING	GOMF_GROWTH_FACTOR_RECEPTOR_BINDING	98	0.579142	1.88873	0.000309789	0.00607939	0.00455786	2204	tags=33%, list=15%, signal=28%	16402/14170/12981/13601/53791/22051/399558/18596/16177/16175/26941/16153/18591/11839/22341/17874/16161/14205/16181/14164/15200/16176/80794/18188/16193/266632/17096/71690/11820/11491/18595/18590	TKO-Nicd1_TrPl_vs_TKO_TrPl
GOBP_CELLULAR_RESPONSE_TO_INTERFERON_GAMMA	GOBP_CELLULAR_RESPONSE_TO_INTERFERON_GAMMA	GOBP_CELLULAR_RESPONSE_TO_INTERFERON_GAMMA	93	0.581773	1.87624	0.00031027	0.00607939	0.00455786	2042	tags=40%, list=14%, signal=35%	20297/21926/12362/22352/20304/12737/20312/17869/14469/20293/16365/11846/20302/21898/16161/20296/13614/20305/20303/11629/22793/15162/20306/20684/226421/142980/19332/227753/20308/56699/20295/11898/16362/12703/69834/22165/15516	TKO-Nicd1_TrPl_vs_TKO_TrPl
GOBP_INTRINSIC_APOPTOTIC_SIGNALING_PATHWAY_IN_RESPONSE_TO_DNA_DAMAGE	GOBP_INTRINSIC_APOPTOTIC_SIGNALING_PATHWAY_IN_RESPONSE_TO_DNA_DAMAGE	GOBP_INTRINSIC_APOPTOTIC_SIGNALING_PATHWAY_IN_RESPONSE_TO_DNA_DAMAGE	93	0.587025	1.89318	0.00031027	0.00607939	0.00455786	1708	tags=25%, list=11%, signal=22%	12778/21926/13836/20319/12505/55948/73181/20613/12759/27280/21938/12051/17829/12122/15368/12044/16149/20583/74747/56312/12018/17210/19941	TKO-Nicd1_TrPl_vs_TKO_TrPl
GOCC_CYTOSOLIC_RIBOSOME	GOCC_CYTOSOLIC_RIBOSOME	GOCC_CYTOSOLIC_RIBOSOME	93	0.709621	2.28856	0.00031027	0.00607939	0.00455786	3526	tags=82%, list=24%, signal=63%	68172/11815/16898/269261/11837/100503670/19951/270106/19946/65019/76808/67427/20102/20115/26961/20042/20005/20116/19941/67097/20084/19934/78294/19896/16785/66480/110954/56040/19921/20104/319195/67281/19989/19988/268449/20055/27207/19933/67025/19982/20085/27367/20088/67891/20103/267019/66483/67671/19899/19942/76846/20044/19943/66475/27176/26451/54127/20054/54217/67186/75617/67115/57808/66489/57294…	TKO-Nicd1_TrPl_vs_TKO_TrPl
HP_ABNORMALITY_OF_THE_ANTERIOR_FONTANELLE	HP_ABNORMALITY_OF_THE_ANTERIOR_FONTANELLE	HP_ABNORMALITY_OF_THE_ANTERIOR_FONTANELLE	93	0.542814	1.7506	0.00031027	0.00607939	0.00455786	2329	tags=30%, list=16%, signal=26%	667742/22160/20682/11484/56401/12814/329628/268396/16576/16002/69538/17390/12815/12843/12393/14184/22634/192176/56693/12842/17174/13038/14634/21871/19305/212547/20334/28114	TKO-Nicd1_TrPl_vs_TKO_TrPl
HP_INCREASED_BONE_MINERAL_DENSITY	HP_INCREASED_BONE_MINERAL_DENSITY	HP_INCREASED_BONE_MINERAL_DENSITY	93	0.571405	1.84281	0.00031027	0.00607939	0.00455786	2619	tags=31%, list=18%, signal=26%	14609/15530/13717/11433/18131/19228/18383/83925/13521/15364/21803/66902/17342/12393/12978/192176/12153/12740/13038/20531/18412/12349/12739/71982/16973/56743/68758/74754/213053	TKO-Nicd1_TrPl_vs_TKO_TrPl
HP_TISSUE_ISCHEMIA	HP_TISSUE_ISCHEMIA	HP_TISSUE_ISCHEMIA	93	0.562747	1.81488	0.00031027	0.00607939	0.00455786	2016	tags=30%, list=14%, signal=26%	13717/13846/14118/16948/17127/11482/18131/21813/60596/19091/12826/16153/13805/18452/21898/12768/12411/12825/14969/107589/15214/11475/12740/12268/12387/11820/12739/68889	TKO-Nicd1_TrPl_vs_TKO_TrPl
GOBP_CHONDROCYTE_DIFFERENTIATION	GOBP_CHONDROCYTE_DIFFERENTIATION	GOBP_CHONDROCYTE_DIFFERENTIATION	94	0.668251	2.16095	0.000310463	0.00607939	0.00455786	1926	tags=51%, list=13%, signal=45%	12824/17702/12399/14219/12394/20682/17127/20319/13601/12156/23967/22419/107587/12406/11482/17132/12167/19411/108153/21813/72043/12814/12161/19228/244152/94352/83925/21810/15364/15208/19227/21803/12393/14184/218772/73121/12825/15396/269941/20583/16998/14634/240725/76566/14042/17131/12387/11749	TKO-Nicd1_TrPl_vs_TKO_TrPl
GOBP_B_CELL_MEDIATED_IMMUNITY	GOBP_B_CELL_MEDIATED_IMMUNITY	GOBP_B_CELL_MEDIATED_IMMUNITY	95	0.570182	1.84662	0.000310752	0.00607939	0.00455786	1537	tags=34%, list=10%, signal=30%	21926/69583/53314/238447/56708/14999/12258/16153/83433/14130/12759/21803/12259/17874/12051/257632/12053/12260/14127/12266/14961/246256/16149/20947/14960/14969/12262/19264/21939/16331/12261/100125263	TKO-Nicd1_TrPl_vs_TKO_TrPl
GOBP_STRESS_FIBER_ASSEMBLY	GOBP_STRESS_FIBER_ASSEMBLY	GOBP_STRESS_FIBER_ASSEMBLY	95	0.538294	1.74335	0.000310752	0.00607939	0.00455786	1471	tags=26%, list=10%, signal=24%	56753/13717/14219/17127/22417/13609/20194/16419/50768/14745/22411/20377/54324/20971/11856/230837/66214/17295/19219/109689/20410/22793/13835/68178/19303	TKO-Nicd1_TrPl_vs_TKO_TrPl
REACTOME_TRANSCRIPTIONAL_REGULATION_BY_RUNX3	REACTOME_TRANSCRIPTIONAL_REGULATION_BY_RUNX3	REACTOME_TRANSCRIPTIONAL_REGULATION_BY_RUNX3	95	0.622746	2.01686	0.000310752	0.00607939	0.00455786	3245	tags=43%, list=22%, signal=34%	12443/97064/21416/12399/14219/12394/17127/270118/16449/17869/18128/22601/21414/15205/21803/21679/19171/21677/21415/75788/21678/17463/78294/12387/14534/12578/16401/20422/228769/69077/20750/26443/20779/22186/19175/103806/53380/22190/26446/26442/19664	TKO-Nicd1_TrPl_vs_TKO_TrPl
GOBP_BLOOD_VESSEL_ENDOTHELIAL_CELL_MIGRATION	GOBP_BLOOD_VESSEL_ENDOTHELIAL_CELL_MIGRATION	GOBP_BLOOD_VESSEL_ENDOTHELIAL_CELL_MIGRATION	100	0.573602	1.87265	0.000312891	0.00607939	0.00455786	2230	tags=37%, list=15%, signal=32%	21926/13846/80837/13836/16952/15507/11482/18128/20401/13642/14182/23871/13636/18591/19225/22341/21803/66214/11816/15901/20620/15368/18024/11600/16600/240185/21939/14775/18750/105844/18438/23991/18803/11491/13197/381290/105450	TKO-Nicd1_TrPl_vs_TKO_TrPl
GOBP_BONE_MINERALIZATION	GOBP_BONE_MINERALIZATION	GOBP_BONE_MINERALIZATION	100	0.555075	1.81217	0.000312891	0.00607939	0.00455786	1517	tags=36%, list=10%, signal=33%	14609/11687/17313/22160/14191/16948/20682/17127/13601/22417/12156/23967/13609/17386/107587/12167/12161/19228/16007/22411/19225/21922/19227/21803/12843/14184/20302/19073/74442/105722/11647/12768/73121/216161/14371/16998	TKO-Nicd1_TrPl_vs_TKO_TrPl
HP_ABNORMAL_SCLERA_MORPHOLOGY	HP_ABNORMAL_SCLERA_MORPHOLOGY	HP_ABNORMAL_SCLERA_MORPHOLOGY	100	0.550901	1.79854	0.000312891	0.00607939	0.00455786	2323	tags=30%, list=16%, signal=26%	70779/14118/53374/12406/14230/12816/21813/14182/12831/57265/13521/16002/195209/12843/12153/56693/11647/18503/12825/18230/78928/269941/12842/13038/18453/14025/66913/16973/72136/109754	TKO-Nicd1_TrPl_vs_TKO_TrPl
GOMF_VOLTAGE_GATED_POTASSIUM_CHANNEL_ACTIVITY	GOMF_VOLTAGE_GATED_POTASSIUM_CHANNEL_ACTIVITY	GOMF_VOLTAGE_GATED_POTASSIUM_CHANNEL_ACTIVITY	53	-0.655346	-1.77648	0.000313234	0.00607939	0.00455786	1597	tags=60%, list=11%, signal=54%	99738/16518/15166/15168/16498/110862/16506/60613/238271/80906/140492/170738/140493/16492/16527/98741/16536/16511/330953/192775/16512/16521/16526/227632/16510/16500/16508/16519/211468/16502/15165/20614	TKO-Nicd1_TrPl_vs_TKO_TrPl
HP_NEOPLASM_OF_THE_LARGE_INTESTINE	HP_NEOPLASM_OF_THE_LARGE_INTESTINE	HP_NEOPLASM_OF_THE_LARGE_INTESTINE	101	0.55091	1.79785	0.000315756	0.00607939	0.00455786	3282	tags=41%, list=22%, signal=32%	12443/12818/50768/76088/21813/13805/14184/72333/20351/100503670/67427/20115/19941/18207/67097/64095/17131/66480/12387/68797/18595/12578/67025/20085/19248/20088/267019/19899/19942/13176/207742/54127/57808/66489/58194/20779/57294/11651/27370/27054/20090	TKO-Nicd1_TrPl_vs_TKO_TrPl
GOBP_NEGATIVE_REGULATION_OF_INFLAMMATORY_RESPONSE	GOBP_NEGATIVE_REGULATION_OF_INFLAMMATORY_RESPONSE	GOBP_NEGATIVE_REGULATION_OF_INFLAMMATORY_RESPONSE	103	0.634166	2.07451	0.000316656	0.00607939	0.00455786	1863	tags=36%, list=12%, signal=32%	21687/100340/14191/11433/17127/20317/232983/20312/23959/17470/16153/209558/83433/14130/21930/22174/16365/21938/217344/11816/19219/21929/20620/257632/15162/210029/14969/81799/16600/19264/18033/22695/14775/16678/67389/18803/17096	TKO-Nicd1_TrPl_vs_TKO_TrPl
GOBP_INTERLEUKIN_6_PRODUCTION	GOBP_INTERLEUKIN_6_PRODUCTION	GOBP_INTERLEUKIN_6_PRODUCTION	104	0.541634	1.77397	0.00031837	0.00607939	0.00455786	1721	tags=35%, list=12%, signal=31%	63873/21926/22160/77125/20312/16803/67313/230738/17470/107527/16175/16153/107607/83433/11541/17874/21898/21929/109689/257632/11629/19204/12334/22177/16176/12608/16149/226250/81799/226421/142980/13057/16331/16598/16193/14727	TKO-Nicd1_TrPl_vs_TKO_TrPl
GOBP_NIK_NF_KAPPAB_SIGNALING	GOBP_NIK_NF_KAPPAB_SIGNALING	GOBP_NIK_NF_KAPPAB_SIGNALING	104	0.538627	1.76412	0.00031837	0.00607939	0.00455786	2364	tags=38%, list=16%, signal=32%	69068/21926/22051/13649/56532/20698/16182/230738/12475/107607/83433/18035/21898/12051/13614/257632/22350/16176/11796/16792/18034/81799/142980/19696/21933/19698/53859/54446/105844/12524/18569/19697/11820/12034/60595/18477/20375/71609/266692	TKO-Nicd1_TrPl_vs_TKO_TrPl
GOBP_POSITIVE_REGULATION_OF_CELL_SUBSTRATE_ADHESION	GOBP_POSITIVE_REGULATION_OF_CELL_SUBSTRATE_ADHESION	GOBP_POSITIVE_REGULATION_OF_CELL_SUBSTRATE_ADHESION	104	0.612976	2.00763	0.00031837	0.00607939	0.00455786	1908	tags=35%, list=13%, signal=30%	68169/16402/241639/15117/14268/11687/21687/17127/22417/330662/20194/20312/107581/16007/13132/20377/18591/20971/58859/12501/13612/12837/20130/170758/192176/225341/320712/50918/13835/12261/14115/70450/23991/268780/19353/18453	TKO-Nicd1_TrPl_vs_TKO_TrPl
GOBP_POSITIVE_REGULATION_OF_LEUKOCYTE_MIGRATION	GOBP_POSITIVE_REGULATION_OF_LEUKOCYTE_MIGRATION	GOBP_POSITIVE_REGULATION_OF_LEUKOCYTE_MIGRATION	104	0.591534	1.9374	0.00031837	0.00607939	0.00455786	2012	tags=41%, list=13%, signal=36%	20297/63873/21926/13615/20304/232983/15894/20312/16803/76527/66166/27226/16177/76088/16854/17387/16175/15945/83433/22341/20293/20302/14205/21936/12978/13614/18787/20303/105722/11629/71660/19204/12768/20306/16149/20947/12261/12772/16193/18438/19353/11820/11491	TKO-Nicd1_TrPl_vs_TKO_TrPl
GOBP_SPROUTING_ANGIOGENESIS	GOBP_SPROUTING_ANGIOGENESIS	GOBP_SPROUTING_ANGIOGENESIS	104	0.549574	1.79997	0.00031837	0.00607939	0.00455786	1803	tags=32%, list=12%, signal=28%	16402/13846/80837/26365/21687/13836/16952/329278/73230/11482/18128/13642/94352/16153/19225/13805/22341/20358/72780/67122/14205/20620/15368/14164/11600/16600/240185/20193/54409/16598/105844/23991/57342	TKO-Nicd1_TrPl_vs_TKO_TrPl
GOBP_NEGATIVE_REGULATION_OF_EPITHELIAL_CELL_PROLIFERATION	GOBP_NEGATIVE_REGULATION_OF_EPITHELIAL_CELL_PROLIFERATION	GOBP_NEGATIVE_REGULATION_OF_EPITHELIAL_CELL_PROLIFERATION	106	0.526154	1.72852	0.000318573	0.00607939	0.00455786	1274	tags=25%, list=9%, signal=23%	16840/21926/22337/12399/26365/57277/20682/20319/20317/20692/11482/55948/13642/14254/13132/20377/235505/21803/66214/18508/11816/12389/20296/19272/16601/225341	TKO-Nicd1_TrPl_vs_TKO_TrPl
GOBP_REGULATION_OF_CELL_MATRIX_ADHESION	GOBP_REGULATION_OF_CELL_MATRIX_ADHESION	GOBP_REGULATION_OF_CELL_MATRIX_ADHESION	106	0.51734	1.69956	0.000318573	0.00607939	0.00455786	1898	tags=28%, list=13%, signal=25%	241639/21687/17127/22417/11482/20194/20312/16449/76509/50768/107581/17387/20377/11490/20971/11815/58859/12501/11856/20130/12053/18787/13835/17381/11426/23991/268709/19353/108911/13837	TKO-Nicd1_TrPl_vs_TKO_TrPl
GOBP_REGULATION_OF_EPITHELIAL_CELL_DIFFERENTIATION	GOBP_REGULATION_OF_EPITHELIAL_CELL_DIFFERENTIATION	GOBP_REGULATION_OF_EPITHELIAL_CELL_DIFFERENTIATION	106	0.569514	1.87097	0.000318573	0.00607939	0.00455786	1968	tags=41%, list=13%, signal=35%	94092/12443/97064/67888/21926/319757/12192/22337/17702/26365/20682/23967/16878/11828/11482/55948/16449/18128/18612/12161/22601/16175/235505/15205/15208/13610/18508/12389/15901/18787/18103/16176/12608/195733/15214/22695/12226/14739/17300/74155/12387/20379/18755	TKO-Nicd1_TrPl_vs_TKO_TrPl
GOCC_LARGE_RIBOSOMAL_SUBUNIT	GOCC_LARGE_RIBOSOMAL_SUBUNIT	GOCC_LARGE_RIBOSOMAL_SUBUNIT	106	0.626132	2.05697	0.000318573	0.00607939	0.00455786	3970	tags=64%, list=27%, signal=47%	68172/269261/11837/100503670/19951/270106/67036/19946/65019/76808/26961/20005/19941/60441/19934/19896/66223/66480/110954/56040/19921/319195/56284/67281/19989/19988/268449/19933/67025/19982/72181/27367/67891/66483/67671/19899/216767/19942/19943/68537/27176/66419/26451/54217/67186/67115/56280/57808/66489/56282/22121/22186/66493/68436/107732/66229/94063/353242/68836/68572/94062/66448/94065/94066/684…	TKO-Nicd1_TrPl_vs_TKO_TrPl
REACTOME_DEGRADATION_OF_THE_EXTRACELLULAR_MATRIX	REACTOME_DEGRADATION_OF_THE_EXTRACELLULAR_MATRIX	REACTOME_DEGRADATION_OF_THE_EXTRACELLULAR_MATRIX	106	0.682286	2.24144	0.000318573	0.00607939	0.00455786	1716	tags=49%, list=11%, signal=44%	12833/12834/15530/11595/12824/13717/12335/14268/12830/14118/16780/12338/23794/77018/17386/12841/21857/12505/12818/12816/12835/240047/268935/12814/107581/17387/12831/12826/11504/12839/16777/11490/240913/17390/12815/12837/12843/13040/53867/12153/12827/12334/16782/12825/12819/12842/17392/13038/13179/17381/12840/237759	TKO-Nicd1_TrPl_vs_TKO_TrPl
GOBP_RESPONSE_TO_INTERFERON_GAMMA	GOBP_RESPONSE_TO_INTERFERON_GAMMA	GOBP_RESPONSE_TO_INTERFERON_GAMMA	107	0.547567	1.80128	0.000318979	0.00607939	0.00455786	1829	tags=36%, list=12%, signal=32%	20297/21926/12362/22352/20304/12737/20312/68713/17869/66102/14469/20293/16365/11846/20302/21898/16161/20296/13614/20305/20303/11629/22793/15162/20306/16149/20684/226421/142980/19332/227753/21939/20308/56699/20295/11898/16362/12703/69834	TKO-Nicd1_TrPl_vs_TKO_TrPl
HP_PLATYSPONDYLY	HP_PLATYSPONDYLY	HP_PLATYSPONDYLY	107	0.673601	2.21588	0.000318979	0.00607939	0.00455786	2208	tags=42%, list=15%, signal=36%	63873/15530/11595/12824/14268/16950/16523/11433/20692/20928/53374/17386/12841/12406/14230/56401/23972/12814/19228/14182/12839/17182/13521/12815/12843/12393/14184/12978/192176/12153/74442/11647/76411/12111/12842/16998/270106/12840/20379/18797/66913/26432/16973/269951/212547	TKO-Nicd1_TrPl_vs_TKO_TrPl
REACTOME_SRP_DEPENDENT_COTRANSLATIONAL_PROTEIN_TARGETING_TO_MEMBRANE	REACTOME_SRP_DEPENDENT_COTRANSLATIONAL_PROTEIN_TARGETING_TO_MEMBRANE	REACTOME_SRP_DEPENDENT_COTRANSLATIONAL_PROTEIN_TARGETING_TO_MEMBRANE	107	0.683556	2.24864	0.000318979	0.00607939	0.00455786	3845	tags=82%, list=26%, signal=62%	68172/16898/269261/11837/100503670/19951/270106/19946/65019/76808/67427/20102/20115/26961/20042/20005/20116/19941/67097/20084/19934/78294/19896/16785/66480/110954/56040/19921/20014/20104/319195/67281/19989/19988/66256/14109/268449/20055/27207/19933/67025/19982/20085/27367/20088/67891/20103/267019/66483/67671/19899/19942/76846/20044/19943/53421/66475/27176/26451/54127/20054/54217/67186/75617/56529…	TKO-Nicd1_TrPl_vs_TKO_TrPl
GOBP_GLAND_MORPHOGENESIS	GOBP_GLAND_MORPHOGENESIS	GOBP_GLAND_MORPHOGENESIS	105	0.579438	1.90035	0.000319183	0.00607939	0.00455786	1772	tags=38%, list=12%, signal=34%	94109/15408/21926/22337/17702/26365/66042/13836/20682/22417/21923/56711/13649/17698/18128/19411/21813/18129/20377/26941/21817/11839/11846/17390/21803/18508/12389/21929/12978/14164/21385/22350/225341/12608/20583/14634/20724/15451/16193/240725	TKO-Nicd1_TrPl_vs_TKO_TrPl
GOBP_REGULATION_OF_OSTEOBLAST_DIFFERENTIATION	GOBP_REGULATION_OF_OSTEOBLAST_DIFFERENTIATION	GOBP_REGULATION_OF_OSTEOBLAST_DIFFERENTIATION	105	0.568221	1.86357	0.000319183	0.00607939	0.00455786	979	tags=29%, list=7%, signal=27%	97064/21926/22422/17702/22160/20682/17127/20319/22417/12156/329278/19712/16449/68713/18128/268935/12167/17130/12161/22601/16007/20377/68588/12609/11839/22341/21930/64075/50766/12393	TKO-Nicd1_TrPl_vs_TKO_TrPl
HP_ABNORMAL_PLEURA_MORPHOLOGY	HP_ABNORMAL_PLEURA_MORPHOLOGY	HP_ABNORMAL_PLEURA_MORPHOLOGY	105	0.692907	2.27249	0.000319183	0.00607939	0.00455786	1795	tags=37%, list=12%, signal=33%	12443/13717/13846/23876/14118/16948/17127/16780/12156/234839/21813/19091/72507/329628/16153/13805/18452/58859/12628/14130/21938/17874/12638/21898/257632/12053/16782/12768/210808/12825/14969/107589/15214/11475/20531/16193/12268/64095/14042	TKO-Nicd1_TrPl_vs_TKO_TrPl
GOBP_PHOSPHATIDYLINOSITOL_3_KINASE_SIGNALING	GOBP_PHOSPHATIDYLINOSITOL_3_KINASE_SIGNALING	GOBP_PHOSPHATIDYLINOSITOL_3_KINASE_SIGNALING	108	0.570306	1.87893	0.000319387	0.00607939	0.00455786	1242	tags=28%, list=8%, signal=26%	21926/12192/18213/14268/26365/21687/22160/14191/20682/13866/20304/13649/18596/12359/14182/14254/26941/18591/19249/83433/107449/22174/26563/216505/83490/18212/13614/13867/18413/11600	TKO-Nicd1_TrPl_vs_TKO_TrPl
GOMF_EXTRACELLULAR_MATRIX_STRUCTURAL_CONSTITUENT	GOMF_EXTRACELLULAR_MATRIX_STRUCTURAL_CONSTITUENT	GOMF_EXTRACELLULAR_MATRIX_STRUCTURAL_CONSTITUENT	108	0.721315	2.37645	0.000319387	0.00607939	0.00455786	1784	tags=62%, list=12%, signal=55%	12833/12834/15530/11595/116847/12824/13717/14268/12830/17313/23876/14118/13601/16780/21923/20692/77018/12841/16997/12818/108075/12816/12835/50706/12814/107581/16775/69675/16007/545370/12831/17181/12826/12839/16777/268977/68588/17182/18542/58859/21810/13003/13612/12950/16779/12815/12837/12843/21827/18074/53867/12827/16782/12111/11603/12825/320712/12819/213945/12842/14115/13179/12840/17022/237759/1…	TKO-Nicd1_TrPl_vs_TKO_TrPl
HP_APLASIA_HYPOPLASIA_INVOLVING_THE_METACARPAL_BONES	HP_APLASIA_HYPOPLASIA_INVOLVING_THE_METACARPAL_BONES	HP_APLASIA_HYPOPLASIA_INVOLVING_THE_METACARPAL_BONES	108	0.527806	1.73891	0.000319387	0.00607939	0.00455786	1641	tags=23%, list=11%, signal=21%	12824/241639/14118/12156/54611/53374/12841/56401/12167/19228/14182/83925/329628/17182/57265/13521/19227/12815/12393/195727/192176/12111/269941/16998/14634	TKO-Nicd1_TrPl_vs_TKO_TrPl
REACTOME_SELENOAMINO_ACID_METABOLISM	REACTOME_SELENOAMINO_ACID_METABOLISM	REACTOME_SELENOAMINO_ACID_METABOLISM	108	0.635202	2.09274	0.000319387	0.00607939	0.00455786	3326	tags=74%, list=22%, signal=58%	23972/68172/12411/16898/269261/11837/100503670/19951/270106/19946/65019/76808/67427/20102/20115/26961/20042/20005/20116/19941/67097/20084/19934/78294/19896/16785/66480/110954/56040/19921/20104/319195/67281/19989/19988/14782/85305/14109/268449/20055/27207/19933/67025/19982/20085/231872/27367/20088/67891/20103/267019/66483/67671/19899/19942/76846/20044/19943/66475/27176/26451/54127/20054/54217/6718…	TKO-Nicd1_TrPl_vs_TKO_TrPl
GOBP_REGULATION_OF_SYNAPTIC_VESICLE_EXOCYTOSIS	GOBP_REGULATION_OF_SYNAPTIC_VESICLE_EXOCYTOSIS	GOBP_REGULATION_OF_SYNAPTIC_VESICLE_EXOCYTOSIS	45	-0.678245	-1.78826	0.00032077	0.00607939	0.00455786	1240	tags=29%, list=8%, signal=27%	20983/18751/19339/20964/110835/12296/432530/13489/15551/20977/241770/192167/20979	TKO-Nicd1_TrPl_vs_TKO_TrPl
GOBP_ENDOTHELIUM_DEVELOPMENT	GOBP_ENDOTHELIUM_DEVELOPMENT	GOBP_ENDOTHELIUM_DEVELOPMENT	110	0.509324	1.68156	0.000320821	0.00607939	0.00455786	2099	tags=35%, list=14%, signal=31%	67888/21926/15413/26365/14726/13609/12737/11482/15894/17698/16449/18128/12161/15213/15945/14314/211323/13610/17295/17874/15901/14164/22350/16176/50918/74012/15214/207728/12819/14775/12226/14739/11852/29876/12387/21873/239337/12739/14063	TKO-Nicd1_TrPl_vs_TKO_TrPl
REACTOME_NONSENSE_MEDIATED_DECAY_NMD	REACTOME_NONSENSE_MEDIATED_DECAY_NMD	REACTOME_NONSENSE_MEDIATED_DECAY_NMD	110	0.654166	2.15976	0.000320821	0.00607939	0.00455786	3416	tags=75%, list=23%, signal=58%	68172/16898/269261/11837/100503670/19951/270106/19946/65019/76808/67427/20102/20115/26961/20042/20005/20116/19941/67097/20084/19934/78294/19896/16785/66480/110954/56040/19921/20104/319195/67281/19989/66441/19988/14109/268449/20055/27207/19933/67025/19982/20085/27367/20088/67891/20103/267019/66483/67671/19899/18458/17149/19942/76846/20044/19943/19704/74133/66475/27176/26451/54127/20054/54217/67186…	TKO-Nicd1_TrPl_vs_TKO_TrPl
GOBP_POSITIVE_REGULATION_OF_CHEMOTAXIS	GOBP_POSITIVE_REGULATION_OF_CHEMOTAXIS	GOBP_POSITIVE_REGULATION_OF_CHEMOTAXIS	109	0.518565	1.70838	0.000321854	0.00607939	0.00455786	1305	tags=31%, list=9%, signal=29%	63873/18213/17127/13615/13609/15507/20304/232983/18596/16803/76527/66166/27226/14182/14066/15945/18591/83433/22341/21803/17295/20302/14205/12978/13614/18787/20303/105722/11629/71660/12768/20306/16149/20947	TKO-Nicd1_TrPl_vs_TKO_TrPl
GOMF_CYTOKINE_ACTIVITY	GOMF_CYTOKINE_ACTIVITY	GOMF_CYTOKINE_ACTIVITY	109	0.640871	2.11131	0.000321854	0.00607939	0.00455786	1559	tags=47%, list=10%, signal=42%	20297/21926/22422/14825/57277/12981/20311/69583/68662/22417/12156/22419/77125/70045/330122/20304/16878/21857/20312/20310/66102/76527/16168/16323/12161/56708/18383/22411/16175/15945/16153/11839/20293/211323/21803/23886/20302/12163/20296/16181/13614/20305/12153/20303/18413/16176/20306/102545/20308/68119/20295	TKO-Nicd1_TrPl_vs_TKO_TrPl
HALLMARK_UNFOLDED_PROTEIN_RESPONSE	HALLMARK_UNFOLDED_PROTEIN_RESPONSE	HALLMARK_UNFOLDED_PROTEIN_RESPONSE	109	0.501327	1.65159	0.000321854	0.00607939	0.00455786	4969	tags=57%, list=33%, signal=38%	105785/20539/20296/55963/29810/12608/71853/74747/27966/18148/52530/192193/52639/77591/22151/56494/75416/17768/11911/20044/70769/64209/245474/13681/231452/50783/68090/12317/13665/67207/56529/11910/13629/231997/66583/13666/22642/27998/15526/53621/69065/76687/20416/109075/75901/109019/107272/54124/50907/69019/20818/234699/107513/100037258/192170/110960/23825/69162/22631/381801/56454/208643	TKO-Nicd1_TrPl_vs_TKO_TrPl
HP_CUTIS_LAXA	HP_CUTIS_LAXA	HP_CUTIS_LAXA	109	0.56456	1.8599	0.000321854	0.00607939	0.00455786	2471	tags=28%, list=17%, signal=23%	13717/18414/23876/14118/53374/108075/20540/83925/58859/268396/69538/195209/14184/192176/76411/58208/12825/227753/12740/21384/17300/14042/56316/21871/12739/66913/212547/72136/56743/68758	TKO-Nicd1_TrPl_vs_TKO_TrPl
GOBP_REGULATION_OF_CELLULAR_RESPONSE_TO_TRANSFORMING_GROWTH_FACTOR_BETA_STIMULUS	GOBP_REGULATION_OF_CELLULAR_RESPONSE_TO_TRANSFORMING_GROWTH_FACTOR_BETA_STIMULUS	GOBP_REGULATION_OF_CELLULAR_RESPONSE_TO_TRANSFORMING_GROWTH_FACTOR_BETA_STIMULUS	111	0.525357	1.73693	0.000322685	0.00607939	0.00455786	2756	tags=36%, list=18%, signal=30%	241639/50781/14118/16948/17127/12156/50523/108075/17130/193740/13132/78558/246154/24136/235505/268977/13805/65112/171463/21803/353310/12389/13390/80288/75788/170676/21804/17131/68010/11491/15516/27528/20666/20901/53378/68939/69260/23863/20481/12579	TKO-Nicd1_TrPl_vs_TKO_TrPl
HP_ABNORMAL_CONJUNCTIVA_MORPHOLOGY	HP_ABNORMAL_CONJUNCTIVA_MORPHOLOGY	HP_ABNORMAL_CONJUNCTIVA_MORPHOLOGY	111	0.533745	1.76466	0.000322685	0.00607939	0.00455786	1743	tags=21%, list=12%, signal=18%	16664/14619/241639/14118/17060/11482/74732/234839/14182/16153/72027/13805/14184/21898/257632/12768/13875/18503/14969/227753/17174/16678/12268	TKO-Nicd1_TrPl_vs_TKO_TrPl
HP_DISPROPORTIONATE_SHORT_STATURE	HP_DISPROPORTIONATE_SHORT_STATURE	HP_DISPROPORTIONATE_SHORT_STATURE	111	0.592023	1.95734	0.000322685	0.00607939	0.00455786	1350	tags=25%, list=9%, signal=23%	63873/15530/11595/12824/14268/11433/20682/73230/53374/17386/56401/12167/12814/19228/14182/17182/57265/23888/13521/12815/12843/14184/67547/56693/11647/76411/12111/18230	TKO-Nicd1_TrPl_vs_TKO_TrPl
GOBP_FATTY_ACID_BIOSYNTHETIC_PROCESS	GOBP_FATTY_ACID_BIOSYNTHETIC_PROCESS	GOBP_FATTY_ACID_BIOSYNTHETIC_PROCESS	112	0.508816	1.68504	0.000323206	0.00607939	0.00455786	1987	tags=25%, list=13%, signal=22%	11812/27273/68738/18783/26365/11687/11684/13615/16952/11813/60527/56448/19225/212980/20216/19224/13614/16176/16149/14863/19317/20249/56473/54325/66775/16418/108079/228775	TKO-Nicd1_TrPl_vs_TKO_TrPl
GOBP_HUMORAL_IMMUNE_RESPONSE	GOBP_HUMORAL_IMMUNE_RESPONSE	GOBP_HUMORAL_IMMUNE_RESPONSE	112	0.578448	1.91564	0.000323206	0.00607939	0.00455786	1793	tags=47%, list=12%, signal=42%	20568/16687/71856/21926/14825/20311/20440/17060/330122/22041/11727/20310/18128/238447/18129/216892/12258/15945/12628/83433/17105/14130/12759/16365/192200/66214/12259/12522/12051/20296/19171/257632/12260/12266/209232/71660/14961/16176/14962/14969/12262/19264/17174/12261/100125263/19946/16678/67701/12772/16193/19692/12268/17002	TKO-Nicd1_TrPl_vs_TKO_TrPl
GOBP_NEGATIVE_REGULATION_OF_LYMPHOCYTE_ACTIVATION	GOBP_NEGATIVE_REGULATION_OF_LYMPHOCYTE_ACTIVATION	GOBP_NEGATIVE_REGULATION_OF_LYMPHOCYTE_ACTIVATION	112	0.631318	2.09073	0.000323206	0.00607939	0.00455786	1863	tags=38%, list=12%, signal=34%	242122/434215/12399/26365/16950/12394/14191/13866/16952/15951/16323/16854/17289/11847/230738/20377/16153/20971/100040462/14130/16858/22174/11846/67122/21929/12053/22177/26362/16792/12608/16149/14969/16331/14634/67742/16362/16453/14727/12524/12703/94212/17131/17096	TKO-Nicd1_TrPl_vs_TKO_TrPl
GOMF_HEPARIN_BINDING	GOMF_HEPARIN_BINDING	GOMF_HEPARIN_BINDING	112	0.505818	1.67511	0.000323206	0.00607939	0.00455786	1431	tags=38%, list=10%, signal=34%	68169/116847/70370/14268/14219/14118/20311/22403/23794/18187/77018/66548/11727/16997/50706/12814/14182/16007/12831/11504/20377/15945/18542/21922/58859/14314/12628/72780/20293/20657/64075/11816/21827/78892/53867/20305/14164/15200/16782/20306/19264/20308	TKO-Nicd1_TrPl_vs_TKO_TrPl
GOBP_POSITIVE_REGULATION_OF_LIPID_METABOLIC_PROCESS	GOBP_POSITIVE_REGULATION_OF_LIPID_METABOLIC_PROCESS	GOBP_POSITIVE_REGULATION_OF_LIPID_METABOLIC_PROCESS	113	0.523044	1.73404	0.000324044	0.00607939	0.00455786	1539	tags=27%, list=10%, signal=25%	11812/21926/21687/22160/14191/22417/16952/11813/18596/12161/14254/16007/13132/16175/98711/18591/19225/212980/21803/11816/14184/100017/72433/257632/14164/12334/16176/76574/16149/16367/26457	TKO-Nicd1_TrPl_vs_TKO_TrPl
HP_PULMONIC_STENOSIS	HP_PULMONIC_STENOSIS	HP_PULMONIC_STENOSIS	113	0.532694	1.76603	0.000324044	0.00607939	0.00455786	1181	tags=17%, list=8%, signal=16%	20897/13717/70779/17313/23876/14118/17127/22417/12156/53374/16997/18128/18129/24136/329628/195209/14735/12549/21385	TKO-Nicd1_TrPl_vs_TKO_TrPl
REACTOME_TRANSCRIPTIONAL_REGULATION_BY_RUNX2	REACTOME_TRANSCRIPTIONAL_REGULATION_BY_RUNX2	REACTOME_TRANSCRIPTIONAL_REGULATION_BY_RUNX2	113	0.552098	1.83036	0.000324044	0.00607939	0.00455786	1832	tags=23%, list=12%, signal=20%	12443/97064/16402/17702/22160/12394/20682/12156/17386/17132/17130/16854/22601/13395/15213/13396/15205/12393/14633/19171/15214/12842/75788/14634/17463/78294	TKO-Nicd1_TrPl_vs_TKO_TrPl
GOBP_RHO_PROTEIN_SIGNAL_TRANSDUCTION	GOBP_RHO_PROTEIN_SIGNAL_TRANSDUCTION	GOBP_RHO_PROTEIN_SIGNAL_TRANSDUCTION	115	0.556279	1.85023	0.000324465	0.00607939	0.00455786	2219	tags=36%, list=15%, signal=31%	104445/11854/80837/14726/228543/623781/18596/50768/11857/14745/260409/11856/78134/244418/107351/71544/12843/17295/11816/69581/56349/109689/12053/239530/76281/12825/214137/330171/56699/71704/75547/11551/11852/64095/19353/171207/11352/20166/14063/57912/67168	TKO-Nicd1_TrPl_vs_TKO_TrPl
GOMF_GROWTH_FACTOR_BINDING	GOMF_GROWTH_FACTOR_BINDING	GOMF_GROWTH_FACTOR_BINDING	115	0.626285	2.08308	0.000324465	0.00607939	0.00455786	1517	tags=43%, list=10%, signal=39%	94092/12833/12824/18414/434215/18213/72293/14219/13836/22403/13866/18187/11482/13649/16997/108075/18596/16177/16010/21813/14182/14254/69675/16007/244152/12831/12826/78558/246154/13650/235505/268977/18591/192897/13805/16410/16186/217344/12843/50766/14184/16009/18212/16181/13867/16898/12825/16004/12842/16998	TKO-Nicd1_TrPl_vs_TKO_TrPl
REACTOME_EUKARYOTIC_TRANSLATION_INITIATION	REACTOME_EUKARYOTIC_TRANSLATION_INITIATION	REACTOME_EUKARYOTIC_TRANSLATION_INITIATION	115	0.688008	2.28837	0.000324465	0.00607939	0.00455786	3610	tags=80%, list=24%, signal=61%	68172/16898/269261/11837/100503670/19951/270106/19946/65019/76808/67427/20102/20115/26961/20042/20005/20116/19941/67097/20084/19934/78294/16341/19896/16785/66480/110954/56040/19921/68135/20104/319195/67281/19989/19988/75705/14109/268449/20055/27207/19933/67025/19982/217869/20085/54709/27367/223691/20088/67891/67204/20103/267019/66483/67671/19899/18458/19942/76846/20044/19943/13681/66475/27176/264…	TKO-Nicd1_TrPl_vs_TKO_TrPl
GOBP_KIDNEY_EPITHELIUM_DEVELOPMENT	GOBP_KIDNEY_EPITHELIUM_DEVELOPMENT	GOBP_KIDNEY_EPITHELIUM_DEVELOPMENT	116	0.555374	1.84813	0.000325309	0.00607939	0.00455786	1909	tags=39%, list=13%, signal=34%	56753/97064/15415/56198/319757/22422/15229/269152/20682/17127/22417/12156/23967/73230/20681/16878/16449/17869/18128/17130/12359/18129/22601/13642/11847/22411/20377/20971/15205/15208/16779/20969/218772/27205/14164/15396/16373/66277/19401/268902/14634/17300/14042/17131/12387	TKO-Nicd1_TrPl_vs_TKO_TrPl
GOCC_SPECIFIC_GRANULE	GOCC_SPECIFIC_GRANULE	GOCC_SPECIFIC_GRANULE	116	0.50381	1.67654	0.000325309	0.00607939	0.00455786	1793	tags=29%, list=12%, signal=26%	20568/11745/14825/26365/18793/15439/12798/330122/20310/16819/240047/69146/69660/17105/20868/16410/17474/11846/50770/21938/12508/13830/20619/19288/105722/13058/14302/13057/74012/18033/16409/22320/69537/17002	TKO-Nicd1_TrPl_vs_TKO_TrPl
GOCC_FICOLIN_1_RICH_GRANULE_LUMEN	GOCC_FICOLIN_1_RICH_GRANULE_LUMEN	GOCC_FICOLIN_1_RICH_GRANULE_LUMEN	114	0.523656	1.7389	0.000325521	0.00607939	0.00455786	3604	tags=35%, list=24%, signal=27%	72269/13036/15951/15511/193740/12359/69146/100040462/21930/110095/13010/13040/78892/18103/227753/16678/17463/13030/15516/22330/74287/13033/13627/232449/16480/18641/69077/11676/66681/13629/15481/78388/74244/26442/269523/14319/64138/22123/20409/12469	TKO-Nicd1_TrPl_vs_TKO_TrPl
HP_CIRRHOSIS	HP_CIRRHOSIS	HP_CIRRHOSIS	114	0.530448	1.76146	0.000325521	0.00607939	0.00455786	2057	tags=25%, list=14%, signal=22%	14067/12156/11482/20540/16449/18128/19285/13805/14130/110095/11846/21803/17295/11816/12638/12389/16161/12549/76411/16004/18148/11898/52530/64095/16889/12387/21873/68797/14281	TKO-Nicd1_TrPl_vs_TKO_TrPl
GOBP_VENTRAL_SPINAL_CORD_DEVELOPMENT	GOBP_VENTRAL_SPINAL_CORD_DEVELOPMENT	GOBP_VENTRAL_SPINAL_CORD_DEVELOPMENT	35	-0.727676	-1.83796	0.000326318	0.00607939	0.00455786	1307	tags=34%, list=9%, signal=31%	94222/14461/13172/15285/16869/116810/19699/13131/320772/15430/20664/17172	TKO-Nicd1_TrPl_vs_TKO_TrPl
GOBP_PLACENTA_DEVELOPMENT	GOBP_PLACENTA_DEVELOPMENT	GOBP_PLACENTA_DEVELOPMENT	120	0.587204	1.96255	0.000327011	0.00607939	0.00455786	948	tags=21%, list=6%, signal=20%	14619/17380/14620/12192/22337/22422/17240/12981/72469/16878/14283/11727/13649/18129/22113/16007/15213/16153/18591/19225/20613/15205/72780/16002/16477	TKO-Nicd1_TrPl_vs_TKO_TrPl
GOBP_POSITIVE_REGULATION_OF_APOPTOTIC_SIGNALING_PATHWAY	GOBP_POSITIVE_REGULATION_OF_APOPTOTIC_SIGNALING_PATHWAY	GOBP_POSITIVE_REGULATION_OF_APOPTOTIC_SIGNALING_PATHWAY	117	0.501462	1.66971	0.000327332	0.00607939	0.00455786	3207	tags=36%, list=21%, signal=28%	21926/21859/13036/17153/56532/73181/17869/12167/16323/13032/20377/27279/26941/58801/12389/12122/72287/19264/16818/14373/56312/17210/14694/20115/19941/21944/64704/17000/54711/276770/67991/12385/11606/11910/24105/20202/14102/27050/19255/224619/66143/22030	TKO-Nicd1_TrPl_vs_TKO_TrPl
HP_ABNORMALITY_OF_THE_MAXILLA	HP_ABNORMALITY_OF_THE_MAXILLA	HP_ABNORMALITY_OF_THE_MAXILLA	117	0.503021	1.67491	0.000327332	0.00607939	0.00455786	1710	tags=26%, list=11%, signal=24%	14609/216285/12824/18505/22160/14118/12156/18596/12814/14182/12831/329628/58859/16658/17390/64075/12393/14184/14633/14735/13875/12111/20019/214137/269941/230824/16998/18148/224024/17300/52530	TKO-Nicd1_TrPl_vs_TKO_TrPl
HP_ABNORMALITY_OF_THE_WRIST	HP_ABNORMALITY_OF_THE_WRIST	HP_ABNORMALITY_OF_THE_WRIST	117	0.549812	1.8307	0.000327332	0.00607939	0.00455786	1439	tags=26%, list=10%, signal=24%	12833/14609/63873/12834/15530/12824/22337/18505/12335/667742/21953/53374/12816/12835/12167/19228/18129/17387/17182/16779/16658/17390/64075/14184/170758/14735/192176/22004/12111/18230/269941	TKO-Nicd1_TrPl_vs_TKO_TrPl
HP_ABNORMAL_ARTERIAL_PHYSIOLOGY	HP_ABNORMAL_ARTERIAL_PHYSIOLOGY	HP_ABNORMAL_ARTERIAL_PHYSIOLOGY	118	0.569552	1.89876	0.000327439	0.00607939	0.00455786	2016	tags=30%, list=14%, signal=26%	13717/13846/14118/11433/16948/17127/11482/18131/23959/21813/60596/19091/12831/12826/16153/13805/18452/12843/21898/12768/12411/12825/14969/107589/15214/11475/12842/56045/12740/12268/12832/12387/11820/12739/68889	TKO-Nicd1_TrPl_vs_TKO_TrPl
GOBP_NEPHRON_DEVELOPMENT	GOBP_NEPHRON_DEVELOPMENT	GOBP_NEPHRON_DEVELOPMENT	119	0.545407	1.81994	0.000327761	0.00607939	0.00455786	1795	tags=34%, list=12%, signal=31%	56753/97064/15415/56198/319757/22422/21687/15229/100534287/269152/20682/22417/12156/23967/20681/16878/18131/18596/16449/17869/18128/72043/18129/22601/22411/18591/15205/15208/16779/27205/14164/13809/11600/15396/16373/11475/66277/14634/17300/240725/14042	TKO-Nicd1_TrPl_vs_TKO_TrPl
GOBP_SMOOTH_MUSCLE_CELL_PROLIFERATION	GOBP_SMOOTH_MUSCLE_CELL_PROLIFERATION	GOBP_SMOOTH_MUSCLE_CELL_PROLIFERATION	119	0.581431	1.94015	0.000327761	0.00607939	0.00455786	1799	tags=38%, list=12%, signal=34%	14609/21926/21416/13717/12156/13609/18162/20304/11727/20312/18131/18596/17869/16168/21813/19091/12797/11504/16153/18591/19225/11815/58859/15208/71973/17390/21803/17874/11816/21898/100017/16009/21929/13614/15368/11629/15200/19204/13057/14739/18160/16193/18295/266632/18569	TKO-Nicd1_TrPl_vs_TKO_TrPl
HP_INTRACRANIAL_HEMORRHAGE	HP_INTRACRANIAL_HEMORRHAGE	HP_INTRACRANIAL_HEMORRHAGE	119	0.490877	1.63798	0.000327761	0.00607939	0.00455786	1420	tags=24%, list=10%, signal=22%	319757/13717/14067/14268/14118/16948/17127/20692/11482/18131/76088/21813/19091/12826/235505/18591/13805/12628/14130/74145/13010/12827/18787/11647/12411/12825/107589/15214/11475	TKO-Nicd1_TrPl_vs_TKO_TrPl
HP_THORACIC_HYPOPLASIA	HP_THORACIC_HYPOPLASIA	HP_THORACIC_HYPOPLASIA	119	0.535431	1.78665	0.000327761	0.00607939	0.00455786	1299	tags=21%, list=9%, signal=19%	63873/15530/12824/11468/16523/14118/20682/20928/73230/53374/12406/12814/19228/329628/17182/13521/12815/12843/12393/14184/192176/22004/56693/76411/11603	TKO-Nicd1_TrPl_vs_TKO_TrPl
REACTOME_DISEASES_OF_GLYCOSYLATION	REACTOME_DISEASES_OF_GLYCOSYLATION	REACTOME_DISEASES_OF_GLYCOSYLATION	119	0.530228	1.76929	0.000327761	0.00607939	0.00455786	2752	tags=39%, list=18%, signal=32%	15530/11595/116847/23794/53374/66548/18131/18128/23972/108153/18129/11504/229595/20971/56773/240913/23888/13521/13003/20969/14735/17829/223838/12111/11603/269941/121021/235130/13179/17022/18295/14042/14635/233744/239337/15529/72136/224697/224116/100689/208211/15212/71951/381694/216725/21826/24070	TKO-Nicd1_TrPl_vs_TKO_TrPl
REACTOME_INTERLEUKIN_1_FAMILY_SIGNALING	REACTOME_INTERLEUKIN_1_FAMILY_SIGNALING	REACTOME_INTERLEUKIN_1_FAMILY_SIGNALING	119	0.519824	1.73457	0.000327761	0.00607939	0.00455786	3440	tags=39%, list=23%, signal=31%	12362/17127/77125/16182/16177/69146/107527/16175/20203/107607/19249/18035/17874/16181/19171/257632/108960/16176/18034/18033/266632/26410/17463/78294/19697/18412/11820/19248/16150/16178/20422/228769/69077/26443/26965/22186/19175/19255/53380/20848/22190/26446/26442/18036/19247/66513/22123	TKO-Nicd1_TrPl_vs_TKO_TrPl
GOBP_BRANCHING_MORPHOGENESIS_OF_AN_EPITHELIAL_TUBE	GOBP_BRANCHING_MORPHOGENESIS_OF_AN_EPITHELIAL_TUBE	GOBP_BRANCHING_MORPHOGENESIS_OF_AN_EPITHELIAL_TUBE	121	0.558697	1.86822	0.000330251	0.00607939	0.00455786	1181	tags=26%, list=8%, signal=24%	94109/56753/15415/21926/319757/22337/17702/13036/15229/13836/20682/20319/22417/12156/20681/73181/17869/18128/21813/22601/17387/12826/98711/13805/11839/67122/17295/14633/13614/14164/21385	TKO-Nicd1_TrPl_vs_TKO_TrPl
GOBP_RESPONSE_TO_CORTICOSTEROID	GOBP_RESPONSE_TO_CORTICOSTEROID	GOBP_RESPONSE_TO_CORTICOSTEROID	121	0.485508	1.62348	0.000330251	0.00607939	0.00455786	1719	tags=36%, list=12%, signal=32%	14619/12443/67606/11745/21926/12192/22422/18213/14219/18791/16952/20317/14283/12737/19712/13078/18128/20393/12161/16153/19225/13805/11839/69726/11846/11826/20606/20969/16181/13614/11629/13058/19204/16601/11647/13057/12193/12842/74747/22695/18491/11898/14282/16193	TKO-Nicd1_TrPl_vs_TKO_TrPl
HP_ABNORMALITY_OF_PULMONARY_CIRCULATION	HP_ABNORMALITY_OF_PULMONARY_CIRCULATION	HP_ABNORMALITY_OF_PULMONARY_CIRCULATION	121	0.52463	1.7543	0.000330251	0.00607939	0.00455786	1497	tags=25%, list=10%, signal=22%	14609/15530/76441/21956/17313/14219/14118/16534/53374/11482/18128/234839/68794/14182/16153/13805/16779/74145/12843/12389/14184/21898/192176/12549/257632/12768/12411/14969/11475/12842	TKO-Nicd1_TrPl_vs_TKO_TrPl
PID_P53_DOWNSTREAM_PATHWAY	PID_P53_DOWNSTREAM_PATHWAY	PID_P53_DOWNSTREAM_PATHWAY	121	0.549489	1.83743	0.000330251	0.00607939	0.00455786	1654	tags=27%, list=11%, signal=24%	22337/12362/13836/13615/16878/13649/55948/20312/64058/13003/17390/66214/23886/58801/12521/17295/12389/16009/12122/12053/18787/12044/218215/68428/21933/20583/240672/74747/14775/12018/17210/209456/20724	TKO-Nicd1_TrPl_vs_TKO_TrPl
GOBP_POSITIVE_REGULATION_OF_WNT_SIGNALING_PATHWAY	GOBP_POSITIVE_REGULATION_OF_WNT_SIGNALING_PATHWAY	GOBP_POSITIVE_REGULATION_OF_WNT_SIGNALING_PATHWAY	122	0.490494	1.64054	0.000331785	0.00607939	0.00455786	1935	tags=28%, list=13%, signal=24%	64929/76441/17127/20319/12156/22419/13649/72043/22601/13395/13132/24136/20377/233328/72780/107351/21803/67122/12389/21929/229534/68775/18033/14371/12842/68151/71461/20042/11426/217011/240725/68010/20379/56505	TKO-Nicd1_TrPl_vs_TKO_TrPl
GOBP_REGULATION_OF_PROTEIN_LOCALIZATION_TO_NUCLEUS	GOBP_REGULATION_OF_PROTEIN_LOCALIZATION_TO_NUCLEUS	GOBP_REGULATION_OF_PROTEIN_LOCALIZATION_TO_NUCLEUS	122	0.534743	1.78854	0.000331785	0.00607939	0.00455786	2575	tags=32%, list=17%, signal=27%	97064/319757/241639/17127/50523/13175/16878/22601/230738/19225/11815/16543/100040462/72169/21803/103743/192176/11600/29810/20019/230784/72400/14634/105844/14727/54354/15516/53414/22687/12465/12550/80280/15163/226154/12385/70769/24069/16480/245474	TKO-Nicd1_TrPl_vs_TKO_TrPl
HP_ABNORMAL_METATARSAL_MORPHOLOGY	HP_ABNORMAL_METATARSAL_MORPHOLOGY	HP_ABNORMAL_METATARSAL_MORPHOLOGY	122	0.50554	1.69086	0.000331785	0.00607939	0.00455786	1079	tags=17%, list=7%, signal=16%	63873/15530/12824/667742/22160/14118/21953/20928/53374/12167/19228/14182/12826/83925/329628/13521/268396/16658/19227/17390/192176	TKO-Nicd1_TrPl_vs_TKO_TrPl
HP_STROKE	HP_STROKE	HP_STROKE	122	0.531625	1.77811	0.000331785	0.00607939	0.00455786	2015	tags=25%, list=13%, signal=21%	13717/14067/21956/14118/16948/17127/11482/18131/16449/21813/68794/60596/19091/12826/11690/13805/13010/17874/192176/12411/12825/107589/15214/11475/11898/12740/81877/18755/11820/12739	TKO-Nicd1_TrPl_vs_TKO_TrPl
HP_URINARY_TRACT_NEOPLASM	HP_URINARY_TRACT_NEOPLASM	HP_URINARY_TRACT_NEOPLASM	122	0.499595	1.67098	0.000331785	0.00607939	0.00455786	2001	tags=18%, list=13%, signal=16%	12443/76365/241639/14268/20682/73230/19712/12818/50768/21813/16002/18508/17295/14184/14735/257632/20351/67427/18207/12387/68797/18294	TKO-Nicd1_TrPl_vs_TKO_TrPl
GARGALOVIC_RESPONSE_TO_OXIDIZED_PHOSPHOLIPIDS_BLUE_UP	GARGALOVIC_RESPONSE_TO_OXIDIZED_PHOSPHOLIPIDS_BLUE_UP	GARGALOVIC_RESPONSE_TO_OXIDIZED_PHOSPHOLIPIDS_BLUE_UP	127	0.513288	1.72785	0.000334336	0.00607939	0.00455786	3212	tags=35%, list=22%, signal=28%	13730/80888/18793/14283/20310/15511/193740/16323/66895/14066/58801/17254/231510/15200/55942/16564/29810/81489/242785/19698/75788/17135/230784/67742/15982/56353/67443/71690/12013/76650/217869/16478/15505/64209/74778/230734/66409/11910/64010/67529/12367/107817/68799/52829/665563	TKO-Nicd1_TrPl_vs_TKO_TrPl
GOBP_ENDOTHELIAL_CELL_PROLIFERATION	GOBP_ENDOTHELIAL_CELL_PROLIFERATION	GOBP_ENDOTHELIAL_CELL_PROLIFERATION	123	0.497719	1.66638	0.000334448	0.00607939	0.00455786	1367	tags=26%, list=9%, signal=24%	16840/21926/21687/13836/13601/12156/20692/73230/18187/11482/11727/12161/14182/17387/14254/94352/14066/16153/18591/22341/16002/11846/66214/67122/11816/12389/14205/20296/15368/11600/13057/240185	TKO-Nicd1_TrPl_vs_TKO_TrPl
HP_ABNORMAL_FEMORAL_NECK_MORPHOLOGY	HP_ABNORMAL_FEMORAL_NECK_MORPHOLOGY	HP_ABNORMAL_FEMORAL_NECK_MORPHOLOGY	123	0.523659	1.75323	0.000334448	0.00607939	0.00455786	1795	tags=24%, list=12%, signal=22%	63873/15530/12824/14268/16523/20317/20928/53374/17386/12841/14230/12167/12814/19228/12839/17182/57265/13521/21803/12843/12393/14184/192176/56693/12111/12842/270106/14634/12840/14042	TKO-Nicd1_TrPl_vs_TKO_TrPl
GOBP_TUMOR_NECROSIS_FACTOR_SUPERFAMILY_CYTOKINE_PRODUCTION	GOBP_TUMOR_NECROSIS_FACTOR_SUPERFAMILY_CYTOKINE_PRODUCTION	GOBP_TUMOR_NECROSIS_FACTOR_SUPERFAMILY_CYTOKINE_PRODUCTION	124	0.501579	1.68038	0.000334672	0.00607939	0.00455786	2070	tags=33%, list=14%, signal=29%	22160/11433/15507/77125/20312/73181/16803/11847/230738/12475/16175/16153/107607/83433/12759/17874/20302/21898/12051/21929/73149/257632/13058/19204/22177/26362/11600/142980/13057/19264/19401/22695/12772/16193/14727/12524/17002/74155/11820/56744/14367	TKO-Nicd1_TrPl_vs_TKO_TrPl
GOMF_INTEGRIN_BINDING	GOMF_INTEGRIN_BINDING	GOMF_INTEGRIN_BINDING	124	0.527803	1.76824	0.000334672	0.00607939	0.00455786	2322	tags=44%, list=16%, signal=37%	16402/241639/14268/14219/23876/14118/20319/22403/329278/23794/15894/20312/108075/16419/107581/17387/67916/16007/12831/19283/16777/11490/22329/192897/21810/13612/16410/16779/16002/211323/13610/16404/14580/109711/14164/16176/12825/14089/70549/16409/18750/14739/81877/17096/18453/71690/11491/16414/18826/60595/54156/12476/16401/64540	TKO-Nicd1_TrPl_vs_TKO_TrPl
HP_LIMITED_ELBOW_MOVEMENT	HP_LIMITED_ELBOW_MOVEMENT	HP_LIMITED_ELBOW_MOVEMENT	124	0.522766	1.75137	0.000334672	0.00607939	0.00455786	1661	tags=27%, list=11%, signal=24%	14619/12833/63873/12834/12824/26903/12335/14118/53374/17386/12841/14230/12816/12835/14013/17130/56708/19228/17182/57265/23888/13521/16404/14184/192176/22004/74122/67547/12111/15396/17174/224024/21384	TKO-Nicd1_TrPl_vs_TKO_TrPl
GOBP_EPIDERMAL_CELL_DIFFERENTIATION	GOBP_EPIDERMAL_CELL_DIFFERENTIATION	GOBP_EPIDERMAL_CELL_DIFFERENTIATION	126	0.565092	1.899	0.000335008	0.00607939	0.00455786	1968	tags=35%, list=13%, signal=31%	16666/94092/12192/64929/21816/22337/17702/16667/13836/270893/16952/11828/55948/16449/99681/386463/545975/18128/18612/22601/16175/235505/26941/232174/15205/15208/18991/20753/18508/18103/58208/72333/16600/195733/15214/71529/22695/29876/17300/14284/74155/12387/20379/18755	TKO-Nicd1_TrPl_vs_TKO_TrPl
GOBP_REGULATION_OF_LIPID_BIOSYNTHETIC_PROCESS	GOBP_REGULATION_OF_LIPID_BIOSYNTHETIC_PROCESS	GOBP_REGULATION_OF_LIPID_BIOSYNTHETIC_PROCESS	126	0.5371	1.80493	0.000335008	0.00607939	0.00455786	1539	tags=26%, list=10%, signal=24%	11812/27273/21926/14170/26365/50781/22417/12156/16952/19712/11813/20698/12161/16007/13132/50722/16175/98711/18591/19225/20613/212980/11816/72433/12266/14164/12334/16176/76574/16149/18033/20583/26457	TKO-Nicd1_TrPl_vs_TKO_TrPl
GOBP_POSITIVE_REGULATION_OF_HEMOPOIESIS	GOBP_POSITIVE_REGULATION_OF_HEMOPOIESIS	GOBP_POSITIVE_REGULATION_OF_HEMOPOIESIS	125	0.506422	1.69886	0.000335345	0.00607939	0.00455786	1766	tags=31%, list=12%, signal=28%	21926/12192/12399/12394/16852/16952/16878/76527/16168/21813/18129/16854/17387/107527/16153/83433/22361/21803/320404/14633/12522/16161/14159/12053/80859/22177/12768/26362/16149/14969/19264/16197/16331/19401/18750/14634/14727/12524/12703	TKO-Nicd1_TrPl_vs_TKO_TrPl
GOBP_POSITIVE_REGULATION_OF_VASCULATURE_DEVELOPMENT	GOBP_POSITIVE_REGULATION_OF_VASCULATURE_DEVELOPMENT	GOBP_POSITIVE_REGULATION_OF_VASCULATURE_DEVELOPMENT	125	0.619389	2.07782	0.000335345	0.00607939	0.00455786	1644	tags=38%, list=11%, signal=34%	11745/16402/21687/13036/22160/12394/20319/13601/57875/329278/15507/73230/11482/13078/20698/21813/230738/14254/23871/16175/14066/16153/13805/15364/22341/11826/20130/14205/14388/15368/18024/12266/14164/18787/13058/16176/142980/16600/15277/13835/240185/21939/20193/54409/18750/12226/11852	TKO-Nicd1_TrPl_vs_TKO_TrPl
GOBP_RESPONSE_TO_BMP	GOBP_RESPONSE_TO_BMP	GOBP_RESPONSE_TO_BMP	125	0.58154	1.95085	0.000335345	0.00607939	0.00455786	1112	tags=31%, list=7%, signal=29%	14362/56198/67888/12824/17702/66042/15229/14118/20682/17127/20319/12156/73230/11482/18128/268935/12167/17130/108153/12161/18129/13395/16007/78558/20660/20377/13805/14314/15205/21930/15208/71973/21803/23886/50766/12393/83554/12163/13390	TKO-Nicd1_TrPl_vs_TKO_TrPl
HP_PLANTAR_HYPERKERATOSIS	HP_PLANTAR_HYPERKERATOSIS	HP_PLANTAR_HYPERKERATOSIS	125	0.648635	2.17593	0.000335345	0.00607939	0.00455786	984	tags=23%, list=7%, signal=22%	16666/16664/14619/110308/16687/14609/14620/21816/241639/16667/21956/14621/57277/16780/11830/20928/12818/24059/64058/545975/107765/16775/13032/12955/100126226/192897/21938/217344/12638	TKO-Nicd1_TrPl_vs_TKO_TrPl
HP_SLENDER_FINGER	HP_SLENDER_FINGER	HP_SLENDER_FINGER	125	0.534409	1.79275	0.000335345	0.00607939	0.00455786	1420	tags=23%, list=10%, signal=21%	12833/12834/12824/13717/11468/70779/667742/23876/14118/16948/17127/12816/12835/21813/12814/19091/13032/24136/232174/58859/195209/14184/192176/12153/12411/12825/107589/15214/11475	TKO-Nicd1_TrPl_vs_TKO_TrPl
HP_GENERALIZED_CLONIC_SEIZURE	HP_GENERALIZED_CLONIC_SEIZURE	HP_GENERALIZED_CLONIC_SEIZURE	25	-0.812777	-1.93438	0.000335402	0.00607939	0.00455786	1360	tags=52%, list=9%, signal=47%	279653/14811/20910/235380/110862/20265/14681/16536/20273/110876/14406/20230/20274	TKO-Nicd1_TrPl_vs_TKO_TrPl
HP_HYPERVENTILATION	HP_HYPERVENTILATION	HP_HYPERVENTILATION	24	-0.815102	-1.92631	0.000335852	0.00607939	0.00455786	1242	tags=38%, list=8%, signal=34%	242425/11444/110902/58226/227632/14406/18189/14402/20979	TKO-Nicd1_TrPl_vs_TKO_TrPl
GOBP_MONONUCLEAR_CELL_MIGRATION	GOBP_MONONUCLEAR_CELL_MIGRATION	GOBP_MONONUCLEAR_CELL_MIGRATION	130	0.542353	1.83295	0.000336022	0.00607939	0.00455786	2059	tags=38%, list=14%, signal=33%	20297/63873/21926/13601/16952/13609/70045/20304/232983/15894/56532/20312/17698/66102/76527/66166/27226/76088/216892/16854/14254/17470/54324/15945/18591/11815/20868/170756/20293/20302/20296/12978/20305/18787/20303/105722/11629/71660/12768/20306/20308/12261/20295/12772/16193/14042/17096/11820/11491/19252	TKO-Nicd1_TrPl_vs_TKO_TrPl
HP_ABNORMAL_PULMONARY_VALVE_PHYSIOLOGY	HP_ABNORMAL_PULMONARY_VALVE_PHYSIOLOGY	HP_ABNORMAL_PULMONARY_VALVE_PHYSIOLOGY	130	0.508087	1.71715	0.000336022	0.00607939	0.00455786	1181	tags=17%, list=8%, signal=16%	20897/13717/70779/17313/23876/14118/17127/22417/12156/53374/16997/18128/18129/24136/329628/58859/195209/50770/12843/14735/12549/21385	TKO-Nicd1_TrPl_vs_TKO_TrPl
GOCC_INTEGRAL_COMPONENT_OF_SYNAPTIC_VESICLE_MEMBRANE	GOCC_INTEGRAL_COMPONENT_OF_SYNAPTIC_VESICLE_MEMBRANE	GOCC_INTEGRAL_COMPONENT_OF_SYNAPTIC_VESICLE_MEMBRANE	23	-0.83623	-1.9599	0.000336191	0.00607939	0.00455786	1240	tags=48%, list=8%, signal=44%	20983/229706/64051/18387/22784/75209/20977/60510/72160/18386/20979	TKO-Nicd1_TrPl_vs_TKO_TrPl
HP_BILATERAL_TONIC_CLONIC_SEIZURE_WITH_FOCAL_ONSET	HP_BILATERAL_TONIC_CLONIC_SEIZURE_WITH_FOCAL_ONSET	HP_BILATERAL_TONIC_CLONIC_SEIZURE_WITH_FOCAL_ONSET	23	-0.806585	-1.89042	0.000336191	0.00607939	0.00455786	1347	tags=43%, list=9%, signal=40%	14811/110862/57138/56839/16536/20273/19699/110876/14406/16500	TKO-Nicd1_TrPl_vs_TKO_TrPl
REACTOME_INTERACTION_BETWEEN_L1_AND_ANKYRINS	REACTOME_INTERACTION_BETWEEN_L1_AND_ANKYRINS	REACTOME_INTERACTION_BETWEEN_L1_AND_ANKYRINS	23	-0.828989	-1.94292	0.000336191	0.00607939	0.00455786	1600	tags=61%, list=11%, signal=54%	20741/11733/20271/110862/109676/20265/319504/16536/20273/235281/110876/269116/20274/20269	TKO-Nicd1_TrPl_vs_TKO_TrPl
GOBP_POSITIVE_REGULATION_OF_EPITHELIAL_CELL_MIGRATION	GOBP_POSITIVE_REGULATION_OF_EPITHELIAL_CELL_MIGRATION	GOBP_POSITIVE_REGULATION_OF_EPITHELIAL_CELL_MIGRATION	128	0.505026	1.69991	0.000337041	0.00607939	0.00455786	2018	tags=33%, list=14%, signal=29%	11745/18606/80837/15117/21687/13036/20682/16952/15507/20692/18187/330662/21813/14182/230738/23871/67916/18591/19225/22341/21803/17295/20130/20620/13614/15368/18024/14164/15200/11600/240185/21939/18750/11852/68585/11845/18438/23991/18803/19353/11491/12927	TKO-Nicd1_TrPl_vs_TKO_TrPl
HP_NAIL_DYSPLASIA	HP_NAIL_DYSPLASIA	HP_NAIL_DYSPLASIA	131	0.577101	1.95176	0.000337268	0.00607939	0.00455786	1868	tags=28%, list=13%, signal=25%	16666/16664/14619/110308/16687/14609/21816/241639/16667/57277/16780/12156/171095/83925/100126226/72027/57265/192897/18799/22341/69538/14184/14735/192176/13641/230857/16782/76411/106931/18034/18230/13038/14634/16678/52530/16172/16157	TKO-Nicd1_TrPl_vs_TKO_TrPl
HP_ABNORMAL_MITRAL_VALVE_PHYSIOLOGY	HP_ABNORMAL_MITRAL_VALVE_PHYSIOLOGY	HP_ABNORMAL_MITRAL_VALVE_PHYSIOLOGY	129	0.486954	1.64151	0.00033761	0.00607939	0.00455786	2016	tags=23%, list=14%, signal=20%	14609/13717/21956/23876/14118/16948/17127/53374/16997/18128/68794/18129/12831/12955/16153/12843/21898/100017/192176/12444/12768/12111/100503670/12842/12740/12268/100126824/12832/12739/68889	TKO-Nicd1_TrPl_vs_TKO_TrPl
GOBP_BIOMINERALIZATION	GOBP_BIOMINERALIZATION	GOBP_BIOMINERALIZATION	132	0.527682	1.78612	0.000338066	0.00607939	0.00455786	1517	tags=35%, list=10%, signal=32%	14609/17702/70370/11687/17313/22160/14191/16948/20682/17127/13601/22417/12156/23967/13609/17386/107587/18128/12167/12161/19228/16007/22411/15213/19225/21922/381651/19227/21803/12843/12638/14184/20302/19073/74442/105722/11647/12768/73121/12608/216161/208659/15214/14371/12842/16998	TKO-Nicd1_TrPl_vs_TKO_TrPl
GOBP_POSITIVE_REGULATION_OF_PEPTIDYL_TYROSINE_PHOSPHORYLATION	GOBP_POSITIVE_REGULATION_OF_PEPTIDYL_TYROSINE_PHOSPHORYLATION	GOBP_POSITIVE_REGULATION_OF_PEPTIDYL_TYROSINE_PHOSPHORYLATION	132	0.512402	1.73439	0.000338066	0.00607939	0.00455786	1530	tags=28%, list=10%, signal=25%	21926/16402/18606/12981/20304/16878/12505/76527/16168/12161/56708/13636/233328/18591/83433/12501/11839/15205/15208/16002/211323/21803/14184/21936/12978/257632/15200/13867/18413/11600/16149/226250/56620/19264/21939/121021/11551	TKO-Nicd1_TrPl_vs_TKO_TrPl
HP_ABNORMAL_SCAPULA_MORPHOLOGY	HP_ABNORMAL_SCAPULA_MORPHOLOGY	HP_ABNORMAL_SCAPULA_MORPHOLOGY	132	0.498481	1.68727	0.000338066	0.00607939	0.00455786	2485	tags=37%, list=17%, signal=31%	12833/63873/12834/15530/12824/26903/18505/12335/225608/14118/20682/434130/12816/12835/12814/14182/83925/16779/12815/12393/14184/192176/22004/13641/74122/21385/18503/12825/100503670/67427/20115/224024/21384/19941/67097/14042/18412/66480/21871/67025/20085/232491/24051/20088/14048/267019/19899/19942/24069	TKO-Nicd1_TrPl_vs_TKO_TrPl
HP_GENU_VALGUM	HP_GENU_VALGUM	HP_GENU_VALGUM	132	0.509676	1.72517	0.000338066	0.00607939	0.00455786	1265	tags=21%, list=8%, signal=20%	63873/15530/11595/12824/13717/22337/14268/16950/14118/53374/17386/12841/12406/12814/18129/12839/24136/83925/17182/13521/16576/21803/12843/12393/192176/22004/18858/12411	TKO-Nicd1_TrPl_vs_TKO_TrPl
GOMF_CAMP_BINDING	GOMF_CAMP_BINDING	GOMF_CAMP_BINDING	21	-0.829968	-1.90584	0.000339328	0.00607939	0.00455786	1661	tags=62%, list=11%, signal=55%	18578/15166/238871/56508/15168/19085/19088/223864/78977/23828/330953/23984/15165	TKO-Nicd1_TrPl_vs_TKO_TrPl
GOCC_AMPA_GLUTAMATE_RECEPTOR_COMPLEX	GOCC_AMPA_GLUTAMATE_RECEPTOR_COMPLEX	GOCC_AMPA_GLUTAMATE_RECEPTOR_COMPLEX	20	-0.793313	-1.80223	0.000340774	0.00607939	0.00455786	1604	tags=50%, list=11%, signal=45%	232813/78070/14802/12794/380702/244723/12300/72555/53623/14800	TKO-Nicd1_TrPl_vs_TKO_TrPl
GOMF_GLUTAMATE_RECEPTOR_ACTIVITY	GOMF_GLUTAMATE_RECEPTOR_ACTIVITY	GOMF_GLUTAMATE_RECEPTOR_ACTIVITY	20	-0.825872	-1.87619	0.000340774	0.00607939	0.00455786	1559	tags=65%, list=10%, signal=58%	108073/14802/14811/14814/14810/14816/268934/14803/14823/14806/53623/108068/14800	TKO-Nicd1_TrPl_vs_TKO_TrPl
HP_FOCAL_CLONIC_SEIZURE	HP_FOCAL_CLONIC_SEIZURE	HP_FOCAL_CLONIC_SEIZURE	20	-0.814884	-1.85123	0.000340774	0.00607939	0.00455786	1360	tags=80%, list=9%, signal=73%	230235/224617/279653/14811/20910/235380/110862/57138/20265/56839/16536/20273/19699/110876/14406/20274	TKO-Nicd1_TrPl_vs_TKO_TrPl
GOBP_INOSITOL_LIPID_MEDIATED_SIGNALING	GOBP_INOSITOL_LIPID_MEDIATED_SIGNALING	GOBP_INOSITOL_LIPID_MEDIATED_SIGNALING	136	0.530299	1.80017	0.000341297	0.00607939	0.00455786	1242	tags=27%, list=8%, signal=25%	21926/12192/18213/14268/26365/21687/22160/14191/20682/13866/18162/20304/72469/13649/18596/12359/18806/14182/14254/26941/18591/19249/83433/107449/18799/22174/26563/216505/83490/18212/12978/13614/19204/13867/18413/22350/11600	TKO-Nicd1_TrPl_vs_TKO_TrPl
GOBP_REGULATION_OF_LYMPHOCYTE_DIFFERENTIATION	GOBP_REGULATION_OF_LYMPHOCYTE_DIFFERENTIATION	GOBP_REGULATION_OF_LYMPHOCYTE_DIFFERENTIATION	136	0.485175	1.64699	0.000341297	0.00607939	0.00455786	1911	tags=31%, list=13%, signal=27%	12192/12399/26365/16950/12394/13866/16952/16168/16323/21813/17387/230738/107527/20377/21414/16153/232174/22361/67122/320404/14633/12522/16161/12053/80859/26362/16149/14969/19264/16197/16331/12193/19401/14634/12772/16362/16453/14727/12524/12703/17131/14534	TKO-Nicd1_TrPl_vs_TKO_TrPl
GOBP_NEGATIVE_REGULATION_OF_CELL_CELL_ADHESION	GOBP_NEGATIVE_REGULATION_OF_CELL_CELL_ADHESION	GOBP_NEGATIVE_REGULATION_OF_CELL_CELL_ADHESION	138	0.611973	2.08151	0.000341413	0.00607939	0.00455786	1852	tags=36%, list=12%, signal=31%	242122/63873/434215/12399/26365/16950/12394/11684/56745/13866/12156/16952/16449/386463/18128/18301/12161/19091/16854/11847/230738/16153/20971/14130/16858/11846/21803/66214/67122/353310/16181/12053/27205/16792/12608/16149/20947/14969/16600/50918/11898/14634/16362/16453/14727/12524/12703/94212/17131	TKO-Nicd1_TrPl_vs_TKO_TrPl
GOBP_POSITIVE_REGULATION_OF_ERK1_AND_ERK2_CASCADE	GOBP_POSITIVE_REGULATION_OF_ERK1_AND_ERK2_CASCADE	GOBP_POSITIVE_REGULATION_OF_ERK1_AND_ERK2_CASCADE	138	0.580022	1.97283	0.000341413	0.00607939	0.00455786	1431	tags=36%, list=10%, signal=32%	20297/12778/63873/21926/18213/14170/11687/21687/14219/12156/73230/20304/232983/12505/13649/15894/20312/18596/18128/18129/109042/16175/18591/107607/83433/20293/26563/211323/21803/11816/14184/20302/21898/20296/18212/12978/109689/257632/20305/14164/20303/12768/11600/20306/16149/14969/19264/11475/20308	TKO-Nicd1_TrPl_vs_TKO_TrPl
HP_ABNORMAL_METACARPAL_MORPHOLOGY	HP_ABNORMAL_METACARPAL_MORPHOLOGY	HP_ABNORMAL_METACARPAL_MORPHOLOGY	138	0.52643	1.79055	0.000341413	0.00607939	0.00455786	1641	tags=24%, list=11%, signal=21%	12824/241639/22160/14118/12156/54611/20692/53374/12841/56401/12167/19228/14182/17387/83925/329628/17182/57265/13521/16576/19227/17390/12815/64075/12393/14184/195727/192176/12111/269941/16998/224024/14634	TKO-Nicd1_TrPl_vs_TKO_TrPl
GOBP_REGULATION_OF_ADAPTIVE_IMMUNE_RESPONSE	GOBP_REGULATION_OF_ADAPTIVE_IMMUNE_RESPONSE	GOBP_REGULATION_OF_ADAPTIVE_IMMUNE_RESPONSE	133	0.51339	1.73756	0.000341997	0.00607939	0.00455786	1721	tags=29%, list=12%, signal=26%	21926/18783/26365/11687/16950/69583/16952/56532/16182/16177/56708/12007/230738/16153/83433/14130/11846/21803/21938/16161/21929/257632/12053/12266/80859/16176/14969/52118/56620/19264/21939/16197/11622/67742/12772/16362/16453/16193/14727	TKO-Nicd1_TrPl_vs_TKO_TrPl
HP_SCARRING	HP_SCARRING	HP_SCARRING	133	0.582488	1.97143	0.000341997	0.00607939	0.00455786	1497	tags=24%, list=10%, signal=22%	16664/14619/110308/12833/12834/241639/70779/17127/13601/16780/22157/12737/12816/12835/21813/18383/17289/12831/13032/192897/21810/195209/100038570/12843/16971/192176/16782/12825/14969/18772/20351/12842	TKO-Nicd1_TrPl_vs_TKO_TrPl
GOBP_DEFENSE_RESPONSE_TO_BACTERIUM	GOBP_DEFENSE_RESPONSE_TO_BACTERIUM	GOBP_DEFENSE_RESPONSE_TO_BACTERIUM	134	0.574329	1.94612	0.000342114	0.00607939	0.00455786	1720	tags=38%, list=12%, signal=34%	20568/16687/20297/11745/71856/21926/13836/14191/20311/11433/53791/15439/23794/69541/70045/22041/11727/16803/16819/238447/66166/18129/14469/11847/69146/16153/140792/107607/83433/17105/17474/11826/56619/192200/17874/21898/12051/257632/14127/209232/18787/71660/12608/142980/13057/16197/100125263/19946/67701/16193/192187	TKO-Nicd1_TrPl_vs_TKO_TrPl
GOBP_REGULATION_OF_EXTRINSIC_APOPTOTIC_SIGNALING_PATHWAY	GOBP_REGULATION_OF_EXTRINSIC_APOPTOTIC_SIGNALING_PATHWAY	GOBP_REGULATION_OF_EXTRINSIC_APOPTOTIC_SIGNALING_PATHWAY	134	0.584091	1.9792	0.000342114	0.00607939	0.00455786	1636	tags=29%, list=11%, signal=26%	12824/21926/21416/21859/12981/22029/20319/17153/72393/15894/20312/15511/12167/193740/16323/16854/22601/14182/16175/20377/27279/69660/107449/16410/58801/12389/21929/12122/15368/232679/18787/16176/20684/19264/20583/14373/14775/17210/414801	TKO-Nicd1_TrPl_vs_TKO_TrPl
GOBP_RESPONSE_TO_IONIZING_RADIATION	GOBP_RESPONSE_TO_IONIZING_RADIATION	GOBP_RESPONSE_TO_IONIZING_RADIATION	134	0.471413	1.59739	0.000342114	0.00607939	0.00455786	2502	tags=22%, list=17%, signal=19%	12443/20319/16952/17869/22601/16175/20377/12955/22329/15945/15364/66656/56349/13057/19264/228140/20583/11810/14775/12018/11852/19941/17314/85305/13197/13653/12753/14048/15499/68048	TKO-Nicd1_TrPl_vs_TKO_TrPl
HP_ABNORMAL_AORTIC_VALVE_PHYSIOLOGY	HP_ABNORMAL_AORTIC_VALVE_PHYSIOLOGY	HP_ABNORMAL_AORTIC_VALVE_PHYSIOLOGY	134	0.511537	1.73335	0.000342114	0.00607939	0.00455786	1743	tags=23%, list=12%, signal=21%	14609/13717/23876/14118/16948/17127/53374/16997/18128/17130/21813/18129/19091/14182/24136/16153/58859/12843/20266/21898/100017/192176/12549/83814/12768/107589/15214/11475/12740/66922/12268	TKO-Nicd1_TrPl_vs_TKO_TrPl
HP_PECTUS_CARINATUM	HP_PECTUS_CARINATUM	HP_PECTUS_CARINATUM	134	0.475385	1.61085	0.000342114	0.00607939	0.00455786	1350	tags=20%, list=9%, signal=18%	17380/63873/15530/12824/14268/667742/14118/11433/17127/12156/53374/14230/63993/21813/18129/18383/24136/83925/57265/16576/12815/20130/12153/12111/12411/11603/18230	TKO-Nicd1_TrPl_vs_TKO_TrPl
GOBP_POSITIVE_REGULATION_OF_NEUROTRANSMITTER_TRANSPORT	GOBP_POSITIVE_REGULATION_OF_NEUROTRANSMITTER_TRANSPORT	GOBP_POSITIVE_REGULATION_OF_NEUROTRANSMITTER_TRANSPORT	18	-0.823575	-1.82715	0.000344234	0.00607939	0.00455786	1566	tags=56%, list=10%, signal=50%	12801/56216/50873/20910/69908/12296/13489/192167/20617/20979	TKO-Nicd1_TrPl_vs_TKO_TrPl
REACTOME_UNBLOCKING_OF_NMDA_RECEPTORS_GLUTAMATE_BINDING_AND_ACTIVATION	REACTOME_UNBLOCKING_OF_NMDA_RECEPTORS_GLUTAMATE_BINDING_AND_ACTIVATION	REACTOME_UNBLOCKING_OF_NMDA_RECEPTORS_GLUTAMATE_BINDING_AND_ACTIVATION	18	-0.835053	-1.85262	0.000344234	0.00607939	0.00455786	1378	tags=56%, list=9%, signal=50%	14802/14811/14814/11472/12322/14810/12323/53623/14800/18039	TKO-Nicd1_TrPl_vs_TKO_TrPl
GOBP_CYTOPLASMIC_TRANSLATION	GOBP_CYTOPLASMIC_TRANSLATION	GOBP_CYTOPLASMIC_TRANSLATION	140	0.474134	1.61493	0.000345543	0.00607939	0.00455786	3326	tags=60%, list=22%, signal=47%	16898/56449/269261/11837/100503670/19951/270106/19946/65019/76808/67427/20102/20115/26961/20042/20005/20116/19941/67097/20084/19934/78294/19896/16785/66480/110954/56040/19921/68184/20104/319195/67281/19989/19988/67728/75705/268449/20055/27207/19933/105638/67025/19982/217869/20085/54709/27367/20088/67891/67204/20103/267019/67671/19899/18458/19942/76846/20044/19943/69740/13681/66475/27176/26451/541…	TKO-Nicd1_TrPl_vs_TKO_TrPl
GOBP_EPITHELIAL_TO_MESENCHYMAL_TRANSITION	GOBP_EPITHELIAL_TO_MESENCHYMAL_TRANSITION	GOBP_EPITHELIAL_TO_MESENCHYMAL_TRANSITION	140	0.613232	2.08871	0.000345543	0.00607939	0.00455786	1943	tags=41%, list=13%, signal=36%	97064/216285/56198/67888/21416/17702/15117/16950/14726/22160/14238/20682/17127/20319/22417/12156/11482/16449/18128/21813/14182/13132/13636/22411/246154/94352/15213/20377/11490/20198/13805/20613/15364/171463/21803/66214/353310/192176/13614/80288/319530/16176/15214/20583/12842/21804/15451/17300/68585/16193/76566/18569/17131/68010/80294/13837/12387/14538	TKO-Nicd1_TrPl_vs_TKO_TrPl
REACTOME_FATTY_ACID_METABOLISM	REACTOME_FATTY_ACID_METABOLISM	REACTOME_FATTY_ACID_METABOLISM	140	0.477077	1.62496	0.000345543	0.00607939	0.00455786	1903	tags=23%, list=13%, signal=20%	18783/11687/330260/26897/11684/93732/13078/14598/329910/264895/11690/19225/20216/13120/19224/14776/56360/52538/269823/18559/72054/14081/67460/23887/14775/71985/20249/56473/54325/66775/67131/108079	TKO-Nicd1_TrPl_vs_TKO_TrPl
HALLMARK_UV_RESPONSE_DN	HALLMARK_UV_RESPONSE_DN	HALLMARK_UV_RESPONSE_DN	141	0.491502	1.67286	0.000347826	0.00607939	0.00455786	2073	tags=33%, list=14%, signal=29%	14609/15117/12394/12306/23876/17127/13866/18596/17869/50768/21813/12814/19220/18129/67916/16007/13132/14745/234515/14066/268977/57265/74194/12843/11541/17295/12389/15901/20893/18787/56376/18858/12825/18033/16367/20583/12842/18750/16531/14200/24000/12832/17131/217692/17314/19252/15529	TKO-Nicd1_TrPl_vs_TKO_TrPl
HP_ABNORMALITY_OF_HAIR_TEXTURE	HP_ABNORMALITY_OF_HAIR_TEXTURE	HP_ABNORMALITY_OF_HAIR_TEXTURE	142	0.497473	1.69419	0.000348797	0.00607939	0.00455786	4088	tags=37%, list=27%, signal=27%	14619/14609/16667/18131/20540/99681/64058/386463/268935/18129/83925/100126226/15460/20130/192176/13641/76411/12411/106931/12825/71740/66922/21871/71982/19933/67168/20334/28114/70047/16480/66475/108888/269378/432486/20467/68153/13506/110157/19247/19046/327942/66821/72388/14056/13871/26433/110651/209239/236539/27060/20663/230709/13872	TKO-Nicd1_TrPl_vs_TKO_TrPl
GOBP_NEURON_CELL_CELL_ADHESION	GOBP_NEURON_CELL_CELL_ADHESION	GOBP_NEURON_CELL_CELL_ADHESION	14	-0.863524	-1.81008	0.000350385	0.00607939	0.00455786	678	tags=86%, list=5%, signal=82%	245537/216856/12569/18190/21960/56079/11899/269784/18189/17968/192167/19713	TKO-Nicd1_TrPl_vs_TKO_TrPl
GOBP_POSITIVE_REGULATION_OF_CALCIUM_ION_DEPENDENT_EXOCYTOSIS	GOBP_POSITIVE_REGULATION_OF_CALCIUM_ION_DEPENDENT_EXOCYTOSIS	GOBP_POSITIVE_REGULATION_OF_CALCIUM_ION_DEPENDENT_EXOCYTOSIS	14	-0.875329	-1.83483	0.000350385	0.00607939	0.00455786	1240	tags=64%, list=8%, signal=59%	20983/20910/13447/58226/60510/12570/54525/16500/20979	TKO-Nicd1_TrPl_vs_TKO_TrPl
GOBP_GASTRULATION	GOBP_GASTRULATION	GOBP_GASTRULATION	143	0.514945	1.75469	0.000350631	0.00607939	0.00455786	2059	tags=33%, list=14%, signal=29%	12833/14609/16402/14268/13836/17127/20319/16780/23967/22419/71950/12816/16419/16323/21813/12814/17387/12831/22411/16777/20377/16153/192897/20613/15364/16410/17390/16404/12837/16181/12827/16600/50918/228839/15396/240672/68151/14694/14369/17300/14042/12832/80294/12387/20104/16414/19252	TKO-Nicd1_TrPl_vs_TKO_TrPl
GOBP_REGULATION_OF_ENDOTHELIAL_CELL_MIGRATION	GOBP_REGULATION_OF_ENDOTHELIAL_CELL_MIGRATION	GOBP_REGULATION_OF_ENDOTHELIAL_CELL_MIGRATION	144	0.507517	1.73111	0.000351865	0.00607939	0.00455786	1873	tags=33%, list=13%, signal=29%	11745/21926/80837/26365/21687/13836/16952/20317/15507/20692/73230/18187/11482/18128/20401/14182/230738/23871/67916/13636/18591/19225/22341/21803/66214/17295/20130/11816/20620/13614/15368/18024/14164/11600/20684/16600/240185/21939/20351/18750/11852/13179/105844/18438/23991/18803/19353	TKO-Nicd1_TrPl_vs_TKO_TrPl
GOBP_T_CELL_PROLIFERATION	GOBP_T_CELL_PROLIFERATION	GOBP_T_CELL_PROLIFERATION	144	0.486425	1.65917	0.000351865	0.00607939	0.00455786	1725	tags=27%, list=12%, signal=24%	242122/14609/434215/22417/13866/16952/20304/56532/17698/16168/76088/21813/14999/16854/11847/16175/22329/16153/20971/12501/15205/16858/16002/11846/21938/16161/19171/13641/11629/16176/12608/14969/19264/12772/16362/16453/16193/14727/12524	TKO-Nicd1_TrPl_vs_TKO_TrPl
HALLMARK_INFLAMMATORY_RESPONSE	HALLMARK_INFLAMMATORY_RESPONSE	HALLMARK_INFLAMMATORY_RESPONSE	144	0.679104	2.31639	0.000351865	0.00607939	0.00455786	1879	tags=50%, list=13%, signal=44%	20297/16402/18414/15117/14726/18793/20311/20304/16878/21857/15894/20312/20698/16182/68713/17869/16168/16177/16323/17387/14745/12475/16175/14066/15945/16153/13732/18442/21930/18035/54403/21938/54199/12521/11541/17295/20266/19219/20296/13614/257632/108960/74442/18787/15200/13058/19204/13733/18413/50778/16176/26362/20306/218215/142980/52118/21939/16197/18033/16818/17069/20295/23849/11622/15451/16362…	TKO-Nicd1_TrPl_vs_TKO_TrPl
HP_ABNORMALITY_OF_THE_PULMONARY_ARTERY	HP_ABNORMALITY_OF_THE_PULMONARY_ARTERY	HP_ABNORMALITY_OF_THE_PULMONARY_ARTERY	148	0.462389	1.5837	0.000353232	0.00607939	0.00455786	2015	tags=25%, list=13%, signal=22%	20897/13717/17313/23876/14118/22417/108075/16449/18128/21813/18129/14182/12831/24136/58859/23888/18508/17342/20130/12549/16438/56693/76411/78697/12111/58208/12825/242642/20583/80883/12740/16531/66922/110954/16880/212528/12739	TKO-Nicd1_TrPl_vs_TKO_TrPl
HP_ARTHRALGIA	HP_ARTHRALGIA	HP_ARTHRALGIA	148	0.578759	1.98227	0.000353232	0.00607939	0.00455786	2016	tags=32%, list=14%, signal=28%	12824/13717/14219/12394/53374/24059/12814/19228/18129/18383/12831/12839/83925/16153/17182/18452/83433/13521/16576/16658/17390/12815/12389/21898/100017/16181/257632/22177/14961/12768/18034/210808/14960/14969/78928/18033/12842/12740/16193/12268/81877/12832/12387/20379/21944/12739/68889	TKO-Nicd1_TrPl_vs_TKO_TrPl
HP_INFLAMMATORY_ABNORMALITY_OF_THE_EYE	HP_INFLAMMATORY_ABNORMALITY_OF_THE_EYE	HP_INFLAMMATORY_ABNORMALITY_OF_THE_EYE	148	0.500542	1.71437	0.000353232	0.00607939	0.00455786	1758	tags=22%, list=12%, signal=20%	14619/21816/241639/12830/14118/17060/13649/545975/74732/16153/72027/18799/18508/11816/14184/21898/21929/257632/13058/12768/11796/13875/18503/210808/14969/13057/17972/227753/18148/52530/16193/12268/64095	TKO-Nicd1_TrPl_vs_TKO_TrPl
REACTOME_CELLULAR_RESPONSE_TO_STARVATION	REACTOME_CELLULAR_RESPONSE_TO_STARVATION	REACTOME_CELLULAR_RESPONSE_TO_STARVATION	148	0.535237	1.8332	0.000353232	0.00607939	0.00455786	3326	tags=57%, list=22%, signal=45%	110935/68172/71962/16898/68775/12608/269261/11837/100503670/19951/270106/19946/65019/76808/67427/20102/230784/20115/26961/20042/20005/20116/19941/67097/20084/19934/78294/19896/16785/66480/110954/56040/19921/20104/228775/319195/67281/19989/19988/14109/268449/20055/27207/19933/67025/19982/20085/27367/20088/67891/67204/20103/267019/66483/67671/19899/19942/76846/11911/20044/19943/66475/27176/26451/54…	TKO-Nicd1_TrPl_vs_TKO_TrPl
GOBP_MONOCARBOXYLIC_ACID_BIOSYNTHETIC_PROCESS	GOBP_MONOCARBOXYLIC_ACID_BIOSYNTHETIC_PROCESS	GOBP_MONOCARBOXYLIC_ACID_BIOSYNTHETIC_PROCESS	146	0.468702	1.60031	0.000353482	0.00607939	0.00455786	1903	tags=22%, list=13%, signal=19%	11812/27273/68738/12904/56847/18783/14170/26365/11687/11684/13615/16952/11813/60527/56448/98711/19225/212980/20216/19224/13614/16176/19659/16149/14863/19317/20249/56473/54325/66775/16418/108079	TKO-Nicd1_TrPl_vs_TKO_TrPl
GOBP_PATTERN_RECOGNITION_RECEPTOR_SIGNALING_PATHWAY	GOBP_PATTERN_RECOGNITION_RECEPTOR_SIGNALING_PATHWAY	GOBP_PATTERN_RECOGNITION_RECEPTOR_SIGNALING_PATHWAY	146	0.522714	1.78473	0.000353482	0.00607939	0.00455786	1879	tags=28%, list=13%, signal=25%	414084/21926/100340/53791/15511/16803/66166/193740/67313/12475/140792/107607/83433/22174/18035/16365/56619/67917/17874/12389/13040/21898/83490/21929/257632/108960/11796/210808/226421/142980/13057/21939/12261/16362/68585/266632/17002/76438/102626/17096/19697	TKO-Nicd1_TrPl_vs_TKO_TrPl
HALLMARK_ALLOGRAFT_REJECTION	HALLMARK_ALLOGRAFT_REJECTION	HALLMARK_ALLOGRAFT_REJECTION	146	0.545597	1.86286	0.000353482	0.00607939	0.00455786	2614	tags=44%, list=18%, signal=37%	21926/12332/14191/20304/16878/21857/13649/15894/16168/16323/23880/14999/14469/23871/16153/12501/17084/14130/16186/21803/13040/12051/16161/20296/19073/19171/192176/18752/20303/12444/12768/16176/20306/16149/14960/142980/19264/17972/21939/16818/18148/26411/16678/12772/20005/16193/192187/12524/12703/17096/56744/16414/12578/16994/20375/20085/15163/276770/16150/16170/76846/12035/21356/15976	TKO-Nicd1_TrPl_vs_TKO_TrPl
HP_CRANIOSYNOSTOSIS	HP_CRANIOSYNOSTOSIS	HP_CRANIOSYNOSTOSIS	146	0.549905	1.87757	0.000353482	0.00607939	0.00455786	1651	tags=21%, list=11%, signal=18%	16664/110308/319757/17702/22160/14118/17127/53374/17132/268935/17130/21813/14182/24136/329628/232174/23888/14184/170758/192176/13641/67547/11647/76411/13875/78928/17174/224024/14634/230793	TKO-Nicd1_TrPl_vs_TKO_TrPl
REACTOME_INFLUENZA_INFECTION	REACTOME_INFLUENZA_INFECTION	REACTOME_INFLUENZA_INFECTION	146	0.635324	2.16922	0.000353482	0.00607939	0.00455786	3549	tags=63%, list=24%, signal=49%	193740/68172/21803/16898/269261/11837/100503670/19951/270106/19946/65019/76808/67427/20102/20115/245841/26961/20042/20005/20116/19941/67097/20084/19934/78294/19896/16785/66480/110954/56040/19921/20104/319195/67281/19989/69241/19988/14109/268449/20055/27207/19933/66420/67025/19982/20085/27367/20088/67891/20103/267019/66483/67671/19899/19942/76846/20044/19943/66475/27176/12317/69736/26451/54127/200…	TKO-Nicd1_TrPl_vs_TKO_TrPl
GOBP_MULTI_MULTICELLULAR_ORGANISM_PROCESS	GOBP_MULTI_MULTICELLULAR_ORGANISM_PROCESS	GOBP_MULTI_MULTICELLULAR_ORGANISM_PROCESS	145	0.468875	1.59912	0.000354359	0.00607939	0.00455786	1673	tags=28%, list=11%, signal=25%	14619/94109/14609/16402/22337/26365/22417/16878/14283/21857/21813/19220/107581/11857/50722/71709/19225/192897/19227/16365/11846/17390/16477/21679/13614/76257/224796/19204/12334/16176/239552/75909/11551/19401/12261/20509/21678/18491/12740/14282	TKO-Nicd1_TrPl_vs_TKO_TrPl
HALLMARK_APOPTOSIS	HALLMARK_APOPTOSIS	HALLMARK_APOPTOSIS	149	0.549053	1.88171	0.000354359	0.00607939	0.00455786	2089	tags=36%, list=14%, signal=31%	13730/12443/21926/21859/12362/18791/13866/12156/16952/15507/12363/21857/12505/18596/16854/12475/16175/27279/12759/17390/58801/12389/15937/20229/12122/15368/12444/13867/16176/11796/12111/67442/227753/16004/14863/19401/14775/17210/11852/13179/16362/17022/16193/18569/16012/17131/19697/18412/12387/17314/11820/57444/14782	TKO-Nicd1_TrPl_vs_TKO_TrPl
HP_SARCOMA	HP_SARCOMA	HP_SARCOMA	145	0.533448	1.81935	0.000354359	0.00607939	0.00455786	3075	tags=39%, list=21%, signal=31%	12443/319757/76365/18505/16667/12830/19712/18131/18596/12167/50768/19228/71914/18591/18799/22341/66902/14184/16971/192176/18509/100503670/12842/67427/20115/19941/67097/14042/18412/66480/12387/68797/18595/269951/56458/12578/67025/20085/19248/20088/267019/19899/19942/24069/74754/13176/54127/12579/57808/66489/20779/57294/114715/11651/27370/14102	TKO-Nicd1_TrPl_vs_TKO_TrPl
KEGG_CYTOKINE_CYTOKINE_RECEPTOR_INTERACTION	KEGG_CYTOKINE_CYTOKINE_RECEPTOR_INTERACTION	KEGG_CYTOKINE_CYTOKINE_RECEPTOR_INTERACTION	145	0.631554	2.15394	0.000354359	0.00607939	0.00455786	1431	tags=38%, list=10%, signal=35%	20297/21926/18414/14825/12981/20311/69583/12156/330122/20304/16878/11482/13649/20312/20310/18596/16182/66102/12167/16168/16177/16323/21813/56708/18383/14254/16175/27279/15945/16153/18591/110542/29820/22341/16186/20293/21803/21938/17295/20302/16161/14205/20296/21936/12978/20305/20303/18413/12768/16176/20306/21939/16197/21933/20308	TKO-Nicd1_TrPl_vs_TKO_TrPl
GOBP_ORGANELLE_LOCALIZATION	GOBP_ORGANELLE_LOCALIZATION	GOBP_ORGANELLE_LOCALIZATION	490	-0.412665	-1.40941	0.000354694	0.00607939	0.00455786	2277	tags=17%, list=15%, signal=15%	108000/207425/71703/19340/16580/241727/75665/11981/14070/77097/74772/19329/11768/381269/17755/14579/233752/15114/216856/17756/17772/71492/21648/272636/72114/231646/56216/17762/228421/22318/319613/12558/16574/234857/50873/20983/381979/20910/12794/234593/14461/19339/11891/22223/12121/20562/17760/237625/13426/69908/212073/20964/16572/16859/382018/17922/26875/380684/382543/54418/75770/78933/23828/164…	TKO-Nicd1_TrPl_vs_TKO_TrPl
HP_ABNORMAL_FEMORAL_NECK_HEAD_MORPHOLOGY	HP_ABNORMAL_FEMORAL_NECK_HEAD_MORPHOLOGY	HP_ABNORMAL_FEMORAL_NECK_HEAD_MORPHOLOGY	147	0.497319	1.69865	0.000354862	0.00607939	0.00455786	1258	tags=19%, list=8%, signal=18%	63873/15530/11595/12824/14268/16523/20317/20928/53374/17386/12841/14230/12167/12814/19228/12839/83925/17182/57265/13521/21803/12815/12843/12393/14184/192176/56693/12111	TKO-Nicd1_TrPl_vs_TKO_TrPl
GOBP_MUSCLE_CELL_PROLIFERATION	GOBP_MUSCLE_CELL_PROLIFERATION	GOBP_MUSCLE_CELL_PROLIFERATION	152	0.550109	1.88969	0.000356888	0.00607939	0.00455786	1799	tags=35%, list=12%, signal=31%	14609/21926/21416/13717/12394/12156/13609/18162/20304/11727/20312/18131/18596/17869/18128/16168/21813/19091/22601/12797/11504/16153/18591/19225/11815/58859/15208/71973/17390/21803/17874/11816/21898/100017/16009/21929/13614/15368/11629/21385/15200/19204/20475/11600/13057/15214/14739/18160/17300/16193/18295/266632/18569	TKO-Nicd1_TrPl_vs_TKO_TrPl
GOBP_NEGATIVE_REGULATION_OF_CELL_ACTIVATION	GOBP_NEGATIVE_REGULATION_OF_CELL_ACTIVATION	GOBP_NEGATIVE_REGULATION_OF_CELL_ACTIVATION	152	0.597033	2.05088	0.000356888	0.00607939	0.00455786	1863	tags=36%, list=12%, signal=32%	242122/434215/12399/26365/16950/12394/14191/11684/56745/13866/16952/20312/15951/16323/19091/16854/17289/11847/230738/17470/20377/16153/18591/20971/209558/83433/100040462/14130/16858/22174/11846/67122/11816/21929/15368/12053/22177/26362/16792/12608/16149/14969/19264/16331/14634/67742/12772/16362/16453/14727/12524/12703/94212/17131/17096	TKO-Nicd1_TrPl_vs_TKO_TrPl
GOBP_REGULATION_OF_INTRINSIC_APOPTOTIC_SIGNALING_PATHWAY	GOBP_REGULATION_OF_INTRINSIC_APOPTOTIC_SIGNALING_PATHWAY	GOBP_REGULATION_OF_INTRINSIC_APOPTOTIC_SIGNALING_PATHWAY	151	0.46924	1.61002	0.000356888	0.00607939	0.00455786	3154	tags=33%, list=21%, signal=26%	12778/18793/20319/15507/12505/56532/17869/193740/26941/19225/83433/20613/22361/12759/58801/12389/17829/12122/18024/72287/56449/16149/16818/20583/14775/56312/17210/14694/20115/19941/18453/64704/22070/110213/54711/276770/68015/67991/64209/67397/69260/108705/20779/11651/20202/13666/27050/19255/66073/66461	TKO-Nicd1_TrPl_vs_TKO_TrPl
GOBP_RESPONSE_TO_KETONE	GOBP_RESPONSE_TO_KETONE	GOBP_RESPONSE_TO_KETONE	151	0.484652	1.66291	0.000356888	0.00607939	0.00455786	1690	tags=30%, list=11%, signal=27%	14619/12443/67606/15408/18213/72269/14067/230099/18791/18104/20317/14283/12737/13078/17698/17869/20393/50706/19220/22601/20377/11490/69726/16365/11846/21803/11826/210044/66902/12638/12389/19219/13614/13058/19204/16601/13057/15396/74747/11898/26411/11622/12740/14282/16598	TKO-Nicd1_TrPl_vs_TKO_TrPl
GOMF_STRUCTURAL_CONSTITUENT_OF_RIBOSOME	GOMF_STRUCTURAL_CONSTITUENT_OF_RIBOSOME	GOMF_STRUCTURAL_CONSTITUENT_OF_RIBOSOME	152	0.636181	2.18536	0.000356888	0.00607939	0.00455786	4418	tags=74%, list=30%, signal=52%	68172/16898/269261/11837/100503670/19951/270106/19946/65019/76808/67427/20102/20115/26961/20042/20005/20116/19941/67097/20084/19934/78294/19896/66223/16785/66480/110954/56040/19921/20104/319195/56284/67281/19989/19988/268449/20055/27207/19933/67025/19982/20085/27367/20088/67891/121022/20103/267019/66483/67671/19899/216767/19942/76846/20044/19943/225215/66475/68537/27176/66419/26451/54127/66973/20…	TKO-Nicd1_TrPl_vs_TKO_TrPl
GOBP_CARTILAGE_DEVELOPMENT	GOBP_CARTILAGE_DEVELOPMENT	GOBP_CARTILAGE_DEVELOPMENT	153	0.65343	2.24453	0.000358295	0.00607939	0.00455786	1926	tags=48%, list=13%, signal=43%	16840/73234/63873/12824/22422/17702/12399/17313/14219/12394/20682/17127/20319/13601/15410/12156/23967/22419/17386/107587/21857/12406/12505/11482/17132/12023/12167/19411/108153/21813/72043/12814/12161/19228/16007/244152/22411/94352/18933/83925/17182/21810/20613/15364/15208/19227/21803/12815/12393/14184/21827/12163/218772/13614/12153/229534/73121/12111/12825/15396/269941/20583/12842/16998/19401/130…	TKO-Nicd1_TrPl_vs_TKO_TrPl
GOBP_MYELOID_LEUKOCYTE_MIGRATION	GOBP_MYELOID_LEUKOCYTE_MIGRATION	GOBP_MYELOID_LEUKOCYTE_MIGRATION	155	0.520303	1.78904	0.000358295	0.00607939	0.00455786	2059	tags=43%, list=14%, signal=37%	20297/63873/14825/20311/13615/16952/330122/20304/232983/20312/20310/16803/76527/66166/27226/16177/16854/17387/14254/17470/16175/54324/15945/18591/83433/140497/22341/21930/20293/17874/20302/19219/14205/20296/12978/13614/257632/20305/14127/18787/20303/105722/11629/71660/12768/16176/26364/20306/16149/20947/20308/12261/20295/102103/17524/12772/16193/18438/266632/16172/17096/19353/67767/56744/16414/19…	TKO-Nicd1_TrPl_vs_TKO_TrPl
GOBP_POSITIVE_REGULATION_OF_EPITHELIAL_CELL_PROLIFERATION	GOBP_POSITIVE_REGULATION_OF_EPITHELIAL_CELL_PROLIFERATION	GOBP_POSITIVE_REGULATION_OF_EPITHELIAL_CELL_PROLIFERATION	153	0.546198	1.87619	0.000358295	0.00607939	0.00455786	1367	tags=31%, list=9%, signal=28%	12443/21926/319757/21416/21816/15117/21687/22160/20682/13601/13866/12156/23967/18187/107587/12737/11482/11727/13649/17869/18128/12161/18129/22601/13395/14182/16777/20377/14066/16153/18591/13396/11839/22341/16002/11846/67122/353310/15901/14205/21929/257632/15368/14164/18103/13057/240185	TKO-Nicd1_TrPl_vs_TKO_TrPl
GOBP_REGULATION_OF_LEUKOCYTE_MIGRATION	GOBP_REGULATION_OF_LEUKOCYTE_MIGRATION	GOBP_REGULATION_OF_LEUKOCYTE_MIGRATION	155	0.572804	1.96956	0.000358295	0.00607939	0.00455786	2138	tags=43%, list=14%, signal=37%	20297/63873/21926/14348/13601/13615/16952/70045/20304/232983/15894/56532/20312/17698/16803/76527/66166/27226/16177/76088/16854/20443/17387/17470/16175/15945/11815/83433/20868/22341/170756/21930/20293/17874/20302/19219/14205/20296/21936/12978/13614/257632/15368/18787/20303/105722/11629/71660/19204/12768/20306/16149/20947/12261/102103/17524/12772/16193/18438/17096/19353/11820/11491/19252/14063/54371	TKO-Nicd1_TrPl_vs_TKO_TrPl
HP_ABNORMALLY_LAX_OR_HYPEREXTENSIBLE_SKIN	HP_ABNORMALLY_LAX_OR_HYPEREXTENSIBLE_SKIN	HP_ABNORMALLY_LAX_OR_HYPEREXTENSIBLE_SKIN	155	0.538321	1.85099	0.000358295	0.00607939	0.00455786	2224	tags=25%, list=15%, signal=22%	13717/18414/70779/23876/14118/53374/108075/18596/20540/12816/12831/83925/58859/13521/268396/69538/195209/12843/12638/14184/192176/74176/76411/58208/12825/227753/12842/12740/21384/17300/81877/14042/12832/56316/21871/12739/66913/212547/72136	TKO-Nicd1_TrPl_vs_TKO_TrPl
HP_ANEMIA_OF_INADEQUATE_PRODUCTION	HP_ANEMIA_OF_INADEQUATE_PRODUCTION	HP_ANEMIA_OF_INADEQUATE_PRODUCTION	155	0.462582	1.59057	0.000358295	0.00607939	0.00455786	3282	tags=35%, list=22%, signal=28%	12824/84682/18783/14268/21687/16534/22041/11482/234839/12870/12359/13805/21452/21803/17874/14961/14960/100503670/20509/67427/20115/56361/19941/67097/108148/66480/68165/85305/67025/18477/20085/19200/66711/20088/267019/19899/19942/20044/70047/16596/19354/215280/54127/57808/66489/21991/57294/54352/27370/13666/14102/66590/27054/72775/20090	TKO-Nicd1_TrPl_vs_TKO_TrPl
REACTOME_METABOLISM_OF_VITAMINS_AND_COFACTORS	REACTOME_METABOLISM_OF_VITAMINS_AND_COFACTORS	REACTOME_METABOLISM_OF_VITAMINS_AND_COFACTORS	153	0.515438	1.77053	0.000358295	0.00607939	0.00455786	3251	tags=36%, list=22%, signal=28%	665270/15530/216225/18606/11433/19092/23959/11813/19660/14873/20971/19225/209558/23888/52552/21452/22361/20969/11816/14735/16971/19659/11603/67442/226518/20509/68591/66454/192185/29807/20751/15529/20525/56738/54219/109754/17768/19300/14187/108037/71951/69225/20425/26363/14104/14287/14733/270685/52710/11651/319945/214424/665563/18041/71743	TKO-Nicd1_TrPl_vs_TKO_TrPl
GOBP_MORPHOGENESIS_OF_A_BRANCHING_STRUCTURE	GOBP_MORPHOGENESIS_OF_A_BRANCHING_STRUCTURE	GOBP_MORPHOGENESIS_OF_A_BRANCHING_STRUCTURE	157	0.493785	1.70174	0.000358551	0.00607939	0.00455786	1181	tags=23%, list=8%, signal=21%	94109/56753/15415/15408/21926/319757/22337/17702/13036/15229/13836/20682/20319/22417/12156/20681/73181/17869/18128/21813/22601/17387/12826/20377/98711/16153/13805/21817/11839/72780/67122/17295/14633/13614/14164/21385	TKO-Nicd1_TrPl_vs_TKO_TrPl
HP_SOMATIC_MUTATION	HP_SOMATIC_MUTATION	HP_SOMATIC_MUTATION	157	0.519128	1.78908	0.000358551	0.00607939	0.00455786	2261	tags=24%, list=15%, signal=21%	12443/319757/18505/12394/13866/56711/13649/17869/50768/21813/14182/68588/16002/18508/17295/17874/14184/14735/18509/78928/16004/71302/19401/18148/23849/14011/16362/16193/26410/14042/12387/68797/18595/210126/56458/12550/16923/19248	TKO-Nicd1_TrPl_vs_TKO_TrPl
GOBP_CELLULAR_RESPONSE_TO_MOLECULE_OF_BACTERIAL_ORIGIN	GOBP_CELLULAR_RESPONSE_TO_MOLECULE_OF_BACTERIAL_ORIGIN	GOBP_CELLULAR_RESPONSE_TO_MOLECULE_OF_BACTERIAL_ORIGIN	154	0.537649	1.8472	0.000359454	0.00607939	0.00455786	2070	tags=38%, list=14%, signal=33%	414084/21926/14825/12362/12981/20311/22352/330122/20304/20312/20310/16803/107765/12161/13642/230738/12475/16175/15945/16153/83433/17084/14130/18035/16365/11846/21803/21938/17874/20302/21898/20296/21929/257632/108960/18787/19204/12334/15162/16176/26362/12608/216161/18033/12514/19401/22695/11898/18750/16193/12524/17002/18569/17096/19697/56744/70310/14367	TKO-Nicd1_TrPl_vs_TKO_TrPl
HP_ABNORMALITY_OF_THE_PLANTAR_SKIN_OF_FOOT	HP_ABNORMALITY_OF_THE_PLANTAR_SKIN_OF_FOOT	HP_ABNORMALITY_OF_THE_PLANTAR_SKIN_OF_FOOT	154	0.601638	2.06704	0.000359454	0.00607939	0.00455786	984	tags=20%, list=7%, signal=19%	16666/16664/14619/110308/16687/14609/14620/21816/241639/16667/21956/14621/57277/16523/16780/11830/20928/12818/24059/64058/545975/107765/16775/13032/12955/100126226/192897/195209/21938/217344/12638	TKO-Nicd1_TrPl_vs_TKO_TrPl
GOMF_GLYCOSAMINOGLYCAN_BINDING	GOMF_GLYCOSAMINOGLYCAN_BINDING	GOMF_GLYCOSAMINOGLYCAN_BINDING	158	0.499424	1.72124	0.000360101	0.00607939	0.00455786	2002	tags=46%, list=13%, signal=40%	68169/11595/116847/70370/14268/14219/14118/20311/22403/23794/18187/77018/66548/12505/11727/16997/108075/50706/21813/72043/12814/14182/16007/12831/11504/20377/15945/13805/18542/21922/107607/58859/14314/12628/83433/13003/12950/72780/21930/20293/20657/64075/11816/21827/78892/257632/53867/20305/14164/15200/16782/26364/12111/20306/11603/19264/20308/12261/235130/22240/13179/237759/192187/19692/240725/8…	TKO-Nicd1_TrPl_vs_TKO_TrPl
HP_NEOPLASM_OF_THE_SKIN	HP_NEOPLASM_OF_THE_SKIN	HP_NEOPLASM_OF_THE_SKIN	158	0.649297	2.23777	0.000360101	0.00607939	0.00455786	1777	tags=25%, list=12%, signal=23%	16666/16664/14619/110308/16687/14609/14620/319757/241639/16667/14621/13601/16780/17060/18131/12818/24059/18596/64058/76088/21813/14182/13032/18591/18799/22341/21938/14675/17342/16971/16782/21933/20583/20351/12842/67427/16678/18207/16193/23991	TKO-Nicd1_TrPl_vs_TKO_TrPl
REACTOME_REGULATION_OF_EXPRESSION_OF_SLITS_AND_ROBOS	REACTOME_REGULATION_OF_EXPRESSION_OF_SLITS_AND_ROBOS	REACTOME_REGULATION_OF_EXPRESSION_OF_SLITS_AND_ROBOS	158	0.566492	1.95239	0.000360101	0.00607939	0.00455786	3326	tags=58%, list=22%, signal=45%	12830/68172/19171/16898/269261/11837/100503670/19951/270106/19946/65019/268902/76808/67427/20102/20115/26961/20042/20005/20116/19941/67097/20084/17463/19934/78294/19896/16785/66480/110954/56040/19921/20104/319195/67281/19989/66441/19988/14109/268449/20055/27207/19933/67025/19982/20085/27367/20088/67891/20103/267019/66483/67671/19899/18458/17149/19942/76846/20044/19943/20422/16825/66475/228769/271…	TKO-Nicd1_TrPl_vs_TKO_TrPl
GOBP_REGULATION_OF_MYELOID_CELL_DIFFERENTIATION	GOBP_REGULATION_OF_MYELOID_CELL_DIFFERENTIATION	GOBP_REGULATION_OF_MYELOID_CELL_DIFFERENTIATION	159	0.486407	1.67719	0.000361795	0.00607939	0.00455786	1909	tags=30%, list=13%, signal=26%	21926/15416/12192/26365/12394/14118/16948/16878/16449/17869/15511/76527/19411/193740/16323/18129/23871/20377/83433/21930/16658/18035/21803/320404/17342/20302/21898/83554/14159/22177/12768/12608/16149/14969/12262/226421/142980/16331/19401/22695/18750/14727/23991/17002/17096/16418/12387	TKO-Nicd1_TrPl_vs_TKO_TrPl
HP_ARTHRITIS	HP_ARTHRITIS	HP_ARTHRITIS	159	0.519589	1.7916	0.000361795	0.00607939	0.00455786	1846	tags=28%, list=12%, signal=25%	14619/110308/63873/11595/12824/14219/14118/11433/17127/17060/22041/17386/12841/24059/12814/18383/17387/12831/12839/83925/16153/17182/18452/13521/14130/17390/12815/17874/11816/12389/14184/21898/17829/257632/12768/210808/12825/14969/12842/56045/12840/16193/12268/14042/12832	TKO-Nicd1_TrPl_vs_TKO_TrPl
HP_ABNORMALITY_OF_THE_LYMPH_NODES	HP_ABNORMALITY_OF_THE_LYMPH_NODES	HP_ABNORMALITY_OF_THE_LYMPH_NODES	164	0.464045	1.60713	0.00036245	0.00607939	0.00455786	2016	tags=27%, list=14%, signal=23%	12443/12394/11433/19712/17869/74732/21813/329628/16153/18452/16186/21938/17874/11816/21898/16161/257632/12053/11867/109032/13058/12768/11796/18034/72333/210808/14969/13057/19264/17972/21939/16197/18033/16797/19401/18148/16453/16193/12268/70450/12703/24055/21944/68889	TKO-Nicd1_TrPl_vs_TKO_TrPl
HP_SKELETAL_DYSPLASIA	HP_SKELETAL_DYSPLASIA	HP_SKELETAL_DYSPLASIA	164	0.617104	2.13722	0.00036245	0.00607939	0.00455786	1934	tags=30%, list=13%, signal=26%	68169/14609/63873/15530/11595/12824/319757/14268/16950/16523/11433/20928/53374/17386/12841/23972/12167/12814/19228/18129/14182/12839/329628/17182/83433/13521/16576/171463/21803/12815/12393/14184/545428/192176/22177/73191/13875/12111/12825/16998/67603/13038/14634/12840/66454/18453/110954/20379/16880	TKO-Nicd1_TrPl_vs_TKO_TrPl
GOBP_POSITIVE_REGULATION_OF_I_KAPPAB_KINASE_NF_KAPPAB_SIGNALING	GOBP_POSITIVE_REGULATION_OF_I_KAPPAB_KINASE_NF_KAPPAB_SIGNALING	GOBP_POSITIVE_REGULATION_OF_I_KAPPAB_KINASE_NF_KAPPAB_SIGNALING	162	0.509294	1.76016	0.000362976	0.00607939	0.00455786	1909	tags=27%, list=13%, signal=24%	14609/21926/12362/16852/13601/75761/20312/16475/67313/14745/16175/20203/20198/107607/29820/26563/17474/76589/59126/17874/66656/21898/20620/192176/257632/15368/16176/11796/16149/239552/14969/142980/56620/19696/21939/21933/53859/75547/68151/266632/17002/19697/66964/12387	TKO-Nicd1_TrPl_vs_TKO_TrPl
HP_APLASIA_HYPOPLASIA_OF_THE_SKIN	HP_APLASIA_HYPOPLASIA_OF_THE_SKIN	HP_APLASIA_HYPOPLASIA_OF_THE_SKIN	162	0.485923	1.67939	0.000362976	0.00607939	0.00455786	1366	tags=19%, list=9%, signal=17%	16664/110308/12833/12834/319757/241639/17702/17313/14118/17127/16780/18596/12816/12835/18128/21813/12831/13032/71914/192897/12843/66902/16971/192176/12549/83814/16782/106931/12825/227753	TKO-Nicd1_TrPl_vs_TKO_TrPl
GOBP_MYELOID_LEUKOCYTE_ACTIVATION	GOBP_MYELOID_LEUKOCYTE_ACTIVATION	GOBP_MYELOID_LEUKOCYTE_ACTIVATION	161	0.498982	1.72239	0.000363108	0.00607939	0.00455786	1750	tags=33%, list=12%, signal=29%	11745/21926/26903/18783/14268/14191/12981/20311/13615/16952/77125/20304/20312/20698/16803/53314/16168/21813/18129/230738/17470/13032/16153/209558/83433/14130/17474/12759/12259/11541/17874/20302/21898/14159/20619/15368/14127/11629/19204/22177/26364/16149/216161/142980/19264/19698/16797/16409/22320/12772/16193/14727/70450	TKO-Nicd1_TrPl_vs_TKO_TrPl
GOBP_RESPIRATORY_SYSTEM_DEVELOPMENT	GOBP_RESPIRATORY_SYSTEM_DEVELOPMENT	GOBP_RESPIRATORY_SYSTEM_DEVELOPMENT	161	0.463137	1.59866	0.000363108	0.00607939	0.00455786	1909	tags=27%, list=13%, signal=24%	20897/17380/21926/17681/22422/56847/14219/13036/16950/14726/16948/20682/13615/16878/18596/18128/19411/21813/22601/13395/17387/22411/52377/98711/15205/11846/74318/14633/78892/14164/21385/12825/16998/19401/71461/11898/14634/17381/16598/14042/16889/74155/74178/12387	TKO-Nicd1_TrPl_vs_TKO_TrPl
HP_CONTRACTURES_OF_THE_JOINTS_OF_THE_LOWER_LIMBS	HP_CONTRACTURES_OF_THE_JOINTS_OF_THE_LOWER_LIMBS	HP_CONTRACTURES_OF_THE_JOINTS_OF_THE_LOWER_LIMBS	161	0.454835	1.57001	0.000363108	0.00607939	0.00455786	1315	tags=17%, list=9%, signal=15%	14619/12833/63873/12834/15530/12824/12335/667742/14219/225608/14118/14230/12816/12835/19228/13521/17390/16404/12389/14184/192176/22004/257632/74122/67547/29810/14969	TKO-Nicd1_TrPl_vs_TKO_TrPl
GOBP_LEUKOCYTE_CHEMOTAXIS	GOBP_LEUKOCYTE_CHEMOTAXIS	GOBP_LEUKOCYTE_CHEMOTAXIS	163	0.497002	1.71883	0.000363372	0.00607939	0.00455786	2099	tags=39%, list=14%, signal=34%	20297/63873/14825/20311/13615/16952/13609/70045/330122/20304/232983/20312/20310/16803/66102/76527/66166/27226/16854/14254/54324/15945/16153/18591/140497/22341/170756/21930/20293/20302/14205/20296/12978/13614/257632/20305/14127/18787/20303/105722/11629/71660/12768/16176/26364/20306/16149/20947/20308/12261/20295/102103/17524/12772/16193/16172/17096/19353/56744/11491/16414/19252/14063	TKO-Nicd1_TrPl_vs_TKO_TrPl
HALLMARK_COMPLEMENT	HALLMARK_COMPLEMENT	HALLMARK_COMPLEMENT	163	0.462797	1.60054	0.000363372	0.00607939	0.00455786	2040	tags=34%, list=14%, signal=30%	11812/18783/14825/72269/14067/14268/13036/18793/12362/18791/330122/20304/12363/17386/21857/11727/20310/27226/193740/12870/16854/17387/12258/13032/14066/18591/12628/12759/14710/12259/17436/13040/21929/16971/12827/14127/12266/18787/14962/12608/70574/12262/16818/240672/67603/16409/17381/16362/16193/17002/16889/17096/13030/12349/66988/13660	TKO-Nicd1_TrPl_vs_TKO_TrPl
HALLMARK_MYOGENESIS	HALLMARK_MYOGENESIS	HALLMARK_MYOGENESIS	160	0.457908	1.57877	0.000363372	0.00607939	0.00455786	1678	tags=31%, list=11%, signal=27%	97064/12834/80888/21956/21953/18104/17884/20692/20698/16419/12835/18128/56188/17189/16582/17898/12955/192897/11815/71994/20657/16985/12759/69253/16404/21803/20893/21679/16009/22004/20410/12827/29857/11443/15200/13867/11603/12825/107589/227753/14081/12819/67399/12373/12842/16651/20249/21925/15982	TKO-Nicd1_TrPl_vs_TKO_TrPl
GOBP_DEVELOPMENT_OF_PRIMARY_SEXUAL_CHARACTERISTICS	GOBP_DEVELOPMENT_OF_PRIMARY_SEXUAL_CHARACTERISTICS	GOBP_DEVELOPMENT_OF_PRIMARY_SEXUAL_CHARACTERISTICS	165	0.465909	1.61428	0.000363769	0.00607939	0.00455786	1588	tags=21%, list=11%, signal=19%	94109/12443/14609/20682/20319/22417/23967/20681/12841/11727/13078/18596/17869/12167/16323/17387/11504/16175/20377/11490/98711/110542/21930/17390/20969/242523/19288/12608/56449/142980/15396/19401/268902/56312	TKO-Nicd1_TrPl_vs_TKO_TrPl
GOBP_TRANSFORMING_GROWTH_FACTOR_BETA_RECEPTOR_SIGNALING_PATHWAY	GOBP_TRANSFORMING_GROWTH_FACTOR_BETA_RECEPTOR_SIGNALING_PATHWAY	GOBP_TRANSFORMING_GROWTH_FACTOR_BETA_RECEPTOR_SIGNALING_PATHWAY	167	0.518703	1.79921	0.000364033	0.00607939	0.00455786	1603	tags=25%, list=11%, signal=22%	241639/434215/26365/50781/14118/16948/17127/12156/50523/11482/16997/108075/16419/17130/193740/21813/13132/78558/246154/24136/235505/268977/13805/110542/65112/171463/21803/23886/353310/12843/12389/15901/19272/80288/22793/12825/19303/16998/75788/170676/21804	TKO-Nicd1_TrPl_vs_TKO_TrPl
GOBP_REACTIVE_OXYGEN_SPECIES_METABOLIC_PROCESS	GOBP_REACTIVE_OXYGEN_SPECIES_METABOLIC_PROCESS	GOBP_REACTIVE_OXYGEN_SPECIES_METABOLIC_PROCESS	168	0.455495	1.58073	0.000364564	0.00607939	0.00455786	1622	tags=26%, list=11%, signal=23%	27273/21926/14219/23876/11684/11433/18104/15439/13078/56532/18596/12359/21813/67313/11847/230738/69675/16007/12955/20510/18591/268396/67880/20657/16365/21803/58801/213696/21898/13614/18024/14218/13058/269823/22177/15277/13057/17972/17392/74747/14775/16409/230784	TKO-Nicd1_TrPl_vs_TKO_TrPl
GOMF_CYTOKINE_RECEPTOR_BINDING	GOMF_CYTOKINE_RECEPTOR_BINDING	GOMF_CYTOKINE_RECEPTOR_BINDING	168	0.607547	2.1084	0.000364564	0.00607939	0.00455786	2012	tags=37%, list=13%, signal=32%	20297/21926/16402/18414/14825/12981/22029/20311/17127/69583/13601/53791/70045/330122/20304/22051/16878/20312/20310/66102/76527/16168/17130/66166/21813/56708/18008/69675/16175/69660/15945/16153/13805/22341/20293/21803/54199/17874/20302/16161/14205/20296/16181/12122/20305/20303/18413/16176/20306/20308/20295/98417/12772/16193/266632/18803/17131/68010/16880/21944/56744/11491	TKO-Nicd1_TrPl_vs_TKO_TrPl
HP_ALOPECIA	HP_ALOPECIA	HP_ALOPECIA	168	0.559412	1.94136	0.000364564	0.00607939	0.00455786	1400	tags=24%, list=9%, signal=22%	16666/16664/14619/110308/16687/14609/14620/21816/22337/16667/14621/17313/13601/16780/12156/12737/64058/545975/18128/14182/100126226/72027/57265/192897/18452/15460/16186/69538/21938/12549/14961/16782/18034/12825/14960/14969/18230/18772/16197/18033	TKO-Nicd1_TrPl_vs_TKO_TrPl
HP_INTELLECTUAL_DISABILITY_SEVERE	HP_INTELLECTUAL_DISABILITY_SEVERE	HP_INTELLECTUAL_DISABILITY_SEVERE	392	-0.43219	-1.4565	0.000365497	0.00607939	0.00455786	3200	tags=23%, list=21%, signal=19%	214444/12316/68519/78658/236794/233064/54632/12905/54633/235339/68094/53869/16728/76464/77644/18193/68134/246179/219103/66049/99371/244962/381293/22142/226922/16522/331401/98732/17257/22284/70998/14697/329650/18010/211961/108655/241062/230235/50790/13435/236727/20356/72776/12571/14567/26422/65254/16922/108073/110886/236915/17933/233651/279653/16574/14811/665113/211612/18481/245684/20910/333605/67…	TKO-Nicd1_TrPl_vs_TKO_TrPl
GOCC_RIBOSOMAL_SUBUNIT	GOCC_RIBOSOMAL_SUBUNIT	GOCC_RIBOSOMAL_SUBUNIT	169	0.626683	2.17589	0.000366569	0.00607939	0.00455786	4418	tags=70%, list=30%, signal=50%	68172/16898/269261/11837/100503670/19951/270106/67036/19946/65019/76808/67427/20102/14694/20115/26961/20042/20005/20116/19941/67097/60441/20084/19934/78294/19896/66223/16785/66480/110954/56040/19921/20104/319195/56284/67281/19989/19988/268449/20055/27207/19933/67025/19982/72181/20085/27367/20088/67891/121022/20103/267019/66483/67671/19899/216767/19942/76846/20044/19943/66475/68537/27176/66419/264…	TKO-Nicd1_TrPl_vs_TKO_TrPl
HALLMARK_INTERFERON_GAMMA_RESPONSE	HALLMARK_INTERFERON_GAMMA_RESPONSE	HALLMARK_INTERFERON_GAMMA_RESPONSE	169	0.472496	1.64054	0.000366569	0.00607939	0.00455786	1766	tags=22%, list=12%, signal=20%	21928/53620/18783/12362/50523/20304/12363/15894/16168/12258/22329/15945/19225/107607/12628/21930/18035/17874/20296/21929/19171/109032/20306/14962/16149/14960/14969/21939/18033/17069/56045/16651/12226/22320/16362/16193/12524/12703	TKO-Nicd1_TrPl_vs_TKO_TrPl
GOBP_POSITIVE_REGULATION_OF_CYTOSKELETON_ORGANIZATION	GOBP_POSITIVE_REGULATION_OF_CYTOSKELETON_ORGANIZATION	GOBP_POSITIVE_REGULATION_OF_CYTOSKELETON_ORGANIZATION	173	0.442327	1.5406	0.000366838	0.00607939	0.00455786	1471	tags=20%, list=10%, signal=18%	104445/63873/20257/18213/11687/21687/14219/17127/22417/623781/20194/20312/15511/193740/18008/14745/22411/20377/54324/20971/260409/108100/66214/17295/15901/14159/13614/20410/260315/15162/20947/13835/227753/56699/19303	TKO-Nicd1_TrPl_vs_TKO_TrPl
GOBP_STEM_CELL_DIFFERENTIATION	GOBP_STEM_CELL_DIFFERENTIATION	GOBP_STEM_CELL_DIFFERENTIATION	173	0.435205	1.5158	0.000366838	0.00607939	0.00455786	1517	tags=25%, list=10%, signal=23%	56753/216285/14362/319757/17702/14268/14170/22160/20682/23967/18187/20681/16878/19712/16449/53314/18128/22601/20377/98711/15412/13805/15364/20358/15205/15208/211323/20347/12393/106042/232187/13614/13641/18024/21677/21385/18413/78697/18188/19264/20583/20351/12193/16998	TKO-Nicd1_TrPl_vs_TKO_TrPl
KEGG_FOCAL_ADHESION	KEGG_FOCAL_ADHESION	KEGG_FOCAL_ADHESION	173	0.540482	1.88247	0.000366838	0.00607939	0.00455786	1909	tags=35%, list=13%, signal=31%	12443/12833/12834/12824/16402/14268/12643/13866/16780/21923/329278/330662/13649/18596/16419/12835/68794/12814/16775/228785/17898/14254/12831/12826/16777/18591/192897/22341/16410/16779/16404/12815/12843/17295/12389/21827/170758/14205/192176/67268/18752/53867/12827/109711/12444/12334/22793/16782/11796/12825/107589/19303/12842/70549/18750/81877/57342/12832/19353/98932/12387	TKO-Nicd1_TrPl_vs_TKO_TrPl
GOBP_MYELOID_LEUKOCYTE_DIFFERENTIATION	GOBP_MYELOID_LEUKOCYTE_DIFFERENTIATION	GOBP_MYELOID_LEUKOCYTE_DIFFERENTIATION	172	0.480346	1.67165	0.000368324	0.00607939	0.00455786	2111	tags=33%, list=14%, signal=28%	21926/12192/26365/12394/12306/14118/13836/12981/22041/16878/17869/53314/76527/16168/16323/21813/18129/20377/235505/233328/83433/21930/16658/21803/16477/17342/20302/21898/83554/12978/14159/14218/69656/22177/12768/70747/12608/16149/216161/14969/12262/142980/16331/19698/19401/18750/14727/17002/17096/12387/67767/11820/56744/14281/14063/71982	TKO-Nicd1_TrPl_vs_TKO_TrPl
GOBP_NEGATIVE_REGULATION_OF_DEFENSE_RESPONSE	GOBP_NEGATIVE_REGULATION_OF_DEFENSE_RESPONSE	GOBP_NEGATIVE_REGULATION_OF_DEFENSE_RESPONSE	172	0.478751	1.6661	0.000368324	0.00607939	0.00455786	1863	tags=26%, list=12%, signal=23%	26365/21687/100340/14191/11433/17127/20317/232983/20312/23959/11847/12258/17470/16153/209558/83433/14130/21930/22174/16365/11846/21938/217344/11816/19219/21929/20620/257632/15162/210029/14969/81799/16600/19264/18033/12261/56045/22695/14775/16678/17381/67389/18803/17096	TKO-Nicd1_TrPl_vs_TKO_TrPl
HP_ABNORMAL_FINGERNAIL_MORPHOLOGY	HP_ABNORMAL_FINGERNAIL_MORPHOLOGY	HP_ABNORMAL_FINGERNAIL_MORPHOLOGY	172	0.483327	1.68202	0.000368324	0.00607939	0.00455786	1710	tags=22%, list=11%, signal=20%	16666/16664/14619/110308/16687/14609/13717/16667/73230/56711/24059/64058/18128/12167/12814/18129/13032/171095/72027/57265/192897/18799/15364/16002/12815/12393/22634/12549/13641/76411/106931/18230/18772/18148/12740/13038/16678/52530	TKO-Nicd1_TrPl_vs_TKO_TrPl
HP_ECTOPIC_CALCIFICATION	HP_ECTOPIC_CALCIFICATION	HP_ECTOPIC_CALCIFICATION	172	0.458938	1.59714	0.000368324	0.00607939	0.00455786	2125	tags=24%, list=14%, signal=21%	14609/12824/17313/14118/11433/13601/18131/23959/18596/18128/12167/17130/12814/19228/18383/14182/12839/13032/18591/83433/13521/12638/100017/22177/14961/11647/14960/20516/56045/18148/20531/52530/234407/16889/56316/12387/12349/11820/18263/20525/85305/19305	TKO-Nicd1_TrPl_vs_TKO_TrPl
GOBP_POSITIVE_REGULATION_OF_LEUKOCYTE_CELL_CELL_ADHESION	GOBP_POSITIVE_REGULATION_OF_LEUKOCYTE_CELL_CELL_ADHESION	GOBP_POSITIVE_REGULATION_OF_LEUKOCYTE_CELL_CELL_ADHESION	171	0.502942	1.74798	0.000368596	0.00607939	0.00455786	1879	tags=32%, list=13%, signal=28%	242122/21926/15117/12399/12394/16852/16952/20304/12505/16168/76088/21813/14999/20443/13642/23871/107527/16175/22329/12501/15205/16002/22361/320404/12389/14633/12522/16161/20296/13641/257632/12053/80859/11629/19204/14961/16176/16149/14960/14969/19264/16197/16818/19401/14634/12772/16453/54446/16193/14727/12524/26410/12703/17096/19697	TKO-Nicd1_TrPl_vs_TKO_TrPl
HALLMARK_KRAS_SIGNALING_UP	HALLMARK_KRAS_SIGNALING_UP	HALLMARK_KRAS_SIGNALING_UP	171	0.486193	1.68977	0.000368596	0.00607939	0.00455786	1618	tags=35%, list=11%, signal=32%	20568/228576/13730/14012/20297/101772/67888/56847/21956/18793/18791/12981/22029/20440/20682/57875/19092/12156/16534/77125/16878/66066/18612/16323/60596/23871/107527/18933/15945/19225/13805/11815/12628/14584/16186/74145/16658/16002/11846/20347/21938/20266/13040/16009/21929/73149/14127/12444/15200/16176/11796/16792/14962/21912/16600/16197/18616/67603/14373/26411	TKO-Nicd1_TrPl_vs_TKO_TrPl
HP_JOINT_HYPERFLEXIBILITY	HP_JOINT_HYPERFLEXIBILITY	HP_JOINT_HYPERFLEXIBILITY	171	0.506591	1.76066	0.000368596	0.00607939	0.00455786	2015	tags=23%, list=13%, signal=20%	12824/13717/70779/16950/23876/14118/434130/20928/12841/18131/21813/12814/18129/14182/12839/83925/13521/19227/69538/195209/12843/64075/20130/14184/14633/192176/13641/76411/12825/12842/12740/20473/12840/66922/81877/14042/18453/18163/12739	TKO-Nicd1_TrPl_vs_TKO_TrPl
HP_PROTRUDING_EAR	HP_PROTRUDING_EAR	HP_PROTRUDING_EAR	171	0.494555	1.71883	0.000368596	0.00607939	0.00455786	1306	tags=18%, list=9%, signal=16%	12833/14609/12834/14620/12824/13717/14268/667742/14621/14118/21953/22417/434130/12835/56708/14182/12826/83925/268396/16002/69538/195727/192176/22004/12153/13875/55963/18503/106931/12825	TKO-Nicd1_TrPl_vs_TKO_TrPl
HALLMARK_IL2_STAT5_SIGNALING	HALLMARK_IL2_STAT5_SIGNALING	HALLMARK_IL2_STAT5_SIGNALING	174	0.532456	1.85484	0.000369413	0.00607939	0.00455786	1766	tags=31%, list=12%, signal=28%	13730/12833/20148/12332/12335/12981/22029/13601/12156/21664/16878/12505/66395/23959/16182/17869/53314/18612/19228/20443/14873/15945/16153/21817/16410/74318/21938/11520/22779/18619/12522/11658/20893/17829/21936/22634/80859/67547/12444/20947/15277/16004/110109/20193/68151/23849/320204/11622/11852/56361/12524/18438/26410/12703	TKO-Nicd1_TrPl_vs_TKO_TrPl
HP_HYPERLORDOSIS	HP_HYPERLORDOSIS	HP_HYPERLORDOSIS	174	0.4753	1.65573	0.000369413	0.00607939	0.00455786	1132	tags=18%, list=8%, signal=17%	12833/63873/12834/15530/11595/12824/26903/13717/12335/14268/667742/22160/14118/11433/434130/53374/17386/18131/12816/12835/19285/56708/83925/17182/13521/16404/21803/12815/12843/14184/22004/74122	TKO-Nicd1_TrPl_vs_TKO_TrPl
HP_JOINT_STIFFNESS	HP_JOINT_STIFFNESS	HP_JOINT_STIFFNESS	174	0.485696	1.69195	0.000369413	0.00607939	0.00455786	1315	tags=19%, list=9%, signal=17%	63873/15530/12824/13717/11468/18505/667742/14726/14118/21953/11484/17386/14230/16997/268935/12167/19228/229595/71914/100126226/16153/17182/18452/13521/268396/12843/14184/192176/22004/74122/26561/12411/14969	TKO-Nicd1_TrPl_vs_TKO_TrPl
GOBP_REGULATION_OF_LEUKOCYTE_PROLIFERATION	GOBP_REGULATION_OF_LEUKOCYTE_PROLIFERATION	GOBP_REGULATION_OF_LEUKOCYTE_PROLIFERATION	177	0.510195	1.7814	0.000371333	0.00607939	0.00455786	1725	tags=31%, list=12%, signal=28%	242122/434215/12981/20440/13866/16952/77125/20304/56532/15951/76527/16168/21813/56708/14999/16854/11847/16175/22329/16153/20971/209558/12501/100040462/14130/15205/20293/16858/16002/11846/21938/17874/21898/16161/21929/12978/13641/12053/11629/22177/16176/246256/12608/16149/14969/19264/21939/16331/11622/12772/16362/16453/16193/14727/12524	TKO-Nicd1_TrPl_vs_TKO_TrPl
HP_ABNORMALITY_OF_THE_METACARPAL_BONES	HP_ABNORMALITY_OF_THE_METACARPAL_BONES	HP_ABNORMALITY_OF_THE_METACARPAL_BONES	177	0.49457	1.72684	0.000371333	0.00607939	0.00455786	1693	tags=23%, list=11%, signal=21%	12824/241639/22160/14118/12156/54611/20692/20928/53374/12841/56401/18128/12167/19228/14182/17387/12839/83925/329628/17182/57265/13521/268396/16576/16658/19227/17390/12815/64075/12393/14184/195727/192176/12549/12111/12825/269941/16998/224024/14634/12840	TKO-Nicd1_TrPl_vs_TKO_TrPl
HP_SHORT_LONG_BONE	HP_SHORT_LONG_BONE	HP_SHORT_LONG_BONE	177	0.455958	1.59202	0.000371333	0.00607939	0.00455786	1708	tags=20%, list=11%, signal=18%	63873/15530/12824/14268/14118/20682/434130/53374/16449/268935/12167/12814/19228/14182/83925/329628/17182/57265/23888/13521/268396/16658/19227/12815/64075/17295/14184/192176/12111/78928/269941/270106/224024/14634/21384/19941	TKO-Nicd1_TrPl_vs_TKO_TrPl
GOBP_BONE_DEVELOPMENT	GOBP_BONE_DEVELOPMENT	GOBP_BONE_DEVELOPMENT	176	0.578879	2.01802	0.000371609	0.00607939	0.00455786	1926	tags=37%, list=13%, signal=33%	14609/63873/12824/17702/20148/15117/12643/22160/12306/14118/11433/16948/20682/20319/12156/17386/107587/12406/56401/12590/23972/12167/19411/108153/21813/72043/12161/18129/216892/13395/17387/244152/233328/15412/13805/232174/268396/21817/12393/14184/21827/19219/218772/22177/11647/73121/12111/12825/19264/15396/269941/12842/75547/16998/270106/19401/14634/17300/240725/17002/76566/14042/14534/20379/11749	TKO-Nicd1_TrPl_vs_TKO_TrPl
GOBP_LYMPHOCYTE_MEDIATED_IMMUNITY	GOBP_LYMPHOCYTE_MEDIATED_IMMUNITY	GOBP_LYMPHOCYTE_MEDIATED_IMMUNITY	181	0.50601	1.76946	0.000373413	0.00607939	0.00455786	1852	tags=31%, list=12%, signal=27%	21926/26365/13036/69583/15894/56532/16182/16449/53314/238447/16177/56708/14999/12007/12258/13032/16153/83433/14130/12759/11846/21803/21938/12259/17874/12051/16161/257632/12053/12260/14127/12266/14961/16176/246256/16149/20947/14960/14969/12262/52118/19264/21939/16197/16331/379043/12261/100125263/11622/12772/16193/14727/12268/70450/76438/17131	TKO-Nicd1_TrPl_vs_TKO_TrPl
GOBP_SKELETAL_SYSTEM_MORPHOGENESIS	GOBP_SKELETAL_SYSTEM_MORPHOGENESIS	GOBP_SKELETAL_SYSTEM_MORPHOGENESIS	181	0.568791	1.989	0.000373413	0.00607939	0.00455786	1926	tags=38%, list=13%, signal=34%	216285/63873/103889/15415/12824/15416/15414/15417/17240/17702/20148/15413/15117/17313/14219/12643/22160/14191/11433/20682/17127/20319/15410/23967/17386/107587/12406/12023/12590/12167/19411/21813/12814/12161/13395/14182/17387/15427/244152/20377/18933/98711/15412/232174/17390/12393/14184/21827/218772/12153/11647/215418/73121/12825/15396/269941/12842/16998/19401/14634/21384/17300/217011/17002/76566/…	TKO-Nicd1_TrPl_vs_TKO_TrPl
HALLMARK_EPITHELIAL_MESENCHYMAL_TRANSITION	HALLMARK_EPITHELIAL_MESENCHYMAL_TRANSITION	HALLMARK_EPITHELIAL_MESENCHYMAL_TRANSITION	181	0.66868	2.3383	0.000373413	0.00607939	0.00455786	1727	tags=59%, list=12%, signal=53%	14609/12834/13717/16402/21859/14825/12332/14268/17313/16949/14219/18793/23876/14118/16852/20311/16948/13601/22352/21923/20692/330122/21857/12406/12505/20310/23959/18596/56401/12816/16419/12835/16168/20649/109624/16010/16323/50706/12814/18129/18383/107581/17387/16007/13132/12831/17181/12826/30794/94352/20377/18933/27279/22329/68588/17182/20971/13732/18542/58859/14314/21810/65112/13003/21817/11839/…	TKO-Nicd1_TrPl_vs_TKO_TrPl
HP_ABNORMAL_PHALANGEAL_JOINT_MORPHOLOGY_OF_THE_HAND	HP_ABNORMAL_PHALANGEAL_JOINT_MORPHOLOGY_OF_THE_HAND	HP_ABNORMAL_PHALANGEAL_JOINT_MORPHOLOGY_OF_THE_HAND	181	0.543106	1.89918	0.000373413	0.00607939	0.00455786	1214	tags=25%, list=8%, signal=23%	12833/14609/216285/63873/12834/15530/12824/11468/241639/18505/12335/667742/14726/14118/21953/17127/16780/53374/12816/12835/21813/12814/56708/83925/71914/329628/16153/17182/57265/192897/13521/268396/16658/17390/12815/64075/12638/14184/14735/192176/22004/13641/257632/26561/16782	TKO-Nicd1_TrPl_vs_TKO_TrPl
GOBP_CELLULAR_RESPONSE_TO_BIOTIC_STIMULUS	GOBP_CELLULAR_RESPONSE_TO_BIOTIC_STIMULUS	GOBP_CELLULAR_RESPONSE_TO_BIOTIC_STIMULUS	179	0.535884	1.87116	0.000373552	0.00607939	0.00455786	1879	tags=32%, list=13%, signal=29%	414084/21926/14825/72269/12362/12981/20311/22352/330122/20304/20312/20310/16803/18128/107765/12161/18129/13642/230738/12475/16175/15945/16153/83433/17084/14130/18035/16365/11846/21803/21938/17874/20302/21898/20296/21929/257632/108960/18787/19204/12334/15162/16176/26362/12608/216161/18033/12514/19401/22695/11898/18750/16193/12524/17002/18569/17096/19697	TKO-Nicd1_TrPl_vs_TKO_TrPl
HP_MALABSORPTION	HP_MALABSORPTION	HP_MALABSORPTION	179	0.44386	1.54984	0.000373552	0.00607939	0.00455786	2601	tags=30%, list=17%, signal=25%	13717/84682/14067/14219/12394/16534/17060/93732/24059/20540/21813/72507/71914/329628/16153/72027/14130/21803/17874/12638/12389/21898/192176/15368/13058/14961/12768/14960/14969/13057/17972/20351/18148/67427/12740/52530/12268/16889/20537/12387/21873/12739/68889/19305/19727/66711/28114/56743/68758/66953/18670/245474/17970	TKO-Nicd1_TrPl_vs_TKO_TrPl
GOBP_EPITHELIAL_CELL_DEVELOPMENT	GOBP_EPITHELIAL_CELL_DEVELOPMENT	GOBP_EPITHELIAL_CELL_DEVELOPMENT	178	0.470615	1.64239	0.000373692	0.00607939	0.00455786	1718	tags=29%, list=12%, signal=26%	14609/15408/21926/319757/22422/13836/20682/22352/22419/20681/12737/55948/15894/17698/16449/386463/18128/19411/12161/18129/22601/229595/16175/232156/18591/319710/16779/13610/18508/20969/17295/17874/218772/240025/27205/22350/16176/58208/72333/50918/74012/11475/207728/12819/19401/14775/68339/14739/20473/29876/69693	TKO-Nicd1_TrPl_vs_TKO_TrPl
HP_BOWING_OF_THE_LEGS	HP_BOWING_OF_THE_LEGS	HP_BOWING_OF_THE_LEGS	180	0.542587	1.89561	0.000373972	0.00607939	0.00455786	2208	tags=31%, list=15%, signal=26%	63873/15530/11595/12824/13717/22337/14268/16950/14118/11433/20682/53374/17386/12841/12406/24059/56401/23972/12814/18129/12839/24136/83925/17182/13521/16576/21803/12815/12843/64075/66902/12393/14184/192176/22004/74442/56693/18858/11647/12411/20019/12842/270106/12740/224024/12840/14042/20379/16880/12349/12739/66913/26432/22687/212547	TKO-Nicd1_TrPl_vs_TKO_TrPl
GOBP_ENDOTHELIAL_CELL_MIGRATION	GOBP_ENDOTHELIAL_CELL_MIGRATION	GOBP_ENDOTHELIAL_CELL_MIGRATION	184	0.497821	1.74546	0.000374672	0.00607939	0.00455786	2018	tags=33%, list=14%, signal=29%	11745/21926/13846/80837/26365/21687/13836/13615/16952/20317/15507/20692/73230/18187/11482/13078/18128/20401/13642/14182/230738/23871/67916/13636/94352/18591/19225/14314/22341/21803/66214/17295/20130/11816/15901/20620/13614/15368/18024/14164/11600/14089/20684/16600/240185/21939/19303/20351/14775/18750/11852/13179/105844/18438/23991/18803/19353/21944/11491/12927	TKO-Nicd1_TrPl_vs_TKO_TrPl
GOBP_PHAGOCYTOSIS	GOBP_PHAGOCYTOSIS	GOBP_PHAGOCYTOSIS	184	0.494103	1.73243	0.000374672	0.00607939	0.00455786	1873	tags=33%, list=13%, signal=29%	11745/21926/26903/11687/14191/16952/12798/22157/330662/20698/16803/238447/16168/20401/18806/17289/70676/12475/66205/140792/83433/14130/21817/16410/16186/22174/17295/17874/21898/20296/16971/18752/257632/19288/14127/12266/105722/11629/22177/15162/16176/26362/226421/13057/19264/19332/17972/227753/72519/19401/100125263/16409/14694/19376/12772/105245/319581/12268/70450/17096/19353	TKO-Nicd1_TrPl_vs_TKO_TrPl
GOBP_REGULATION_OF_CELL_SUBSTRATE_ADHESION	GOBP_REGULATION_OF_CELL_SUBSTRATE_ADHESION	GOBP_REGULATION_OF_CELL_SUBSTRATE_ADHESION	184	0.533687	1.87122	0.000374672	0.00607939	0.00455786	1943	tags=32%, list=13%, signal=28%	68169/56753/16402/241639/15117/14268/11687/21687/14726/20440/17127/22417/330662/11482/20194/20312/16449/76509/18128/50768/107581/17387/16007/13132/20377/11490/18591/20971/11815/58859/12501/11856/13612/107351/12837/20130/170758/192176/12053/18787/225341/320712/50918/13835/12842/12261/14115/14369/17381/11426/70450/23991/268780/268709/19353/108911/13837/18453/14538	TKO-Nicd1_TrPl_vs_TKO_TrPl
GOBP_SKIN_DEVELOPMENT	GOBP_SKIN_DEVELOPMENT	GOBP_SKIN_DEVELOPMENT	184	0.636602	2.23206	0.000374672	0.00607939	0.00455786	1968	tags=38%, list=13%, signal=33%	16666/94092/14620/16826/21926/319757/12192/64929/21816/241639/22337/17702/16667/66042/13836/11684/20682/16952/12737/11828/13649/55948/15220/16449/99681/386463/545975/18128/18612/16323/22601/12831/16175/235505/192897/232174/29820/20613/67855/18991/20753/18508/12843/17295/14633/240025/53867/18103/58208/72333/12825/195733/230824/12842/71529/22695/12740/16678/29876/54325/17300/14042/14284/12832/19697…	TKO-Nicd1_TrPl_vs_TKO_TrPl
HALLMARK_ADIPOGENESIS	HALLMARK_ADIPOGENESIS	HALLMARK_ADIPOGENESIS	188	0.460718	1.61658	0.000377358	0.00607939	0.00455786	2285	tags=22%, list=15%, signal=19%	80888/18606/57875/12359/19285/20618/16775/12826/11669/66205/16404/13120/11520/17436/11816/13830/12053/12266/52538/217430/11600/22117/107589/67442/12819/67460/26457/20509/16651/19376/11770/18569/20324/16880/67767/18618/13602/21881/70335/13197/12039/12476	TKO-Nicd1_TrPl_vs_TKO_TrPl
GOBP_RESPONSE_TO_TUMOR_NECROSIS_FACTOR	GOBP_RESPONSE_TO_TUMOR_NECROSIS_FACTOR	GOBP_RESPONSE_TO_TUMOR_NECROSIS_FACTOR	185	0.500263	1.75278	0.000377501	0.00607939	0.00455786	2364	tags=36%, list=16%, signal=30%	20297/21926/12192/15117/12362/22029/20304/12363/12737/13078/20312/20698/15511/66102/107765/193740/108153/14469/230738/12475/20377/22329/19225/29820/15205/20293/18035/16365/21938/20302/20296/21936/21929/13614/18024/20305/20303/11796/16792/20306/56449/13057/21939/18033/20308/12193/12842/22695/20295/11898/16598/11770/23991/14042/99311/19697/14534/11491/239337/14063/60595/94185/71609/276770/16150/266…	TKO-Nicd1_TrPl_vs_TKO_TrPl
HP_ABSENT_SPEECH	HP_ABSENT_SPEECH	HP_ABSENT_SPEECH	305	-0.451862	-1.49747	0.000378072	0.00607939	0.00455786	1457	tags=12%, list=10%, signal=11%	13865/14802/16574/14403/14814/242425/245684/16498/20910/333605/12322/18119/14810/229706/20646/12323/245555/329178/14816/20265/13388/14681/76884/12889/14406/20230/16510/12386/16500/14167/13628/11775/83766/14800/20269/338370/16560/20979	TKO-Nicd1_TrPl_vs_TKO_TrPl
HALLMARK_ESTROGEN_RESPONSE_EARLY	HALLMARK_ESTROGEN_RESPONSE_EARLY	HALLMARK_ESTROGEN_RESPONSE_EARLY	187	0.49745	1.74438	0.000378215	0.00607939	0.00455786	1534	tags=27%, list=10%, signal=25%	12443/14609/11854/80888/20148/16663/22403/69540/226101/69454/12505/11828/55948/77015/53318/17869/23972/50768/16529/16010/16665/244152/26941/20510/99543/232174/171531/13521/18442/21817/11839/15460/15205/76459/20347/20539/58801/16763/20893/17829/27205/58208/55963/14302/16600/228839/13709/16669/18432/71529/19401	TKO-Nicd1_TrPl_vs_TKO_TrPl
HALLMARK_HYPOXIA	HALLMARK_HYPOXIA	HALLMARK_HYPOXIA	186	0.507997	1.77966	0.000378931	0.00607939	0.00455786	2190	tags=35%, list=15%, signal=30%	12778/15417/14219/18793/12306/16948/13615/22403/57875/105785/53374/13649/12870/19285/23871/16007/109042/13636/12831/20198/14066/18591/20971/18452/21810/21817/76459/11541/11520/12389/15937/14735/20893/16009/21929/15368/18787/83814/12111/15277/18772/60406/74747/22695/23849/18750/12226/13638/13179/16193/14042/14284/74155/56277/17872/14635/14538/14281/19252/57444/15529/20525/54371/231507/21983	TKO-Nicd1_TrPl_vs_TKO_TrPl
HP_INCREASED_SUSCEPTIBILITY_TO_FRACTURES	HP_INCREASED_SUSCEPTIBILITY_TO_FRACTURES	HP_INCREASED_SUSCEPTIBILITY_TO_FRACTURES	186	0.427383	1.49725	0.000378931	0.00607939	0.00455786	2176	tags=28%, list=15%, signal=25%	68169/12443/12824/22337/70779/14268/12394/23876/20682/20317/53374/14230/56401/20540/19228/18129/18383/14182/17387/71914/26941/58859/83433/171463/195209/17390/12843/66902/12393/545428/74442/56693/22177/11647/73191/12411/30058/12842/67603/18148/13038/52530/18412/18453/12387/16880/12349/18163/71982/66913/26432/16973/269951	TKO-Nicd1_TrPl_vs_TKO_TrPl
REACTOME_PROGRAMMED_CELL_DEATH	REACTOME_PROGRAMMED_CELL_DEATH	REACTOME_PROGRAMMED_CELL_DEATH	186	0.435815	1.52678	0.000378931	0.00607939	0.00455786	3224	tags=31%, list=22%, signal=24%	12362/13512/22352/78514/12363/55948/56532/69146/12475/16175/107449/58801/21898/66371/19171/12122/16176/11796/227753/18772/21933/12261/12018/209456/16362/17463/78294/56455/12387/21873/208092/12578/12550/71609/53378/13176/20422/74268/228769/69077/14272/18810/26443/12368/12367/11651/13511/14102/18107/22186/19175/53380/20848/22190/22030/26446/26442	TKO-Nicd1_TrPl_vs_TKO_TrPl
REACTOME_DISEASES_OF_METABOLISM	REACTOME_DISEASES_OF_METABOLISM	REACTOME_DISEASES_OF_METABOLISM	190	0.44634	1.56762	0.000379075	0.00607939	0.00455786	2915	tags=33%, list=20%, signal=27%	15530/11595/116847/23794/53374/66548/13078/18131/18128/23972/14598/108153/18129/11504/229595/20971/56773/240913/232174/23888/13521/13003/67880/21452/20969/14735/17829/223838/12111/11603/269941/121021/235130/13179/20531/17022/18295/14042/78294/14635/233744/239337/68165/15529/72136/224697/54219/224116/100689/19300/208211/15212/50917/71951/381694/216725/26363/21826/24070/14854/269378/75475/14733	TKO-Nicd1_TrPl_vs_TKO_TrPl
GOBP_REGULATION_OF_PEPTIDYL_TYROSINE_PHOSPHORYLATION	GOBP_REGULATION_OF_PEPTIDYL_TYROSINE_PHOSPHORYLATION	GOBP_REGULATION_OF_PEPTIDYL_TYROSINE_PHOSPHORYLATION	191	0.485106	1.70399	0.000380807	0.00607939	0.00455786	2032	tags=29%, list=14%, signal=25%	21926/16402/18606/232431/12981/20319/20304/16878/12505/13649/76527/16168/12161/56708/13636/20377/233328/18591/83433/12501/11839/15205/15208/16002/211323/21803/12389/14184/21936/12978/257632/15200/13867/18413/11600/80794/16149/226250/56620/19264/21939/74012/121021/11551/14694/67742/16193/14727/12703/17096/74155/11820/11491/208092/16414	TKO-Nicd1_TrPl_vs_TKO_TrPl
HALLMARK_P53_PATHWAY	HALLMARK_P53_PATHWAY	HALLMARK_P53_PATHWAY	191	0.553506	1.94426	0.000380807	0.00607939	0.00455786	2849	tags=45%, list=19%, signal=36%	16832/17112/12192/22337/16667/12362/13836/12156/71712/16878/20194/55948/20698/99681/64058/18128/16970/16175/20198/15939/192897/67880/21452/108100/21803/27280/217344/20969/12521/15937/14776/20229/19124/17254/20620/13830/15368/12444/15200/56437/76281/16600/67442/74012/68428/71839/74747/56312/12018/12226/14694/22320/20724/20042/21807/12703/140570/102626/67623/17872/228775/21952/11820/14281/29858/131…	TKO-Nicd1_TrPl_vs_TKO_TrPl
HP_ABNORMALITY_OF_MALAR_BONES	HP_ABNORMALITY_OF_MALAR_BONES	HP_ABNORMALITY_OF_MALAR_BONES	191	0.464911	1.63306	0.000380807	0.00607939	0.00455786	1699	tags=22%, list=11%, signal=20%	15530/11595/12824/13717/18505/17313/16950/22160/14118/17127/12156/12841/12406/17132/18131/108075/21813/12814/19228/14182/12831/12839/229595/329628/57265/23888/13521/16576/12815/12393/14184/14633/192176/13875/12111/78928/12842/13038/224024/20473/12840/17300	TKO-Nicd1_TrPl_vs_TKO_TrPl
HP_MENTAL_DETERIORATION	HP_MENTAL_DETERIORATION	HP_MENTAL_DETERIORATION	284	-0.465033	-1.53436	0.000381194	0.00607939	0.00455786	1664	tags=17%, list=11%, signal=15%	12286/12287/19122/73205/110886/17762/14007/66706/14811/14814/50873/329828/20713/245684/20910/19085/56464/67790/22139/11891/22223/13400/241489/232975/13048/20265/104069/338521/26414/14168/20273/11522/22153/76884/20965/14406/16500/14167/23984/13628/11775/83766/20617/14402/20269/16502/15165	TKO-Nicd1_TrPl_vs_TKO_TrPl
GOBP_CELL_MATRIX_ADHESION	GOBP_CELL_MATRIX_ADHESION	GOBP_CELL_MATRIX_ADHESION	192	0.508096	1.78721	0.000381243	0.00607939	0.00455786	2069	tags=32%, list=14%, signal=28%	11854/16402/241639/14268/21687/14219/23876/17127/22417/329278/22051/12505/11482/20194/20312/16449/16475/76509/16419/50768/107581/20392/17387/72434/20377/11490/22329/20971/192897/11815/58859/12501/11856/16410/16404/20130/21827/19272/18074/53867/12053/109711/18787/56047/22793/12825/13835/19303/16409/17381/11426/23991/81877/268709/19353/108911/13837/12387/239337/16414/12512/18073	TKO-Nicd1_TrPl_vs_TKO_TrPl
GOBP_HEART_MORPHOGENESIS	GOBP_HEART_MORPHOGENESIS	GOBP_HEART_MORPHOGENESIS	192	0.510053	1.79409	0.000381243	0.00607939	0.00455786	1181	tags=26%, list=8%, signal=24%	14609/14362/56198/67888/12824/319757/13717/17702/20148/13846/15117/21956/21687/22160/20682/17127/20319/12156/215798/13609/18187/11482/399558/16449/18128/107765/17130/50768/21813/12814/18129/22601/228785/16007/13636/12831/11504/22411/15213/11490/57265/13805/20613/15205/211323/21803/192176/13614/21677/21385	TKO-Nicd1_TrPl_vs_TKO_TrPl
HALLMARK_TNFA_SIGNALING_VIA_NFKB	HALLMARK_TNFA_SIGNALING_VIA_NFKB	HALLMARK_TNFA_SIGNALING_VIA_NFKB	192	0.738896	2.59904	0.000381243	0.00607939	0.00455786	2108	tags=56%, list=14%, signal=48%	21928/12443/20297/12778/21926/17681/14825/18793/12981/22029/20311/17127/16780/21923/12156/330122/14221/20304/21664/71712/16878/14283/12505/15894/20310/20698/16449/17869/20393/16323/56708/22113/230738/67916/16007/13636/16175/74646/14066/21815/15945/15939/20971/12609/19225/65112/20725/11839/14584/15205/21930/18035/16477/54199/15937/12522/19219/12051/20893/20229/20296/21929/20620/13614/12053/18024/1…	TKO-Nicd1_TrPl_vs_TKO_TrPl
HP_ABNORMAL_ELASTICITY_OF_SKIN	HP_ABNORMAL_ELASTICITY_OF_SKIN	HP_ABNORMAL_ELASTICITY_OF_SKIN	192	0.477875	1.68091	0.000381243	0.00607939	0.00455786	2015	tags=22%, list=13%, signal=19%	13717/21816/18414/70779/17313/23876/14118/17127/20692/53374/108075/18596/20540/12816/21813/12831/83925/58859/13521/268396/69538/195209/12843/66902/12638/14184/192176/74176/76411/58208/12825/227753/12842/12740/21384/17300/81877/14042/12832/56316/21871/12739	TKO-Nicd1_TrPl_vs_TKO_TrPl
GOBP_FAT_CELL_DIFFERENTIATION	GOBP_FAT_CELL_DIFFERENTIATION	GOBP_FAT_CELL_DIFFERENTIATION	193	0.451289	1.58889	0.000382117	0.00607939	0.00455786	2188	tags=26%, list=15%, signal=23%	12443/97064/63873/21926/21416/12192/17702/13592/17127/20319/16780/12156/22419/20681/16449/17130/17189/22601/230738/50722/20377/12609/19225/207259/15364/15205/16658/21803/71660/384061/210029/12608/11554/81799/16600/20583/12193/22695/14775/21804/16193/11770/12703/66273/228775/215210/18595/231507/16973/13371/56458	TKO-Nicd1_TrPl_vs_TKO_TrPl
GOBP_OSTEOBLAST_DIFFERENTIATION	GOBP_OSTEOBLAST_DIFFERENTIATION	GOBP_OSTEOBLAST_DIFFERENTIATION	193	0.557523	1.96292	0.000382117	0.00607939	0.00455786	1950	tags=34%, list=13%, signal=30%	12833/97064/14609/14362/21926/319757/22422/17702/22160/13836/16948/20682/17127/20319/22417/21923/12156/329278/20681/19712/16449/68713/18128/268935/12167/17130/12359/12161/19228/22601/13395/16007/22411/20377/68588/12609/13003/20613/11839/22341/21930/19227/16002/16477/64075/50766/12393/20302/18619/14633/11647/81910/12608/20583/67399/12842/18432/14634/16193/66922/14200/17002/68010/12387/326618/15528	TKO-Nicd1_TrPl_vs_TKO_TrPl
GOBP_EXTRINSIC_APOPTOTIC_SIGNALING_PATHWAY	GOBP_EXTRINSIC_APOPTOTIC_SIGNALING_PATHWAY	GOBP_EXTRINSIC_APOPTOTIC_SIGNALING_PATHWAY	195	0.54973	1.93824	0.000385356	0.00607939	0.00455786	2008	tags=28%, list=13%, signal=25%	12824/21926/21416/21859/12981/22029/17127/20319/17153/72393/15894/20312/15511/12167/193740/16323/16854/22601/14182/16175/20377/27279/69660/107449/16410/21803/58801/21938/12389/14184/21929/12122/15368/232679/18787/12044/13867/16176/29810/20684/142980/19264/21933/20583/14373/14775/12018/17210/414801/23991/19697/67755/21944/56744/64704	TKO-Nicd1_TrPl_vs_TKO_TrPl
GOMF_SULFUR_COMPOUND_BINDING	GOMF_SULFUR_COMPOUND_BINDING	GOMF_SULFUR_COMPOUND_BINDING	195	0.42411	1.49533	0.000385356	0.00607939	0.00455786	2135	tags=32%, list=14%, signal=28%	68169/116847/70370/14268/14219/14118/20311/22403/23794/18187/77018/66548/11727/16997/50706/12814/329910/14182/16007/12831/11504/20377/15945/18542/21922/58859/14314/12628/72780/20293/20657/64075/11816/21827/16971/78892/53867/20305/14164/15200/16782/26364/12411/20306/11603/19264/20308/14863/235130/22240/237759/81877/17002/19934/67131/11749/116701/11820/56744/29807/13167/64292/21881	TKO-Nicd1_TrPl_vs_TKO_TrPl
HP_ABNORMALITY_OF_THE_METAPHYSIS	HP_ABNORMALITY_OF_THE_METAPHYSIS	HP_ABNORMALITY_OF_THE_METAPHYSIS	195	0.523227	1.8448	0.000385356	0.00607939	0.00455786	2208	tags=27%, list=15%, signal=23%	14609/63873/15530/11595/12824/22337/14268/16523/14118/11433/434130/20928/53374/17386/18131/18596/12167/12814/19228/18129/18383/17182/23888/13521/268396/16186/69538/17390/21803/12815/66902/12393/14184/12978/192176/11647/76411/12111/16197/270106/18148/52530/14042/18453/20379/16880/18797/71982/66913/19305/16973/269951/212547	TKO-Nicd1_TrPl_vs_TKO_TrPl
REACTOME_RRNA_PROCESSING	REACTOME_RRNA_PROCESSING	REACTOME_RRNA_PROCESSING	195	0.663647	2.33989	0.000385356	0.00607939	0.00455786	4322	tags=81%, list=29%, signal=58%	68172/208366/16898/269261/11837/66164/56095/110109/100503670/217995/67619/19951/270106/19946/65019/27966/76808/67427/20102/20115/26961/20042/57315/20005/20116/19941/52530/100608/73736/67097/110816/68626/20084/19934/64934/78294/19896/66132/234374/16785/66480/67755/110954/56040/19921/97961/20104/319195/68147/67281/19989/59028/98956/19988/53414/30877/14791/14109/268449/20055/27207/21771/67205/19933/…	TKO-Nicd1_TrPl_vs_TKO_TrPl
GOBP_T_CELL_DIFFERENTIATION	GOBP_T_CELL_DIFFERENTIATION	GOBP_T_CELL_DIFFERENTIATION	201	0.463293	1.64112	0.000386847	0.00607939	0.00455786	2070	tags=31%, list=14%, signal=27%	12192/12399/26365/16950/12394/22417/13866/16952/56532/16182/53314/16168/21813/230738/107527/16175/21414/232174/12501/17474/16658/22361/56619/67122/320404/12393/103743/14633/12522/19219/12051/16161/12053/14127/80859/16176/58208/16149/14969/19264/16197/16818/19698/20351/12193/19401/14634/14369/12772/16362/16453/16193/14727/12524/12703/19934/17131/12387/14534/20104/11491/14367	TKO-Nicd1_TrPl_vs_TKO_TrPl
REACTOME_SIGNALING_BY_ROBO_RECEPTORS	REACTOME_SIGNALING_BY_ROBO_RECEPTORS	REACTOME_SIGNALING_BY_ROBO_RECEPTORS	201	0.441001	1.56216	0.000386847	0.00607939	0.00455786	3326	tags=50%, list=22%, signal=39%	12830/68172/19171/16898/269261/11837/100503670/19951/270106/19946/65019/268902/76808/67427/20102/18750/20115/26961/20042/20005/20116/19941/67097/20084/17463/19934/78294/19896/19353/16785/66480/110954/56040/19921/11352/20104/319195/67281/19989/66441/19988/14109/268449/20055/27207/19933/67025/19982/20085/27367/20088/67891/20103/267019/66483/67671/19899/18458/17149/19942/76846/20044/19943/13176/2042…	TKO-Nicd1_TrPl_vs_TKO_TrPl
GOBP_REGULATION_OF_TRANSMEMBRANE_RECEPTOR_PROTEIN_SERINE_THREONINE_KINASE_SIGNALING_PATHWAY	GOBP_REGULATION_OF_TRANSMEMBRANE_RECEPTOR_PROTEIN_SERINE_THREONINE_KINASE_SIGNALING_PATHWAY	GOBP_REGULATION_OF_TRANSMEMBRANE_RECEPTOR_PROTEIN_SERINE_THREONINE_KINASE_SIGNALING_PATHWAY	198	0.540981	1.91114	0.000387597	0.00607939	0.00455786	1143	tags=26%, list=8%, signal=24%	14362/241639/17702/50781/66042/15229/14118/16948/17127/20319/12156/50523/73230/11482/108075/18128/268935/17130/193740/16323/21813/12161/18129/16007/13132/78558/20660/246154/24136/20377/235505/268977/13805/14314/65112/15205/21930/15208/71973/171463/21803/23886/353310/50766/12389/83554/12163/16971/240025/13390/80288	TKO-Nicd1_TrPl_vs_TKO_TrPl
GOCC_BASAL_PART_OF_CELL	GOCC_BASAL_PART_OF_CELL	GOCC_BASAL_PART_OF_CELL	200	0.452164	1.60067	0.000387597	0.00607939	0.00455786	1225	tags=22%, list=8%, signal=20%	16664/56753/57442/72293/230099/26365/21687/14726/12306/58176/13866/11830/16952/110935/22041/12505/12737/11828/13649/56315/17698/20540/19228/67916/76408/18591/192897/58807/107607/18417/54403/11826/20539/17295/100017/17254/16971/13614/257632/76257/67547/338367/13867/22350	TKO-Nicd1_TrPl_vs_TKO_TrPl
GOCC_RIBOSOME	GOCC_RIBOSOME	GOCC_RIBOSOME	198	0.495916	1.75194	0.000387597	0.00607939	0.00455786	3970	tags=60%, list=27%, signal=44%	68172/11815/81910/16898/269261/11837/100503670/19951/270106/67036/19946/65019/76808/67427/20102/14694/20115/26961/20042/20005/20116/19941/67097/60441/20084/19934/78294/19896/66223/16785/66480/110954/56040/19921/68135/20104/319195/56284/67281/19989/19988/268449/20055/27207/19933/67025/19982/72181/20085/27367/20088/67891/121022/20103/267019/66483/67671/19899/216767/19942/76846/20044/11792/19943/225…	TKO-Nicd1_TrPl_vs_TKO_TrPl
HALLMARK_MYC_TARGETS_V1	HALLMARK_MYC_TARGETS_V1	HALLMARK_MYC_TARGETS_V1	200	0.480305	1.70029	0.000387597	0.00607939	0.00455786	4609	tags=49%, list=31%, signal=34%	17869/16898/11837/12261/68011/27966/18148/14694/15982/52530/67097/17463/19934/15528/20810/20104/381760/15516/18263/20639/19988/85305/30877/12034/12465/231872/56150/66870/67204/20103/28126/19899/18458/70769/11792/13681/66973/13665/66409/14113/67115/101943/26443/26965/27979/18673/24015/27050/225363/12785/12468/23983/26446/59001/13877/18655/55949/19384/68436/27041/12464/22123/103136/230721/15510/273…	TKO-Nicd1_TrPl_vs_TKO_TrPl
GOBP_ADAPTIVE_IMMUNE_RESPONSE_BASED_ON_SOMATIC_RECOMBINATION_OF_IMMUNE_RECEPTORS_BUILT_FROM_IMMUNOGLOBULIN_SUPERFAMILY_DOMAINS	GOBP_ADAPTIVE_IMMUNE_RESPONSE_BASED_ON_SOMATIC_RECOMBINATION_OF_IMMUNE_RECEPTORS_BUILT_FROM_IMMUNOGLOBULIN_SUPERFAMILY_DOMAINS	GOBP_ADAPTIVE_IMMUNE_RESPONSE_BASED_ON_SOMATIC_RECOMBINATION_OF_IMMUNE_RECEPTORS_BUILT_FROM_IMMUNOGLOBULIN_SUPERFAMILY_DOMAINS	197	0.562679	1.98509	0.000388048	0.00607939	0.00455786	1852	tags=36%, list=12%, signal=32%	21926/18783/26365/13036/16950/69583/16952/15894/56532/16182/16449/53314/18128/238447/16177/56708/14999/12007/230738/12258/13032/16153/83433/14130/12759/11846/21803/21938/12259/17874/103743/21898/12051/16161/21929/257632/12053/12260/14127/12266/80859/14961/16176/246256/18034/16149/20947/14960/14969/12262/52118/56620/19264/21939/16197/16331/19698/20351/12261/100125263/11622/12772/16453/16193/14727/…	TKO-Nicd1_TrPl_vs_TKO_TrPl
GOBP_NEGATIVE_REGULATION_OF_APOPTOTIC_SIGNALING_PATHWAY	GOBP_NEGATIVE_REGULATION_OF_APOPTOTIC_SIGNALING_PATHWAY	GOBP_NEGATIVE_REGULATION_OF_APOPTOTIC_SIGNALING_PATHWAY	197	0.474437	1.67378	0.000388048	0.00607939	0.00455786	1636	tags=21%, list=11%, signal=19%	12778/12824/21926/21416/18793/12981/20319/22417/72393/15507/12505/15894/20312/15511/193740/16854/22601/16175/69660/19225/107449/20613/16410/22361/12759/17829/21929/12122/15368/18024/232679/18787/52538/16176/56449/16149/14371/20583/14775/17210/414801	TKO-Nicd1_TrPl_vs_TKO_TrPl
GOBP_REGULATION_OF_EPITHELIAL_CELL_MIGRATION	GOBP_REGULATION_OF_EPITHELIAL_CELL_MIGRATION	GOBP_REGULATION_OF_EPITHELIAL_CELL_MIGRATION	197	0.498358	1.75817	0.000388048	0.00607939	0.00455786	1873	tags=29%, list=13%, signal=26%	56753/11745/21926/18606/80837/15117/26365/21687/13036/13836/20682/16952/20317/15507/20692/73230/18187/330662/11482/18128/21813/20401/14182/230738/23871/67916/13636/18591/19225/22341/21803/66214/17295/20130/11816/20620/13614/15368/18024/14164/15200/11600/20684/16600/240185/21939/20351/18750/11852/13179/105844/68585/11426/11845/18438/23991/18803/19353	TKO-Nicd1_TrPl_vs_TKO_TrPl
HALLMARK_MTORC1_SIGNALING	HALLMARK_MTORC1_SIGNALING	HALLMARK_MTORC1_SIGNALING	197	0.405138	1.4293	0.000388048	0.00607939	0.00455786	4461	tags=46%, list=30%, signal=33%	12406/13032/26941/20539/17436/20893/55963/15277/112407/74747/27966/56312/20249/56473/15982/18412/17872/192193/15528/228775/16414/20525/14782/26432/18477/66249/18046/67204/27360/17768/26397/17113/19141/69071/12035/13360/74754/108037/14433/12317/18641/65972/27407/56529/27275/78925/67486/66427/21991/18107/225363/66143/53333/665563/12466/319554/18655/18036/22359/103963/76614/21753/21366/15510/15526/1…	TKO-Nicd1_TrPl_vs_TKO_TrPl
GOBP_NEGATIVE_REGULATION_OF_CYTOKINE_PRODUCTION	GOBP_NEGATIVE_REGULATION_OF_CYTOKINE_PRODUCTION	GOBP_NEGATIVE_REGULATION_OF_CYTOKINE_PRODUCTION	196	0.501717	1.7678	0.000388199	0.00607939	0.00455786	1884	tags=33%, list=13%, signal=29%	21926/434215/14268/26365/22160/12362/13836/11433/16952/20312/16803/66222/16323/17289/11847/230738/244152/22411/17470/16153/11815/83433/14130/16858/16365/11846/21803/66214/12522/19219/21898/12051/21929/19073/73149/109689/257632/15368/12053/260315/22177/22350/26362/11600/16792/14969/81799/16600/19264/19696/18033/16331/19698/19401/12261/22695/16598/16453/16193/14727/17002/18569/17131/19353/74155	TKO-Nicd1_TrPl_vs_TKO_TrPl
GOBP_MESENCHYMAL_CELL_DIFFERENTIATION	GOBP_MESENCHYMAL_CELL_DIFFERENTIATION	GOBP_MESENCHYMAL_CELL_DIFFERENTIATION	202	0.542808	1.92248	0.00038835	0.00607939	0.00455786	1943	tags=37%, list=13%, signal=32%	97064/216285/56198/67888/319757/21416/17702/15117/14268/14170/16950/14726/22160/14238/20682/17127/20319/22417/12156/23967/18187/20681/11482/16449/18128/21813/14182/13132/13636/22411/246154/94352/15213/20377/11490/20198/98711/13805/20613/15364/20358/15205/211323/171463/21803/20347/66214/353310/192176/13614/13641/80288/319530/16176/18188/15214/20583/20351/12842/21804/15451/17300/68585/16193/76566/1…	TKO-Nicd1_TrPl_vs_TKO_TrPl
HP_ABNORMAL_EYELASH_MORPHOLOGY	HP_ABNORMAL_EYELASH_MORPHOLOGY	HP_ABNORMAL_EYELASH_MORPHOLOGY	202	0.411723	1.45821	0.00038835	0.00607939	0.00455786	1787	tags=17%, list=12%, signal=15%	14619/14609/216285/15530/18505/16523/14118/20928/12737/13649/17132/12814/18129/14182/83925/100126226/57265/171531/18799/15460/69538/17342/170758/16971/12153/12825/18230/242642/20583/16998/71740/18148/56361/52530/84035	TKO-Nicd1_TrPl_vs_TKO_TrPl
GOBP_SEX_DIFFERENTIATION	GOBP_SEX_DIFFERENTIATION	GOBP_SEX_DIFFERENTIATION	199	0.456404	1.61318	0.000389105	0.00608294	0.00456052	1606	tags=21%, list=11%, signal=19%	20897/94109/12443/14609/14238/20682/20319/22417/23967/20681/12841/11727/13078/18596/17869/12167/16323/12161/17289/17387/11504/16175/20377/11490/98711/110542/21930/22174/17390/20969/242523/19288/26362/12608/56449/142980/15396/19401/268902/56312/12018	TKO-Nicd1_TrPl_vs_TKO_TrPl
GOBP_CELL_ACTIVATION_INVOLVED_IN_IMMUNE_RESPONSE	GOBP_CELL_ACTIVATION_INVOLVED_IN_IMMUNE_RESPONSE	GOBP_CELL_ACTIVATION_INVOLVED_IN_IMMUNE_RESPONSE	203	0.471982	1.67237	0.000390016	0.00608346	0.00456091	2112	tags=34%, list=14%, signal=30%	11745/69068/26903/26365/16950/14191/16852/69583/16952/15894/16182/16803/53314/56708/14999/18129/16854/230738/16153/209558/83433/14130/17474/21803/56619/11541/17874/103743/20302/19219/21898/12051/16161/16971/14159/20619/15368/12053/14127/80859/19204/16431/22177/26364/16149/216161/20947/14969/19264/21939/19698/16797/20351/19401/16409/22320/12772/16453/16193/12524/70450/17131/17096/20104/11820/16414…	TKO-Nicd1_TrPl_vs_TKO_TrPl
GOCC_RNA_POLYMERASE_II_TRANSCRIPTION_REGULATOR_COMPLEX	GOCC_RNA_POLYMERASE_II_TRANSCRIPTION_REGULATOR_COMPLEX	GOCC_RNA_POLYMERASE_II_TRANSCRIPTION_REGULATOR_COMPLEX	205	0.42308	1.50297	0.000391696	0.00608346	0.00456091	2651	tags=24%, list=18%, signal=20%	21416/15417/22337/12399/12394/17127/14283/17132/17869/53314/17130/22601/21414/12609/18025/16658/16477/18024/21677/80288/20183/21888/21415/12608/19401/72504/14284/17131/12387/14534/209357/66172/12013/14281/108098/14885/20852/104394/12753/19727/18046/16478/216766/12014/11911/102162/20181/16825/69260	TKO-Nicd1_TrPl_vs_TKO_TrPl
HP_HYPERKERATOSIS	HP_HYPERKERATOSIS	HP_HYPERKERATOSIS	205	0.617397	2.19327	0.000391696	0.00608346	0.00456091	1731	tags=25%, list=12%, signal=23%	16666/16664/14619/110308/16687/12833/14609/12834/14620/21816/241639/16663/16667/21956/14621/57277/13601/16780/11830/20928/12818/24059/18596/12816/64058/12835/545975/107765/16775/13032/171095/12955/100126226/192897/20725/22341/67855/21938/217344/12638/16181/16971/319530/16782/29810/18772/71740/18148/16678/52530/17939/14200	TKO-Nicd1_TrPl_vs_TKO_TrPl
GOBP_POSITIVE_REGULATION_OF_CELL_CELL_ADHESION	GOBP_POSITIVE_REGULATION_OF_CELL_CELL_ADHESION	GOBP_POSITIVE_REGULATION_OF_CELL_CELL_ADHESION	204	0.485692	1.72243	0.000392311	0.00608346	0.00456091	1879	tags=32%, list=13%, signal=28%	242122/21926/15117/12399/14726/18793/12394/16852/269152/16952/20304/12505/20312/234839/16168/76088/21813/14999/20443/13642/23871/67916/107527/16175/22329/16153/12501/15205/16002/22361/320404/12389/14633/12522/83554/16161/20296/13641/257632/12053/27205/80859/11629/19204/14961/16176/16149/14960/14969/19264/16197/16818/19401/14634/12772/16453/54446/16193/14727/12524/26410/12703/17131/17096/19697	TKO-Nicd1_TrPl_vs_TKO_TrPl
GOBP_POSITIVE_REGULATION_OF_DEFENSE_RESPONSE	GOBP_POSITIVE_REGULATION_OF_DEFENSE_RESPONSE	GOBP_POSITIVE_REGULATION_OF_DEFENSE_RESPONSE	204	0.402655	1.42795	0.000392311	0.00608346	0.00456091	1863	tags=25%, list=12%, signal=23%	63873/21926/18414/12362/16852/77125/20304/20312/15951/16803/16168/27226/23871/13032/11690/19225/107607/83433/100040462/18035/11846/67917/11541/20302/18619/19219/21898/257632/12266/80859/18787/22177/18413/15162/16176/12608/142980/52118/56620/13057/207728/379043/66259/56312/22320/12772/17381/16193/11770/18569/16172/17096	TKO-Nicd1_TrPl_vs_TKO_TrPl
HP_ABNORMALITY_OF_HUMORAL_IMMUNITY	HP_ABNORMALITY_OF_HUMORAL_IMMUNITY	HP_ABNORMALITY_OF_HUMORAL_IMMUNITY	204	0.460153	1.63186	0.000392311	0.00608346	0.00456091	1762	tags=25%, list=12%, signal=22%	16664/110308/12443/16534/17060/17698/20540/386463/74732/27226/76088/19285/24136/329628/12628/12501/21452/16186/21803/21938/12259/17874/12638/14735/16161/192176/15368/18024/12260/12266/109032/14961/18034/14962/14960/14969/12262/78928/30058/21939/16197/18033/16797/12842/16678/16453/12268/70450/64095/266632	TKO-Nicd1_TrPl_vs_TKO_TrPl
HP_ABNORMALITY_OF_THE_FOREARM	HP_ABNORMALITY_OF_THE_FOREARM	HP_ABNORMALITY_OF_THE_FOREARM	207	0.437766	1.55583	0.000395883	0.00612465	0.00459179	1846	tags=24%, list=12%, signal=21%	63873/12824/13717/667742/22160/21953/434130/53374/17386/12841/14230/17132/56401/16449/12167/14013/17130/12814/18129/14182/12831/12839/57265/232174/23888/13521/16658/21803/20130/14184/192176/22004/12153/76411/12111/78928/15396/269941/12842/17174/12740/224024/14634/21384/12840/19941/66922/14042/12832	TKO-Nicd1_TrPl_vs_TKO_TrPl
HP_ABNORMAL_LEUKOCYTE_PHYSIOLOGY	HP_ABNORMAL_LEUKOCYTE_PHYSIOLOGY	HP_ABNORMAL_LEUKOCYTE_PHYSIOLOGY	211	0.412017	1.46846	0.000397141	0.00612465	0.00459179	1762	tags=21%, list=12%, signal=19%	16664/110308/12443/16534/17060/17698/20540/386463/74732/27226/76088/19285/24136/329628/72027/12501/21452/16186/21803/21938/17874/12638/14735/16161/192176/15368/18024/109032/14961/246256/18034/14960/14969/78928/30058/21939/16197/18033/16797/12842/16678/16453/70450/64095/266632	TKO-Nicd1_TrPl_vs_TKO_TrPl
GOBP_CELL_CHEMOTAXIS	GOBP_CELL_CHEMOTAXIS	GOBP_CELL_CHEMOTAXIS	212	0.517861	1.84617	0.000397614	0.00612465	0.00459179	2099	tags=39%, list=14%, signal=34%	20297/12778/63873/15417/14825/13836/20311/16948/13615/16952/13609/15507/70045/330122/20304/232983/20312/20310/18596/16803/66102/18128/76527/66166/27226/16854/14182/14254/14745/54324/22329/15945/16153/18591/140497/22341/170756/21930/20293/54199/17295/20302/14205/20296/12978/14388/13614/257632/20305/14127/14164/18787/20303/105722/11629/71660/15200/12768/16176/26364/20306/16149/20947/20308/12261/202…	TKO-Nicd1_TrPl_vs_TKO_TrPl
HP_JOINT_CONTRACTURE_OF_THE_HAND	HP_JOINT_CONTRACTURE_OF_THE_HAND	HP_JOINT_CONTRACTURE_OF_THE_HAND	212	0.49318	1.75818	0.000397614	0.00612465	0.00459179	1350	tags=23%, list=9%, signal=21%	12833/14609/216285/63873/12834/15530/12824/11468/241639/18505/12335/667742/14219/14726/14118/21953/17127/16780/53374/12816/12835/21813/12814/56708/83925/71914/329628/57265/192897/13521/268396/16658/17390/16404/12815/64075/12389/14184/14735/192176/22004/13641/257632/230857/26561/18858/16782/14969/18230	TKO-Nicd1_TrPl_vs_TKO_TrPl
GOBP_CONNECTIVE_TISSUE_DEVELOPMENT	GOBP_CONNECTIVE_TISSUE_DEVELOPMENT	GOBP_CONNECTIVE_TISSUE_DEVELOPMENT	210	0.621264	2.21199	0.000398089	0.00612465	0.00459179	1926	tags=40%, list=13%, signal=36%	16840/73234/63873/12824/22422/17702/12399/17313/14219/15229/13592/12394/16948/20682/17127/20319/13601/15410/12156/23967/22419/20681/17386/107587/21857/12406/12505/11482/17132/12023/18596/18128/12167/19411/108153/21813/72043/12814/12161/19228/16007/244152/12831/20660/22411/94352/18933/83925/18591/17182/21810/268396/20613/15364/15208/19227/21803/12815/12393/14184/21827/12163/218772/13614/12153/2295…	TKO-Nicd1_TrPl_vs_TKO_TrPl
HP_ABNORMAL_VASCULAR_PHYSIOLOGY	HP_ABNORMAL_VASCULAR_PHYSIOLOGY	HP_ABNORMAL_VASCULAR_PHYSIOLOGY	209	0.528906	1.88106	0.000398565	0.00612465	0.00459179	2016	tags=27%, list=14%, signal=24%	14609/15530/13717/76441/13846/14067/21956/17313/14219/14118/11433/16948/17127/16534/53374/11482/18131/23959/18128/234839/21813/68794/60596/19091/14182/12831/12826/16153/13805/18452/16779/74145/12843/12389/14184/21898/192176/12549/257632/12768/12411/12825/14969/107589/15214/11475/12842/56045/12740/20531/12268/12832/12387/16880/11820/12739/68889	TKO-Nicd1_TrPl_vs_TKO_TrPl
GOCC_EXTERNAL_SIDE_OF_PLASMA_MEMBRANE	GOCC_EXTERNAL_SIDE_OF_PLASMA_MEMBRANE	GOCC_EXTERNAL_SIDE_OF_PLASMA_MEMBRANE	208	0.441003	1.56714	0.0004	0.00612465	0.00459179	1939	tags=34%, list=13%, signal=30%	242122/12778/93671/71145/21926/16402/18414/16952/13609/22041/14132/15894/23959/76509/238447/16177/21813/12007/12475/66205/22329/14066/70445/15945/209558/13805/12501/14130/16410/16186/17474/69538/16404/20539/56619/54199/20969/84004/12522/11658/21898/14735/16161/21936/73149/71078/14127/230857/12334/13733/13809/12768/246256/16149/14969/56620/19264/21939/16197/379043/100125263/16409/13038/12772/12524…	TKO-Nicd1_TrPl_vs_TKO_TrPl
HP_HIP_DISLOCATION	HP_HIP_DISLOCATION	HP_HIP_DISLOCATION	208	0.397595	1.41289	0.0004	0.00612465	0.00459179	1661	tags=17%, list=11%, signal=16%	12833/14609/12834/15530/12824/319757/667742/23876/20682/434130/53374/12816/63993/12835/17130/14182/12831/21815/57265/58859/195209/16404/12843/64075/14633/14735/192176/22004/11603/12825/15396/12842/17174/20473/14634/21384	TKO-Nicd1_TrPl_vs_TKO_TrPl
HP_LIMB_UNDERGROWTH	HP_LIMB_UNDERGROWTH	HP_LIMB_UNDERGROWTH	208	0.467469	1.66119	0.0004	0.00612465	0.00459179	2035	tags=24%, list=14%, signal=21%	63873/15530/11595/12824/319757/14268/11433/434130/53374/17386/12841/12406/16449/23972/12167/12814/19228/14182/12839/71914/17182/57265/23888/13521/16576/16658/12815/12843/14184/192176/13641/67547/56693/11647/76411/18230/78928/12842/16998/224024/14634/21384/12840/19941/14042/19353/16880/18797/18597	TKO-Nicd1_TrPl_vs_TKO_TrPl
HP_ABNORMALITY_OF_THE_ELBOW	HP_ABNORMALITY_OF_THE_ELBOW	HP_ABNORMALITY_OF_THE_ELBOW	213	0.472654	1.68364	0.000402576	0.00612465	0.00459179	1693	tags=22%, list=11%, signal=20%	14619/12833/14609/63873/12834/15530/12824/26903/12335/14118/22417/434130/53374/17386/12841/14230/12816/12835/14013/17130/56708/19228/18129/14182/12831/12839/17182/57265/232174/23888/13521/16404/64075/14184/192176/22004/12153/74122/67547/12111/18230/15396/12842/17174/224024/21384/12840	TKO-Nicd1_TrPl_vs_TKO_TrPl
HP_APLASIA_HYPOPLASIA_OF_THE_PHALANGES_OF_THE_HAND	HP_APLASIA_HYPOPLASIA_OF_THE_PHALANGES_OF_THE_HAND	HP_APLASIA_HYPOPLASIA_OF_THE_PHALANGES_OF_THE_HAND	213	0.454846	1.62021	0.000402576	0.00612465	0.00459179	1350	tags=18%, list=9%, signal=17%	14609/63873/12824/14268/667742/17313/16523/14118/11433/20682/12156/54611/20928/53374/16449/18128/12167/14013/21813/19228/18129/14182/83925/57265/13521/268396/19227/16002/12815/12393/14184/14735/195727/192176/12549/76411/12111/21912/18230	TKO-Nicd1_TrPl_vs_TKO_TrPl
REACTOME_SIGNALING_BY_NUCLEAR_RECEPTORS	REACTOME_SIGNALING_BY_NUCLEAR_RECEPTORS	REACTOME_SIGNALING_BY_NUCLEAR_RECEPTORS	213	0.434763	1.54867	0.000402576	0.00612465	0.00459179	1676	tags=17%, list=11%, signal=16%	11812/27273/12443/12904/56847/20148/16204/12394/15507/66066/13649/11813/20698/17869/18830/19411/13082/98711/232174/11815/11839/13610/107351/17390/14710/11816/12389/218772/15200/20183/14701/19401/17392/20249/245841/14282/320982	TKO-Nicd1_TrPl_vs_TKO_TrPl
GOBP_STRESS_ACTIVATED_PROTEIN_KINASE_SIGNALING_CASCADE	GOBP_STRESS_ACTIVATED_PROTEIN_KINASE_SIGNALING_CASCADE	GOBP_STRESS_ACTIVATED_PROTEIN_KINASE_SIGNALING_CASCADE	214	0.428837	1.52844	0.000403714	0.00612465	0.00459179	2391	tags=26%, list=16%, signal=22%	63873/21926/12192/22422/14170/14219/22029/17127/20319/12156/13649/20698/17869/14013/75590/67313/230738/269016/16175/20377/12955/16543/107607/83433/29820/14130/76589/11541/17874/19219/21898/257632/22350/16176/142980/18033/22695/68339/26411/14369/266632/18569/16012/17096/11820/19252/14063/13197/56458/18477/20375/17000/65106/16150/100532/26397	TKO-Nicd1_TrPl_vs_TKO_TrPl
GOBP_EPIDERMIS_DEVELOPMENT	GOBP_EPIDERMIS_DEVELOPMENT	GOBP_EPIDERMIS_DEVELOPMENT	216	0.623588	2.22288	0.000405186	0.00612465	0.00459179	1545	tags=31%, list=10%, signal=28%	16666/16664/110308/94092/13730/15408/16826/21926/319757/12192/64929/12904/21816/64661/241639/22337/17702/16667/14219/66042/13836/270893/20682/16780/16952/11828/13649/55948/15220/16449/99681/386463/545975/18128/18612/16323/22601/19660/16665/16175/235505/100126226/26941/232174/29820/20613/15205/15208/18991/19227/20753/18508/14633/74176/319530/18103/16782/58208/72333/14969/16600/195733/15214/230824/…	TKO-Nicd1_TrPl_vs_TKO_TrPl
GOBP_REGULATION_OF_CANONICAL_WNT_SIGNALING_PATHWAY	GOBP_REGULATION_OF_CANONICAL_WNT_SIGNALING_PATHWAY	GOBP_REGULATION_OF_CANONICAL_WNT_SIGNALING_PATHWAY	215	0.455652	1.62466	0.000405186	0.00612465	0.00459179	2218	tags=30%, list=15%, signal=26%	97064/14362/21416/64929/76365/241639/76441/72293/50781/66042/20682/17127/20319/12156/329278/50523/13649/18128/16010/22601/13395/13132/50722/22411/24136/20377/233328/26941/68588/72780/107351/21803/67122/353310/11816/12389/106042/18647/67020/21888/18033/14371/20583/12842/68151/71461/68339/14634/14369/20042/217011/84035/16012/68010/12387/20379/56505/18163/114606/68889/14368/56458/21983/13653/67457	TKO-Nicd1_TrPl_vs_TKO_TrPl
GOBP_RESPONSE_TO_TRANSFORMING_GROWTH_FACTOR_BETA	GOBP_RESPONSE_TO_TRANSFORMING_GROWTH_FACTOR_BETA	GOBP_RESPONSE_TO_TRANSFORMING_GROWTH_FACTOR_BETA	215	0.560234	1.99755	0.000405186	0.00612465	0.00459179	1603	tags=27%, list=11%, signal=24%	12192/241639/434215/12399/26365/50781/14118/16948/20682/17127/22417/12156/50523/54611/12737/11482/16997/108075/16419/107765/17130/193740/21813/13132/78558/246154/24136/20377/235505/268977/13805/21922/110542/65112/11846/171463/21803/23886/353310/12843/12389/18619/15901/19272/13614/13390/12827/80288/22793/12825/207728/19303/12193/12842/16998/75788/170676/21804	TKO-Nicd1_TrPl_vs_TKO_TrPl
GOBP_REGULATION_OF_LEUKOCYTE_DIFFERENTIATION	GOBP_REGULATION_OF_LEUKOCYTE_DIFFERENTIATION	GOBP_REGULATION_OF_LEUKOCYTE_DIFFERENTIATION	219	0.4775	1.70635	0.000405351	0.00612465	0.00459179	1911	tags=32%, list=13%, signal=28%	21926/12192/12399/26365/16950/12394/14118/16852/13866/16952/16878/17869/76527/16168/16323/21813/18129/16854/17387/230738/107527/20377/21414/16153/232174/83433/14130/21930/16658/22361/21803/67122/320404/17342/20302/14633/12522/21898/83554/16161/14159/12053/80859/22177/12768/26362/12608/16149/14969/12262/142980/19264/16197/16331/12193/19401/18750/14634/12772/16362/16453/14727/12524/12703/17002/1713…	TKO-Nicd1_TrPl_vs_TKO_TrPl
GOBP_NEGATIVE_REGULATION_OF_PROTEOLYSIS	GOBP_NEGATIVE_REGULATION_OF_PROTEOLYSIS	GOBP_NEGATIVE_REGULATION_OF_PROTEOLYSIS	220	0.408083	1.4594	0.000405515	0.00612465	0.00459179	2900	tags=35%, list=19%, signal=29%	11752/20568/71856/21926/21859/18793/12306/12362/18791/20319/13601/20317/21857/12406/12505/55948/12835/66222/12258/13636/20660/12955/235505/16153/19225/20725/11826/13010/192200/50766/30940/103743/16971/18752/12266/209232/18787/11796/16600/213945/100503670/65019/14775/20115/20724/67701/12268/217011/17002/56353/13030/68135/11820/100043899/15516/171580/67025/192653/106869/53378/74116/24069/13000/7475…	TKO-Nicd1_TrPl_vs_TKO_TrPl
GOBP_BIOLOGICAL_PROCESS_INVOLVED_IN_SYMBIOTIC_INTERACTION	GOBP_BIOLOGICAL_PROCESS_INVOLVED_IN_SYMBIOTIC_INTERACTION	GOBP_BIOLOGICAL_PROCESS_INVOLVED_IN_SYMBIOTIC_INTERACTION	221	0.453941	1.62408	0.000407166	0.00612465	0.00459179	2099	tags=26%, list=14%, signal=23%	16687/16402/14268/13836/16852/20311/20304/12737/19712/13649/15894/68713/15511/16419/193740/13642/230738/15364/16410/20293/22174/11846/17874/11816/12389/20302/50528/66894/66371/17254/12978/13830/19288/20303/26362/16149/14969/52118/227753/16004/17069/60406/20516/71740/14775/22320/15451/12524/17002/330192/16785/18453/13030/252972/56744/208092/15516/14063	TKO-Nicd1_TrPl_vs_TKO_TrPl
GOBP_LEUKOCYTE_PROLIFERATION	GOBP_LEUKOCYTE_PROLIFERATION	GOBP_LEUKOCYTE_PROLIFERATION	221	0.513821	1.83832	0.000407166	0.00612465	0.00459179	1725	tags=29%, list=12%, signal=26%	242122/14609/434215/12981/20440/22417/13866/16952/77125/18162/20304/56532/20312/17698/15951/76527/16168/76088/21813/56708/14999/16854/11847/16175/22329/16153/20971/209558/83433/12501/100040462/14130/15205/20293/16858/16002/12759/11846/21938/17874/21898/16161/21929/12978/19171/13641/12053/11629/22177/16176/246256/12608/16149/14969/19264/21939/16197/16331/11622/12772/16362/16453/16193/14727/12524	TKO-Nicd1_TrPl_vs_TKO_TrPl
HP_ABNORMALITY_OF_EPIPHYSIS_MORPHOLOGY	HP_ABNORMALITY_OF_EPIPHYSIS_MORPHOLOGY	HP_ABNORMALITY_OF_EPIPHYSIS_MORPHOLOGY	221	0.411437	1.47201	0.000407166	0.00612465	0.00459179	1258	tags=15%, list=8%, signal=14%	63873/15530/11595/12824/22337/70779/14268/17313/16950/14118/54611/53374/17386/12841/24059/12167/12814/19228/12839/83925/17182/57265/83433/13521/16576/16658/195209/12815/12843/12393/14184/192176/22177/12111	TKO-Nicd1_TrPl_vs_TKO_TrPl
HP_ABNORMALITY_OF_FEMUR_MORPHOLOGY	HP_ABNORMALITY_OF_FEMUR_MORPHOLOGY	HP_ABNORMALITY_OF_FEMUR_MORPHOLOGY	221	0.451904	1.61679	0.000407166	0.00612465	0.00459179	1693	tags=19%, list=11%, signal=18%	14609/63873/15530/11595/12824/22337/14268/16523/14118/20682/20317/20928/53374/17386/12841/14230/56401/12167/12814/19228/12839/83925/17182/57265/23888/13521/21803/12815/12843/12393/14184/192176/74442/56693/12111/20019/12842/16998/270106/224024/14634/21384/12840	TKO-Nicd1_TrPl_vs_TKO_TrPl
GOBP_ORGANIC_ACID_BIOSYNTHETIC_PROCESS	GOBP_ORGANIC_ACID_BIOSYNTHETIC_PROCESS	GOBP_ORGANIC_ACID_BIOSYNTHETIC_PROCESS	218	0.393521	1.40413	0.000407664	0.00612465	0.00459179	2549	tags=23%, list=17%, signal=20%	11812/27273/68738/12904/56847/18783/14170/26365/11687/11684/13615/16952/11813/14598/60527/56448/98711/11690/19225/212980/20216/66902/19224/13614/16176/19659/12411/16149/14863/19317/23887/11898/20249/56473/54325/66775/16418/108079/228775/64292/26432/67870/381290/100273/99586/67873/15108/14661/12035/23945/108037	TKO-Nicd1_TrPl_vs_TKO_TrPl
HP_PROPTOSIS	HP_PROPTOSIS	HP_PROPTOSIS	217	0.453118	1.61497	0.00040783	0.00612465	0.00459179	1350	tags=19%, list=9%, signal=17%	15530/12824/319757/14268/22160/14118/20682/17127/53374/12406/17132/18131/18596/56401/16449/21813/12814/19228/14182/18591/57265/58859/268396/16658/16002/17390/21803/12815/17342/17874/20130/14184/170758/22634/192176/56693/11647/13875/12111/12825/18230	TKO-Nicd1_TrPl_vs_TKO_TrPl
HP_ABNORMAL_SOCIAL_BEHAVIOR	HP_ABNORMAL_SOCIAL_BEHAVIOR	HP_ABNORMAL_SOCIAL_BEHAVIOR	183	-0.500362	-1.58635	0.000408274	0.00612465	0.00459179	1360	tags=13%, list=9%, signal=12%	279653/66706/50873/242425/20910/333605/14810/22223/20646/22152/245555/56808/13048/20265/58226/227632/14406/11775/53623/192167/20617/14402/338370/20979	TKO-Nicd1_TrPl_vs_TKO_TrPl
HP_EPILEPTIC_SPASM	HP_EPILEPTIC_SPASM	HP_EPILEPTIC_SPASM	184	-0.520016	-1.64831	0.00040911	0.00612918	0.00459519	1559	tags=16%, list=10%, signal=15%	108073/18795/17933/12558/14811/665113/242425/20910/235380/12322/14810/12323/245555/14415/20265/218194/54418/75770/13388/14681/14806/16536/20273/110876/12300/242773/16500/13628/83766/16560	TKO-Nicd1_TrPl_vs_TKO_TrPl
GOBP_MICROTUBULE_BASED_TRANSPORT	GOBP_MICROTUBULE_BASED_TRANSPORT	GOBP_MICROTUBULE_BASED_TRANSPORT	175	-0.505339	-1.59465	0.000410678	0.00614468	0.00460681	2919	tags=29%, list=20%, signal=23%	74453/29819/385668/16579/23859/237806/11829/17281/75782/50850/68724/22141/19726/15185/80718/71703/207607/20686/75665/78802/51938/381269/17755/19893/15114/99167/17756/70989/17762/319613/13518/16574/68566/17754/12794/22223/12121/13426/16572/76686/380684/380654/54562/50525/110082/78933/81907/11775/16560/18039	TKO-Nicd1_TrPl_vs_TKO_TrPl
HP_ABNORMALITY_OF_THE_ZYGOMATIC_BONE	HP_ABNORMALITY_OF_THE_ZYGOMATIC_BONE	HP_ABNORMALITY_OF_THE_ZYGOMATIC_BONE	222	0.45255	1.61864	0.000411692	0.00615186	0.00461219	1699	tags=20%, list=11%, signal=18%	15530/11595/12824/13717/18505/17313/16950/22160/14118/17127/12156/12841/12406/17132/18131/108075/21813/12814/19228/18129/14182/12831/12839/229595/329628/57265/23888/13521/16576/12815/12393/14184/14633/192176/13875/12111/78928/12842/12740/13038/224024/20473/12840/17300	TKO-Nicd1_TrPl_vs_TKO_TrPl
HP_POOR_HEAD_CONTROL	HP_POOR_HEAD_CONTROL	HP_POOR_HEAD_CONTROL	169	-0.511188	-1.60752	0.000412428	0.00615486	0.00461444	1664	tags=17%, list=11%, signal=15%	12286/12287/110886/30963/14007/66706/14811/14814/242425/245684/20910/235380/26875/218194/14681/14168/20980/20273/76884/110876/14406/16500/14167/13628/11775/83766/20269/15165/20614	TKO-Nicd1_TrPl_vs_TKO_TrPl
HP_RIGIDITY	HP_RIGIDITY	HP_RIGIDITY	163	-0.518314	-1.62464	0.000413793	0.00616723	0.00462372	1664	tags=23%, list=11%, signal=21%	12286/12287/19122/73205/110886/17762/14007/279653/14814/118454/50873/245684/14658/20910/67790/22223/218461/232975/20265/225362/16492/14168/20273/11522/22153/76884/110876/14406/16500/14167/13131/13628/11775/20274/83766/20617/20269/15165	TKO-Nicd1_TrPl_vs_TKO_TrPl
GOBP_EMBRYONIC_ORGAN_MORPHOGENESIS	GOBP_EMBRYONIC_ORGAN_MORPHOGENESIS	GOBP_EMBRYONIC_ORGAN_MORPHOGENESIS	226	0.435908	1.55762	0.00041841	0.00616855	0.00462471	1181	tags=23%, list=8%, signal=22%	20897/14609/216285/103889/15415/12824/319757/15416/15414/76365/15417/17240/56847/15413/22160/14238/14118/13836/24113/20682/17127/15410/23967/110935/107587/18128/19411/21813/12814/18129/22601/13395/17387/15427/13636/22411/18933/98711/26941/68588/15412/13396/57265/13805/15205/71973/16658/18508/12393/218772/13614/21677/21385	TKO-Nicd1_TrPl_vs_TKO_TrPl
GOBP_ERK1_AND_ERK2_CASCADE	GOBP_ERK1_AND_ERK2_CASCADE	GOBP_ERK1_AND_ERK2_CASCADE	228	0.570161	2.04154	0.00041841	0.00616855	0.00462471	1604	tags=35%, list=11%, signal=31%	20297/12778/63873/21926/12192/21859/18213/14268/14170/26365/11687/21687/14219/13036/13836/20682/13866/12156/73230/20304/22041/232983/16878/12505/13649/15894/20312/18596/17869/18128/215748/75590/18129/16007/109042/13132/16175/54324/26941/18591/107607/83433/20358/16410/20293/26563/211323/21803/20130/11816/14184/20302/19219/21898/20296/18212/12978/13614/109689/257632/20305/14164/20303/14783/22350/12…	TKO-Nicd1_TrPl_vs_TKO_TrPl
HP_OSTEOPOROSIS	HP_OSTEOPOROSIS	HP_OSTEOPOROSIS	226	0.46186	1.65035	0.00041841	0.00616855	0.00462471	1758	tags=22%, list=12%, signal=20%	15530/12824/13717/70779/16523/12394/20682/17127/16780/12156/20692/20928/53374/14230/24059/20540/19285/21813/18129/18383/14182/17387/30794/71914/329628/26941/268396/110095/171463/195209/17390/12843/12393/14633/16161/12153/74442/14961/16782/76411/12411/14960/78928/12842/67603/18148/12740/52530/69693/64095	TKO-Nicd1_TrPl_vs_TKO_TrPl
GOBP_NEGATIVE_REGULATION_OF_CELL_ADHESION	GOBP_NEGATIVE_REGULATION_OF_CELL_ADHESION	GOBP_NEGATIVE_REGULATION_OF_CELL_ADHESION	227	0.512669	1.83406	0.000418936	0.00616855	0.00462471	1882	tags=34%, list=13%, signal=30%	242122/56753/63873/434215/12399/26365/16950/12394/11684/56745/13866/12156/16952/11482/13078/20312/16449/76509/386463/18128/18301/50768/12161/19091/16854/17387/11847/230738/11857/11490/16153/20971/11815/21810/11856/14130/20358/223881/16858/11846/107351/17390/21803/66214/67122/353310/17829/16181/240025/12053/27205/18787/13867/11600/16792/12608/16149/20947/14969/16600/50918/19264/20583/12842/11898/1…	TKO-Nicd1_TrPl_vs_TKO_TrPl
GOBP_REGULATION_OF_IMMUNE_EFFECTOR_PROCESS	GOBP_REGULATION_OF_IMMUNE_EFFECTOR_PROCESS	GOBP_REGULATION_OF_IMMUNE_EFFECTOR_PROCESS	231	0.45321	1.62567	0.000419992	0.00616855	0.00462471	2363	tags=33%, list=16%, signal=28%	21926/26365/16950/14191/20311/69583/16952/15894/56532/16182/16803/16177/56708/14999/12007/16854/67313/230738/12258/16153/209558/12628/83433/14130/11846/21803/20539/21938/11541/21898/16161/14159/257632/15368/12053/12266/80859/19204/22177/16176/26364/11600/16792/210808/16149/14969/142980/52118/19264/21939/16197/379043/19401/12261/16409/22320/11622/12772/16453/16193/14727/12524/70450/17131/17096/164…	TKO-Nicd1_TrPl_vs_TKO_TrPl
GOBP_REGULATION_OF_VASCULATURE_DEVELOPMENT	GOBP_REGULATION_OF_VASCULATURE_DEVELOPMENT	GOBP_REGULATION_OF_VASCULATURE_DEVELOPMENT	231	0.534338	1.91668	0.000419992	0.00616855	0.00462471	1720	tags=35%, list=12%, signal=32%	16840/11745/15530/21926/16402/18606/80837/26365/21687/13036/22160/12394/13836/20319/13601/22417/13866/57875/329278/20317/15507/20692/73230/11482/13078/68545/20698/21813/230738/14254/23871/13636/11504/16175/20377/269831/14066/15945/16153/13805/15364/22341/20358/11826/66214/20130/15901/14205/21929/14388/20620/15368/18024/12827/12266/14164/18787/13058/16176/20684/142980/16600/15277/13835/240185/2193…	TKO-Nicd1_TrPl_vs_TKO_TrPl
HP_CORNEAL_OPACITY	HP_CORNEAL_OPACITY	HP_CORNEAL_OPACITY	231	0.45132	1.61889	0.000419992	0.00616855	0.00462471	1101	tags=13%, list=7%, signal=12%	16664/14619/110308/14609/14620/13717/241639/70779/14621/16997/13078/17132/18596/16449/12814/22601/14182/17387/69675/12826/18591/56773/21810/54403/195209/17390/18508/11816/257632	TKO-Nicd1_TrPl_vs_TKO_TrPl
GOBP_EXTERNAL_ENCAPSULATING_STRUCTURE_ORGANIZATION	GOBP_EXTERNAL_ENCAPSULATING_STRUCTURE_ORGANIZATION	GOBP_EXTERNAL_ENCAPSULATING_STRUCTURE_ORGANIZATION	232	0.674416	2.41786	0.000422119	0.00616855	0.00462471	1846	tags=52%, list=12%, signal=46%	68169/241327/12824/21926/13717/21816/241639/70779/15117/12332/12830/16949/14219/16950/14726/12394/23876/14238/16948/20682/17127/20319/16780/12156/23794/17386/12841/66548/12406/14230/399558/13078/12818/12816/240047/18128/320078/108153/50706/72043/12814/18383/107581/17387/69675/16007/545370/12831/12826/11504/94352/12839/229595/16777/11490/240913/13805/58859/21810/268396/16779/69538/195209/17390/218…	TKO-Nicd1_TrPl_vs_TKO_TrPl
HP_ABNORMALITY_OF_THE_CALF	HP_ABNORMALITY_OF_THE_CALF	HP_ABNORMALITY_OF_THE_CALF	232	0.4167	1.49391	0.000422119	0.00616855	0.00462471	1693	tags=23%, list=11%, signal=21%	63873/15530/11595/12824/13717/22337/14268/16950/14118/11433/20682/53374/17386/12841/12406/24059/56401/23972/12167/12814/19228/18129/12839/24136/83925/17182/23888/13521/16576/21803/12815/12843/64075/66902/17295/12393/14184/20266/192176/22004/74442/56693/18858/11647/12111/12411/20019/12842/270106/12740/224024/14634/21384/12840	TKO-Nicd1_TrPl_vs_TKO_TrPl
HP_LONG_FINGERS	HP_LONG_FINGERS	HP_LONG_FINGERS	232	0.436058	1.56332	0.000422119	0.00616855	0.00462471	1420	tags=17%, list=10%, signal=15%	14609/14620/12824/13717/11468/70779/667742/14621/22160/23876/14118/16948/17127/20928/17132/12816/21813/12814/19091/13593/13395/13032/24136/232174/58859/16576/195209/12843/12393/14184/192176/12153/230857/12411/18503/12825/107589/15214/11475	TKO-Nicd1_TrPl_vs_TKO_TrPl
GOBP_REGULATION_OF_CELLULAR_RESPONSE_TO_GROWTH_FACTOR_STIMULUS	GOBP_REGULATION_OF_CELLULAR_RESPONSE_TO_GROWTH_FACTOR_STIMULUS	GOBP_REGULATION_OF_CELLULAR_RESPONSE_TO_GROWTH_FACTOR_STIMULUS	230	0.492017	1.76275	0.000422654	0.00616855	0.00462471	1232	tags=24%, list=8%, signal=23%	14362/16402/241639/17702/50781/66042/15229/14118/16948/17127/20319/22417/12156/50523/73230/11482/219134/108075/18128/268935/17130/193740/72043/18129/14182/16007/13132/78558/20660/246154/24136/20377/235505/269831/268977/13805/14314/65112/22341/20358/15205/21930/15208/71973/171463/21803/353310/50766/12393/12389/83554/13390/80288/14164/14783/16176	TKO-Nicd1_TrPl_vs_TKO_TrPl
REACTOME_EXTRACELLULAR_MATRIX_ORGANIZATION	REACTOME_EXTRACELLULAR_MATRIX_ORGANIZATION	REACTOME_EXTRACELLULAR_MATRIX_ORGANIZATION	230	0.624238	2.23646	0.000422654	0.00616855	0.00462471	1784	tags=46%, list=12%, signal=41%	12833/12834/15530/11595/12824/17183/13717/16402/12335/14268/26365/12830/16949/16950/23876/14118/16948/16780/21923/12156/12338/329278/23794/20692/77018/17386/12841/21857/12406/12505/15894/16997/12818/108075/56401/12816/16419/12835/240047/268935/12814/320452/107581/16775/17387/69675/12831/12826/11504/94352/12839/16777/11490/22329/268977/18591/17182/20971/192897/240913/18542/18452/58859/13003/12950/…	TKO-Nicd1_TrPl_vs_TKO_TrPl
GOBP_RESPONSE_TO_MOLECULE_OF_BACTERIAL_ORIGIN	GOBP_RESPONSE_TO_MOLECULE_OF_BACTERIAL_ORIGIN	GOBP_RESPONSE_TO_MOLECULE_OF_BACTERIAL_ORIGIN	233	0.498889	1.78824	0.000424448	0.00616855	0.00462471	2070	tags=34%, list=14%, signal=30%	20568/14619/414084/21926/14825/14261/16949/16523/12362/12981/20311/11433/22352/330122/20304/12737/20312/20310/16803/18128/107765/17130/66166/12161/19220/67313/13642/230738/12475/16175/22329/15945/16153/19225/83433/17084/14130/18035/16365/11846/21803/21938/17874/20302/18619/19219/21898/20296/21929/13614/257632/108960/18787/19204/12334/11647/15162/16176/26362/12608/216161/18033/12514/19401/22695/11…	TKO-Nicd1_TrPl_vs_TKO_TrPl
GOBP_HOMEOSTASIS_OF_NUMBER_OF_CELLS	GOBP_HOMEOSTASIS_OF_NUMBER_OF_CELLS	GOBP_HOMEOSTASIS_OF_NUMBER_OF_CELLS	235	0.409407	1.4683	0.000429	0.00616855	0.00462471	2324	tags=23%, list=16%, signal=20%	319757/107753/12192/15414/20311/20682/16952/56532/15511/18128/193740/16323/17189/216892/17289/23871/80885/54324/14314/83691/16658/58801/320404/433904/170758/21929/218476/15368/12053/26362/16149/15377/16197/16331/16797/50875/22695/12018/12772/16598/16453/16193/217011/14042/16889/17096/20104/11491/18477/20375/20085/16923/80280/20088/15163	TKO-Nicd1_TrPl_vs_TKO_TrPl
HP_ABNORMAL_LARGE_INTESTINE_MORPHOLOGY	HP_ABNORMAL_LARGE_INTESTINE_MORPHOLOGY	HP_ABNORMAL_LARGE_INTESTINE_MORPHOLOGY	235	0.464908	1.66735	0.000429	0.00616855	0.00462471	3075	tags=37%, list=21%, signal=30%	12443/13717/11468/241639/12818/108075/74732/50768/76088/21813/67313/12831/13805/14130/16576/74145/21803/217344/12638/14184/21929/257632/11867/13058/13867/72333/14969/107589/13057/17972/20351/100503670/12842/67427/20115/12740/16453/19941/18207/16193/67097/70450/64095/12832/18671/17131/66480/12387/68797/12739/16414/20018/18595/12578/67025/20085/19727/19248/19200/20088/28114/56743/20017/267019/19899…	TKO-Nicd1_TrPl_vs_TKO_TrPl
GOBP_REGULATION_OF_T_CELL_ACTIVATION	GOBP_REGULATION_OF_T_CELL_ACTIVATION	GOBP_REGULATION_OF_T_CELL_ACTIVATION	237	0.481745	1.72837	0.000429369	0.00616855	0.00462471	1911	tags=30%, list=13%, signal=27%	242122/434215/12399/26365/16950/12394/16852/13866/16952/20304/56532/16168/76088/21813/14999/16854/13642/11847/230738/107527/16175/21414/22329/16153/20971/232174/12501/14130/15205/16858/16002/22361/11846/67122/320404/21938/12389/14633/12522/16161/20296/13641/257632/12053/80859/11629/14961/16176/16792/12608/16149/14960/14969/19264/16197/16818/16797/19401/14634/12772/16362/16453/16193/14727/12524/26…	TKO-Nicd1_TrPl_vs_TKO_TrPl
GOBP_MESENCHYME_DEVELOPMENT	GOBP_MESENCHYME_DEVELOPMENT	GOBP_MESENCHYME_DEVELOPMENT	236	0.5345	1.91745	0.000430293	0.00616855	0.00462471	1943	tags=37%, list=13%, signal=33%	97064/216285/56198/67888/319757/21416/12192/11468/17702/15117/14268/14170/16950/15229/14726/22160/14238/20682/17127/20319/22417/12156/23967/18187/20681/11482/18596/16449/17869/18128/21813/22601/14182/13132/13636/22411/246154/94352/15213/20377/11490/20198/98711/13805/20613/15364/20358/15205/211323/171463/21803/20347/66214/353310/242509/192176/13614/13641/21677/80288/319530/21385/13867/16176/18188/…	TKO-Nicd1_TrPl_vs_TKO_TrPl
HP_INGUINAL_HERNIA	HP_INGUINAL_HERNIA	HP_INGUINAL_HERNIA	240	0.469143	1.68356	0.000435161	0.00616855	0.00462471	1420	tags=18%, list=10%, signal=16%	20897/15530/12824/13717/70779/667742/23876/14118/16948/17127/73230/53374/12406/56711/17132/18131/108075/56401/18128/21813/18129/19091/14182/12831/18027/57265/58859/110542/13521/268396/15364/16576/16002/12843/14735/192176/12411/12825/107589/18230/15214/11475	TKO-Nicd1_TrPl_vs_TKO_TrPl
GOCC_ENDOPLASMIC_RETICULUM_LUMEN	GOCC_ENDOPLASMIC_RETICULUM_LUMEN	GOCC_ENDOPLASMIC_RETICULUM_LUMEN	241	0.541555	1.94479	0.00043611	0.00616855	0.00462471	2104	tags=39%, list=14%, signal=34%	12833/12834/12824/22422/14067/14268/14261/12830/18793/232146/14118/16852/69590/22417/21923/23794/22419/77018/22041/12841/21857/12406/14230/12818/56401/12816/12835/12870/16010/108153/12814/320452/107581/74761/16007/12258/12831/12826/12839/52377/13032/229595/16777/268977/18591/17182/19225/18452/14314/13003/16779/12759/99151/12815/13010/12837/12843/11816/18619/83554/16009/13614/53867/12827/12321/741…	TKO-Nicd1_TrPl_vs_TKO_TrPl
GOBP_RRNA_METABOLIC_PROCESS	GOBP_RRNA_METABOLIC_PROCESS	GOBP_RRNA_METABOLIC_PROCESS	250	0.504276	1.81901	0.000437063	0.00616855	0.00462471	4343	tags=59%, list=29%, signal=43%	11727/19285/276950/208366/56095/110109/100503670/217995/67619/67223/72171/27966/20115/57315/20116/19941/52530/100608/73736/18150/110816/235036/64424/64934/19896/107071/234374/16418/59014/67755/69902/67920/20104/68147/19989/67832/57444/77591/59028/98956/71990/53414/14791/20055/21771/52513/67205/69663/67025/72181/104662/20085/71989/216156/69072/66711/20088/224823/67936/100019/75416/213895/20017/100…	TKO-Nicd1_TrPl_vs_TKO_TrPl
GOBP_CAMERA_TYPE_EYE_DEVELOPMENT	GOBP_CAMERA_TYPE_EYE_DEVELOPMENT	GOBP_CAMERA_TYPE_EYE_DEVELOPMENT	248	0.417074	1.50269	0.000437828	0.00616855	0.00462471	1699	tags=26%, list=11%, signal=23%	20897/14609/22422/56847/80837/22160/14238/14118/13836/24113/20682/17127/22352/11830/20317/22419/22157/14221/20681/107587/11482/13649/13078/17132/18596/16449/12167/19411/16323/21813/18129/17289/18008/14254/244152/12826/12955/232156/98711/269831/20510/15208/16779/18508/12837/17342/18212/195727/13390/21385/20475/58208/76574/16600/228839/13193/237979/230824/19401/12018/20473/14634/29876/17300	TKO-Nicd1_TrPl_vs_TKO_TrPl
HP_ABNORMALITY_OF_THE_RIBS	HP_ABNORMALITY_OF_THE_RIBS	HP_ABNORMALITY_OF_THE_RIBS	248	0.39557	1.42521	0.000437828	0.00616855	0.00462471	1258	tags=17%, list=8%, signal=15%	63873/15530/12824/319757/241639/22337/18505/17313/14726/16523/14118/20682/434130/12156/20928/73230/53374/17386/12406/17132/56401/16449/268935/12814/19228/21815/17182/13521/12815/12843/12393/14184/14633/14735/16181/192176/26561/56693/11647/76411/12111	TKO-Nicd1_TrPl_vs_TKO_TrPl
HP_ABNORMAL_DIAPHYSIS_MORPHOLOGY	HP_ABNORMAL_DIAPHYSIS_MORPHOLOGY	HP_ABNORMAL_DIAPHYSIS_MORPHOLOGY	253	0.527815	1.9064	0.000438982	0.00616855	0.00462471	2208	tags=28%, list=15%, signal=24%	14609/63873/15530/11595/12824/13717/22337/14268/16950/14118/11433/20682/53374/17386/12841/12406/14230/24059/56401/23972/12167/12814/19228/18129/18383/14182/12839/24136/83925/71914/17182/13521/268396/16576/21803/12815/12843/64075/66902/12393/14184/192176/22004/74442/56693/18858/11647/76411/12111/12411/20019/15396/12842/270106/12740/224024/14634/12840/14042/18453/20379/16880/12349/21871/12739/71982…	TKO-Nicd1_TrPl_vs_TKO_TrPl
GOBP_LEUKOCYTE_MEDIATED_IMMUNITY	GOBP_LEUKOCYTE_MEDIATED_IMMUNITY	GOBP_LEUKOCYTE_MEDIATED_IMMUNITY	254	0.453258	1.63836	0.00043956	0.00616855	0.00462471	2363	tags=34%, list=16%, signal=29%	11745/21926/26365/13036/14191/20311/69583/15894/56532/16182/16449/53314/238447/16177/56708/14999/12007/12258/13032/16153/83433/14130/12759/11846/21803/21938/12259/11541/17874/20302/21898/12051/16161/14159/257632/20619/15368/12053/12260/14127/12266/19204/22177/14961/16176/26364/246256/16149/20947/14960/14969/12262/142980/52118/19264/21939/16197/16331/16797/379043/12261/100125263/16409/22320/11622/…	TKO-Nicd1_TrPl_vs_TKO_TrPl
HP_PECTUS_EXCAVATUM	HP_PECTUS_EXCAVATUM	HP_PECTUS_EXCAVATUM	254	0.429816	1.55362	0.00043956	0.00616855	0.00462471	1369	tags=16%, list=9%, signal=15%	15530/12824/13717/667742/23876/14118/16948/17127/12156/16997/17132/18131/12816/234839/21813/12831/24136/17182/57265/58859/268396/16576/16404/12815/12843/17295/20130/14184/14735/192176/22004/13641/74122/56693/76411/13875/12411/20502/12825/18230/78928	TKO-Nicd1_TrPl_vs_TKO_TrPl
HP_ABNORMAL_CEREBRAL_VASCULAR_MORPHOLOGY	HP_ABNORMAL_CEREBRAL_VASCULAR_MORPHOLOGY	HP_ABNORMAL_CEREBRAL_VASCULAR_MORPHOLOGY	246	0.472548	1.69873	0.000439754	0.00616855	0.00462471	2063	tags=25%, list=14%, signal=22%	319757/13717/17702/13846/14067/14268/21956/14118/16948/17127/434130/20692/11482/18131/18596/16449/76088/21813/68794/60596/19091/12831/12826/235505/18591/11690/13805/12628/14130/74145/69538/13010/17874/100017/192176/13614/12827/18787/11647/12111/12411/12825/107589/13193/15214/11475/12842/20516/56045/11898/12740/16193/234407/81877/12832/56316/110954/18755/11820/12739/18263	TKO-Nicd1_TrPl_vs_TKO_TrPl
HP_ABNORMAL_STOMACH_MORPHOLOGY	HP_ABNORMAL_STOMACH_MORPHOLOGY	HP_ABNORMAL_STOMACH_MORPHOLOGY	251	0.426909	1.54024	0.000439754	0.00616855	0.00462471	2756	tags=26%, list=18%, signal=22%	12443/15530/13717/18783/667742/14726/23876/13866/16780/12406/12818/108075/50768/19285/12831/24136/329628/192897/13805/58859/17342/14184/16181/192176/26561/83814/13058/16782/16176/18034/21912/13057/17972/18033/20351/12842/23849/67427/12740/16362/81877/12832/269593/12387/68797/57773/17314/12739/18595/19305/12578/72136/12550/19248/69786/56743/68758/24069/13360/13176/17970/207742/20481/18810/216725/1…	TKO-Nicd1_TrPl_vs_TKO_TrPl
GOBP_I_KAPPAB_KINASE_NF_KAPPAB_SIGNALING	GOBP_I_KAPPAB_KINASE_NF_KAPPAB_SIGNALING	GOBP_I_KAPPAB_KINASE_NF_KAPPAB_SIGNALING	244	0.47493	1.70602	0.000440335	0.00616855	0.00462471	1909	tags=25%, list=13%, signal=22%	414084/14609/21926/12335/12362/16852/22029/13601/15507/75761/56532/20312/16475/67313/230738/14745/16175/20203/20198/107607/83433/29820/26563/17474/18035/76589/59126/17874/66656/21898/12051/21929/20620/192176/13614/257632/15368/108960/16176/11796/11600/16149/239552/14969/142980/56620/19696/21939/21933/19698/53859/75547/68151/14727/266632/17002/19697/18412/66964/12387	TKO-Nicd1_TrPl_vs_TKO_TrPl
GOCC_APICAL_PLASMA_MEMBRANE	GOCC_APICAL_PLASMA_MEMBRANE	GOCC_APICAL_PLASMA_MEMBRANE	244	0.446227	1.60291	0.000440335	0.00616855	0.00462471	1851	tags=29%, list=12%, signal=26%	665270/14609/63873/101772/216225/18414/14268/26365/21687/73649/14726/17153/13866/19092/11830/16952/110935/22041/12505/12737/56315/17698/18596/16449/76509/18128/56188/215748/19228/210274/22269/22270/232156/26941/20510/209558/72027/107607/140494/13521/225997/11826/20539/12638/17829/17254/195727/27205/76257/224796/67547/13867/22350/13809/20502/13057/121021/20509/109637/75472/12740/13038/16531/237175…	TKO-Nicd1_TrPl_vs_TKO_TrPl
HP_ABNORMALITY_OF_THE_PANCREAS	HP_ABNORMALITY_OF_THE_PANCREAS	HP_ABNORMALITY_OF_THE_PANCREAS	244	0.427532	1.53576	0.000440335	0.00616855	0.00462471	1758	tags=17%, list=12%, signal=15%	20897/12443/15530/11468/84682/14726/16534/22041/18131/12818/11813/18596/20540/16449/17869/12870/21813/72507/16153/14130/16002/21803/17342/11816/12638/12389/21898/14735/218772/15368/26561/12768/12411/72333/20351/18148/67427/52530/18207/12268/64095	TKO-Nicd1_TrPl_vs_TKO_TrPl
HP_NEOPLASM_OF_THE_GASTROINTESTINAL_TRACT	HP_NEOPLASM_OF_THE_GASTROINTESTINAL_TRACT	HP_NEOPLASM_OF_THE_GASTROINTESTINAL_TRACT	244	0.457846	1.64465	0.000440335	0.00616855	0.00462471	2909	tags=33%, list=19%, signal=27%	110308/12443/319757/14067/667742/12830/13866/12156/19712/11482/12818/16449/50768/76088/21813/72507/68588/13805/16002/110095/217344/17342/17295/14184/14735/16161/16181/230857/13867/16176/18034/72333/18188/16004/18033/20351/100503670/23849/67427/20115/16362/19941/18207/67097/64095/17131/19697/66480/12387/21873/68797/21944/17314/18595/12578/67025/20852/12550/20085/20666/19248/20088/267019/19899/5079…	TKO-Nicd1_TrPl_vs_TKO_TrPl
GOBP_AGING	GOBP_AGING	GOBP_AGING	245	0.409638	1.47161	0.000440529	0.00616855	0.00462471	1181	tags=16%, list=8%, signal=15%	16666/16664/14619/17380/116847/14219/22160/18104/20317/21857/12737/20312/18596/16168/12359/21813/11847/12258/94352/13032/12955/100126226/22329/16153/19225/11815/15364/11846/17390/59126/21938/12259/18619/20620/13614/12053/18024/12827/18787/21385	TKO-Nicd1_TrPl_vs_TKO_TrPl
GOCC_MEMBRANE_MICRODOMAIN	GOCC_MEMBRANE_MICRODOMAIN	GOCC_MEMBRANE_MICRODOMAIN	257	0.402397	1.45683	0.000441306	0.00616855	0.00462471	1438	tags=23%, list=10%, signal=21%	16832/12555/17380/228576/14609/57442/101772/21926/319757/15117/21687/14726/12306/17153/72393/13609/226101/12406/66395/20194/13649/15894/56188/50768/76486/19285/21813/67916/109042/12475/26941/20510/20971/19225/83433/107449/210044/21938/12389/13830/13641/104215/15368/27205/12334/22350/15162/11796/11600/238161/80794/50784/50918/19264/74012/16331/21933/16818/16797/16367	TKO-Nicd1_TrPl_vs_TKO_TrPl
GOBP_PROTEIN_LOCALIZATION_TO_NUCLEUS	GOBP_PROTEIN_LOCALIZATION_TO_NUCLEUS	GOBP_PROTEIN_LOCALIZATION_TO_NUCLEUS	262	0.41706	1.51299	0.000441891	0.00616855	0.00462471	2909	tags=26%, list=19%, signal=22%	97064/319757/241639/20682/17127/50523/13175/16878/18128/14469/22601/230738/19225/11815/16543/100040462/72169/18035/21803/103743/12051/106042/192176/11600/29810/20019/20684/12842/65019/223697/230784/72400/14634/17381/105844/14727/57785/54354/59014/18412/15516/234549/53414/12034/22687/67025/12465/12550/80280/15163/71177/226154/22166/12385/70769/24069/16480/245474/75751/12317/69723/56488/11606/11037…	TKO-Nicd1_TrPl_vs_TKO_TrPl
GOBP_RESPONSE_TO_STEROID_HORMONE	GOBP_RESPONSE_TO_STEROID_HORMONE	GOBP_RESPONSE_TO_STEROID_HORMONE	262	0.408416	1.48163	0.000441891	0.00616855	0.00462471	1719	tags=22%, list=12%, signal=20%	14619/12443/67606/11745/56198/21926/12192/22422/18213/14219/18791/16948/16952/20317/14283/12737/19712/13078/15511/18128/20393/193740/21813/12161/22601/13132/20377/16153/19225/13805/65112/11839/69726/16365/11846/21803/11826/20606/20969/12389/16181/13614/11629/13058/19204/16601/11647/20183/13057/12193/12842/74747/22695/18491/11898/12740/14282/16193	TKO-Nicd1_TrPl_vs_TKO_TrPl
HP_ABNORMAL_ORAL_MUCOSA_MORPHOLOGY	HP_ABNORMAL_ORAL_MUCOSA_MORPHOLOGY	HP_ABNORMAL_ORAL_MUCOSA_MORPHOLOGY	262	0.478431	1.73563	0.000441891	0.00616855	0.00462471	1743	tags=23%, list=12%, signal=21%	16666/16664/14619/110308/16687/13717/241639/14067/16667/13512/13601/16780/20928/19712/11482/18131/18596/64058/12359/18129/17387/13032/171095/24136/71914/329628/16153/57265/192897/13805/268396/14130/16576/74145/17390/17874/21898/21929/16181/22634/257632/13058/14961/16782/12768/12825/14960/208659/13057/18230/19264/17972/16197/19401/18148/12740/16531/52530/16193/17939/12268	TKO-Nicd1_TrPl_vs_TKO_TrPl
HP_CONTRACTURES_OF_THE_JOINTS_OF_THE_UPPER_LIMBS	HP_CONTRACTURES_OF_THE_JOINTS_OF_THE_UPPER_LIMBS	HP_CONTRACTURES_OF_THE_JOINTS_OF_THE_UPPER_LIMBS	262	0.472439	1.71389	0.000441891	0.00616855	0.00462471	1214	tags=19%, list=8%, signal=18%	14619/12833/14609/216285/63873/12834/15530/12824/11468/241639/18505/12335/667742/14219/14726/14118/21953/17127/16780/53374/14230/12816/12835/21813/12814/56708/83925/71914/329628/57265/192897/13521/268396/16658/17390/16404/12815/64075/12389/14184/14735/192176/22004/13641/257632/74122/230857/26561/67547/18858/16782	TKO-Nicd1_TrPl_vs_TKO_TrPl
GOBP_RESPONSE_TO_OXYGEN_LEVELS	GOBP_RESPONSE_TO_OXYGEN_LEVELS	GOBP_RESPONSE_TO_OXYGEN_LEVELS	264	0.413105	1.50026	0.000442087	0.00616855	0.00462471	1198	tags=19%, list=8%, signal=18%	68169/21926/12192/230099/14219/14726/22160/12362/18791/17127/57875/12156/11828/19712/11482/11727/18596/16475/17869/18128/12359/21813/17189/17387/246154/94352/16175/20377/12955/11490/22329/20510/19225/83433/22341/16439/20657/17390/11826/66214/58801/12389/18619/14205/13614/15368/18024/16438/52538/13058/12334	TKO-Nicd1_TrPl_vs_TKO_TrPl
GOBP_TISSUE_MIGRATION	GOBP_TISSUE_MIGRATION	GOBP_TISSUE_MIGRATION	258	0.525582	1.90411	0.000442282	0.00616855	0.00462471	2018	tags=31%, list=14%, signal=27%	16666/56753/11745/21926/245827/11468/241639/76441/18606/13846/80837/15117/26365/21687/13036/13836/20682/13615/16952/20317/15507/20692/73230/18187/330662/11482/13078/18128/21813/20401/13642/14182/230738/23871/67916/13636/94352/24136/18591/19225/14314/22341/107351/21803/66214/17295/20130/11816/15901/20620/13614/15368/18024/14164/15200/11600/14089/20684/16600/240185/21939/11475/19303/20351/14775/187…	TKO-Nicd1_TrPl_vs_TKO_TrPl
GOCC_VESICLE_LUMEN	GOCC_VESICLE_LUMEN	GOCC_VESICLE_LUMEN	258	0.452514	1.63939	0.000442282	0.00616855	0.00462471	1401	tags=20%, list=9%, signal=19%	20568/21859/26968/14825/72269/14067/14268/13036/12306/14191/13601/15439/12798/20692/330122/22041/21857/13649/20310/15951/16819/66222/12359/20195/12258/69146/13032/18591/21922/17105/100040462/22341/74145/16002/12759/110095/11846/21803/18619/14205/19073/78892/19288/12266/109711/18787/71660/18103/14302/227753/18033/11821	TKO-Nicd1_TrPl_vs_TKO_TrPl
GOBP_ADAPTIVE_IMMUNE_RESPONSE	GOBP_ADAPTIVE_IMMUNE_RESPONSE	GOBP_ADAPTIVE_IMMUNE_RESPONSE	263	0.511477	1.85653	0.000442674	0.00616855	0.00462471	1863	tags=32%, list=12%, signal=28%	242122/21926/18783/26365/11687/13036/16950/69583/16952/15894/56532/16182/16449/53314/18128/238447/16177/56708/14999/12007/11847/230738/12258/13032/16153/83433/14130/17474/12759/11846/21803/21938/12259/17874/103743/13040/11658/21898/12051/16161/21929/73149/257632/12053/12260/14127/12266/80859/14961/13733/16176/246256/18034/16149/20947/14960/14969/12262/52118/56620/19264/21939/16197/16331/19698/167…	TKO-Nicd1_TrPl_vs_TKO_TrPl
GOBP_INTRINSIC_APOPTOTIC_SIGNALING_PATHWAY	GOBP_INTRINSIC_APOPTOTIC_SIGNALING_PATHWAY	GOBP_INTRINSIC_APOPTOTIC_SIGNALING_PATHWAY	263	0.431305	1.56552	0.000442674	0.00616855	0.00462471	1708	tags=19%, list=11%, signal=17%	12778/21926/18793/13836/20319/15507/12363/12505/55948/13078/56532/73181/64058/17869/193740/66825/26941/19225/83433/20613/22361/12759/58801/27280/21938/12389/12051/17829/12122/15368/18024/16438/72287/12044/12608/56449/16149/21933/16818/20583/18432/74747/14775/56312/12018/17210/14694/20115/209456/19941	TKO-Nicd1_TrPl_vs_TKO_TrPl
HP_SPARSE_HAIR	HP_SPARSE_HAIR	HP_SPARSE_HAIR	263	0.407613	1.47953	0.000442674	0.00616855	0.00462471	2338	tags=20%, list=16%, signal=17%	14619/14609/216285/21816/16667/20682/16780/12737/17132/18596/20540/64058/386463/18128/12814/14182/13032/83925/100126226/329628/192897/15460/18035/69538/545428/192176/12549/16782/73191/26362/76411/12411/106931/227753/18772/67603/71740/18148/52530/84035/14042/21871/18263/78929/19933/212547/67168/20334/12550/20666/28114/276770	TKO-Nicd1_TrPl_vs_TKO_TrPl
HALLMARK_SPERMATOGENESIS	HALLMARK_SPERMATOGENESIS	HALLMARK_SPERMATOGENESIS	91	-0.566065	-1.66225	0.000443262	0.00616855	0.00462471	1944	tags=29%, list=13%, signal=25%	14245/12427/20744/18415/53814/109979/24084/12745/53422/18976/12794/12326/11421/30959/14447/69310/53604/74438/380684/14415/30052/14823/14581/20255/20394/20616	TKO-Nicd1_TrPl_vs_TKO_TrPl
GOBP_CELLULAR_RESPONSE_TO_EXTERNAL_STIMULUS	GOBP_CELLULAR_RESPONSE_TO_EXTERNAL_STIMULUS	GOBP_CELLULAR_RESPONSE_TO_EXTERNAL_STIMULUS	265	0.440135	1.59884	0.000443656	0.00616855	0.00462471	1622	tags=23%, list=11%, signal=21%	27273/668303/22337/72269/667742/12362/20682/20319/53791/22417/12798/76747/12363/433938/14283/11828/107765/234839/16168/50706/12161/230738/69146/22411/20377/22329/19225/72027/13805/11826/58801/11541/17874/18619/19219/21898/14159/15368/18024/76257/11629/16176/26362/76574/12411/29810/142980/15377/13057/19264/21939/18033/21933/207728/20583/53859/12842/18432/12514/12018/230784	TKO-Nicd1_TrPl_vs_TKO_TrPl
GOBP_LEUKOCYTE_MIGRATION	GOBP_LEUKOCYTE_MIGRATION	GOBP_LEUKOCYTE_MIGRATION	265	0.46287	1.68143	0.000443656	0.00616855	0.00462471	2149	tags=36%, list=14%, signal=31%	20297/63873/21926/14825/14348/20311/13601/13615/16952/13609/70045/330122/20304/232983/15894/56532/20312/20310/17698/16803/66102/76527/66166/27226/16177/76088/216892/16854/20443/17387/14254/17470/16175/54324/22329/15945/16153/18591/11815/83433/140497/20868/22341/170756/21930/20293/16404/17874/20302/19219/14205/20296/21936/12978/13614/257632/15368/20305/14127/18787/20303/105722/11629/71660/19204/12…	TKO-Nicd1_TrPl_vs_TKO_TrPl
GOBP_POSITIVE_REGULATION_OF_CELL_ACTIVATION	GOBP_POSITIVE_REGULATION_OF_CELL_ACTIVATION	GOBP_POSITIVE_REGULATION_OF_CELL_ACTIVATION	261	0.4646	1.68473	0.00044405	0.00616855	0.00462471	1766	tags=30%, list=12%, signal=26%	242122/21926/18783/12399/12335/14219/12394/14191/16852/69583/16952/77125/20304/18596/16803/238447/16168/76088/21813/56708/14999/13642/17387/13032/107527/16175/22329/16153/83433/12501/15205/17474/16002/22361/21803/320404/11541/17874/12389/20302/14633/12522/21898/16161/20296/13641/257632/12053/80859/11629/19204/22177/14961/16176/26362/246256/16149/14960/14969/19264/21939/16197/16331/16818/11475/194…	TKO-Nicd1_TrPl_vs_TKO_TrPl
HP_ABNORMALITY_OF_BLOOD_CIRCULATION	HP_ABNORMALITY_OF_BLOOD_CIRCULATION	HP_ABNORMALITY_OF_BLOOD_CIRCULATION	261	0.414893	1.50448	0.00044405	0.00616855	0.00462471	1590	tags=20%, list=11%, signal=18%	319757/13717/14067/14268/21687/12394/14118/16948/17127/20692/11482/18131/24059/20540/17869/18128/76088/21813/19091/545370/12826/24136/72507/235505/269831/16153/18591/13805/12628/14130/74145/13010/217344/17874/11816/21898/12549/12827/18787/109032/11647/12768/12411/12825/107589/15214/11475/20351/19401/18148/67427	TKO-Nicd1_TrPl_vs_TKO_TrPl
ENK_UV_RESPONSE_EPIDERMIS_UP	ENK_UV_RESPONSE_EPIDERMIS_UP	ENK_UV_RESPONSE_EPIDERMIS_UP	259	0.484062	1.7535	0.000444247	0.00616855	0.00462471	3088	tags=36%, list=21%, signal=29%	16666/16687/11745/21816/18414/17240/56847/16667/50781/57875/21923/56315/56358/66222/18301/13395/23871/11857/20660/14873/70835/20377/192897/18799/18991/211323/110095/27280/17436/12051/19124/21679/56349/192176/109711/109032/12334/22793/27426/15277/107589/21933/67399/12764/17392/14373/56312/66922/68626/100126824/14025/21873/56505/13030/24055/12349/69573/20810/76561/13661/64143/20525/54371/94280/2318…	TKO-Nicd1_TrPl_vs_TKO_TrPl
GOBP_CANONICAL_WNT_SIGNALING_PATHWAY	GOBP_CANONICAL_WNT_SIGNALING_PATHWAY	GOBP_CANONICAL_WNT_SIGNALING_PATHWAY	256	0.468601	1.69434	0.000444247	0.00616855	0.00462471	2218	tags=32%, list=15%, signal=27%	97064/14362/21416/64929/76365/241639/22422/76441/72293/50781/66042/20682/17127/20319/22417/12156/329278/50523/22419/13649/18128/19411/16010/22601/13395/67916/13132/50722/22411/24136/20377/21414/233328/26941/68588/57265/72780/107351/21803/67122/353310/20969/17342/11816/12389/106042/13614/18647/67020/80288/21888/21415/16600/18033/14371/20583/12842/68151/71461/68339/14634/14369/20042/217011/84035/14…	TKO-Nicd1_TrPl_vs_TKO_TrPl
GOBP_REGULATION_OF_INFLAMMATORY_RESPONSE	GOBP_REGULATION_OF_INFLAMMATORY_RESPONSE	GOBP_REGULATION_OF_INFLAMMATORY_RESPONSE	256	0.54498	1.97051	0.000444247	0.00616855	0.00462471	1879	tags=35%, list=13%, signal=31%	63873/21926/18414/12364/11687/21687/100340/12362/14191/16852/11433/17127/16952/20317/77125/20304/12363/232983/20312/23959/20698/16803/14598/16168/27226/16177/23871/17470/13032/107527/16153/11690/19225/209558/83433/14130/21930/22174/18035/16365/21938/217344/213696/11541/17874/11816/20302/19219/21898/83490/21929/20620/257632/12053/12266/80859/18787/22793/18413/15162/16176/11796/210029/12608/210808/…	TKO-Nicd1_TrPl_vs_TKO_TrPl
GOBP_REGULATION_OF_LIPID_METABOLIC_PROCESS	GOBP_REGULATION_OF_LIPID_METABOLIC_PROCESS	GOBP_REGULATION_OF_LIPID_METABOLIC_PROCESS	256	0.441978	1.59808	0.000444247	0.00616855	0.00462471	1539	tags=21%, list=10%, signal=19%	11812/27273/21926/14170/26365/50781/21687/22160/14191/20682/22417/12156/16952/19712/11813/18596/20698/12161/14254/16007/13132/50722/20660/80885/16175/98711/18591/19225/11815/83433/20613/212980/21803/216505/11816/12389/14184/100017/72433/257632/12266/14164/71660/12334/16176/58208/76574/16149/18033/16367/20583/11810/11551/26457	TKO-Nicd1_TrPl_vs_TKO_TrPl
GOBP_REGULATION_OF_SMALL_MOLECULE_METABOLIC_PROCESS	GOBP_REGULATION_OF_SMALL_MOLECULE_METABOLIC_PROCESS	GOBP_REGULATION_OF_SMALL_MOLECULE_METABOLIC_PROCESS	256	0.425069	1.53694	0.000444247	0.00616855	0.00462471	2297	tags=26%, list=15%, signal=23%	11812/27273/21926/72269/14170/26365/50781/22160/56745/20682/22417/12156/16952/19712/11813/20540/17869/16010/12161/19228/22113/13132/50722/98711/19225/83433/20613/16002/212980/54403/58801/11541/11816/12389/100017/14164/19204/16176/76574/210808/16149/81799/18033/71238/16367/20583/74747/56312/17425/320204/230784/18441/67389/244416/16418/108079/14534/228775/11820/68865/56458/13653/381290/59090/68073/…	TKO-Nicd1_TrPl_vs_TKO_TrPl
HP_OCULAR_ANTERIOR_SEGMENT_DYSGENESIS	HP_OCULAR_ANTERIOR_SEGMENT_DYSGENESIS	HP_OCULAR_ANTERIOR_SEGMENT_DYSGENESIS	267	0.420992	1.53081	0.000444247	0.00616855	0.00462471	1736	tags=17%, list=12%, signal=15%	15530/12824/13717/18505/70779/667742/12830/21687/22160/14118/13836/53374/19712/16997/13078/17132/16449/12814/13395/14182/69675/12826/24136/12955/13396/268396/12495/16779/16658/195209/18508/17342/12389/195727/192176/16438/106931/100503670/56045/67427/20115/12740/17300/19941/67097	TKO-Nicd1_TrPl_vs_TKO_TrPl
GOBP_LEUKOCYTE_CELL_CELL_ADHESION	GOBP_LEUKOCYTE_CELL_CELL_ADHESION	GOBP_LEUKOCYTE_CELL_CELL_ADHESION	260	0.519567	1.88349	0.000445038	0.00616855	0.00462471	1879	tags=33%, list=13%, signal=29%	242122/21926/16402/434215/15117/12399/26365/16950/12394/14348/16852/13866/16952/20304/12505/15894/17698/23959/16168/76088/21813/14999/16854/20443/13642/11847/230738/23871/107527/16175/22329/16153/20971/12501/14130/20868/15205/16858/16002/22361/11846/99151/67122/320404/12389/14633/12522/16161/20296/13641/257632/12053/80859/67547/11629/19204/14961/22350/16176/16792/12608/16149/14960/14969/16600/192…	TKO-Nicd1_TrPl_vs_TKO_TrPl
GOBP_CELLULAR_RESPONSE_TO_ABIOTIC_STIMULUS	GOBP_CELLULAR_RESPONSE_TO_ABIOTIC_STIMULUS	GOBP_CELLULAR_RESPONSE_TO_ABIOTIC_STIMULUS	270	0.42836	1.559	0.000451264	0.00616855	0.00462471	1708	tags=22%, list=11%, signal=20%	17380/14609/63873/12192/12335/667742/12362/20682/20319/53791/11830/12798/12363/21857/19712/73181/17869/107765/234839/226594/12161/22601/98363/22411/20377/12955/19225/13805/15364/17390/11826/17874/66656/19219/21898/19272/56349/76257/19204/16176/29810/56449/142980/107589/13057/21939/18033/21933/19698/228140/207728/20583/53859/12842/17392/18148/12018/11852/16362/19941	TKO-Nicd1_TrPl_vs_TKO_TrPl
GOBP_REGULATION_OF_BODY_FLUID_LEVELS	GOBP_REGULATION_OF_BODY_FLUID_LEVELS	GOBP_REGULATION_OF_BODY_FLUID_LEVELS	270	0.439805	1.60065	0.000451264	0.00616855	0.00462471	2002	tags=30%, list=13%, signal=26%	11752/16666/12443/14609/63873/22337/18783/15117/14067/14268/26365/14726/18793/18791/11684/56745/11830/16534/15507/110935/18162/12737/11828/55948/23972/19091/20443/17289/12258/232156/14066/18591/232174/18442/12495/22174/74145/11826/17295/11816/12638/12389/21898/19124/192176/67268/13614/18024/14127/109711/18787/105722/26362/12825/14089/15277/13057/195733/21939/74012/11821/16818/230824/11551/18750/2…	TKO-Nicd1_TrPl_vs_TKO_TrPl
GOMF_SIGNALING_RECEPTOR_REGULATOR_ACTIVITY	GOMF_SIGNALING_RECEPTOR_REGULATOR_ACTIVITY	GOMF_SIGNALING_RECEPTOR_REGULATOR_ACTIVITY	270	0.395469	1.43929	0.000451264	0.00616855	0.00462471	1559	tags=30%, list=10%, signal=27%	20297/21926/22422/14825/14170/50781/14219/57277/14118/12981/20311/69583/20319/68662/13615/22417/12156/22419/77125/70045/330122/20304/16878/21857/399558/20312/20310/16449/66102/76527/16168/16323/12161/56708/18383/16854/69675/50722/22411/16175/15945/16153/18591/11839/22341/20358/20293/19227/16002/211323/21803/20347/23886/70083/20302/18619/12163/14205/20296/16181/13614/20305/12153/14164/20303/23936/…	TKO-Nicd1_TrPl_vs_TKO_TrPl
REACTOME_ACTIVATION_OF_NMDA_RECEPTORS_AND_POSTSYNAPTIC_EVENTS	REACTOME_ACTIVATION_OF_NMDA_RECEPTORS_AND_POSTSYNAPTIC_EVENTS	REACTOME_ACTIVATION_OF_NMDA_RECEPTORS_AND_POSTSYNAPTIC_EVENTS	78	-0.597348	-1.71922	0.000451467	0.00616855	0.00462471	1862	tags=37%, list=12%, signal=33%	13385/22142/20112/53857/18749/108099/19418/26422/64011/22342/17762/320472/14802/14811/14814/19085/11472/12322/12326/19088/14810/22152/12323/432530/108030/22153/53623/14800/18039	TKO-Nicd1_TrPl_vs_TKO_TrPl
GOBP_EPITHELIAL_TUBE_MORPHOGENESIS	GOBP_EPITHELIAL_TUBE_MORPHOGENESIS	GOBP_EPITHELIAL_TUBE_MORPHOGENESIS	272	0.463266	1.68684	0.000452899	0.00616855	0.00462471	1181	tags=21%, list=8%, signal=19%	94109/56753/14609/15415/14362/21926/319757/22337/17702/66042/13036/15229/22160/13836/269152/20682/17127/20319/22417/12156/23967/20681/11482/73181/17869/18128/19411/50768/21813/18129/22601/13642/17387/12826/22411/20377/98711/15945/68588/20971/57265/13805/11839/15205/15208/21803/67122/17295/14633/106042/12978/13614/27205/21677/14164/21385	TKO-Nicd1_TrPl_vs_TKO_TrPl
HP_FLEXION_CONTRACTURE_OF_DIGIT	HP_FLEXION_CONTRACTURE_OF_DIGIT	HP_FLEXION_CONTRACTURE_OF_DIGIT	273	0.456754	1.66306	0.000453104	0.00616855	0.00462471	1350	tags=19%, list=9%, signal=18%	12833/14609/216285/63873/12834/15530/12824/11468/241639/18505/70779/12335/667742/14726/14118/21953/17127/16780/53374/17132/12816/64058/12835/21813/12814/56708/14182/24136/83925/71914/329628/57265/192897/13521/268396/16658/195209/17390/16404/12815/64075/14184/14735/192176/22004/13641/257632/230857/26561/16782/12111/12825/18230	TKO-Nicd1_TrPl_vs_TKO_TrPl
HP_ATROPHY_DEGENERATION_AFFECTING_THE_CEREBRUM	HP_ATROPHY_DEGENERATION_AFFECTING_THE_CEREBRUM	HP_ATROPHY_DEGENERATION_AFFECTING_THE_CEREBRUM	668	-0.397901	-1.38098	0.000453566	0.00616855	0.00462471	1667	tags=12%, list=11%, signal=11%	65254/12286/12287/19122/73205/56216/108073/110886/17762/329152/17933/14802/14007/14811/665113/14403/14814/110789/118454/50873/20713/245684/16498/20910/19085/56464/235380/333605/12322/18119/14810/22223/14247/20646/57138/12323/245555/13400/329178/208869/26875/16869/14415/14912/20265/384569/218194/54418/75770/13388/14681/338521/17984/14806/16536/14168/20273/76884/110876/12889/12300/227632/242773/144…	TKO-Nicd1_TrPl_vs_TKO_TrPl
GOBP_MACROPHAGE_PROLIFERATION	GOBP_MACROPHAGE_PROLIFERATION	GOBP_MACROPHAGE_PROLIFERATION	11	0.851588	1.79316	0.000457561	0.00616855	0.00462471	1056	tags=55%, list=7%, signal=51%	77125/20312/76527/83433/12759/12978	TKO-Nicd1_TrPl_vs_TKO_TrPl
GOMF_PLATELET_DERIVED_GROWTH_FACTOR_BINDING	GOMF_PLATELET_DERIVED_GROWTH_FACTOR_BINDING	GOMF_PLATELET_DERIVED_GROWTH_FACTOR_BINDING	11	0.853026	1.79619	0.000457561	0.00616855	0.00462471	2204	tags=100%, list=15%, signal=85%	12833/12824/18596/12831/12826/18591/12843/12825/12842/18595/18590	TKO-Nicd1_TrPl_vs_TKO_TrPl
HP_LEUKONYCHIA	HP_LEUKONYCHIA	HP_LEUKONYCHIA	11	0.853215	1.79659	0.000457561	0.00616855	0.00462471	823	tags=36%, list=6%, signal=34%	14619/14609/83925/18799	TKO-Nicd1_TrPl_vs_TKO_TrPl
GOMF_CXCR_CHEMOKINE_RECEPTOR_BINDING	GOMF_CXCR_CHEMOKINE_RECEPTOR_BINDING	GOMF_CXCR_CHEMOKINE_RECEPTOR_BINDING	10	0.88377	1.80779	0.000457875	0.00616855	0.00462471	728	tags=60%, list=5%, signal=57%	14825/20311/330122/20312/20310/15945	TKO-Nicd1_TrPl_vs_TKO_TrPl
HP_CIGARETTE_PAPER_SCARS	HP_CIGARETTE_PAPER_SCARS	HP_CIGARETTE_PAPER_SCARS	10	0.872402	1.78453	0.000457875	0.00616855	0.00462471	1846	tags=90%, list=12%, signal=79%	12833/12834/12816/12835/12831/13032/12825/12842/12832	TKO-Nicd1_TrPl_vs_TKO_TrPl
KEGG_ASTHMA	KEGG_ASTHMA	KEGG_ASTHMA	10	0.881573	1.80329	0.000457875	0.00616855	0.00462471	1390	tags=80%, list=9%, signal=73%	21926/14999/16153/14127/14961/14960/14969/21939	TKO-Nicd1_TrPl_vs_TKO_TrPl
HP_ABNORMAL_MYELOID_LEUKOCYTE_MORPHOLOGY	HP_ABNORMAL_MYELOID_LEUKOCYTE_MORPHOLOGY	HP_ABNORMAL_MYELOID_LEUKOCYTE_MORPHOLOGY	275	0.397185	1.44538	0.000459348	0.00616855	0.00462471	3125	tags=33%, list=21%, signal=26%	12335/21956/12394/11433/17060/20928/17698/18596/20540/107765/74732/14013/76088/16775/12955/12501/21452/16186/17874/11816/16181/13058/246256/58208/29810/14969/142980/13057/17972/21939/16197/100503670/19401/20509/18148/67427/14011/20115/19941/52530/14200/67097/70450/266632/16889/66480/73713/67767/64704/68165/18595/67025/18477/22330/20085/19727/66711/20088/28114/267019/19899/19942/19300/12014/20044/…	TKO-Nicd1_TrPl_vs_TKO_TrPl
GOBP_POSITIVE_REGULATION_OF_EXOCYTOSIS	GOBP_POSITIVE_REGULATION_OF_EXOCYTOSIS	GOBP_POSITIVE_REGULATION_OF_EXOCYTOSIS	71	-0.602423	-1.70469	0.000460193	0.00616855	0.00462471	1240	tags=27%, list=8%, signal=25%	20983/20910/14461/19339/11891/237625/15013/12296/13447/58226/60510/12570/54525/16500/58994/192167/20617/27062/20979	TKO-Nicd1_TrPl_vs_TKO_TrPl
GOBP_REGULATION_OF_WNT_SIGNALING_PATHWAY	GOBP_REGULATION_OF_WNT_SIGNALING_PATHWAY	GOBP_REGULATION_OF_WNT_SIGNALING_PATHWAY	279	0.462284	1.68502	0.000460405	0.00616855	0.00462471	2016	tags=29%, list=14%, signal=26%	97064/14362/21416/64929/76365/241639/17240/76441/72293/50781/66042/20682/17127/20319/12156/329278/50523/22419/13649/219134/73181/18128/16010/72043/22601/13395/67916/13132/244152/50722/22411/24136/20377/233328/26941/68588/16543/72780/107351/21803/67122/353310/11816/12389/106042/21929/16971/18647/67020/229534/14783/21888/76281/21415/68775/18230/18033/14371/20583/12842/66277/68151/71461/68339/14694/…	TKO-Nicd1_TrPl_vs_TKO_TrPl
HP_HIP_OSTEOARTHRITIS	HP_HIP_OSTEOARTHRITIS	HP_HIP_OSTEOARTHRITIS	12	0.836986	1.79218	0.000461894	0.00616855	0.00462471	255	tags=33%, list=2%, signal=33%	63873/11595/12824/17127	TKO-Nicd1_TrPl_vs_TKO_TrPl
HP_MIXED_HYPO_AND_HYPERPIGMENTATION_OF_THE_SKIN	HP_MIXED_HYPO_AND_HYPERPIGMENTATION_OF_THE_SKIN	HP_MIXED_HYPO_AND_HYPERPIGMENTATION_OF_THE_SKIN	12	0.837952	1.79425	0.000461894	0.00616855	0.00462471	16	tags=17%, list=0%, signal=17%	16664/110308	TKO-Nicd1_TrPl_vs_TKO_TrPl
GOBP_TRANSMEMBRANE_RECEPTOR_PROTEIN_SERINE_THREONINE_KINASE_SIGNALING_PATHWAY	GOBP_TRANSMEMBRANE_RECEPTOR_PROTEIN_SERINE_THREONINE_KINASE_SIGNALING_PATHWAY	GOBP_TRANSMEMBRANE_RECEPTOR_PROTEIN_SERINE_THREONINE_KINASE_SIGNALING_PATHWAY	280	0.510965	1.86221	0.000462107	0.00616855	0.00462471	1205	tags=24%, list=8%, signal=22%	97064/14362/67888/241639/17702/434215/26365/50781/66042/15229/14118/16948/17127/20319/22352/12156/50523/73230/22041/11482/16997/108075/16419/18128/268935/12167/17130/193740/16323/21813/12161/18129/13395/16007/13132/78558/20660/246154/24136/20377/235505/268977/13805/14314/110542/65112/15205/21930/15208/71973/171463/21803/23886/353310/12843/50766/12393/12389/15901/83554/12163/19272/16971/240025/133…	TKO-Nicd1_TrPl_vs_TKO_TrPl
GOBP_FATTY_ACID_METABOLIC_PROCESS	GOBP_FATTY_ACID_METABOLIC_PROCESS	GOBP_FATTY_ACID_METABOLIC_PROCESS	281	0.437014	1.59324	0.000462535	0.00616855	0.00462471	1903	tags=20%, list=13%, signal=18%	11812/27273/68738/18783/13107/26365/11687/22160/26897/11684/20682/13615/16952/110935/93732/13078/11813/14598/329910/60527/56448/264895/11690/19225/212980/20216/13120/19224/12389/13614/12266/52538/16176/76574/16149/72054/14081/16367/76192/14863/67460/19317/23887/26457/68631/14775/71985/320204/20249/230784/56473/54325/66775/81877/16418/67131/108079	TKO-Nicd1_TrPl_vs_TKO_TrPl
GOBP_REGULATION_OF_HEMOPOIESIS	GOBP_REGULATION_OF_HEMOPOIESIS	GOBP_REGULATION_OF_HEMOPOIESIS	281	0.492174	1.79434	0.000462535	0.00616855	0.00462471	1911	tags=30%, list=13%, signal=26%	69068/21926/15416/12192/12399/26365/16950/12394/14118/16852/16948/13866/16952/16878/16449/17869/15511/76527/19411/16168/193740/16323/21813/18129/16854/17387/230738/23871/107527/20377/21414/16153/232174/83433/14130/21930/16658/22361/18035/21803/67122/320404/17342/20302/14633/12522/21898/83554/16161/14159/12053/80859/22177/12768/26362/12608/16149/14969/12262/226421/142980/19264/16197/16331/12193/19…	TKO-Nicd1_TrPl_vs_TKO_TrPl
HP_ULNAR_BOWING	HP_ULNAR_BOWING	HP_ULNAR_BOWING	14	0.814687	1.80556	0.000465766	0.00616855	0.00462471	1637	tags=57%, list=11%, signal=51%	53374/17386/12814/13521/192176/76411/15396/224024	TKO-Nicd1_TrPl_vs_TKO_TrPl
HP_ABNORMALITY_OF_CRANIAL_SUTURES	HP_ABNORMALITY_OF_CRANIAL_SUTURES	HP_ABNORMALITY_OF_CRANIAL_SUTURES	284	0.445859	1.62504	0.000469043	0.00616855	0.00462471	1651	tags=19%, list=11%, signal=17%	16664/110308/15530/319757/22337/17702/14726/22160/14118/17127/11484/53374/14230/17132/18131/18596/56401/268935/17130/21813/12814/18129/14182/17387/24136/329628/232174/23888/268396/16002/69538/17390/12843/12393/14184/170758/192176/13641/12153/26561/67547/56693/11647/76411/13875/58208/78928/12842/17174/13038/224024/14634/230793	TKO-Nicd1_TrPl_vs_TKO_TrPl
HP_ABNORMALITY_OF_DENTAL_STRUCTURE	HP_ABNORMALITY_OF_DENTAL_STRUCTURE	HP_ABNORMALITY_OF_DENTAL_STRUCTURE	284	0.412942	1.50507	0.000469043	0.00616855	0.00462471	2575	tags=26%, list=17%, signal=22%	16664/14619/110308/14609/12824/13717/84682/241639/22337/14219/434130/16780/17386/12406/12737/14230/64058/268935/14182/12831/171095/83925/192897/16576/381651/195209/21803/12843/12393/12389/14184/74442/14961/11647/16782/76411/18503/12825/14960/14969/208659/18772/12842/16998/71740/18148/546144/12740/13038/52530/12832/16172/18453/20379/16880/12349/21871/12739/20018/66913/109305/20334/12550/66711/5674…	TKO-Nicd1_TrPl_vs_TKO_TrPl
KEGG_PATHWAYS_IN_CANCER	KEGG_PATHWAYS_IN_CANCER	KEGG_PATHWAYS_IN_CANCER	284	0.442544	1.61296	0.000469043	0.00616855	0.00462471	2243	tags=28%, list=15%, signal=24%	12443/14362/319757/21416/22422/14268/14170/12394/22029/17127/22417/13866/16780/12156/22419/13649/18596/17869/14013/21813/16775/14182/23871/12826/22411/16777/21414/18591/19225/57265/22341/16410/16779/18035/17390/21803/17342/17295/14184/170758/14633/14205/12978/218772/18752/12122/12827/14164/16782/20183/11796/18034/21415/80794/18033/14371/112407/19401/18750/14634/14369/16193/54354/18803/19353/19697…	TKO-Nicd1_TrPl_vs_TKO_TrPl
PID_INTEGRIN2_PATHWAY	PID_INTEGRIN2_PATHWAY	PID_INTEGRIN2_PATHWAY	17	0.787256	1.83251	0.000469373	0.00616855	0.00462471	2363	tags=65%, list=16%, signal=55%	18793/18791/15894/16007/22329/21810/14130/12266/16409/16414/100689	TKO-Nicd1_TrPl_vs_TKO_TrPl
GOCC_POTASSIUM_CHANNEL_COMPLEX	GOCC_POTASSIUM_CHANNEL_COMPLEX	GOCC_POTASSIUM_CHANNEL_COMPLEX	54	-0.640708	-1.74114	0.00046941	0.00616855	0.00462471	1597	tags=50%, list=11%, signal=45%	99738/16518/15166/16498/72413/110862/16506/60613/13483/80906/56461/80334/269109/16492/14806/98741/16536/16511/330953/16521/16526/16510/16500/16508/16519/16502/15165	TKO-Nicd1_TrPl_vs_TKO_TrPl
GOCC_COLLAGEN_CONTAINING_EXTRACELLULAR_MATRIX	GOCC_COLLAGEN_CONTAINING_EXTRACELLULAR_MATRIX	GOCC_COLLAGEN_CONTAINING_EXTRACELLULAR_MATRIX	287	0.656357	2.394	0.000470588	0.00616855	0.00462471	1954	tags=52%, list=13%, signal=46%	11752/20568/73234/12833/12834/15530/11595/116847/12824/17183/13717/21859/14268/12830/17313/16949/14219/13036/12306/23876/14118/16852/18791/20319/13601/57875/16780/21923/16952/329278/23794/20317/20692/22419/77018/12841/21857/12406/20194/11727/15894/16997/12818/108075/56401/12816/12835/66222/50706/12814/12007/16854/107581/16775/69675/16007/12258/545370/12831/17181/12826/11504/94352/12839/19283/1303…	TKO-Nicd1_TrPl_vs_TKO_TrPl
HP_ABNORMAL_HEART_VALVE_PHYSIOLOGY	HP_ABNORMAL_HEART_VALVE_PHYSIOLOGY	HP_ABNORMAL_HEART_VALVE_PHYSIOLOGY	287	0.412062	1.50296	0.000470588	0.00616855	0.00462471	1497	tags=16%, list=10%, signal=15%	20897/14609/13717/70779/21956/17313/23876/14118/16948/17127/22417/12156/53374/16997/18128/17130/21813/68794/18129/19091/14182/12831/24136/12955/329628/16153/58859/195209/50770/12843/20266/21898/14735/100017/192176/12549/21385/83814/12444/12768/12111/107589/15214/11475/100503670/12842	TKO-Nicd1_TrPl_vs_TKO_TrPl
GOBP_CELLULAR_RESPONSE_TO_CHEMICAL_STRESS	GOBP_CELLULAR_RESPONSE_TO_CHEMICAL_STRESS	GOBP_CELLULAR_RESPONSE_TO_CHEMICAL_STRESS	288	0.438837	1.60157	0.000471476	0.00616855	0.00462471	2472	tags=30%, list=17%, signal=25%	14619/63873/56615/14362/21926/12192/12335/23876/69590/18104/11830/16952/15507/19712/13649/13078/56532/20698/17869/15511/193740/12359/226594/230738/98363/20510/16153/19225/83433/20657/22361/11846/17390/11826/17295/12389/18619/21898/19272/21929/56349/13614/15368/18024/11629/26362/56449/107589/19698/19303/226090/17392/14775/17210/14694/230784/11852/16598/16193/17309/72267/19697/74155/108079/18453/12…	TKO-Nicd1_TrPl_vs_TKO_TrPl
GOBP_RIBOSOME_BIOGENESIS	GOBP_RIBOSOME_BIOGENESIS	GOBP_RIBOSOME_BIOGENESIS	288	0.541948	1.97788	0.000471476	0.00616855	0.00462471	4343	tags=63%, list=29%, signal=45%	208366/11837/66164/56095/110109/100503670/217995/67619/67223/18432/12261/72171/27966/18148/66614/20115/72400/72284/57315/20116/19941/52530/100608/73736/18150/217011/110816/235036/64934/19896/107071/234374/16418/59014/16785/67755/110954/69902/67920/20104/68147/19989/67832/57444/77591/234549/59028/98956/19988/71990/382038/53414/14791/268449/20055/21771/52513/67205/69663/67025/72181/104662/20085/273…	TKO-Nicd1_TrPl_vs_TKO_TrPl
GOBP_PEPTIDYL_TYROSINE_MODIFICATION	GOBP_PEPTIDYL_TYROSINE_MODIFICATION	GOBP_PEPTIDYL_TYROSINE_MODIFICATION	286	0.450278	1.64152	0.000471698	0.00616855	0.00462471	2032	tags=28%, list=14%, signal=24%	21926/16402/18606/13846/18213/21687/232431/13836/14191/12981/20319/13866/20304/16878/12505/13649/18596/76527/16168/12161/56708/14182/17289/14254/13636/20377/233328/18591/83433/12501/11839/15205/15208/22174/26563/16002/211323/21803/17295/12389/14184/18212/21936/12978/14159/257632/15200/13867/18413/15162/26362/11600/14302/80794/16149/226250/56620/19264/13835/21939/74012/16818/121021/11551/14694/677…	TKO-Nicd1_TrPl_vs_TKO_TrPl
HP_ABNORMALITY_OF_THE_SYNOVIA	HP_ABNORMALITY_OF_THE_SYNOVIA	HP_ABNORMALITY_OF_THE_SYNOVIA	286	0.419403	1.52896	0.000471698	0.00616855	0.00462471	1661	tags=18%, list=11%, signal=16%	12833/14609/63873/12834/15530/12824/319757/667742/23876/14118/20682/17127/434130/20317/53374/12841/14230/12816/63993/12835/17130/21813/19228/14182/12831/21815/17182/57265/58859/13521/195209/17390/16404/12843/64075/14184/14633/14735/192176/22004/257632/56693/12111/11603/12825/20019/15396/12842/17174/20473/14634/21384	TKO-Nicd1_TrPl_vs_TKO_TrPl
REACTOME_TRANSLATION	REACTOME_TRANSLATION	REACTOME_TRANSLATION	286	0.536928	1.95741	0.000471698	0.00616855	0.00462471	4969	tags=71%, list=33%, signal=48%	68172/66656/16898/269261/11837/100503670/19951/270106/19946/65019/76808/67427/20102/20115/26961/20042/102060/20005/20116/19941/67097/60441/20084/19934/78294/16341/19896/66223/16785/66480/110954/56040/19921/20014/68135/20104/319195/56284/67281/19989/19988/85305/75705/66256/14109/268449/20055/67160/27207/19933/67025/19982/217869/20085/54709/231872/27367/223691/20088/67891/67204/121022/20103/13627/2…	TKO-Nicd1_TrPl_vs_TKO_TrPl
HP_ABNORMAL_FORM_OF_THE_VERTEBRAL_BODIES	HP_ABNORMAL_FORM_OF_THE_VERTEBRAL_BODIES	HP_ABNORMAL_FORM_OF_THE_VERTEBRAL_BODIES	295	0.497153	1.82499	0.00047259	0.00616855	0.00462471	1265	tags=19%, list=8%, signal=18%	14609/63873/15530/11595/12824/13717/22337/14268/667742/16950/16523/22160/14118/11433/434130/20317/20692/20928/53374/17386/12841/12406/14230/18131/56401/16449/23972/12814/19228/18129/14182/17387/12839/17182/57265/13521/268396/16658/69538/17390/12815/12843/64075/12393/14184/14633/20296/12978/192176/12153/74442/21385/11647/76411/13875/12111/12411	TKO-Nicd1_TrPl_vs_TKO_TrPl
HP_ABNORMAL_HEART_VALVE_MORPHOLOGY	HP_ABNORMAL_HEART_VALVE_MORPHOLOGY	HP_ABNORMAL_HEART_VALVE_MORPHOLOGY	295	0.391357	1.43663	0.00047259	0.00616855	0.00462471	1877	tags=18%, list=13%, signal=16%	14609/15530/12824/13717/70779/14726/16523/23876/14118/16948/17127/20928/53374/18131/18128/17130/21813/19091/14182/17387/12831/24136/268396/16576/195209/17390/12843/20130/14633/192176/22004/12549/26561/83814/12411/12825/107589/18230/15214/11475/100503670/12842/16998/12740/20473/20531/19941/66922/81877/12832/19353/269593	TKO-Nicd1_TrPl_vs_TKO_TrPl
HP_GLAUCOMA	HP_GLAUCOMA	HP_GLAUCOMA	294	0.426393	1.56391	0.000473261	0.00616855	0.00462471	2485	tags=24%, list=17%, signal=21%	14609/14620/12824/13717/21859/70779/14621/21687/16949/22160/14118/22157/53374/16997/13078/17132/12814/22601/17289/69675/12826/329628/268396/13003/54403/69538/195209/21803/18508/100038570/14184/103743/195727/192176/257632/12411/12825/14969/227753/20351/100503670/17174/56045/67427/20115/11622/12740/13179/56361/17300/19941/67097/66480/12739/12962/66913/19305/70335/16973/67025/72136/224697/20085/6434…	TKO-Nicd1_TrPl_vs_TKO_TrPl
HP_SLEEP_DISTURBANCE	HP_SLEEP_DISTURBANCE	HP_SLEEP_DISTURBANCE	481	-0.406356	-1.38599	0.000474777	0.00616855	0.00462471	1667	tags=14%, list=11%, signal=13%	65254/231134/19122/19400/327762/108073/20674/30963/18798/17762/216049/17933/14802/14811/665113/50873/242425/14658/20910/235380/12322/18119/246313/14810/22223/20646/11444/22152/22652/12323/245555/13400/329178/208869/16764/53419/380684/110902/54418/75770/13388/14681/17984/14806/216021/20980/11522/110876/12300/227632/242773/13195/14406/20230/22295/13628/11775/53623/83766/20617/19713/338370/20614/165…	TKO-Nicd1_TrPl_vs_TKO_TrPl
GOCC_APICAL_PART_OF_CELL	GOCC_APICAL_PART_OF_CELL	GOCC_APICAL_PART_OF_CELL	292	0.418346	1.53051	0.000475059	0.00616855	0.00462471	2166	tags=30%, list=15%, signal=26%	665270/14609/63873/101772/216225/18414/14268/26365/21687/73649/14726/18791/17153/13866/19092/11830/16952/110935/22041/12505/12737/56315/17698/18596/16449/76509/18128/56188/215748/19228/210274/22269/22270/232156/22329/26941/20510/209558/72027/107607/140494/13521/225997/11826/20539/12638/17829/17254/195727/27205/76257/224796/67547/13867/22350/13809/20502/14089/13057/17912/121021/20509/16440/109637/…	TKO-Nicd1_TrPl_vs_TKO_TrPl
GOBP_NEGATIVE_REGULATION_OF_IMMUNE_SYSTEM_PROCESS	GOBP_NEGATIVE_REGULATION_OF_IMMUNE_SYSTEM_PROCESS	GOBP_NEGATIVE_REGULATION_OF_IMMUNE_SYSTEM_PROCESS	293	0.485363	1.77736	0.00047619	0.00616855	0.00462471	1909	tags=30%, list=13%, signal=26%	242122/21926/434215/12399/26365/11687/16950/12394/14118/14191/20682/13866/16952/20312/15951/17869/16323/16854/17289/11847/230738/12258/17470/20377/16153/20971/209558/11815/83433/100040462/14130/21930/16858/22174/16658/16365/11846/21803/67122/217344/20302/19219/21898/83554/20296/21929/20620/257632/15368/12053/22177/22350/15162/26362/11600/16792/12608/16149/12825/14969/12262/142980/19264/13709/1619…	TKO-Nicd1_TrPl_vs_TKO_TrPl
GOBP_SENSORY_SYSTEM_DEVELOPMENT	GOBP_SENSORY_SYSTEM_DEVELOPMENT	GOBP_SENSORY_SYSTEM_DEVELOPMENT	293	0.408169	1.49469	0.00047619	0.00616855	0.00462471	1699	tags=25%, list=11%, signal=23%	20897/14609/22422/56847/80837/22160/14238/14118/13836/24113/270893/20682/17127/22352/11830/20317/22419/22157/14221/20681/107587/11482/13649/13078/17132/18596/16449/12167/19411/16323/21813/12161/18129/17289/18008/14254/244152/12831/12826/12955/232156/98711/269831/20510/268396/15208/16779/18508/12837/12259/64075/17342/18212/195727/218772/13390/12266/21385/20475/58208/76574/16600/228839/13193/237979…	TKO-Nicd1_TrPl_vs_TKO_TrPl
HP_NEOPLASM_BY_HISTOLOGY	HP_NEOPLASM_BY_HISTOLOGY	HP_NEOPLASM_BY_HISTOLOGY	297	0.411856	1.51239	0.000477555	0.00616855	0.00462471	2261	tags=22%, list=15%, signal=19%	12443/15530/319757/76365/18505/16667/12830/14726/12394/20682/13866/73230/19712/18131/12818/18596/64058/12167/50768/21813/19228/13032/72507/71914/329628/18591/18799/22341/16576/16002/18508/66902/17342/14184/14735/16971/192176/26561/18509/72333/20351/100503670/12842/67427/20115/14634/16678/19941/67097/14042/269593/19697/18412/66480/12387/68797/17314/18595/16973/269951/56458/12578/67025/20085/20666/…	TKO-Nicd1_TrPl_vs_TKO_TrPl
GOBP_REGULATION_OF_SECRETION	GOBP_REGULATION_OF_SECRETION	GOBP_REGULATION_OF_SECRETION	447	-0.420159	-1.42713	0.000479099	0.00616855	0.00462471	1566	tags=21%, list=10%, signal=19%	56216/108073/11539/20855/116838/245049/56013/22318/224129/320790/18111/50873/18976/56508/20983/13446/20910/244049/269275/15376/14461/18751/12322/19339/103988/11421/11891/11785/16322/11444/11553/237625/108015/207227/13616/69908/20964/20981/14756/110835/64051/16859/26875/53419/12000/15013/21934/12296/18387/13839/14062/276952/13447/12374/78771/58226/11307/432530/75770/53420/14761/20609/13489/15551/2…	TKO-Nicd1_TrPl_vs_TKO_TrPl
GOBP_IMMUNE_RESPONSE_REGULATING_SIGNALING_PATHWAY	GOBP_IMMUNE_RESPONSE_REGULATING_SIGNALING_PATHWAY	GOBP_IMMUNE_RESPONSE_REGULATING_SIGNALING_PATHWAY	302	0.451011	1.65816	0.000479157	0.00616855	0.00462471	1879	tags=25%, list=13%, signal=22%	242122/414084/21926/26365/13036/100340/14191/53791/16534/17060/15951/15511/16803/238447/66166/193740/23880/18806/16854/67313/230738/12475/140792/107607/83433/100040462/14130/22174/17474/18035/16365/56619/67917/17874/12389/13040/21898/83490/21929/257632/108960/14127/80859/22177/14961/22350/15162/11796/246256/16792/210808/14969/226421/142980/56620/13057/19264/13709/21939/16331/16818/12261/100125263…	TKO-Nicd1_TrPl_vs_TKO_TrPl
GOBP_UROGENITAL_SYSTEM_DEVELOPMENT	GOBP_UROGENITAL_SYSTEM_DEVELOPMENT	GOBP_UROGENITAL_SYSTEM_DEVELOPMENT	298	0.512631	1.88219	0.000480307	0.00616855	0.00462471	1795	tags=28%, list=12%, signal=25%	20897/17380/56753/97064/15415/56198/15408/319757/76365/22422/15117/21687/13036/15229/16523/14118/100534287/269152/20682/17127/22417/21923/12156/23967/16952/20317/73230/20681/107587/16878/56711/18131/18596/16449/17869/18128/19411/17130/12359/72043/12161/18129/13082/22601/13642/11847/22270/12826/11504/22411/20377/18027/98711/18591/20971/232174/15205/15208/16779/17390/20969/14633/218476/218772/24002…	TKO-Nicd1_TrPl_vs_TKO_TrPl
GOBP_CELL_SUBSTRATE_ADHESION	GOBP_CELL_SUBSTRATE_ADHESION	GOBP_CELL_SUBSTRATE_ADHESION	303	0.512025	1.88258	0.00048216	0.00616855	0.00462471	2069	tags=34%, list=14%, signal=30%	68169/56753/11854/245827/16402/241639/15117/14268/11687/21687/14219/14726/23876/20440/17127/22417/16780/329278/22051/330662/12505/11482/20194/20312/16449/16475/76509/16419/18128/17130/50768/107581/20392/17289/17387/16007/13132/13636/72434/16777/20377/11490/22329/18591/20971/192897/11815/58859/12501/11856/13612/16410/22174/16779/69538/107351/16404/12837/20130/21827/170758/15901/19272/18074/192176/…	TKO-Nicd1_TrPl_vs_TKO_TrPl
GOBP_POSITIVE_REGULATION_OF_RESPONSE_TO_EXTERNAL_STIMULUS	GOBP_POSITIVE_REGULATION_OF_RESPONSE_TO_EXTERNAL_STIMULUS	GOBP_POSITIVE_REGULATION_OF_RESPONSE_TO_EXTERNAL_STIMULUS	314	0.428628	1.58256	0.000483559	0.00616855	0.00462471	1873	tags=27%, list=13%, signal=24%	63873/21926/18414/18213/12362/16852/17127/13615/13609/15507/77125/20304/232983/20312/15951/18596/16803/76527/16168/66166/27226/12161/14182/23871/13032/14066/15945/18591/11690/19225/107607/83433/17084/100040462/22341/18035/16365/11846/21803/67917/11541/17295/20302/19219/21898/14205/12978/192176/13614/257632/12266/80859/18787/20303/105722/11629/71660/22177/18413/12768/15162/16176/20306/12608/16149/…	TKO-Nicd1_TrPl_vs_TKO_TrPl
HP_ABNORMAL_RIB_CAGE_MORPHOLOGY	HP_ABNORMAL_RIB_CAGE_MORPHOLOGY	HP_ABNORMAL_RIB_CAGE_MORPHOLOGY	305	0.429968	1.58096	0.000483793	0.00616855	0.00462471	1264	tags=17%, list=8%, signal=16%	63873/15530/11595/12824/319757/241639/22337/18505/667742/17313/14726/16523/14118/11433/20682/22417/434130/12156/20928/73230/53374/17386/12406/17132/18131/56401/16449/268935/12814/19228/18383/21815/17182/13521/16002/69538/12815/12843/20130/12393/14184/14633/14735/16181/192176/13641/26561/56693/11647/76411/12111/18509	TKO-Nicd1_TrPl_vs_TKO_TrPl
HP_BRACHYDACTYLY	HP_BRACHYDACTYLY	HP_BRACHYDACTYLY	304	0.503822	1.85193	0.000485201	0.00616855	0.00462471	1661	tags=20%, list=11%, signal=18%	14609/216285/63873/15530/14620/11595/12824/17702/18505/14621/57277/14726/22160/14118/22417/12156/54611/53374/16997/17132/18596/16449/18128/23972/268935/12167/21813/12814/19228/18129/14182/83925/71914/57265/13521/268396/16576/16658/19227/16002/12815/20130/12393/14184/14633/14735/192176/12549/13641/26561/76411/13875/12111/18230/269941/16998/13038/20473/14634/21384	TKO-Nicd1_TrPl_vs_TKO_TrPl
[truncated: 10,630 more rows]
