# Supplementary material for: Notch signaling suppresses neuroendocrine differentiation and alters the immune microenvironment in advanced prostate cancer
Source: J Clin Invest. 2024 Jul 18;134(17):e175217. doi: 10.1172/JCI175217 (PMC11364388; doi:10.1172/JCI175217)
Supplement: Supplemental table 6 [file jci-134-175217-s233.xlsx]

## Sheet: Sheet1
Supplementary Table 6. Sequence of sgRNAs
Name	Sequence
sgASCL1-1	CTCAGAACCAGTTGGTGAAG
sgASCL1-2	AACGCCGGCTCAACTTCAG
sgNOTCH2-H1	CATGTTGCACCCTTGCGAC
sgNOTCH2-H2	GTGCCAACCGCAATGGAGG
sgNOTCH2-H3	TCCGCTGTATATGCCCCGA
sgNOTCH2-H4	GCGACCATCGTTCAGGCAA
sgNOTCH2-H5	CATGTTGCACCCTTGCGAC
sgRB1-H1	CGCTCACCTGACGAGAGGC
sgRB1-H2	ACTTACTGAGAGCCATGCA
sgRB1-H3	TCATGTCAGAGAGAGAGCT
sgRB1-H4	GACAGGGTTGTGTCGAAAT
sgRB1-H5	CTCCTGTTCTGACCTCGCC
sgRB1-H6	TCTGATTTATTTTCTGGAA
