# Supplementary material for: Notch signaling suppresses neuroendocrine differentiation and alters the immune microenvironment in advanced prostate cancer
Source: J Clin Invest. 2024 Jul 18;134(17):e175217. doi: 10.1172/JCI175217 (PMC11364388; doi:10.1172/JCI175217)
Supplement: Supplemental table 7 [file jci-134-175217-s234.xlsx]

## Sheet: Sheet1
Supplemtary Table 7. Information of antibodies used in this study
Antibody	Vendor	Catalog	Dilution	Application
AR(PG-21)	EMD-Millipore	06-680	1:400	IHC
AR(N-20)	Santa Cruz Biotechnology	sc-816	1:400	IHC
KRT8	Development Studies Hybridoma Bank (DSHB)	TROMA-I	1:50	IHC
SYP	Sigma-Aldrich	336R-94	1:200	IHC
ASCL1	Santa Cruz Biotechnology	SC-374104	1:100	IHC
INSM1	Santa Cruz Biotechnology	SC-377428	1:200	IHC
NOTCH1	Cell Signalling Technology	3608	1:50	IHC
NOTCH2	Cell Signalling Technology	5732S	1:200	IHC
HES1	Cell Signalling Technology	11988S	1:400	IHC
NKX3.1	Cell Signalling Technology	92998S	1:200	IHC
PSCA	Santa Cruz Biotechnology	SC-80654	1:50	IHC
PIGR	Sigma-Aldrich	HPA012012-25UL	1:250	IHC
GFP (D5.1) XP	Cell Signalling Technology	2956	1:100	IHC
HLA-ABC	Abcam	ab239788	1:100	IHC
CD3	Abcam	ab16669	1:200	IHC
CD44	Cell Signalling Technology	37259S	1:50	IHC
CD45	eBioscience	RA3-6B2	1:200	IHC
SYP	Sigma-Aldrich	336R-94	1:500	IF
INSM1	Santa Cruz Biotechnology	SC-377428	1:50	IF
KRT8	Development Studies Hybridoma Bank (DSHB)	TROMA-I	1:25	IF
SYP	Sigma-Aldrich	336R-94	1:5000	WB
INSM1	Santa Cruz Biotechnology	SC-377428	1:2000	WB
FOXA2	Abcam	ab108422	1:1000	WB
Flag	Sigma-Aldrich	F1804	1:1000	WB
NOTCH1	Cell Signalling Technology	4147S	1:1000	WB
NOTCH2	Cell Signalling Technology	5732S	1:1000	WB
HES1	Cell Signalling Technology	11988S	1:1000	WB
NKX3.1	Cell Signalling Technology	92998S	1:1000	WB
CHGA	Abcam	ab15160	1:5000	WB
N-Myc	Santa Cruz Biotechnology	sc-53993	1:500	WB
NEUROD1	Abcam	ab60704	1:1000	WB
BRN2	Cell Signalling Technology	12137S	1:1000	WB
SOX2	Cell Signalling Technology	3579T	1:1000	WB
Vinculin	Cell Signalling Technology	13901S	1:5000	WB
GAPDH	Cell Signalling Technology	5174S	1:5000	WB
