# Supplementary material for: Notch signaling suppresses neuroendocrine differentiation and alters the immune microenvironment in advanced prostate cancer
Source: J Clin Invest. 2024 Jul 18;134(17):e175217. doi: 10.1172/JCI175217 (PMC11364388; doi:10.1172/JCI175217)
Supplement: Supporting data values [file jci-134-175217-s235.xlsx]

## Sheet: Fig1B
PCA	CRPC-Adeno	NEPC
18.6368	21.2336	4.70338
18.7018	24.6962	0.484961
22.2656	20.2808	-4.82953
21.6709	18.9843	-1.97454
19.9153	24.5283	29.0734
22.6339	18.9777	4.71282
11.1889	23.1029	4.0383
20.742	16.6401	-5.65607
23.7967	18.4955	-4.06196
21.3882	17.8084	-6.3843
26.4745	16.1342	-1.99105
26.3804	15.8799	5.06177
11.246	22.6704	-2.24619
18.4686	26.1505	0.675722
20.7946	8.31045	1.04189
20.5262	13.1404	24.5743
18.0298	10.7034	11.287
19.1773	11.9859	13.5037
24.3998	13.2158	17.6518
21.6418	14.5989	-8.69027
21.3922	14.7112	2.52892
23.0874	18.4995	-6.5184
20.2482	19.3584
17.4265	23.6327
21.7989	12.4224
13.337	18.989
22.8222	10.5099
23.6717	15.6709
22.89	23.0944
20.0142	21.7648
12.2825	20.4132
18.4067
23.1918
15.6893
20.4257
20.5467
22.1898
26.4588
22.188
16.2825
20.265
26.9922
16.8653
14.7973
27.5814
22.6237
21.7079
21.3382
17.3859
24.3921
23.8575
18.7727
21.5469
22.4864
18.4218
24.2323
19.521
17.3733
18.2078
26.2864
20.1335
25.3157
16.6131
19.5459
23.659
22.5399
24.2944
22.4342

## Sheet: Fig1D
NOTCH Score	NEPC Score
24.7746	-0.127366
22.8588	-0.154742
27.1764	-0.147474
28.9533	0.0117189
25.351	0.149565
25.4255	-0.0728716
24.3529	-0.0468951
23.1459	-0.172135
27.5408	-0.149406
17.4636	-0.152871
32.7828	-0.137573
26.508	-0.187273
19.9545	-0.139623
23.4237	-0.127832
25.843	-0.192236
25.718	-0.0781204
28.2853	-0.0852388
29.7427	-0.111387
28.1288	-0.18331
27.937	-0.118792
24.5019	-0.148587
25.646	-0.0986848
25.6124	-0.0263017
24.9771	-0.183723
29.0536	-0.213633
31.5045	-0.138617
25.7803	-0.116926
28.9691	-0.130358
26.9823	-0.179406
23.6021	-0.151086
24.5316	-0.101538
21.3489	-0.0903711
5.27139	0.537034
4.47617
18.6369	-0.140399
18.7018	-0.149743
22.2656	-0.199908
21.6709	-0.153809
19.9153	-0.16617
22.6339	-0.132916
11.1889	-0.136574
20.742	-0.122888
23.7967	-0.104783
21.3882	-0.132081
26.4745	-0.158984
26.3804	-0.122392
11.246	-0.14665
18.4686	-0.186011
20.7946	-0.14665
20.5262	-0.112651
18.0298	-0.140399
19.1773	-0.194419
24.3998	-0.147351
21.6418	-0.164443
21.3921	-0.149351
23.0874	-0.13303
20.2482	-0.118517
17.4265	-0.161165
21.7988	-0.0823026
13.337	-0.0979883
22.8222	-0.114173
23.6717	-0.113182
22.89	-0.104526
20.0142	-0.158347
12.2825	-0.130085
18.4067	-0.141648
23.1918	-0.116666
15.6893	-0.155582
20.4257	-0.110967
20.5467	-0.0179852
22.1898	-0.145633
26.4588	-0.0697475
22.188	-0.085242
16.2825	-0.146526
20.265	-0.136568
26.9922	-0.181721
16.8653	-0.137676
14.7973	-0.0946799
27.5814	-0.0680257
22.6237	-0.174392
21.7079	-0.1573
21.3382	-0.065351
17.3859	-0.153573
24.3921	-0.133266
23.8575	-0.0843807
18.7727	-0.135822
21.5469	-0.195099
22.4863	-0.111214
18.4218	-0.136689
24.2323	-0.16868
19.521	-0.143288
17.3733	-0.146396
18.2078	-0.116163
26.2864	-0.161309
20.1335	-0.163794
25.3157	-0.165636
16.6131	-0.128977
19.5459	-0.165477
23.659	-0.10989
22.5399	-0.142545
24.2944	-0.111501
22.4342	-0.178912
21.2336	-0.0982211
24.6962	-0.0880253
20.2808	-0.124251
18.9843	-0.148063
24.5283	-0.0924152
18.9777	-0.201168
23.1029	-0.116998
16.6401	-0.0081307
18.4955	0.0302137
17.8084	-0.117074
16.1341	0.0218727
15.8799	-0.0451578
22.6704	-0.0764591
26.1505	-0.175408
8.31045	0.250525
13.1404	-0.0962742
10.7034	0.0521713
11.9859	-0.14765
13.2158	-0.0787495
14.5989	-0.0740161
14.7112	-0.0768027
18.4995	-0.115624
19.3584	-0.128366
23.6327	-0.148816
12.4224	-0.0522579
18.989	0.179007
10.5099	0.208624
15.6709	-0.0428375
23.0944	-0.0969614
21.7649	0.0590773
20.4132	-0.0955844
4.70338	0.667939
0.484961	0.776845
-4.82953	0.787075
-1.97454	0.465359
29.0734	-0.189418
4.71282	0.357522
4.0383	0.357331
-5.65607	0.967859
-4.06196	0.968393
-6.3843	0.934038
-1.99105	0.954384
5.06177	0.951025
-2.24619	0.949078
0.675722	0.735809
1.04189	0.655228
24.5743	0.0816919
11.287	0.683666
13.5037	0.556705
17.6518	0.569493
-8.69027	0.814368
2.52892	0.77673
-6.5184	0.885712

## Sheet: Fig1F
WT	SKO	DKO	TKO
11.3778	21.5653	-7.18006	-4.01021
13.3264	17.7309	-2.09481	-1.3023
13.6972	20.1717	-5.08036	5.56303
11.6717	21.662	1.84715	2.34643
		-10.2534	-8.13127
		-2.58833	-5.10951
		-6.40514
		-6.19253
		-5.01871
		-6.89046
		-2.45445
		0.661423
		-8.01998

## Sheet: Fig1G
NOTCH Score	NEPC Score
11.3778	0.108482
13.3264	0.0661951
13.6972	0.0401718
11.6717	0.0802532
21.5653	0.180722
17.7309	0.174135
20.1717	0.144993
21.662	0.194015
-7.18006	0.668499
-2.09481	0.712628
-5.08036	0.691666
1.84715	0.562646
-10.2534	0.594646
-2.58833	0.741558
-6.40514	0.693539
-6.19253	0.731347
-5.01871	0.712606
-6.89046	0.693127
-2.45445	0.732979
0.661423	0.690328
-8.01998	0.721561
-4.01021	0.66493
-1.3023	0.723884
5.56303	0.714459
2.34643	0.712978
-8.13127	0.694496
-5.10951	0.749454

## Sheet: Fig2B
mouse ID	age	TKO-Notch	TKO
NT45	17	1
NT128	15	1
NT180	16	1
NT258	16	1
NT411	16	1
NT551	16	1
NT560	15	1
NT567	14	1
NT568	15	1
NT569	14	1
NT580	14	1
NT667	15	1
NT730	14	1
NT835	14	1
NT910	13	1
NT950	15	1
NT951	15	1
NT973	13	1
NT1037	15	1
NT1060	14	1
NT123	15		1
NT190	14		1
NT262	15		1
NT415	16		1
NT573	15		1
NT619	11	1
NT634	11	1
NT641	15		1
NT666	16		1
NT685	13		1
NT777	11		1
T811	16		1
T812	14		1
T739	17		1
T753	17		1
T732	16		1
T754	13		1
T643	16		1
T642	16		1
T278	16		1
T209	16		1
T213	16		1
T176	17		1
T69	16		1
NT1037	15	1

## Sheet: Fig2C
TKO	TKO-NICD1
0.222766	0.061022
0.082944	0.045838
0.093276	0.131049
0.134623	0.055519
0.165797	0.089387
0.061823	0.055151
0.168915	0.060311
0.144684	0.052278
	0.083783
	0.055267
	0.171672
	0.064608
	0.062748

## Sheet: Fig2E
TKO	TKO-NICD1
70	75
100	2
100	5
98	3
95	45
	1
	50
	0
	100
	55
	98
	98
	5
	20
	55
	50
	40
	65
	75
	99
	95
	10
	85

## Sheet: Fig2F
dooubling time
TKO-NICD1	TKO
6.333	2.571
6.233	2.649
4.16	2.582
5.751	3.678
4.8	2.231
4.28	3.662

## Sheet: Fig3A
DEST	fNICD2-#1
175.169	101.067
200.333	70.5272
131.066	80.3561
82.6029	78.8462
144.282	92.3276
105.839	110.69
117.371	119.479
98.058	109.75
186.578	98.2465
136.213	119.788
175.042	76.9712
171.24	91.1183
196.455	97.926
200.591	116.421
194.383	65.3846
151.436	90.4051
202.618	78.9401
134.34	125.059
201.932	96.3269
190.86	111.505
222.579	114.387
191.63	91.1994
159.337	111.489
148.089	118.5
201.556	81.6346
182.49	128.013
222.155	72.1859
230.545	103.486
231.857	114.516
157.88	102.358
125.987	102.718
178.795	130.769
167.914	109.885
149.975	115.529
227.281	95.3426
200.342	88.5452
125.369	81.1606
189.294	140.385
169.602	58.583
167.308	93.8965
215.933	83.7808
207.122	100.019
199.648	115.785
158.441	95.1875
	116.786
	96.2308
	84.8119

## Sheet: Fig3D
Days	DEST	DEST	DEST	fNICD2-#1	fNICD2-#1	fNICD2-#1
1	100	100	100	100	100	100
4	104.595	182.443	117.128	116.35	103.739	119.589
8	109.479	168.798	173.768	139.406	95.6659	140.887
11	139.182	197.036	163.573	145.188	147.328	137.432
15	172.752	256.959	154.731	155.331	169.312	152.875
18	264.858	294.361	209.886	166.596	144.102	171.824
22	308.818	401.312	308.151	172.85	155.749	123.79
25	384.637	437.184	302.921	182.744	153.267	200.195
29	431.184	509.263	328.854	190.933	184.488	174.823
32	582.215	599.709	343.801	203.126	227.055	261.164
36	680.186	613.074	379.897	237.34	188.6	294.543
39	789.215	682.545	388.77	271.161	209.848	303.308
43	1116.52	747.856	426.896	309.785	236.504	244.554
47	1139.74	1087.78	459.322	334.501	275.689	286.431
51	1323.37	1164.13	444.4	331.346	342.658	321.1
54	1637.9	1184.94	541.091	387.249	460.586	362.889
58	2091.47	1215.24	575.34		360.762	368.972
61	2212.63	1290.33	594.63		354.71	481.139
65	2712.04	1409.39	681.075		331.581	423.296

[truncated: 49 more sheets: Fig4C, Fig4D, Fig4E, Fig5A, Fig5C, Fig6A, Fig6B, Fig7B, Fig7C, supFig1C, supFig1D, supFig1E, supFig1F, supFig1G, supFig3A, supFig3B, supFig3C, supFig3D, supFig3E, supFig3F …]
